# Supplementary material for: Charting the evolutionary path of the SUMO modification system in plants reveals molecular hardwiring of development to stress adaptation
Source: Plant Cell. 2024 Jun 26;36(9):3131–44. doi: 10.1093/plcell/koae192 (PMC11371177; doi:10.1093/plcell/koae192)
Supplement: koae192_Supplementary_Data [file koae192_supplementary_data.zip]

Archive with 40 entries (40 files):
- DESI1_BMGE_Cleaned_sequences.fasta
- DESI1_Mafft_alignment.fasta
- DESI2_BMGE_Cleaned_sequences.fasta
- DESI2_Mafft_alignment.fasta
- DESI3_BMGE_Cleaned_sequences.fasta
- DESI3_Mafft_alignment.fasta
- DESI4_BMGE_Cleaned_sequences.fasta
- DESI4_Mafft_alignment.fasta
- ELSESD_Mafft_alignment.fasta
- ELSESD_PhyML_newick_tree.nhx
- FUG_Mafft_alignment.fasta
- FUG_PhyML_newick_tree.nhx
- HPY2_BMGE_Cleaned_sequences.fasta
- HPY2_Mafft_alignment.fasta
- HPY2_PhyML_newick_tree.nhx
- Mafft_SUMOmod_modSUMO2_7.fasta
- Mafft_ULP_filter_genes_add_Sc_alignment.fasta
- OTS_BMGE_Cleaned_sequences.fasta
- OTS_Mafft_alignment.fasta
- OTS_PhyML_newick_tree.nhx
- PIAL_BMGE_Cleaned_sequences.fasta
- PIAL_Mafft_alignment.fasta
- PIAL_PhyML_newick_tree.nhx
- SAE1_BMGE_Cleaned_sequences.fasta
- SAE1_Mafft_alignment.fasta
- SAE1_PhyML_newick_tree.nhx
- SAE2_BMGE_Cleaned_sequences.fasta
- SAE2_Mafft_alignment.fasta
- SAE2_PhyML_newick_tree.nhx
- SCE_BMGE_Cleaned_sequences.fasta
- SCE_Mafft_alignment.fasta
- SCE_PhyML_newick_tree.nhx
- SIZ1_BMGE_Cleaned_sequences.fasta
- SIZ1_Mafft_alignment.fasta
- SIZ1_PhyML_newick_tree.nhx
- SPF3PhyML_newick_tree.nhx
- SPF_Mafft_alignment.fasta
- SUMO_add_Species_MAFFT_BMGE_PhyMLSMS_PhyML_newick_tree.nhx
- Supplementary Figures.pdf
- ULP_filter_HDWcat_MAFT_BGMA_ML_LGGI_1000bt.nhx
