# Supplementary material for: Charting the evolutionary path of the SUMO modification system in plants reveals molecular hardwiring of development to stress adaptation
Source: Plant Cell. 2024 Jun 26;36(9):3131–44. doi: 10.1093/plcell/koae192 (PMC11371177; doi:10.1093/plcell/koae192)
Supplement: koae192_Supplementary_Data [file koae192_supplementary_data.zip › DESI1_BMGE_Cleaned_sequences.fasta]

>L.cheesmanii|2005578
VTLNVYDLSQGLARQLSTTFLGKSIEGIWHTGVVVYGNEYYFGGPYGTPVEVVDLGVTHVPKDVFEMYLQEISPRYTAETYSLLTHNCNNFSNEIAQFLVGGIPDYILNLPNEVTNSPMGALIMPMIQQMESTLRPQAPQPLGDARNKVQEEITREFAAIMATGRASEAAALATKKVMQRYGD
>S.lasiophyllum|2114751
VILNVYDLSQGLARQLSTTFLGKAIEGIWHTGVVVYGHEYYFGGPYGTPIKVVDLGVTHIPKDVFEMYLQEISPRYTAETYSLLTHNCNNFSNEIAQFLVGAIPEYILNLPNEVTNSPMGALIMPMIQQLESTLRPQAPQPLGDARNKVQEEITREFAAIMATGRASEAAALATKKVMQRYG-
>S.ptychanthum|2054770
VTLNVYDLSQGLARQLSTTFLGKAIEGIWHTGVVVYGHEYYFGGPYGTPVQVVDLGVTHIPKDVFEMYLQEISPRYTAETYSLLTHNCNNFSNEIAQFLVGTIPDYILNLPNEVTNSPMGALIMPMIQQLESTLRPQAPQPLGNARGKIQEEITREFAAIMATGRASEAAALATKKVMQRYGD
>S.sisymbriifolium|2096215
VTLNVYDLSQGLARQLSTTFLGKSIEGIWHTGVVVYGHEYYFGGPYGTPVQVVDLGVTHVPKDVFEMYLQEISPRYTAETYSLLTHNCNNFSNEIAQFLVGAIPDYILNLPNEVTNSPMGALIMPMIQQLESTLRPQPPQPLGNARSKVQEEITREFAAIMATGRASEAAALATKKVMQRYGD
>S.xanthocarpum|2079103
VTLNVYDLSQGLARQLSTTFLGKSIEGIWHTGVVVYGDEYYFGGPYGTPVQVIDLGVTHVPKDVFEMYLQEISPRYTAETYSLLTHNCNNFSNEIAQFLVGAIPDYILNLPNEVTNSPMGALIMPMIQQLESTLRPQAPQPLGNARSKVQEEITREFAAIMATGRASEAAALATKKVMQRYGD
>S.dulcamara|2056123
VTLNVYDLSQGLARQLSTTFLGKAIEGIWHTGVVVYGHEYYFGGPYGTPVQVVDLGVTHVPKDVFEMYLQEISPRYTAETYSLLTHNCNNFSNEVAQFLVGAIPDYILNLPNEVTNSPMGALIMPMIQQLESTLRPQAPQPLGNARSKVQEEITREFAAIMATGRASEAAALATKKVMQRYGD
>A.vera|2009930
VTLHVYDLSQGLARQLSTTFLGKAIEAIWHTGVVVYGHEYYFGGPYGTPIRVVDLGVTHVPKEVFEEYLQEISSRYTAETYKLLSHNCNNFSNEVAQFLVGAIPDYILQLPNEVLNSPMGALILPMIQNLESTLRPQAPQPLGDARTRVQEEITKEFTAIMASGRASEAAALATRRVMERHGR
>G.soja|2015935
VTLNVYDLSQGLARQLSMSFLGKAIEGIWHTGVVVYGNEYYFGGPYGTPLRVVDLGVTHVPKDVFEMYLQEISPRYLPETYSLLTHNCNNFSNEVAQFLVGAIPEYILQLPNEVMSSPMGALILPMIQNLETTLKPQVPQPLGDARNKVQDEILKEFAAIMASGRASE-AALATKRVMQRYGH
>W.mirabilis|2009400
VFLNVYDLSQGLARQLSTTFLGKAIEGIWHTGIVVYGKEYYFGGPYGRPWKVVELGVTHIPKEVLEDFLQEISPRYTTETYSLLSHNCNNFSNEVAQFLVGCIPDFILRLPEEVMNSPMGALLMPMINQFESILRPQVPQPLGEARSRVQEEISREFASLMANGRASEAAAIATRRVMEKHGT
>P.glycyrrhiza|2077852
VLLNVYDLSQGLAKQLSSSFLGKVIEGIWHTGIVVYGNEYYFGGQYGRPLRVVELGYTQIPKEIFEDYLQEIRPRYTEQTYSLLHHNCNNFSEEIAQFLAGVIPEYILNLPQEVMNSPMGPLIMPMIQQFETTLRPQVPPPLGEARAQVQEEITKEFIALMAEGRASEAAAMATRRVMERHGR
>P.amorphum|2070613
VLLNVYDLSQGLAKQLSSSFLGKVIEGIWHTGIVVYGNEYYFGGQYGRPLREVELGYTQIPKEIFEDYLQEIRPRYTEQTYSLLHHNCNNFSEEIAQFLLGVIPEYILKLPQEVMNSPMGPLIMPMIQQFETTLRPQVPLPLGEARAQVQEEITKEFVVLMAEGRASEAAAMATRRVMERHGR
>P.hesperium|2019259
VLLNVYDLSQGLAKQLSSSFLGKVIEGIWHTGIVVYGNEYYFGGQYGRPLRVVELGYTQIPKEIFEDYLQEIRPRYTEQTYSLLHHNCNNFSEEIAQFLLGVIPEYILKLPQEVMNSPMGPLIMPMIQQFETTLRPQVPLPLGEARAAVQEEITKEFVILMAEGRASEAAAMATRRVMERHGR
>P.ponderosa|2011830
VMVNVYDLSQGLARQLSTTFLGKAIEGIWHTGVVVYGKEYYFGGPYGKPWKVVELGVTHVPMEMFEEFLEEISPRYTAETYSLLHHNCNNFSNEVAQFLVGCIPDFILRLPQEVMNSPMGPLIMPMIMQFEATLRPQVPHPLGDARTKVQEEITSEFATLMANGRASEAAAIATRRVMEKHAT
>E.diffusum|2006424
VILNVYDLSQGLARQLSASFLGKTIEGIWHTGVVVYGREYYFGGPYGKPLKVVELGYTHIPKEMLEEYLQEISPRYTAETYSLLTHNCNTFSDEVAQFLVGNIPDYIRDLPQEVMNSPMGSLFMPMIQQFESSLRPQVPMPLGQARARVQEEITLEFAKLMAEGRASEAAAIATRRVMARHG-
>P.engelmanii|2053494
VMVNVYDLSQGLARQLSTTFLGKVIEGVWHTGVVVYGKEYYFGGQYGKPCKVVDLGVTHVPMEMFEEFLEEISPRYTAETYSLLHHNCNNFSNEVAQFLVGCIPDFILSLPQEVMNSPMGPLIMPMIMQFEATLRPQVPHPLGDARTKVQEEITSEFATLMANGRASEAAAIATRRVMEKHAA
>E.hymale|2005616
VILNVYDLSQGLARQLSASFLGKTIEGIWHTGVVVYGREYYFGGPYGKPLKVVELGYTHIPKEMLEEYLQEISPRYTAETYSLLTHNCNTFSDEVAQFLVGNIPDYIRNLPQEVMNSPMGPLFMPMIQQFEGSLRPQVPIPLGEARARVQEEITLEFAKLMAEGRASEAAAIATRRVMARHG-
>P.parviflora|2077256
VMVNVYDLSQGLARQLSTTFLGKAIEGIWHTGVVVYGKEYYFGGPYGKPWKVVELGVTHVPMEMFEEFLEEISPRYTAETYSLLHHNCNNFSDEVAQFLVGCIPDFVLRLPQEVMNSPMGPLIMPMIMQFEATLRPQVPHPLGDARIKVQEEITSEFAALMANGRASEAAAIATRRVMEKHGT
>P.jeffreyi|2016888
VMVNVYDLSQGLARQLSTTFLGKAIEGIWHTGVVVYGKEYYFGGPYGKPWKVVELGVTHVPMEMFEEFLEEISPRYTAETYSLLHHNCNNFSNEVAQFLVGCIPDFILRLPQEVMNSPMGPLIMPMIMQFEATLRPQVPHPLGDARTKVQEEITSEFATLMANGRASEAAAIATRRVMEKHAT
>P.radiata|2053365
VMVNVYDLSQGLARQLSTTFLGKAIEGIWHTGVVVYGKEYYFGGPYGKPWKVVELGVTHVPMEMFEEFLEEISPRYTAETYSLLHHNCNNFSDEVAQFLVGCIPDFILRLPQEVMNSRMGPLIMPMIMQFEATLRPQVPHPLGDARTKVQEEITSEFATLMANGRASEAAAIATRRVMEKHAT
>L.japonicum|2007789
VVLNVYDLSQGLARQLSTSFLGKAIEGIWHTGVVVYGNEYYFGGPYGKPIKVVELGYTEVPKEVFEEYLQEIKPRYTEQTYSLLHHNCNNFSDEISQFLVGVIPEYILKLPQEVMNSPMGALIMPMIQQFETILRPQPPHPLGEARQRVQQEITREFAALMAEGRASEAAALAARRVMERHGR
>E.diffusum|2039979
VVLNVYDLSQGLACQLSSAFLGQVIEGIWHTGVVAYGREYYFGGPYGKPIKVVELGCTHVAKEMLEEFLEEISPRYTPETYSLLGHNCNNFSEEVAQFLVGSIPDYILNLPQQVMNSPMAALIMPMIQRFEDVLKPQVPTPLGEARGRVQEEITLEFAKLMGEGRASEAAAIATRRVMARHGV
> C.thalictroides|2022342
VVLNVYDLSQGLARQISGTFLGQVIEGIWHTGIVAYGNEYYFGGPYGKPLKAVELGVTQIPKEVFEDYLQEIRPRYTEQTYSLLKHNCNNFCEEVAQFLLGVIPDHILKLPEVVVNSPMGALIMPMIQQFETILKPQVPHELNEARARVQEEITREFAALMAQGRASEAAALAARKVIERHGR
>P.glycyrrhiza|2077741
VSLNVYDLSQGLARQLSTTFLGKVIDGIWHTGVVVFGNEYYFGGPYGRPMKVIELGYTEVPKDVFEGFLQDVSPRFTAQTYSLLQHNCNNFSEEVSQFLCGAIPDFILKLPEEIMNSPMGALIMPMIQQFETTLRPQVPHKLGAARARVQEEITREFAALMAEGRASEAAALAARRVMERHGR
>P.carolinianus|2140355
VQLHIYDLSQGMARQLSAAFLGKTIEGIWHTGVVVYGTEYFFGGPYGTPLRVVQLGSTEVPKELFEAFLEEISPRYTPLTYKLLEHNCNNFSEEVSQFLVGSIPEDILRLPHEVINSPMGALIMPMIQNFETTLRPQVPHPLGDARAKVQEEITREFATIMAAGSASEAAALAARRVMERHG-
>A.agrestis|2051253
VRLNVYDLSQGLARQVSRAILGTEIEAIWHTGVVVYGEEFYFGGPYGTPLWVEELGYTQVPKELFEEFLEGMSPRYTAQTYSLMDHNCNNFSEELAQFLVGAIPEYILRLPQDVMNSPTGAFIMPMIKSLETTLRPQVPQPLGDARAKVQEEITREFAAIMAAGSASEAAALATRKVMERYG-
>P.carolinianus|2117037
VRLHVYDLSQGLARQLSAAFLGKTIEAIWHTGVVVYGEEFYFGGPYGTPLRVVELGYTQVPKELFEEFLEGMSPRYTAQTYSLMHHNCNNFSEEVAQFLVGAIPEDILRLPQEVMSSPTGALIMPMIQSLETTLRPQVPQPLGDARAKVQEEITREFAAIMAAGSASEAAALATRKVMERYG-
>P.amorphum|2070841
VLLNVYDLSQGLARQLSTTFLGKVIDGIWHTGVVVFGNEYYFGGPYGRPMKVIELGHTEVPKDVLEGFLQDISPRFTAQTYSLLQHNCNNFSEEVSQFLCGAIPDFILKLPEEVMNSPMGALIMPMIQQFETTLRPQVPHKLGAARARVQEEITREFAALMAEGRASEAAALAARRVMERHGR
>P.carolinianus|2118956
VQLHIYDLSQGMARQLSAAFLGKTIEGIWHTGVVVYGTEYFFGGPYGTPLRVVQLGSTEVPKELFEAFLEEISPRYTPLTYKLLEHNCNNFSEEVSQFLVGSIPEDILRLPHEVINSPMGALIMPMIQNFETTLRPQVPHPLGDARAKVQEEITREFATIMAAGSASEAAALAARRVMERHG-
>S.kraussiana|2039428
VILNVYDLSQGLARQLSTSLLGKAIEGIWHTSVCVYGLEYYYSGAYGTPVKVVDLGSTQVPKALFKEYLDEISPRYTQQTYSLLKHNCNNFSNEITQFLVGTIPSYILRLPDEVMSSPMAALILPMIQQMETSLRPQVPHALDAARAKVQEEISREFAALMAAGRASEAAALATRKVMQKHGI
>M.polymorpha|2037778
VVLNVYDLSQGLARQLSSSLLGKVIDGIWHTGVVVYGFEYYFGGPYGKPLRVIELGYTQIPKEVFEDYLREIDPRYTQATYNVLRHNCNNFSEEVAQFLVGTIPQYILGLPEEIMNSPMGPMLMPMIQQLETTLKPAMAQTLLDARAKVQEEITREFMVLMASGRASEAAALAARRVMERHGI
>M.tosanus|2006796
VQLHVYDLSQGLAKQLSAAFLGTTIEGIWHTGVVVYGTEYFFGGPYGTPLRVVELGHTEVPKGLFEDFLEEISPRFTPLTYKLMEHNCNTFSEEVCQFLVGSIPEDILRLPQEVMSSPMGALIMPMIQNLETTLRPQVPHPLSDARAKVQEEITREFAAIMAAGSASEAAALAARRVMERHG-
>P.carolinianus|2015068
VQLHIYDLSQGMARQLSAAFLGKTIEGIWHTGVVVYGTEYFFGGPYGTPLRVVQLGSTEVPKELFEAFLEEISPRYTPLTYKLLEHNCNNFSEEVSQFLVGSIPEDILRLPHEVINSPMGALIMPMIQNFETTLRPQVPHPLGDARAKVQEEITREFATIMAAGSASEAAALAARRVMERHG-
>M.paleacea|2052925
VVLNVYDLSQGLARQLSSSLLGKVIDGIWHTGVVVYGFEYYFGGPYGKPLRVIELGYTQIPKEVFEDYLREISPRYTQATYNVLRHNCNNFSEEVAQFLVGSIPQYILGLPEEIMNSPMGPMLMPMIQQLETTLKPAMAQTLVDARAKVQEEITREFMVLMASGRASEAAALAARRVMERHG-
>L.cruciata|2011999
VVLNVYDLSQGLARQLSSSLLGKVIDGIWHTGVAVFGYEYYFGGPYGKPLHVVELGYTQLTKEQFEEYLHEISPRYTQATYNVLRHNCNNFSEEVAQFLVGTIPQYILGLPEEIMNSPMGPMLMPMIQQLETTLKPQMAQPLGDARAKVQEEITREFMVLMASGRASEAAALAARRVMERHGI
>M.emarginata|2001003
VVLNVYDLSQGLARQLSSSLLGKVVDGIWHTGVAVYGFEYYFGGPYGKPLRVVELGYTQIPKQVFEEYLHEISPRYTQATYNVLRHNCNNFSEEVAQFLVGSIPQYILGLPEEIMNSPMGPMLMPMIQQLETTLKPQMAQSLVDARAKVQEEITREFMVLMASGRASEAAALAARRVMERHG-
>Isoetes.sp|2072558
VFLNVYDLSQGMARQLSTMLLGKAIDGIWHTGIVVYGVEFYFSGVYGKPIQVVELGVTHVPKEVFEEYLQEISPRYTAETYNLLKHNCNNFTNEVAQFLLGTIPEFILRLPQDVMSSPMASLIMPMIQQIETTMKPQMPHSIKEAKAKVQEEIAREFATLMANGRASEAAALAARRVMQRHGI
>I.tegetiformans|2097416
VFLNVYDLSQGMARQLSTMLLGKAIDGIWHTGIVVYGVEFYFSGVYGKPIQVVELGVTHVPKEVFEEYLQEISPRYTAETYNLLKHNCNNFTNEVAQFLLGTIPEFILRLPQDVMSSPMASLIMPMIQQIETTMKPQMPHSIKEAKAKVQEEIAREFATLMANGRASEAAALAARRVMQRHGI
>S.stauntoniana|2003885
VVLYVYDLSQGLARQLSTSLLGAAIEGIWHTSVVVYGTEYYYSGPYGRPVNTVELGRTQVPKEVFEDYLREISPRYTVHTYSILSHNCNNFSNEVAQFLLGVIPDYILRLPQDVITTPMGYLLQPMIQQMETTLRPQVPEKMEDARAKVQEEITREFTALMAAGRASEAAALAARRVMERHGI
>S.selaginoides|2006114
VVLNVYDLSQGAARQMSVALLGTPIEGIWHTQVQVFGQEYFFSGVYGKPVRVVPLGTTHVPKDVFEDFLNEIRHRYTAESYSILTHNCNNFSEEIAQFLVGKIPEYILRLPQDVMTSPMGSLLLPMIQQIETTLRPQLPRALNDARVRVQEEIRVEFAALMASGRASEAAALAARKVMQKHG-
>T.lepidozioides|2078217
VVLYVYDLSQGLARQLSTSLLGKAIEGIWHTGVGVFGNEYFFGGPYGRPVQVAELGRTQVPKEIFEEYLREIQPRYTQETYSLMRHNCNNFSDEVSQFLVGAIPEHIVRLPEEVMNSPMGALLMPMIQNLETTLRPGVPK----ARVP-----------------PQDALKLSANSV------
>S.palustre|2033391
VELYVYDLSQGMARQLSLQFLGKAIDGVWHTGVGVYGKEYFFGGPYGVPVQVIDLGYTEVPKDYFEEYLDEIRPRFTHETYNIVHHNCNNFSDEVSQFLVGSIPQHILHLPAEVLNSPMGAMLRPMLENLESTLRPSVPRALSNARAQVQEEITREFASIMASGRASEAAALAARRVLQRHGI
>S.apoda|2009212
VSLYVYDLSQGLARQLSYSLIGAPIEGIWHSSVVVYGLEYYYSGPYGHPVKVMELGKTQVPKDVFEEFLKEISPRFTAETYSLLKHNCNNFSNELTQFLLGVIPAYILRLPQDVLSSPMGILINPMIEQMERTLRPQMPQKMDDARAKVQEEITREFAELMAAGRASEAAALAARRVMERHGI
>C.thalictroides|2008325
VQLNVYDLSQGLARQMSSTFLGKVIEGIWHTGIVVYGYEYYFGGPYGKPLKVIELGTTQIPKEVFEDYLQEIRPRYTEQTYSLLKHNCNNFSEEVAHFLLGVIPDYILKLPEEVMSSPMGALIMPMIQQFETILKPQVPHKLGAARARVQEEITREFASLMAEGRASEAAALAARRVMEKHRR
>S.lescurii|2082551
VELYVYDLSQGMARQLSLQFLGKAIDGVWHTGVGVYGKEYFFGGPYGVPVQVIDLGYTEVPKDYFEEYLDEIRPRFTHETYNIVHHNCNNFSDEVSQFLVGSIPQHILHLPAEVLNSPMGAMLRPMLENLESTLRPSVPRTLSNARAQVQEEITREFASIMASGRASEAAALAARRVLQRHGI
>S.lepidophylla|2038156
VALYVYDLSQGLARQLSYSLIGAPIEGIWHTSVIVYGLEYYYSGPYGHPVKVIELGKTQVPKDVFEEFLKEISPRFTAETYSLLRHNCNNFSNEVTQFLLGMIPAYILRLPQDVMSSPMGILINPMIEQMERTLRPQMPQRMDDARAKVQEEITREFAKLMAAGRASEAAALAARRVMERHGI
>N.aenigmaticus|2034169
AQLHVYDLSQGLAKQLSAAFLGTTIEGIWHTGVVVYGTEYFFGGPYGTPLRVVELGYTEVPKELFEAFLEEISPRYTPLTYKLMEHNCNTFSEEVAQFLVGSIPEDILRLPQDILRSPMGALIMPMIQNLETTLRPQVPH-------------------------------------------
>P.hesperium|2005961
VLLNVYDLSQGLAKQLSSSFLGKVIEGIWHTGIVVYGNEYYFGGQYGRPLRVVELGYTQIPKEIFEDYLQEIRPRYTEQTYSLLHHNCNNFSEEIAQFLLGVIPEYILKLPQEVMNSPMGPLIMPMIQQFETTL-------------------------------------------------
>Physcomicromitrium.sp|2081103
VELYVYDLSQGLARQLSSQFLGKVIEGIWHTGVGVYGKEYFFGGPYGQPVQVAHLGTTEVPPEVFEEYLRDIQPRYTQQTYSLMKHNCNNFSDEVCQFLVGSIPEYILRLPEEVLSSPMGGLLRPMIENLETTLRPGAPYDLTYARAKLTQEITQEFALIMASGRASEAAALAARRVLERHRM
>P.ponderosa|2016147
VLLNVYDLSQGLARQLASSLLGRAIEGIWHTGIVVYGNEYYYGGPYGKPLKVIELGITHLPKEIFEEYLQDISPRYTAASYSLLHHNCNNFSNEVACFLVGCIPEYILRLPEEAINTPMGALLLPMIQQLETSLRPEAPHPLKDARKKVQEEITREFAIIMTSGRASEAAALAARRVMERHGM
>S.alba|2083463
VTLNVYDLSRGLARQLSASLLGKVIEGVWHTGIVVYGNEYFFGGPYGAPLRTIEMGESYVPKDVFDMYLEEISPRYTAESYNLLTHNCNNFSNE-----------------------------------------------------------------------------------------
>M.caldariorum|2011374
VSVHVYDLSQGLARQLSFSLLGKSIEAIYHTGVVAYGREYSFGSRYGTPFQVLDFGETEVPKDVFEEYLEDLRGRYTPENYNLLRNNCNNFSDEVVQFLVGKIPQHILDLPREVMSTPLGASLVPFLEQMNYSQSPAIPSQESDAKAAVEAEIKHEFALLMAAGAANEAAAQAVRRVMERY--
>A.fatua|2005509
-----------------------------------------------RPVRVVDLGVTHLPREVFEDYLRDIAPRYTAETYRLMSHNCNNFSNEVAQFLVGAIPDYILSLPNEVMSSPMGPLIMPMIQNLEATLRPQTTQPLGNMRGKVQEEVMKEFAAIMASGRASEAAALAMRRVMERHG-
>E.hymale|2128129
---------------------------------------YYFGGPYGKPIKVVELGYTHVPKEMLEEFLEEISPRYTSETYSLLGHNCNNFSEEVAQFLVGSIPDYILNLPQQVMNSPMAALIMPMIKRFEDVLKPQVPTPLGEVRGRVQEEITLEFAKLMGEGRASEAAAIATRRVMARHG-
>L.cruciata|2012000
VVLNVYDLSQGLARQLSSSLLGKVIDGIWHTGVAVFGYEYYFGGPYGKPLHVVELGYTQLTKEQFEEYLHEISPRYTQATYNVLRHNCNNFSEEVAQFLVGTIPQYILGLPEEIMNSPMGPMLSPMGPMLSTPL-------------------------------------------------
>M.kramstei|2053501
VVLHVYDLSQGLARQLSFSILGKVIEAIYHTGVVVYGREYSFGARYGTPIQALELGHTEVPNELFEEYLEEIRPRYTAETYSLLRHNCNNFSDEVAQFLVGVVPHHILNLPQEVLGAPLGASLIPLLEQMEASARPALPLAAEEAKARVQSEIRREFALLMAAGQANEAAVQAVRRVMEKH--
>S.alba|2085322
VTLNVYDLSRGLARQLSASLLGKVIEGVWHTGIVVYGNEYFFGGPYGAPLRSIEMGESYVPKDVFEMYLEEISPRYTAESYNLLTHNCNNFSNEVSQFLVGKIPDYILQLPSEVMNSPMGGLLMPMIQNLETTLRPNAPQPLGDARTKIQEEITREFSALMAQGRASEAATIATKRVMQKYGH
>M.braunii|2005901
VRLHVYDLSQGTARQLSLSFLGKAIDAIYHTGVVAYGTEYWFGQQYGRPIEVLTLGRTQVPRALLEEFLADIAPRYTAATYSLLHHNCNNFSDEVAHFLVGVVPEKILRLPTEVLSTPMGAMLVPIIEQMETHLRPEMPQ-------------------------------------------
>S.recurvatum|2090195
---------------LSVQFLGKALDGIWHTAVGVYGKEYYFGGSYGNPVQVMLLGHTQIPQDIFEEYLQEIQPRYTQETYSLMRHNCNNFSEEVSQFLLGTIPEYILRLPEEVLSSPMGVMLMPMIENLDATLRPMPQQ-------------------------------------------
>M.endlicherianum|2009481
VKLYIYDLSQGLARQLSRDFLGKQIDAVYHTSIVIYGKEYSFGQNYGQVAEVRSLGRTYVPEELFEEFLQDISPRFSAHTYSLLNHNCNNFSDEVANFLVGEIPKHILDLPQEFLSSPMGAMFLPMLEQMEAQMQPAPSS-------------------------------------------
>Chlamydomonas_sp|2054880
VQLYIYDLTNGLAAQLSPLFLGRQIEGVWHTSVVVGNVEHFFGCPFGQPLKKLNLGTTEVNLSMREDLLEDMSARFRPEHYSLLNHNCNHFSNEFSQLLVGEIPSYIVDQAKDVLDTPMGQMIMPMLLQMEGQTGTGF---------------------------------------------
>C.tughillensi|2086902
VKLYVYDLTGGMAAQLSPMLLGRRIEGVWHTAIVVGNAEHFFGHHFGKPLKVVNLGTTEISADMREELLLEMASRYQPEHYSLLNHNCNNFSNELALLLVGEIPDYILNQAKEVLDTPMGAMLMPMLMQMEGQLGGG----------------------------------------------
>C.rosa|2050699
VHLYIYDLTNGMAAQLSPMLLGRRIEGVWHTSIVVGGVEHFFGQPFGVPLKTIKLGTTEVDATMRAELLQELGARFQPHHYSLLTHNCNHFSNEFAQLLVGEIPTHILNQAEEIMKTPMGQMIMPMMLQMEGQMGSGFR--------------------------------------------
>C.reticulata|2056832
VELWVYDLTNGMAAQLSPMLLGRRIEGVWHTSIVVGNVEHFFGQPFGRPVKTVKLGTTEIDAAMRSELLQDLEPRFQPHHYSLLTHNCNHFSNEFAQLLVGEIPAHIINQAEEIIKTPMGQMIMPMMLQMEGQLGNGFAT-------------------------------------------
>S.willdenowii|2007495
------------------------------------------------------------------DFLNEISHRYTAQTYSLLKHNCNNFSNEVMQFLLGVIPEYILRLPQDVMASPMGSLLLPMIERMETTLRPQMPQKMDDARAKVQEEITREFAALMASGRASEAAALAARRVMQRHGI
>T.arboricola|027834
VPQFLYEAGYGLLRELQEDFLGSSVQPLAHHRAVASGADELYGGHLATPAKTEDSSTDDVATNVAETSLTIPGMRYVEQGGSLAQYDVRWISKASAQQRAGRGPGHCYRLPPEILNTSLEGLVFPTPPESEALLAPSTPLTHDDAEARAQQIQAAELLHALANHRASLAKAWNKKELLQRQLS
>A.thaliana|AT3G07090
VTLNVYDLSQGLARQLSQSLLGKVIEGVWHTGIVVYGNEYFFGGPYGTPIRTIELGLSHVPKDVFEMYLEEISPRYTAESYNLLTHNCNNFSNEVAQFLVGKIPDYILQLPNDVLNSPMGGLIMPMLQGLETTLKPQVPQPLGDARAKIQEEITSEFAALMAQGRASEAAAMATKRVMQKYGH
>S.lycopersum|Solyc09g061310.3.1
VILNVYDLSQGLARQLSTTFLGKAIEGIWHTGVVVYGHEYYFGGPYGTPIKVVDLGVTHIPKDVFEMYLQEISPRYTAETYSLLTHNCNNFSNEIAQFLVGAIPEYILNLPNEVTNSPMGALIMPMIQQLESTLRPQAPQPLGDARNKVQEEITREFAAIMATGRASEAAALATKKVMQRYGD
>C.sinensis|CsNadorcott.v0.1.P17455.1
VSLHVYDLSQGLARQLSMSFLGKAIEGIWHTGIVVYGNEYYFGGPYGKPLRVVELGETHVPKDVFEMYLEEISPRYTAEKYSLLSHNCNNFSNEVAQFLVGKIPEYILNLPNEVMSSPMGALVLPMIQNLESTMKPQAPQPLGDARKMVQEEINREFAAMMATGRASEAAALAMKKVMQKYGH
>A.tricopoda|ERN18908
VSLNVYDLSQGLARQLSTTFLGKAIEGIWHTGVVVYGNEHYFGGPYGTPVRVFDLGVTHVPRELFEEYLQEISPRYTAETYSLLTHNCNNFSNEVAQFLVGNIPEYILQLPNEVLNSPMGALILPMIQQLESTLRPQPPRPLGDARSRVQEEINREFAALMASGRASEAAALAMRRVMERYGR
>Z.marina|Zosma206g00130.1
VVLNVYDLSQGLARQFSSTLLGKTIDGIWHTGLVVYGNEYFFGGPYGKPVKVINLGITHVPSDLFDEYLREIAPRYTMETYNLFSHNCNNFSNEVAQFLVGVIPDYILQLPNEVLNSPLSPLILPMFQQLETTLKPQAPQPLGSARNKVQDEITREFSELMASGRASEAAALATRKVMDRYGT
>O.sativa|Os02t0814000-01
VVLNVYDLSNGLARQLSTSFLGKPIEAIWHTGVVVYGNEYFFGGPYGRPVRVVEMGETHIPREVFEDYLRDISPRYTAETYRLLSHNCNNFSNEVAQFLVGAIPDYILNLPAEVMSSPMGPLIMPMIQNLESTLRPQATQPLGGARGKVQEEVMREFAAIMASGRASEAAALAMRRVMERHGN
>G.montanum|TnS000852699t03
VILNVYDLSQGLARQLSTTFLGKAIEGIWHTGIVVYGKEYYFGGPYGKPWKVVELGVTHIPEEVLEDFLHEISPRYTAETYSLLRHNCNNFSNEVAQFLVGCIPDFILRLPEEVMNSPMGPLMMPMITQFESVLRPQVPQPLGTARTMVQEEITREFANLMANGRASEAAALATRRVMEKHGS
>A.filiculoides|Azfi_s0040.g026625
VVLNVYDLSQGLARQLSTSLLGKAIEAIWHTGIYVYGNEYYFGGPYGRPYKTIELGLTQIPKEMFEDYLQEISPRYTAQTYNLLHHNCNNFSEEVSQFLLGVIPNYILKLPEEIMNSPMGALIMPMIQQFETTLRPQVPHKLGEAKARIQAEIMSEFSALMAEGRASEAAALATRRVMERHGR
>P.taeda|PTA00005827
VMVNVYDLSQGLARQLSTTFLGKAIEGIWHTGVVVYGKEYYFGGPYGKPWKVVELGVTHVPMEMFEEFLEEISPRYTAETYSLLHHNCNNFSNEVAQFLVGCIPDFILTLPQEVMNSPMGPLIMPMIMQFEATLRPQVPHPLGDARTKVQEEITSEFATLMANGRASEAAAIATRRVMEKHAT
>O.sativa|Os10t0472400-01
VKLHIYDLSQGMARQLSTTILGKAIEAIWHTGVVVYGKEYFFGGPYGTPVRVEDLGVTHVPREIFEDFLQDINPRYTPANYNLLSNNCNNFTNEAAQFLVGSIPSYILELPNEVMNSPIGALILPMIQGLETSLRPQPPQPLREAKSRVQEEIKREFAAIMATGQAGEAAALATRRVMERHGL
>S.cucullata|Sacu_v1.1_s0066.g016149
VLLYVYDLSQGLARQLSTSFLGKAIEAIWHTGIVVYGNEYYFGGHFGKPYKIVELGWTQIPKEMFEEYLQEISARYTAETYSLLHHNCNNFSEEVSQFLLGVIPDYILKLPQEVMNSPMAALIMPMIQQFETIMRPQLPGKLGDARARIQKEITSEFAALMAQGRASEAAALATRKVMERHGR
>A.agrestis|AagrOXF_evm.model.utg000081l.266.1
VRLNVYDLSQGLARQVSRAILGTEIEAIWHTGVVVYGEEFYFGGPYGTPLWVEELGYTQVPKELFEEFLEGMSPRYTAQTYSLMDHNCNNFSEELAQFLVGAIPEYILRLPQDVMNSPTGAFIMPMIKSLETTLRPQVPQPLGDARAKVQEEITREFAAIMAAGSASEAAALATRKVMERYGS
>M.polymorpha|Mp7g17100.1 [MapolyID=Mapoly0051s0047.1]
VVLNVYDLSQGLARQLSSSLLGKVIDGIWHTGVVVYGFEYYFGGPYGKPLRVIELGYTQIPKEVFEDYLREIDPRYTQATYNVLRHNCNNFSEEVAQFLVGSIPQYILGLPEEIMNSPMGPMLMPMIQQLETTLKPAMAQTLVDARAKVQEEITREFMVLMASGRASEAAALAARRVMERHGI
>S.fallax|Sphfalx07G023400.1
VELYIYDLSQGLARQLSVQFLGKALDGIWHTAVGVYGKEYYFGGSYGNPVQVMLLGHTQIPQDIFEEYLQEIQPRYTQETYSLMRHNCNNFSEEVSQFLLGTIPEYILRLPEEVLSSPMGVMLMPMIENLDATLRPTPQQPLGNARAQVQEEITREFAQIMASGKASEAAALAARRVLERHGM
>S.fallax|Sphfalx15G046300.1
VELYVYDLSQGMARQLSLQFLGKAIDGVWHTGVGVYGKEYFFGGPYGVPVQVIDLGYTEVPKDYFEEYLDEIRPRFTHETYNIVHHNCNNFSDEVSQFLVGSIPQHILHLPAEVLNSPMGAMLRPMLQNLESTLRPSVPRALSNARAQVQEEITREFASIMASGRASEAAALAARRVLQRHGI
>S.fallax|Sphfalx03G097000.1
VELYVYDLSQGLARQLSVQLLGKGIDGIWHTAIGVYGKEYYFGSLHGSPVQVMQLGYTQIPQDIFEEYLQEIQPRYTQETYSLMCHNCNNFSEELSQFLLGTIPEYILRLPEDVLSSPMGPMLRPMIENLDATLRPVRQQSFGSVHAQVQEEIIQEFAQIMASGRASEAAALAAQRVLQRHGM
>P.patens|Pp3c14_10250V3.1.p pacid=32961609 transcript=Pp3c14_10250V3.1 locus=Pp3c14_10250 annot-version=v3.3
VELYVYDLSQGLARQLSSQFLGKVIEGIWHTGVGVYGKEYFFGGPYGQPVQVAQLGTTEVPQEVFEEYLRDIQPRYTQQTYSLMKHNCNNFSDEVCQFLVGSIPEYILRLPEEVLSSPMGGLLRPMIENLETTLRPGAPYDLTNARAKVTQEITQEFALIMASGRASEAAALAARRVLERHRM
>C.brauni|g567.t1 length:364 (mRNA) (CHBRA100g00740)  (desumoylating isopeptidase 1)
VVLHVYDLSQGLARQLSGTFLGKVIDGIWHTGIVVYGKEYWYGGPYGRPVQTVTLGYTQVPEELFREFLAEMSERYTPEAYNLMSHNCNNFSDEVANLLVGRIPDYIVGLPQEVLDSPMGALIAPMIQQLETTLRPQPPQPLGGARAIVQEEITREFSRLMADGAANEAAVLAMRHVMARHGL
>Penium|pm047663g0010
VVLHVYDLSNGLARQFSAAFLGSPIEAIYHTGVVAYGTEYWFGAYFGPPLQRIDLGMTEVPKDLFEEFLREIGPQFNQETYSLLTHNCNNFSEDVAQFLTGRIPKYILDLPSRVLNSPNGALLAPLLQQLENSLRPGMNSHLASDRVKIHEEVRKEFAMLMALGGASEAAAMALRKVMERYQP
>Penium|pm009103g0030
VVLHVYDLSNGLARQFSAAFLGSPIEAIYHTGVVAYGTEYWFGAYFGPPLQRVDLGMTEVPKDLFEEFLREIGPQFNQETYSLLTHNCNNFSEDVAQFLTGRIPKYILDLPSRVLNSPNGALLAPLLQQLENSLRPGMNSHLASDRVKIHEEVHKEFAMLMALGGASEAATMALRKVMERYQP
>S.moellendorffii|SM000232S07944
IRLHIYDLSQGLAKQMSKSFLGKEIEAIWHTGVVVYGKEYWFGGQYGRPVKVLELGRTDVPQELFEEFLSEISPRYTVQTYSLLRHNCNNFSDEVVQFLLGDIPQHILQLPTDVLNTPAGALIVPMLEQFEKSLRPELAQPLG-AKKVVQDEIMREFSLLMQGGGPSEAAALATKRVMARYGI
>S.moellendorffii|SM000387S14683
VRLHIYDLSQGLAKQMSKSFLGKEIEAIWHTGVVVYGKEYWFGGQYGLPVKVLELGRTDVPQELFEEFLSEIGPRYTVQTYSLLRHNCNNFSDEVVQFLLGDIPQHILQLPTDVLNTPVGALIVPMLEQFEKSLSPELTQPLG-AKKVVQDEIMREFSLLMQGGGPSEAAALATKRVLARYGV
>S.moellendorffii|SM000368S13745
VRLHIYDLSQGLAKQMSKSFLGKEIEAIWHTGVVVYGKEYWFGGQYGRPVKVLELGRTDVPQELFEEFISEIGPRYTVQTYSLLRHNCNNFSDEVVQFLLGDIPQHILQLPTDVLNTPVGALIVPMLEQFEKSLHPELTQPLG-AKKVVQDEIMREFSLLMQGGGPSEAAALATRRVMARYGI
>P.patens|Pp3c11_1330V3.1
VYLYIYDLSQGMARQLSTTFLGHSIEGVWHSGIGFSG-KYFYGAPFGTPVEVLELGYTHIPKNIFEVFLQEIGPRYTMETYSLLNHNCNHFTDEAAQFLVGTIPHHILRQVDVALNNPLGAMMLPMLQQLETTLRPVAPAPTGTGQSGADNERQR---------KNREA--------------
>K.nitens|kfl00105_0090_v1.1
VLLHVYDLSQGLARQLSGALLGQMLEGIWHTGVVVYGREYFFGGQYGNPVKTVPLGRTEVPLELVEDFLNEIKDRYSVYTYNLMRHNCNHFSNELSTFLTGTIPSDILELPQRVLSSPFGAMLAPLIEQMETGMRPSQALSLNVSREVVQKEVKAEFAEVMKEGTPNQAAAIALARVMERHSL
>M.endicherianum|ME000480S07844
VKLYIYDLSQGLARQLSRDFLGKQIDAVYHTSIVIYGKEYSFGQNYGQVAEVRSLGRTYVPEELFEEFLQDISPRFSAHTYSLLNHNCNNFSDEVANFLVGEIPKHILDLPQEFLSSPMGAMFLPMLEQMEAQMQPAPSSPAADAKAAVQAEIQREFAALMAAGKTSEAAVLAFRRVQERLAV
>C.atmosphyticus|Chrsp17S02576
VVLHVYDLSGGMARQMSQAFLGRRIDAICCIGIVVFGREYFYGGPYGRPLETVLLGRTNLPQEVFADFLEDLSLRFSPTSYSLLTNNCNNFTNEVAEFLTGNIPAHITGLPNDVLSTPFGAMLAPLVQQFETAMGPSTPSPVKPDREDFQRAVAAEFAEIMAEGTANQAASLAIQRVAALQRT
>O.tauri|OT_ostta05g00240T0
VTLRVYDLSGGMARMMSGDVLGTTIEAVYHTGIVVHGREFWFGQQFGAPLRVETLGTTEVDEEMFQDFLREVSPRYTAETYNLLRHNCNNFSNEAATFLVGRIDEKILNLPNVFLSTELGRALAPMLGMFEERMRGSALSASSEDLAKMVRSLSQTFADHHERGQTATRAALASAELVSDSAR
>C.reinhardtii|PNW75899
VWLYVYDLTNGMAATFSPMLLGRQIEALYHTGVVVGGVEYFFGGPFGNPLKRVELGVTHIPKDLREELLADLSQRFRPQDYNLISKNCNHFSSAFVELLTGSVPGEYVNQAQSILSSPLGQMLLPIMEQMEQRYGAGFQQ-------------------------------------------
