# Supplementary material for: Charting the evolutionary path of the SUMO modification system in plants reveals molecular hardwiring of development to stress adaptation
Source: Plant Cell. 2024 Jun 26;36(9):3131–44. doi: 10.1093/plcell/koae192 (PMC11371177; doi:10.1093/plcell/koae192)
Supplement: koae192_Supplementary_Data [file koae192_supplementary_data.zip › DESI1_Mafft_alignment.fasta]

>L.cheesmanii|2005578 
----------------------------------------------MAE-DGHK------
-----------------------------VTLNVYDLSQG--------------------
-------------------------------------------LARQLSTTFL-------
---------------------------------GKSIEGI--------------------
------------------------------------------------------------
-----------------WHTGVVVYGN-------------------------EYYFGG--
---------------------------------------GIQHAPAG---TT------PY
GTPVEVVDLGVTH-------------------------------------VPKDVFEMYL
QEISPRYT-----------AETYSLLTHNCNNFSNEIAQFLVGGT---IPDYILNL----
----------PNEVTNSPMGALI---------------MPMIQQMESTLR-------ANA
V---------PQAPQ-FRPATV-------------APASQP-------------------
-----------------TLSVGKSS-----------------SSGIN---------QSKK
PES---------------------------------------------------------
------------QDGEKKNVN----VPSA-------------------------------
------------------------------------------------------------
-VKPVEEQ----------------EKTPAN--AV-VKD----------------------
PLGDARNK------------------------------------VQEEITREFAAIMATG
-TL--RASEAAALATK--KVMQRYGDTTAA------------------
>S.lasiophyllum|2114751 
----------------------------------------------MAE-DGHK------
-----------------------------VILNVYDLSQG--------------------
-------------------------------------------LARQLSTTFL-------
---------------------------------GKAIEGI--------------------
------------------------------------------------------------
-----------------WHTGVVVYGH-------------------------EYYFGG--
---------------------------------------GIQHAPAG---TT------PY
GTPIKVVDLGVTH-------------------------------------IPKDVFEMYL
QEISPRYT-----------AETYSLLTHNCNNFSNEIAQFLVGAT---IPEYILNL----
----------PNEVTNSPMGALI---------------MPMIQQLESTLR-------ANA
V---------PQAPQ-FRPATV-------------APASQP-------------------
-----------------TLSVGKSS-----------------SSGIN---------QSKK
PES---------------------------------------------------------
------------QDGEKKNVN----VPSA-------------------------------
------------------------------------------------------------
-VKPVEEQ----------------EKTPAN--AV-VKD----------------------
PLGDARNK------------------------------------VQEEITREFAAIMATG
-TL--RASEAAALATK--KVMQRYG-----------------------
>S.ptychanthum|2054770 
----------------------------------------------MAE-DGHK------
-----------------------------VTLNVYDLSQG--------------------
-------------------------------------------LARQLSTTFL-------
---------------------------------GKAIEGI--------------------
------------------------------------------------------------
-----------------WHTGVVVYGH-------------------------EYYFGG--
---------------------------------------GIQHAPAG---TT------PY
GTPVQVVDLGVTH-------------------------------------IPKDVFEMYL
QEISPRYT-----------AETYSLLTHNCNNFSNEIAQFLVGTT---IPDYILNL----
----------PNEVTNSPMGALI---------------MPMIQQLESTLR-------ANA
V---------PQAPQ-FRPATV-------------APASQP-------------------
-----------------TLSGGKSS-----------------SNGVD---------QSKK
PAS---------------------------------------------------------
------------QDGEKKKDN----V----------------------------------
------------------------------------------------------------
-VKSVGEQ----------------EKTSG------VKD----------------------
PLGNARGK------------------------------------IQEEITREFAAIMATG
-TL--RASEAAALATK--KVMQRYGDTTAA------------------
>S.sisymbriifolium|2096215 
----------------------------------------------MAE-DGHK------
-----------------------------VTLNVYDLSQG--------------------
-------------------------------------------LARQLSTTFL-------
---------------------------------GKSIEGI--------------------
------------------------------------------------------------
-----------------WHTGVVVYGH-------------------------EYYFGG--
---------------------------------------GIQHAPAG---TT------PY
GTPVQVVDLGVTH-------------------------------------VPKDVFEMYL
QEISPRYT-----------AETYSLLTHNCNNFSNEIAQFLVGAT---IPDYILNL----
----------PNEVTNSPMGALI---------------MPMIQQLESTLR-------ANA
V---------PQPPQ-FRSPTV-------------APASQP-------------------
-----------------ALSRGKSS-----------------SSGVD---------QSKK
PES---------------------------------------------------------
------------QDGEKKNAN----VPSA-------------------------------
------------------------------------------------------------
-VKSVGEE----------------EKTPAI--AAAVKD----------------------
PLGNARSK------------------------------------VQEEITREFAAIMATG
-TL--RASEAAALATK--KVMQRYGDTTAA------------------
>S.xanthocarpum|2079103 
----------------------------------------------MAE-ECHK------
-----------------------------VTLNVYDLSQG--------------------
-------------------------------------------LARQLSTTFL-------
---------------------------------GKSIEGI--------------------
------------------------------------------------------------
-----------------WHTGVVVYGD-------------------------EYYFGG--
---------------------------------------GIQQAPAG---TT------PY
GTPVQVIDLGVTH-------------------------------------VPKDVFEMYL
QEISPRYT-----------AETYSLLTHNCNNFSNEIAQFLVGAT---IPDYILNL----
----------PNEVTNSPMGALI---------------MPMIQQLESTLR-------ANA
V---------PQAPQ-FRSPTV-------------ASSSQP-------------------
-----------------ALSGEKSP-----------------TSGDD---------QSKK
PES---------------------------------------------------------
------------QDGEKNNAN----VPSA-------------------------------
------------------------------------------------------------
-VKFVGEE----------------EKTPAN--AVAGKD----------------------
PLGNARSK------------------------------------VQEEITREFAAIMATG
-TL--RASEAAALATK--KVMQRYGDTTTA------------------
>S.dulcamara|2056123 
----------------------------------------------MAE-DGYK------
-----------------------------VTLNVYDLSQG--------------------
-------------------------------------------LARQLSTTFL-------
---------------------------------GKAIEGI--------------------
------------------------------------------------------------
-----------------WHTGVVVYGH-------------------------EYYFGG--
---------------------------------------GIQHAPAG---TT------PY
GTPVQVVDLGVTH-------------------------------------VPKDVFEMYL
QEISPRYT-----------AETYSLLTHNCNNFSNEVAQFLVGAT---IPDYILNL----
----------PNEVTNSPMGALI---------------MPMIQQLESTLR-------ANA
V---------PQAPQ-FRPATV-------------SLASHP-------------------
-----------------TLSGGKSS-----------------SSGAD---------QSKK
PES---------------------------------------------------------
------------QDGEKKNAN----VSTV-------------------------------
------------------------------------------------------------
-VKSVEEQ----------------EKTPAN--AVGVKD----------------------
PLGNARSK------------------------------------VQEEITREFAAIMATG
-TL--RASEAAALATK--KVMQRYGDTTAAM-----------------
>A.vera|2009930 
----------------------------------------------MAE-DGYR------
-----------------------------VTLHVYDLSQG--------------------
-------------------------------------------LARQLSTTFL-------
---------------------------------GKAIEAI--------------------
------------------------------------------------------------
-----------------WHTGVVVYGH-------------------------EYYFGG--
---------------------------------------GIQHDVAG---RT------PY
GTPIRVVDLGVTH-------------------------------------VPKEVFEEYL
QEISSRYT-----------AETYKLLSHNCNNFSNEVAQFLVGAS---IPDYILQL----
----------PNEVLNSPMGALI---------------LPMIQNLESTLR-------AGA
V---------PQAPQ-FVNPLA-----AA------RPAAAN-------------------
--------------------PS--------------------SSGLS-------------
------------------------------------------------------------
-----------KANGPLNVTN---------------------------------------
------------------------------------------------QAKAKAPEADRS
PAASKPVD----------------DRAVKE--AQ-ARD----------------------
PLGDARTR------------------------------------VQEEITKEFTAIMASG
-TL--RASEAAALATR--RVMERHGRLSA-------------------
>G.soja|2015935 
----------------------------------------------MAE-EGHR------
-----------------------------VTLNVYDLSQG--------------------
-------------------------------------------LARQLSMSFL-------
---------------------------------GKAIEGI--------------------
------------------------------------------------------------
-----------------WHTGVVVYGN-------------------------EYYFGG--
---------------------------------------GIQHSPAG---ST------PY
GTPLRVVDLGVTH-------------------------------------VPKDVFEMYL
QEISPRYL-----------PETYSLLTHNCNNFSNEVAQFLVGAS---IPEYILQL----
----------PNEVMSSPMGALI---------------LPMIQNLETTLK-------SGG
V---------PQVPQ-FKPATT-------------LNVSANTQKN---------------
-----------------SSTSNSSS-----------------ENGVS---------REVN
KEV---------------------------------------------------------
------------KGKDENSKA----APS--------------------------------
------------------------------------------------------------
-ANTTGQP----------------QKPSLN--GV-TAD----------------------
PLGDARNK------------------------------------VQDEILKEFAAIMASG
-TM--RASE-AALATK--RVMQRYGHTTAVSQN---------------
>W.mirabilis|2009400 
----------------------------------------------MAE-EGEK------
-----------------------------VFLNVYDLSQG--------------------
-------------------------------------------LARQLSTTFL-------
---------------------------------GKAIEGI--------------------
------------------------------------------------------------
-----------------WHTGIVVYGK-------------------------EYYFGG--
---------------------------------------GIQNSPQG---QT------PY
GRPWKVVELGVTH-------------------------------------IPKEVLEDFL
QEISPRYT-----------TETYSLLSHNCNNFSNEVAQFLVGCG---IPDFILRL----
----------PEEVMNSPMGALL---------------MPMINQFESILR-------HGG
V---------PQVPQ-PVAPSS-------------TTISLQ-------------------
-----------------QQKPPEPGTRKALEP--------AASTTKR---------IELN
TCS---------------------------------------------------------
-------------EIPLAANK---------------------------------------
------------------------------------------------------PCLDGS
NSSGDKAP----------------PAAKED--ST-SAD----------------------
PLGEARSR------------------------------------VQEEISREFASLMANG
-TL--RASEAAAIATR--RVMEKHGTLRTTTS----------------
>P.glycyrrhiza|2077852 
----------------------------------------------MAE-EGCK------
-----------------------------VLLNVYDLSQG--------------------
-------------------------------------------LAKQLSSSFL-------
---------------------------------GKVIEGI--------------------
------------------------------------------------------------
-----------------WHTGIVVYGN-------------------------EYYFGG--
---------------------------------------GVQSCPQG---QT------QY
GRPLRVVELGYTQ-------------------------------------IPKEIFEDYL
QEIRPRYT-----------EQTYSLLHHNCNNFSEEIAQFLAGVS---IPEYILNL----
----------PQEVMNSPMGPLI---------------MPMIQQFETTLR-------FGG
V---------PQVPP-PTTSLS-------------ASSIRM-------------------
-----------------NG-------------------------------------PSEE
LPT----------------------------KEVSQAM----------------------
-----------TSATTITCNN----A----------------------------------
--------------------------------------------------VATASKTEIG
TVAIASTT----------------ETAKLS--EK-KVD----------------------
PLGEARAQ------------------------------------VQEEITKEFIALMAEG
-RF--RASEAAAMATR--RVMERHGR----------------------
>P.amorphum|2070613 
----------------------------------------------MAE-EGYK------
-----------------------------VLLNVYDLSQG--------------------
-------------------------------------------LAKQLSSSFL-------
---------------------------------GKVIEGI--------------------
------------------------------------------------------------
-----------------WHTGIVVYGN-------------------------EYYFGG--
---------------------------------------GVQSCPQG---QT------QY
GRPLREVELGYTQ-------------------------------------IPKEIFEDYL
QEIRPRYT-----------EQTYSLLHHNCNNFSEEIAQFLLGVS---IPEYILKL----
----------PQEVMNSPMGPLI---------------MPMIQQFETTLR-------FGG
V---------PQVPL-PTTSLS-------------ASSIRM-------------------
-----------------NG-------------------------------------PSEE
LPT----------------------------KEFSQTT----------------------
-----------TSATTITCNN----A----------------------------------
--------------------------------------------------VATASKTEIG
TVAIASTT----------------ETAKLS--EK-KVD----------------------
PLGEARAQ------------------------------------VQEEITKEFVVLMAEG
-RF--RASEAAAMATR--RVMERHGR----------------------
>P.hesperium|2019259 
----------------------------------------------MAE-EGYK------
-----------------------------VLLNVYDLSQG--------------------
-------------------------------------------LAKQLSSSFL-------
---------------------------------GKVIEGI--------------------
------------------------------------------------------------
-----------------WHTGIVVYGN-------------------------EYYFGG--
---------------------------------------GVQSCPQG---QT------QY
GRPLRVVELGYTQ-------------------------------------IPKEIFEDYL
QEIRPRYT-----------EQTYSLLHHNCNNFSEEIAQFLLGVS---IPEYILKL----
----------PQEVMNSPMGPLI---------------MPMIQQFETTLR-------FGG
V---------PQVPL-PTTSLS-------------ASSIRM-------------------
-----------------NG-------------------------------------PSEE
LPT----------------------------KEFSQTT----------------------
-----------TSATTITCNN----A----------------------------------
--------------------------------------------------VATASKTEIG
TVAIASTT----------------ETAKLS--EK-KLD----------------------
PLGEARAA------------------------------------VQEEITKEFVILMAEG
-RF--RASEAAAMATR--RVMERHGR----------------------
>P.ponderosa|2011830 
----------------------------------------------MAE-EGEK------
-----------------------------VMVNVYDLSQG--------------------
-------------------------------------------LARQLSTTFL-------
---------------------------------GKAIEGI--------------------
------------------------------------------------------------
-----------------WHTGVVVYGK-------------------------EYYFGG--
---------------------------------------GIQHSPTG---QT------PY
GKPWKVVELGVTH-------------------------------------VPMEMFEEFL
EEISPRYT-----------AETYSLLHHNCNNFSNEVAQFLVGCN---IPDFILRL----
----------PQEVMNSPMGPLI---------------MPMIMQFEATLR-------YGG
V---------PQVPH-MGASLP-------------TSNLVQQRGN---------------
-----------------LKSTSKK------------------SESVK---------VETN
VSS---------------------------------------------------------
-------------NIPPTVKP----VSHLLDDSTN-------------------------
-------------------------------------------------SDAKGPN-NCN
EAAGESGS----------------NCLEGG--AQ-PED----------------------
PLGDARTK------------------------------------VQEEITSEFATLMANG
-SL--RASEAAAIATR--RVMEKHATFSATPS----------------
>E.diffusum|2006424 
--------------------------------------------------DGEK------
-----------------------------VILNVYDLSQG--------------------
-------------------------------------------LARQLSASFL-------
---------------------------------GKTIEGI--------------------
------------------------------------------------------------
-----------------WHTGVVVYGR-------------------------EYYFGG--
---------------------------------------GIQSTVEG---VT------PY
GKPLKVVELGYTH-------------------------------------IPKEMLEEYL
QEISPRYT-----------AETYSLLTHNCNTFSDEVAQFLVGNG---IPDYIRDL----
----------PQEVMNSPMGSLF---------------MPMIQQFESSLR-------HGG
V---------PQVPM-NRQQPP-------------SLNFSQ-------------------
-----------------IHVPSPPPS----------------NNNTN---------TTNN
VVP---------------------------------------------------------
------------TLNAQRAKK----APVVGS-----------------------------
-------------------------------------------------SGKADSIGGGA
KPLEEGKS----------------HATATS--TT-SSD----------------------
PLGQARAR------------------------------------VQEEITLEFAKLMAEG
-TL--RASEAAAIATR--RVMARHG-----------------------
>P.engelmanii|2053494 
----------------------------------------------MAE-EGEK------
-----------------------------VMVNVYDLSQG--------------------
-------------------------------------------LARQLSTTFL-------
---------------------------------GKVIEGV--------------------
------------------------------------------------------------
-----------------WHTGVVVYGK-------------------------EYYFGG--
---------------------------------------GIQHSPTG---QT------QY
GKPCKVVDLGVTH-------------------------------------VPMEMFEEFL
EEISPRYT-----------AETYSLLHHNCNNFSNEVAQFLVGCS---IPDFILSL----
----------PQEVMNSPMGPLI---------------MPMIMQFEATLR-------YGG
V---------PQVPH-IGASLP-------------TSNLVQQQGI---------------
-----------------SKIPNKLEDR-------------RVSESVT---------VESN
VSS---------------------------------------------------------
-------------NIPPTVKP----VSHQLNDSTN-------------------------
-------------------------------------------------SDDKEPD-NCN
EGPGESGS----------------NCLEGA--AL-PKD----------------------
PLGDARTK------------------------------------VQEEITSEFATLMANG
-SL--RASEAAAIATR--RVMEKHAAVSATPSQ---------------
>E.hymale|2005616 
------------------------------------------------Q-DGEK------
-----------------------------VILNVYDLSQG--------------------
-------------------------------------------LARQLSASFL-------
---------------------------------GKTIEGI--------------------
------------------------------------------------------------
-----------------WHTGVVVYGR-------------------------EYYFGG--
---------------------------------------GIQSTLEG---AT------PY
GKPLKVVELGYTH-------------------------------------IPKEMLEEYL
QEISPRYT-----------AETYSLLTHNCNTFSDEVAQFLVGNG---IPDYIRNL----
----------PQEVMNSPMGPLF---------------MPMIQQFEGSLR-------NGG
V---------PQVPI-NQQQLP-------------SLNFSQ-------------------
-----------------IHVPSPPPN----------------NSNAN---------TDNN
VAL---------------------------------------------------------
------------TSNAHRADK----APVVGS-----------------------------
-------------------------------------------------SGKADSIGGGA
KSREEGKS----------------HATATS--TA-SSD----------------------
PLGEARAR------------------------------------VQEEITLEFAKLMAEG
-TL--RASEAAAIATR--RVMARHG-----------------------
>P.parviflora|2077256 
----------------------------------------------MAE-EGEK------
-----------------------------VMVNVYDLSQG--------------------
-------------------------------------------LARQLSTTFL-------
---------------------------------GKAIEGI--------------------
------------------------------------------------------------
-----------------WHTGVVVYGK-------------------------EYYFGG--
---------------------------------------GIQHSPTG---QT------PY
GKPWKVVELGVTH-------------------------------------VPMEMFEEFL
EEISPRYT-----------AETYSLLHHNCNNFSDEVAQFLVGCN---IPDFVLRL----
----------PQEVMNSPMGPLI---------------MPMIMQFEATLR-------YGG
V---------PQVPH-IGASLP-------------TSNLLQQRGI---------------
-----------------SKTPNKQEDR-------------GVSESVK---------VETN
VGS---------------------------------------------------------
-------------NIPPRVKP----VSHILDDSTN-------------------------
-------------------------------------------------SDDKGHD-NCN
EGAGESGS----------------NCLEGA--AR-PED----------------------
PLGDARIK------------------------------------VQEEITSEFAALMANG
-SL--RASEAAAIATR--RVMEKHGTLSATPSQ---------------
>P.jeffreyi|2016888 
----------------------------------------------MAE-EGEK------
-----------------------------VMVNVYDLSQG--------------------
-------------------------------------------LARQLSTTFL-------
---------------------------------GKAIEGI--------------------
------------------------------------------------------------
-----------------WHTGVVVYGK-------------------------EYYFGG--
---------------------------------------GIQHSRTG---QT------PY
GKPWKVVELGVTH-------------------------------------VPMEMFEEFL
EEISPRYT-----------AETYSLLHHNCNNFSNEVAQFLVGCN---IPDFILRL----
----------PQEVMNSPMGPLI---------------MPMIMQFEATLR-------YGG
V---------PQVPH-MGASLP-------------TSNLVQQRGN---------------
-----------------LKSPNKQEDR-------------GVSESVK---------VETN
VSS---------------------------------------------------------
-------------NIPPTVKP----VSHLLDDSTN-------------------------
-------------------------------------------------SDAKGPN-NCN
EAAGESGS----------------NCLEGG--AQ-PED----------------------
PLGDARTK------------------------------------VQEEITSEFATLMANG
-SL--RASEAAAIATR--RVMEKHATFSATPSQ---------------
>P.radiata|2053365 
----------------------------------------------MAE-EGEK------
-----------------------------VMVNVYDLSQG--------------------
-------------------------------------------LARQLSTTFL-------
---------------------------------GKAIEGI--------------------
------------------------------------------------------------
-----------------WHTGVVVYGK-------------------------EYYFGG--
---------------------------------------GIQHSPTG---QT------PY
GKPWKVVELGVTH-------------------------------------VPMEMFEEFL
EEISPRYT-----------AETYSLLHHNCNNFSDEVAQFLVGCN---IPDFILRL----
----------PQEVMNSRMGPLI---------------MPMIMQFEATLR-------YGG
V---------PQVPH-MGASLP-------------TSNLVQQRGN---------------
-----------------LKSPNKQEDR-------------GVSESVK---------VETN
VSS---------------------------------------------------------
-------------NIPPTVKP----VSHLLDDSTN-------------------------
-------------------------------------------------SDAKGPN-NCN
EAAGESGS----------------NCLEGG--AQ-PED----------------------
PLGDARTK------------------------------------VQEEITSEFATLMANG
-SL--RASEAAAIATR--RVMEKHATFSATPSQ---------------
>L.japonicum|2007789 
----------------------------------------------MAE-EGNL------
-----------------------------VVLNVYDLSQG--------------------
-------------------------------------------LARQLSTSFL-------
---------------------------------GKAIEGI--------------------
------------------------------------------------------------
-----------------WHTGVVVYGN-------------------------EYYFGG--
---------------------------------------GIQSCPQG---QT------PY
GKPIKVVELGYTE-------------------------------------VPKEVFEEYL
QEIKPRYT-----------EQTYSLLHHNCNNFSDEISQFLVGVS---IPEYILKL----
----------PQEVMNSPMGALI---------------MPMIQQFETILR-------FGG
V---------PQPPH-LVQGAN-------------SASPFA-------------------
------------------------------------------TTGRT---------VTST
IAN----------------------------GSVKQSV----------------------
-----------NQATVTTLPD----AAG--------------------------------
--------------------------------------------------LVAAPKSSTN
VSSEASVKMPD------------KVSVDST--SE-PKD----------------------
PLGEARQR------------------------------------VQQEITREFAALMAEG
-QY--RASEAAALAAR--RVMERHGRGS--------------------
>E.diffusum|2039979 
----------------------------------------------MAG-DGEK------
-----------------------------VVLNVYDLSQG--------------------
-------------------------------------------LACQLSSAFL-------
---------------------------------GQVIEGI--------------------
------------------------------------------------------------
-----------------WHTGVVAYGR-------------------------EYYFGG--
---------------------------------------GIQSTLEGAAAAT------PY
GKPIKVVELGCTH-------------------------------------VAKEMLEEFL
EEISPRYT-----------PETYSLLGHNCNNFSEEVAQFLVGSS---IPDYILNL----
----------PQQVMNSPMAALI---------------MPMIQRFEDVLK-------HGG
V---------PQVPT-NPQVPT-----NSHTT---SLNSNQ-------------------
-----------------IQVPP--------------------SQSFA---------STEN
ATT---------------------------------------------------------
-----------TSDGGNDDDG---------------------------------------
-------------------------------------------------------DGIPS
LNGKATDC----------------AKGEEG--NS-TKD----------------------
PLGEARGR------------------------------------VQEEITLEFAKLMGEG
-SL--RASEAAAIATR--RVMARHGVATQM------------------
> C.thalictroides|2022342
----------------------------------------------MAE-ESYK------
-----------------------------VVLNVYDLSQG--------------------
-------------------------------------------LARQISGTFL-------
---------------------------------GQVIEGI--------------------
------------------------------------------------------------
-----------------WHTGIVAYGN-------------------------EYYFGG--
---------------------------------------GIQRCPEG---QT------PY
GKPLKAVELGVTQ-------------------------------------IPKEVFEDYL
QEIRPRYT-----------EQTYSLLKHNCNNFCEEVAQFLLGVG---IPDHILKL----
----------PEVVVNSPMGALI---------------MPMIQQFETILK-------YGG
V---------PQVPH-VVRESE-------------VPTQID-------------------
-----------------KAVND--------------------SVVAS---------QSSK
AED-------------------------------RQLLQRT-------------------
-----------SENSSVTASG---------------------------------------
------------------------------------------------------SQVPFP
SRSVPQQV----------------QQVKAP--EK-TTD----------------------
ELNEARAR------------------------------------VQEEITREFAALMAQG
-QL--RASEAAALAAR--KVIERHGR----------------------
>P.glycyrrhiza|2077741 
----------------------------------------------MAQ-EGCK------
-----------------------------VSLNVYDLSQG--------------------
-------------------------------------------LARQLSTTFL-------
---------------------------------GKVIDGI--------------------
------------------------------------------------------------
-----------------WHTGVVVFGN-------------------------EYYFGG--
---------------------------------------GIQSCSEG---QT------PY
GRPMKVIELGYTE-------------------------------------VPKDVFEGFL
QDVSPRFT-----------AQTYSLLQHNCNNFSEEVSQFLCGAG---IPDFILKL----
----------PEEIMNSPMGALI---------------MPMIQQFETTLR-------YGG
V---------PQVPH-AGASQV-----PLVG---QIPAVYP-------------------
-------------------APP--------------------NGAIS---------VSQV
IAA---------------------------------------------------------
-------------PGPGSSTP----VPLA-------------------------------
-----------------------------------------------------------S
TLVVSEKA----------------PEKREA--VD-VPD----------------------
KLGAARAR------------------------------------VQEEITREFAALMAEG
-HL--RASEAAALAAR--RVMERHGRGTQLSSQS--------------
>P.carolinianus|2140355 
----------------------------------------------MAE-GGER------
-----------------------------VQLHIYDLSQG--------------------
-------------------------------------------MARQLSAAFL-------
---------------------------------GKTIEGI--------------------
------------------------------------------------------------
-----------------WHTGVVVYGT-------------------------EYFFGG--
---------------------------------------GIQRNPVG---SS------PY
GTPLRVVQLGSTE-------------------------------------VPKELFEAFL
EEISPRYT-----------PLTYKLLEHNCNNFSEEVSQFLVGSG---IPEDILRL----
----------PHEVINSPMGALI---------------MPMIQNFETTLR-------NGG
V---------PQVPH-VMSPAN-FGNRPA------GPSVASAP-----------------
-----------------RAVPA--------------------VVPTN---------PSAK
TSS---------------------------------------------------------
-----GFGSKASPSVPAPAQP----AGAQKETAPQ-------------------------
-------------------------------------------------KPAE-PAATAV
-ASNVEDK----------------DLNSGK--AV-ASD----------------------
PLGDARAK------------------------------------VQEEITREFATIMAAG
SSL--SASEAAALAAR--RVMERHG-----------------------
>A.agrestis|2051253 
----------------------------------------------MAE-EGER------
-----------------------------VRLNVYDLSQG--------------------
-------------------------------------------LARQVSRAIL-------
---------------------------------GTEIEAI--------------------
------------------------------------------------------------
-----------------WHTGVVVYGE-------------------------EFYFGG--
---------------------------------------GIQRNGVG---KS------PY
GTPLWVEELGYTQ-------------------------------------VPKELFEEFL
EGMSPRYT-----------AQTYSLMDHNCNNFSEELAQFLVGAS---IPEYILRL----
----------PQDVMNSPTGAFI---------------MPMIKSLETTLR-------NGG
V---------PQVPQ-MVPGSV-----AG------SPAVAR-------------------
------------------AVPP--------------------PASPN---------PILR
VSP---------------------------------------------------------
-------------EPAAAVAS----PPLPKESSQA-------------------------
-------------------------------------------------KSVE-PAVSPV
KGKEVVDV----------------KASGKE--AA-VVD----------------------
PLGDARAK------------------------------------VQEEITREFAAIMAAG
-SL--SASEAAALATR--KVMERYG-----------------------
>P.carolinianus|2117037 
----------------------------------------------MAE-EGER------
-----------------------------VRLHVYDLSQG--------------------
-------------------------------------------LARQLSAAFL-------
---------------------------------GKTIEAI--------------------
------------------------------------------------------------
-----------------WHTGVVVYGE-------------------------EFYFGG--
---------------------------------------GIQRDRAG---KS------PY
GTPLRVVELGYTQ-------------------------------------VPKELFEEFL
EGMSPRYT-----------AQTYSLMHHNCNNFSEEVAQFLVGAS---IPEDILRL----
----------PQEVMSSPTGALI---------------MPMIQSLETTLR-------NGG
V---------PQVPQ-TMPGSV-----AA------QAAAAR-------------------
------------------PVPP--------------------PASPN-----------PR
VSP---------------------------------------------------------
-------------QPSAALAP----AAVPKESPQA-------------------------
-------------------------------------------------KPSEHQVVSPV
KGKEVVDV-------------------KSE--AA-VTD----------------------
PLGDARAK------------------------------------VQEEITREFAAIMAAG
-SL--SASEAAALATR--KVMERYG-----------------------
>P.amorphum|2070841 
----------------------------------------------MAQ-EGCK------
-----------------------------VLLNVYDLSQG--------------------
-------------------------------------------LARQLSTTFL-------
---------------------------------GKVIDGI--------------------
------------------------------------------------------------
-----------------WHTGVVVFGN-------------------------EYYFGG--
---------------------------------------GIQSCLEG---QT------PY
GRPMKVIELGHTE-------------------------------------VPKDVLEGFL
QDISPRFT-----------AQTYSLLQHNCNNFSEEVSQFLCGAG---IPDFILKL----
----------PEEVMNSPMGALI---------------MPMIQQFETTLR-------YGG
V---------PQVPH-AGASQV-----PLVG---QIPAVYP-------------------
-------------------APP--------------------NGTIS---------VSQV
ITA---------------------------------------------------------
-------------PGPGSSTP----APLA-------------------------------
-----------------------------------------------------------S
TLVVSEKA----------------PEKSEA--VD-VPD----------------------
KLGAARAR------------------------------------VQEEITREFAALMAEG
-HL--RASEAAALAAR--RVMERHGRGTQLSSQS--------------
>P.carolinianus|2118956 
----------------------------------------------MAE-GGER------
-----------------------------VQLHIYDLSQG--------------------
-------------------------------------------MARQLSAAFL-------
---------------------------------GKTIEGI--------------------
------------------------------------------------------------
-----------------WHTGVVVYGT-------------------------EYFFGG--
---------------------------------------GIQRNPVG---SS------PY
GTPLRVVQLGSTE-------------------------------------VPKELFEAFL
EEISPRYT-----------PLTYKLLEHNCNNFSEEVSQFLVGSG---IPEDILRL----
----------PHEVINSPMGALI---------------MPMIQNFETTLR-------NGG
V---------PQVPH-VMSPAN-FGNRPA------GPSVASAP-----------------
-----------------RAVPA--------------------VVPTN---------PSAK
TSS---------------------------------------------------------
-----GFGSKASPSVPAPAQP----AGAPKETAPQ-------------------------
-------------------------------------------------KPAE-PAATAV
-ASNVEDK----------------DLNSGK--AV-ASD----------------------
PLGDARAK------------------------------------VQEEITREFATIMAAG
SSL--SASEAAALAAR--RVMERHG-----------------------
>S.kraussiana|2039428 
---------------------------------------------------AHK------
-----------------------------VILNVYDLSQG--------------------
-------------------------------------------LARQLSTSLL-------
---------------------------------GKAIEGI--------------------
------------------------------------------------------------
-----------------WHTSVCVYGL-------------------------EYYYSG--
---------------------------------------GIVKAPPN---LS------AY
GTPVKVVDLGSTQ-------------------------------------VPKALFKEYL
DEISPRYT-----------QQTYSLLKHNCNNFSNEITQFLVGTE---IPSYILRL----
----------PDEVMSSPMAALI---------------LPMIQQMETSLR-------YGG
V---------PQVPH-IAPTAP-------------AAAKPA-------------------
------------------------------------------ATTTA-------------
------------------------------------------------------------
-------------AIPPAVVM---------------------------------------
-----------------------------------------------------------K
APVEDAAQ----------------GTSSSS--SS-KKQ----------------------
ALDAARAK------------------------------------VQEEISREFAALMAAG
-GL--RASEAAALATR--KVMQKHGI----------------------
>M.polymorpha|2037778 
----------------------------------------------MSQ-EGEK------
-----------------------------VVLNVYDLSQG--------------------
-------------------------------------------LARQLSSSLL-------
---------------------------------GKVIDGI--------------------
------------------------------------------------------------
-----------------WHTGVVVYGF-------------------------EYYFGG--
---------------------------------------GIQMTPVG---QT------PY
GKPLRVIELGYTQ-------------------------------------IPKEVFEDYL
REIDPRYT-----------QATYNVLRHNCNNFSEEVAQFLVGTN---IPQYILGL----
----------PEEIMNSPMGPML---------------MPMIQQLETTLK-------HNQ
A---------PAMAQ-QLGNNQ-----A-------LPNFSG-------------------
-----------------VHVPT--------------------SVGVS---------MKSA
SSA---------------------------------------------------------
-------------STLPSSTP----SCTTSTEKTSTR-----------------------
----------------------------------------------AESTTNIATPIVVD
SKKAEEHK----------------DKSVAA--DE-KQD----------------------
TLLDARAK------------------------------------VQEEITREFMVLMASG
-SL--RASEAAALAAR--RVMERHGIGS--------------------
>M.tosanus|2006796 
----------------------------------------------MAQ-GGER------
-----------------------------VQLHVYDLSQG--------------------
-------------------------------------------LAKQLSAAFL-------
---------------------------------GTTIEGI--------------------
------------------------------------------------------------
-----------------WHTGVVVYGT-------------------------EYFFGG--
---------------------------------------GIQRSPIG---SS------PY
GTPLRVVELGHTE-------------------------------------VPKGLFEDFL
EEISPRFT-----------PLTYKLMEHNCNTFSEEVCQFLVGSG---IPEDILRL----
----------PQEVMSSPMGALI---------------MPMIQNLETTLR-------NGG
V---------PQVPH-ALPSPSNFGNRLS------PPQVSAVR-----------------
----------------HAPVPM--------------------AVSGN---------PSSN
VAP---------------------------------------------------------
-----GVRGKALPTAPAAVQP----VLAQVDSAEQ-------------------------
-------------------------------------------------TSAE----SAG
IAAKTADK----------------DAATGK--TT-IKD----------------------
PLSDARAK------------------------------------VQEEITREFAAIMAAG
-SV--SASEAAALAAR--RVMERHG-----------------------
>P.carolinianus|2015068 
----------------------------------------------MAE-GGER------
-----------------------------VQLHIYDLSQG--------------------
-------------------------------------------MARQLSAAFL-------
---------------------------------GKTIEGI--------------------
------------------------------------------------------------
-----------------WHTGVVVYGT-------------------------EYFFGG--
---------------------------------------GIQRNPVG---SS------PY
GTPLRVVQLGSTE-------------------------------------VPKELFEAFL
EEISPRYT-----------PLTYKLLEHNCNNFSEEVSQFLVGSS---IPEDILRL----
----------PHEVINSPMGALI---------------MPMIQNFETTLR-------NGG
V---------PQVPH-VVSPAN-FGNRPA------GPSVASAP-----------------
-----------------RAVPA--------------------VVPTN---------PSAK
TSS---------------------------------------------------------
-----GSGSKTSPSVPAPAQP----AGAQKETAPQ-------------------------
-------------------------------------------------KPAE-PAATAV
-ASNVEDK----------------DLNSGK--AV-TSD----------------------
PLGDARAK------------------------------------VQEEITREFATIMAAG
SSL--SASEAAALAAR--RVMERHG-----------------------
>M.paleacea|2052925 
----------------------------------------------MSQ-EGEK------
-----------------------------VVLNVYDLSQG--------------------
-------------------------------------------LARQLSSSLL-------
---------------------------------GKVIDGI--------------------
------------------------------------------------------------
-----------------WHTGVVVYGF-------------------------EYYFGG--
---------------------------------------GIQMTPVG---QT------PY
GKPLRVIELGYTQ-------------------------------------IPKEVFEDYL
REISPRYT-----------QATYNVLRHNCNNFSEEVAQFLVGSN---IPQYILGL----
----------PEEIMNSPMGPML---------------MPMIQQLETTLK-------HNQ
A---------PAMAQ-QLDNNQ-----A-------LPNFSG-------------------
-----------------IHVPS--------------------SLGVS---------IKSA
SSA---------------------------------------------------------
-------------STPASSTP----SGTTSTEKTSIR-----------------------
----------------------------------------------AES-TNHAKPNVVD
SKKAEEQK----------------DKSVAT--DD-KQD----------------------
TLVDARAK------------------------------------VQEEITREFMVLMASG
-SL--RASEAAALAAR--RVMERHG-----------------------
>L.cruciata|2011999 
----------------------------------------------MSQ-EGEK------
-----------------------------VVLNVYDLSQG--------------------
-------------------------------------------LARQLSSSLL-------
---------------------------------GKVIDGI--------------------
------------------------------------------------------------
-----------------WHTGVAVFGY-------------------------EYYFGG--
---------------------------------------GIQMTPVG---QT------PY
GKPLHVVELGYTQ-------------------------------------LTKEQFEEYL
HEISPRYT-----------QATYNVLRHNCNNFSEEVAQFLVGTN---IPQYILGL----
----------PEEIMNSPMGPML---------------MPMIQQLETTLK-------HNQ
A---------PQMAQ-QFSGNQ-----A-------LPNFAG-------------------
-----------------IQVPT--------------------SAGVS---------LKHP
S-----------------------------------------------------------
---------------PATLSS----SVTSAGITAPSN-----------------------
----------------------------------------------RET-LKNTVPKVAD
IKNAEEQK----------------EKGVVA--DE-KRD----------------------
PLGDARAK------------------------------------VQEEITREFMVLMASG
-SL--RASEAAALAAR--RVMERHGIGS--------------------
>M.emarginata|2001003 
----------------------------------------------MSQ-EGEK------
-----------------------------VVLNVYDLSQG--------------------
-------------------------------------------LARQLSSSLL-------
---------------------------------GKVVDGI--------------------
------------------------------------------------------------
-----------------WHTGVAVYGF-------------------------EYYFGG--
---------------------------------------GIQMTPVG---QT------PY
GKPLRVVELGYTQ-------------------------------------IPKQVFEEYL
HEISPRYT-----------QATYNVLRHNCNNFSEEVAQFLVGSN---IPQYILGL----
----------PEEIMNSPMGPML---------------MPMIQQLETTLK-------HNQ
A---------PQMAQ-QLGNHQ-----A-------LPNFAG-------------------
-----------------IQVPS--------------------SVGVS---------MKQQ
TLT---------------------------------------------------------
-------------SIPPTSTP----SGTSSVENTSSG-----------------------
----------------------------------------------AEY-LINAIPKDVE
NKKIEEHK----------------DKGLAA--DD-KQD----------------------
SLVDARAK------------------------------------VQEEITREFMVLMASG
-GL--RASEAAALAAR--RVMERHG-----------------------
>Isoetes.sp|2072558 
----------------------------------------------MAE-EGVR------
-----------------------------VFLNVYDLSQG--------------------
-------------------------------------------MARQLSTMLL-------
---------------------------------GKAIDGI--------------------
------------------------------------------------------------
-----------------WHTGIVVYGV-------------------------EFYFSG--
---------------------------------------GIARSCSG---ET------VY
GKPIQVVELGVTH-------------------------------------VPKEVFEEYL
QEISPRYT-----------AETYNLLKHNCNNFTNEVAQFLLGTN---IPEFILRL----
----------PQDVMSSPMASLI---------------MPMIQQIETTMK-------YGA
V---------PQMPH-LVGSNS-------------SMHATS-------------------
-----------------SPFQQSVA-----------------ASKTA---------SNTD
IGK---------------------------------------------------------
-----------TANASVEAVN----TQLKATTLEG-------------------------
-------------------------------------------------AGSKPSDAGIA
LEKASGGT----------------SKPKSA--GN-TGD----------------------
SIKEAKAK------------------------------------VQEEIAREFATLMANG
-SL--RASEAAALAAR--RVMQRHGITAGVP-----------------
>I.tegetiformans|2097416 
----------------------------------------------MAE-EGVR------
-----------------------------VFLNVYDLSQG--------------------
-------------------------------------------MARQLSTMLL-------
---------------------------------GKAIDGI--------------------
------------------------------------------------------------
-----------------WHTGIVVYGV-------------------------EFYFSG--
---------------------------------------GIARSCSG---ET------VY
GKPIQVVELGVTH-------------------------------------VPKEVFEEYL
QEISPRYT-----------AETYNLLKHNCNNFTNEVAQFLLGTN---IPEFILRL----
----------PQDVMSSPMASLI---------------MPMIQQIETTMK-------YGA
V---------PQMPH-LVGSNS-------------SMHAAS-------------------
-----------------SPFQQSVA-----------------ASKTS---------SNTD
MDK---------------------------------------------------------
-----------TANASVEAVN----TQLKDTTLEG-------------------------
-------------------------------------------------AGSKPSDAGIA
LEKASGET----------------SKPKSA--EN-SGD----------------------
SIKEAKAK------------------------------------VQEEIAREFATLMANG
-SL--RASEAAALAAR--RVMQRHGITAGVP-----------------
>S.stauntoniana|2003885 
---------------------------------------------------SHS------
-----------------------------VVLYVYDLSQG--------------------
-------------------------------------------LARQLSTSLL-------
---------------------------------GAAIEGI--------------------
------------------------------------------------------------
-----------------WHTSVVVYGT-------------------------EYYYSG--
---------------------------------------GITTSNPG---RT------PY
GRPVNTVELGRTQ-------------------------------------VPKEVFEDYL
REISPRYT-----------VHTYSILSHNCNNFSNEVAQFLLGVD---IPDYILRL----
----------PQDVITTPMGYLL---------------QPMIQQMETTLR-------YGG
V---------PQVPE-LAEATG-------------TPQRVA-------------------
-----------------MA---------------------RRAKEEC---------LTTT
IPE---------------------------------------------------------
-----------DEDLELQRMR---------------------------------------
----------------------------------------------------SSRAVKTA
KVASRGDE----------------GGAGRK--KA-AAT----------------------
KMEDARAK------------------------------------VQEEITREFTALMAAG
-GL--RASEAAALAAR--RVMERHGIGGSGTATQS-------------
>S.selaginoides|2006114 
----------------------------------------------MMQ-ESYE------
-----------------------------VVLNVYDLSQG--------------------
-------------------------------------------AARQMSVALL-------
---------------------------------GTPIEGI--------------------
------------------------------------------------------------
-----------------WHTQVQVFGQ-------------------------EYFFSG--
---------------------------------------GIVSSPIG---QT------VY
GKPVRVVPLGTTH-------------------------------------VPKDVFEDFL
NEIRHRYT-----------AESYSILTHNCNNFSEEIAQFLVGKS---IPEYILRL----
----------PQDVMTSPMGSLL---------------LPMIQQIETTLR-------NGA
V---------PQLPR-RLDKEV-------------AAATTA-------------------
------------------------------------------TAATA-------------
------------------------------------------------------------
------------------------------------------------------------
------------------------------------------------------------
------------------------RVMEAA--EN-EDA----------------------
ALNDARVR------------------------------------VQEEIRVEFAALMASG
-GL--RASEAAALAAR--KVMQKHG-----------------------
>T.lepidozioides|2078217 
------------------------------------------------Q-DGEK------
-----------------------------VVLYVYDLSQG--------------------
-------------------------------------------LARQLSTSLL-------
---------------------------------GKAIEGI--------------------
------------------------------------------------------------
-----------------WHTGVGVFGN-------------------------EYFFGG--
---------------------------------------GIQTVPIG---QS------PY
GRPVQVAELGRTQ-------------------------------------VPKEIFEEYL
REIQPRYT-----------QETYSLMRHNCNNFSDEVSQFLVGAG---IPEHIVRL----
----------PEEVMNSPMGALL---------------MPMIQNLETTLR-------YGG
V---------PGVPK-PTALSQ-----P-------MPNFSN-------------------
-----------------IQLPSGWPSPIAPS---------RSTRPAS---------DEGQ
LSS--------------------------GLFPRPSPPSVVT------------------
-----------VANIPPTVSA---------------------------------------
------------------------------------------------------------
------------------------------------------------------------
----ARVP----------------------------------------------------
------PQDALKLSAN--SV----------------------------
>S.palustre|2033391 
------------------------------------------------E-EGVK------
-----------------------------VELYVYDLSQG--------------------
-------------------------------------------MARQLSLQFL-------
---------------------------------GKAIDGV--------------------
------------------------------------------------------------
-----------------WHTGVGVYGK-------------------------EYFFGG--
---------------------------------------GIQSVPLG---RS------PY
GVPVQVIDLGYTE-------------------------------------VPKDYFEEYL
DEIRPRFT-----------HETYNIVHHNCNNFSDEVSQFLVGSG---IPQHILHL----
----------PAEVLNSPMGAML---------------RPMLENLESTLR-------VGA
A---------PSVPR-ENVGQS-----PA------TPNFA--------------------
--------------------------P-------------SRATTSA---------VTGQ
LSS-------------------------SEPFPHPSIPSGM-------------------
-----------IARPPSEASA----VMGPATKKSV-------------------------
---------------------------------------------------GVNAISEGK
KPADFTVQ----------------RFPKPA--PP-SQD----------------------
ALSNARAQ------------------------------------VQEEITREFASIMASG
-SL--RASEAAALAAR--RVLQRHGIRG--------------------
>S.apoda|2009212
---------------------------------------------------SHS------
-----------------------------VSLYVYDLSQG--------------------
-------------------------------------------LARQLSYSLI-------
---------------------------------GAPIEGI--------------------
------------------------------------------------------------
-----------------WHSSVVVYGL-------------------------EYYYSG--
---------------------------------------GIVSSPPE---HT------PY
GHPVKVMELGKTQ-------------------------------------VPKDVFEEFL
KEISPRFT-----------AETYSLLKHNCNNFSNELTQFLLGVD---IPAYILRL----
----------PQDVLSSPMGILI---------------NPMIEQMERTLR-------NGG
V---------PQMPQ-VAAAAV-------------NPSQGI-------------------
-----------------AVAASSRKD--------------TRGQSST---------TTTS
VAV---------------------------------------------------------
-----------VEDADMKKNP---------------------------------------
----------------------------------------------------VTPPSPSK
LKAVSASR----------------DPPEAA-----KPG----------------------
KMDDARAK------------------------------------VQEEITREFAELMAAG
-GL--RASEAAALAAR--RVMERHGIGGGGAA----------------
>C.thalictroides|2008325
----------------------------------------------MAE-ESYK------
-----------------------------VQLNVYDLSQG--------------------
-------------------------------------------LARQMSSTFL-------
---------------------------------GKVIEGI--------------------
------------------------------------------------------------
-----------------WHTGIVVYGY-------------------------EYYFGG--
---------------------------------------GVQSCPQG---QT------PY
GKPLKVIELGTTQ-------------------------------------IPKEVFEDYL
QEIRPRYT-----------EQTYSLLKHNCNNFSEEVAHFLLGVG---IPDYILKL----
----------PEEVMSSPMGALI---------------MPMIQQFETILK-------YGG
V---------PQVPH-PIIAES-------------SRAIQT-------------------
------------------------------------------PTSDS---------QSNR
VEV----------------------------TGVNQTL----------------------
------------QGGSANASE----ANSQ-------------------------------
--------------------------------------------------VNASASTTSG
KTSAGPQS----------------GAVKTV--EN-AGD----------------------
KLGAARAR------------------------------------VQEEITREFASLMAEG
-HL--RASEAAALAAR--RVMEKHRRMQLA------------------
>S.lescurii|2082551
------------------------------------------------E-EGVK------
-----------------------------VELYVYDLSQG--------------------
-------------------------------------------MARQLSLQFL-------
---------------------------------GKAIDGV--------------------
------------------------------------------------------------
-----------------WHTGVGVYGK-------------------------EYFFGG--
---------------------------------------GIQSVPLG---RS------PY
GVPVQVIDLGYTE-------------------------------------VPKDYFEEYL
DEIRPRFT-----------HETYNIVHHNCNNFSDEVSQFLVGSG---IPQHILHL----
----------PAEVLNSPMGAML---------------RPMLENLESTLR-------VGA
V---------PSVPR-ENVGQS-----PA------TPNFAN-------------------
-----------------IQLPSALPTP-------------SRATTSA---------VTGQ
LSS-------------------------SGPFPHPSIPSGI-------------------
-----------IARPPSEASA----VMGAATKKSV-------------------------
---------------------------------------------------GVNAISEGK
KPADGTVQ----------------RFPKPA--PP-SQD----------------------
TLSNARAQ------------------------------------VQEEITREFASIMASG
-SL--RASEAAALAAR--RVLQRHGIRG--------------------
>S.lepidophylla|2038156 
---------------------------------------------------SHS------
-----------------------------VALYVYDLSQG--------------------
-------------------------------------------LARQLSYSLI-------
---------------------------------GAPIEGI--------------------
------------------------------------------------------------
-----------------WHTSVIVYGL-------------------------EYYYSG--
---------------------------------------GIVSSPPE---HT------PY
GHPVKVIELGKTQ-------------------------------------VPKDVFEEFL
KEISPRFT-----------AETYSLLRHNCNNFSNEVTQFLLGMD---IPAYILRL----
----------PQDVMSSPMGILI---------------NPMIEQMERTLR-------NGG
V---------PQMPQ-VAAAAV-------------NPAQGV-------------------
-----------------AVAASVARD--------------SRGQSST---------TTTS
IAV---------------------------------------------------------
-----------VEDPDKKKTE---------------------------------------
-----------------------------------------------------TPVSPSQ
TKVVSASR----------------HPETAGG-QR-KTG----------------------
RMDDARAK------------------------------------VQEEITREFAKLMAAG
-GL--RASEAAALAAR--RVMERHGIGGSGTAT---------------
>N.aenigmaticus|2034169 
----------------------------------------------MAQ-GGER------
-----------------------------AQLHVYDLSQG--------------------
-------------------------------------------LAKQLSAAFL-------
---------------------------------GTTIEGI--------------------
------------------------------------------------------------
-----------------WHTGVVVYGT-------------------------EYFFGG--
---------------------------------------GIQRNPVG---SS------PY
GTPLRVVELGYTE-------------------------------------VPKELFEAFL
EEISPRYT-----------PLTYKLMEHNCNTFSEEVAQFLVGSG---IPEDILRL----
----------PQDILRSPMGALI---------------MPMIQNLETTLR-------NGG
V---------PQVPH-SLAATS--------------------------------------
------------------------------------------------------------
------------------------------------------------------------
------------------------------------------------------------
------------------------------------------------------------
------------------------------------------------------------
------------------------------------------------------------
------------------------------------------------
>P.hesperium|2005961 
----------------------------------------------MAE-EGYK------
-----------------------------VLLNVYDLSQG--------------------
-------------------------------------------LAKQLSSSFL-------
---------------------------------GKVIEGI--------------------
------------------------------------------------------------
-----------------WHTGIVVYGN-------------------------EYYFGG--
---------------------------------------GVQSCPQG---QT------QY
GRPLRVVELGYTQ-------------------------------------IPKEIFEDYL
QEIRPRYT-----------EQTYSLLHHNCNNFSEEIAQFLLGVS---IPEYILKL----
----------PQEVMNSPMGPLI---------------MPMIQQFETTL-----------
------------------------------------------------------------
------------------------------------------------------------
------------------------------------------------------------
------------------------------------------------------------
------------------------------------------------------------
------------------------------------------------------------
------------------------------------------------------------
------------------------------------------------
>Physcomicromitrium.sp|2081103
------------------------------------------------Q-EGFK------
-----------------------------VELYVYDLSQG--------------------
-------------------------------------------LARQLSSQFL-------
---------------------------------GKVIEGI--------------------
------------------------------------------------------------
-----------------WHTGVGVYGK-------------------------EYFFGG--
---------------------------------------GIQSVPLK---QS------PY
GQPVQVAHLGTTE-------------------------------------VPPEVFEEYL
RDIQPRYT-----------QQTYSLMKHNCNNFSDEVCQFLVGSG---IPEYILRL----
----------PEEVLSSPMGGLL---------------RPMIENLETTLR-------NGG
V---------PGAPY-QVGSGQ-----A-------VPNFAN-------------------
-----------------VQLPTSLPSPAAPA---------GSTMSSL---------PARR
VSS------------------------------VSSSPRSIS------------------
-----------LADVPPHVSP----ARVSTSPKYT-------------------------
-------------------------------------------------DETSTSEGTEK
KGNEDLPT----------------SLPTPA--PP-AGH----------------------
DLTYARAK------------------------------------LTQEITQEFALIMASG
-TF--RASEAAALAAR--RVLERHRMGGVSSGHPQNAA----------
>P.ponderosa|2016147 
----------------------------------------------MEE-EGYK------
-----------------------------VLLNVYDLSQG--------------------
-------------------------------------------LARQLASSLL-------
---------------------------------GRAIEGI--------------------
------------------------------------------------------------
-----------------WHTGIVVYGN-------------------------EYYYGG--
---------------------------------------GIQHTPAG---KT------PY
GKPLKVIELGITH-------------------------------------LPKEIFEEYL
QDISPRYT-----------AASYSLLHHNCNNFSNEVACFLVGCN---IPEYILRL----
----------PEEAINTPMGALL---------------LPMIQQLETSLR-------YGG
V---------PEAPH-LGYSSS-------------TPVVVE-------------------
-----------------QCETSILSNN-------------RGKEELA---------VQED
ADS---------------------------GNEKPSLVTTKD------------------
-----------SAVILPAVGP----GKLLSSDAPL-------------------------
------------------------------------------------NVGTKEIDHCQK
DLQKIELS----------------ERNQDE--TI-QED----------------------
PLKDARKK------------------------------------VQEEITREFAIIMTSG
-TL--RASEAAALAAR--RVMERHGMLTVTTRQ---------------
>S.alba|2083463 
----------------------------------------------MAE-EAHK------
-----------------------------VTLNVYDLSRG--------------------
-------------------------------------------LARQLSASLL-------
---------------------------------GKVIEGV--------------------
------------------------------------------------------------
-----------------WHTGIVVYGN-------------------------EYFFGG--
---------------------------------------GIQHLPAG---TT------PY
GAPLRTIEMGESY-------------------------------------VPKDVFDMYL
EEISPRYT-----------AESYNLLTHNCNNFSNE------------------------
------------------------------------------------------------
------------------------------------------------------------
------------------------------------------------------------
------------------------------------------------------------
------------------------------------------------------------
------------------------------------------------------------
------------------------------------------------------------
------------------------------------------------------------
------------------------------------------------
>M.caldariorum|2011374 
------------------------------------------------E-ASHK------
-----------------------------VSVHVYDLSQG--------------------
-------------------------------------------LARQLSFSLL-------
---------------------------------GKSIEAI--------------------
------------------------------------------------------------
-----------------YHTGVVAYGR-------------------------EYSFGS--
---------------------------------------GIESEPIG---LS------RY
GTPFQVLDFGETE-------------------------------------VPKDVFEEYL
EDLRGRYT-----------PENYNLLRNNCNNFSDEVVQFLVGKR---IPQHILDL----
----------PREVMSTPLGASL---------------VPFLEQMNYSQS-------PAT
T---------PAIPS-FSRAQN-------------VTSLTE-------------------
------------------------------------------------------------
------------------------------------------------------------
----------KQPAITPTKTP---------------------------------------
------------------------------------------------------------
--TASEGK----------------KAPTEK--QN-VQKT--------------------L
QESDAKAA------------------------------------VEAEIKHEFALLMAAG
-QM--AANEAAAQAVR--RVMERY------------------------
>A.fatua|2005509 
------------------------------------------------------------
------------------------------------------------------------
------------------------------------------------------------
------------------------------------------------------------
------------------------------------------------------------
------------------------------------------------------------
------------------------------------------------------------
-RPVRVVDLGVTH-------------------------------------LPREVFEDYL
RDIAPRYT-----------AETYRLMSHNCNNFSNEVAQFLVGAA---IPDYILSL----
----------PNEVMSSPMGPLI---------------MPMIQNLEATLR-------NNT
A---------PQTTQ-FVPTPA-------------SVSVTP-------------------
------------------PAPA--------------------TAPVS-------------
------------------------------------------------------------
-----------RAAVPDSPTK---------------------------------------
----------------------------------------------------------QE
EEKKAEKE----------------TQQKAK--AT-AAD----------------------
PLGNMRGK------------------------------------VQEEVMKEFAAIMASG
-TL--RASEAAALAMR--RVMERHG-----------------------
>E.hymale|2128129 
------------------------------------------------------------
------------------------------------------------------------
------------------------------------------------------------
------------------------------------------------------------
------------------------------------------------------------
-----------------------------------------------------YYFGG--
---------------------------------------GIHSTPEG-EAAT------PY
GKPIKVVELGYTH-------------------------------------VPKEMLEEFL
EEISPRYT-----------SETYSLLGHNCNNFSEEVAQFLVGSS---IPDYILNL----
----------PQQVMNSPMAALI---------------MPMIKRFEDVLK-------HGG
A---------PQVPT-NGHET--------------SLNSNQ-------------------
-----------------FQVPS--------------------SQSSS---------STEN
TAT---------------------------------------------------------
-----------SGGSSGDNIA---------------------------------------
-------------------------------------------------------NGIPN
LNTKATDC----------------VKEEES--NS-TND----------------------
PLGEVRGR------------------------------------VQEEITLEFAKLMGEG
-SL--RASEAAAIATR--RVMARHG-----------------------
>L.cruciata|2012000 
----------------------------------------------MSQ-EGEK------
-----------------------------VVLNVYDLSQG--------------------
-------------------------------------------LARQLSSSLL-------
---------------------------------GKVIDGI--------------------
------------------------------------------------------------
-----------------WHTGVAVFGY-------------------------EYYFGG--
---------------------------------------GIQMTPVG---QT------PY
GKPLHVVELGYTQ-------------------------------------LTKEQFEEYL
HEISPRYT-----------QATYNVLRHNCNNFSEEVAQFLVGTN---IPQYILGL----
----------PEEIMNSPMGPML--------------NSPMGPMLSTPL-----------
------------------------------------------------------------
------------------------------------------------------------
------------------------------------------------------------
------------------------------------------------------------
------------------------------------------------------------
------------------------------------------------------------
------------------------------------------------------------
------------------------------------------------
>M.kramstei|2053501 
----------------------------------------------MAG-NGER------
-----------------------------VVLHVYDLSQG--------------------
-------------------------------------------LARQLSFSIL-------
---------------------------------GKVIEAI--------------------
------------------------------------------------------------
-----------------YHTGVVVYGR-------------------------EYSFGA--
---------------------------------------GIDVEPLG---FS------RY
GTPIQALELGHTE-------------------------------------VPNELFEEYL
EEIRPRYT-----------AETYSLLRHNCNNFSDEVAQFLVGVR---VPHHILNL----
----------PQEVLGAPLGASL---------------IPLLEQMEASARAQ---VRRQP
A---------PALPL-PFASAE-------------PPNFAS-------------------
-----------------IQLPSSTQNPPLAANVGSHGSAAKAPAPTA--------VPTSS
VTS------------------------AVLSSPEEAASA---------------------
-----------VARLAECSPPLGASSPRRSAPRESTL-----------------------
----------------------------------------------TRTAGASSSSAHTL
KSNADPPSE--------------LTQVQRSDDGS-EVA----------------------
AAEEAKAR------------------------------------VQSEIRREFALLMAAG
-QL--QANEAAVQAVR--RVMEKH------------------------
>S.alba|2085322 
----------------------------------------------MAE-EAHK------
-----------------------------VTLNVYDLSRG--------------------
-------------------------------------------LARQLSASLL-------
---------------------------------GKVIEGV--------------------
------------------------------------------------------------
-----------------WHTGIVVYGN-------------------------EYFFGG--
---------------------------------------GIQHLPAG---TT------PY
GAPLRSIEMGESY-------------------------------------VPKDVFEMYL
EEISPRYT-----------AESYNLLTHNCNNFSNEVSQFLVGKG---IPDYILQL----
----------PSEVMNSPMGGLL---------------MPMIQNLETTLR-------AGA
V---------PNAPQ-FRPQP---------------------------------------
-----------------QAFGAYGK-----------------EEGTKP--S----EKASK
PED---------------------------------------------------------
------------AKTSVPTEQ----VSPV--------------V----------------
------------------------------------------------------------
-VQPSASK----------------EKV--------KED----------------------
PLGDARTK------------------------------------IQEEITREFSALMAQG
-TL--RASEAATIATK--RVMQKYGHLNAAA-----------------
>M.braunii|2005901 
------------------------------------------------E-DGEP------
-----------------------------VRLHVYDLSQG--------------------
-------------------------------------------TARQLSLSFL-------
---------------------------------GKAIDAI--------------------
------------------------------------------------------------
-----------------YHTGVVAYGT-------------------------EYWFGQ--
---------------------------------------GISAGVPG---CT------QY
GRPIEVLTLGRTQ-------------------------------------VPRALLEEFL
ADIAPRYT-----------AATYSLLHHNCNNFSDEVAHFLVGVG---VPEKILRL----
----------PTEVLSTPMGAML---------------VPIIEQMETHLR-------NGA
A---------PEMPQ-F-------------------------------------------
------------------------------------------------------------
------------------------------------------------------------
------------------------------------------------------------
------------------------------------------------------------
------------------------------------------------------------
------------------------------------------------------------
------------------------------------------------
>S.recurvatum|2090195 
------------------------------------------------------------
------------------------------------------------------------
-----------------------------------------------LSVQFL-------
---------------------------------GKALDGI--------------------
------------------------------------------------------------
-----------------WHTAVGVYGK-------------------------EYYFGG--
---------------------------------------GLQNNPIG---QS------SY
GNPVQVMLLGHTQ-------------------------------------IPQDIFEEYL
QEIQPRYT-----------QETYSLMRHNCNNFSEEVSQFLLGTG---IPEYILRL----
----------PEEVLSSPMGVML---------------MPMIENLDATLR-------QGQ
V---------PMPQQ-ITSPQP-------------MPNFSN-------------------
------------------------------------------------------------
------------------------------------------------------------
------------------------------------------------------------
------------------------------------------------------------
------------------------------------------------------------
------------------------------------------------------------
------------------------------------------------
>M.endlicherianum|2009481 
----------------------------------------------MAE-DGYE------
-----------------------------VKLYIYDLSQG--------------------
-------------------------------------------LARQLSRDFL-------
---------------------------------GKQIDAV--------------------
------------------------------------------------------------
-----------------YHTSIVIYGK-------------------------EYSFGQ--
---------------------------------------GISTCVPG---HS------NY
GQVAEVRSLGRTY-------------------------------------VPEELFEEFL
QDISPRFS-----------AHTYSLLNHNCNNFSDEVANFLVGEG---IPKHILDL----
----------PQEFLSSPMGAMF---------------LPMLEQMEAQMQ-------SGR
V---------PAPSS-FSSRQV-------------PVSFGQATST---------------
------------------------------------------------------------
------------------------------------------------------------
------------------------------------------------------------
------------------------------------------------------------
------------------------------------------------------------
------------------------------------------------------------
------------------------------------------------
>Chlamydomonas_sp|2054880 
---------------------------------------------------GEK------
-----------------------------VQLYIYDLTNG--------------------
-------------------------------------------LAAQLSPLFL-------
---------------------------------GRQIEGV--------------------
------------------------------------------------------------
-----------------WHTSVVVGNV-------------------------EHFFGC--
---------------------------------------GIQRAVPG---TT------PF
GQPLKKLNLGTTE-------------------------------------VNLSMREDLL
EDMSARFR-----------PEHYSLLNHNCNHFSNEFSQLLVGEG---IPSYIVDQ----
----------AKDVLDTPMGQMI---------------MPMLLQMEGQTG-------AAT
A---------TGF-----------------------------------------------
------------------------------------------------------------
------------------------------------------------------------
------------------------------------------------------------
------------------------------------------------------------
------------------------------------------------------------
------------------------------------------------------------
------------------------------------------------
>C.tughillensi|2086902 
---------------------------------------------------GEA------
-----------------------------VKLYVYDLTGG--------------------
-------------------------------------------MAAQLSPMLL-------
---------------------------------GRRIEGV--------------------
------------------------------------------------------------
-----------------WHTAIVVGNA-------------------------EHFFGH--
---------------------------------------GLMRAIPG---TT------HF
GKPLKVVNLGTTE-------------------------------------ISADMREELL
LEMASRYQ-----------PEHYSLLNHNCNNFSNELALLLVGEG---IPDYILNQ----
----------AKEVLDTPMGAML---------------MPMLMQMEGQLG-------GAI
N---------GG------------------------------------------------
------------------------------------------------------------
------------------------------------------------------------
------------------------------------------------------------
------------------------------------------------------------
------------------------------------------------------------
------------------------------------------------------------
------------------------------------------------
>C.rosa|2050699 
---------------------------------------------------GEP------
-----------------------------VHLYIYDLTNG--------------------
-------------------------------------------MAAQLSPMLL-------
---------------------------------GRRIEGV--------------------
------------------------------------------------------------
-----------------WHTSIVVGGV-------------------------EHFFGQ--
---------------------------------------GIQRAVPN---TT------PF
GVPLKTIKLGTTE-------------------------------------VDATMRAELL
QELGARFQ-----------PHHYSLLTHNCNHFSNEFAQLLVGEG---IPTHILNQ----
----------AEEIMKTPMGQMI---------------MPMMLQMEGQMG-------GAT
A---------SGFR----------------------------------------------
------------------------------------------------------------
------------------------------------------------------------
------------------------------------------------------------
------------------------------------------------------------
------------------------------------------------------------
------------------------------------------------------------
------------------------------------------------
>C.reticulata|2056832 
---------------------------------------------------GES------
-----------------------------VELWVYDLTNG--------------------
-------------------------------------------MAAQLSPMLL-------
---------------------------------GRRIEGV--------------------
------------------------------------------------------------
-----------------WHTSIVVGNV-------------------------EHFFGQ--
---------------------------------------GINRAVPG---ST------PF
GRPVKTVKLGTTE-------------------------------------IDAAMRSELL
QDLEPRFQ-----------PHHYSLLTHNCNHFSNEFAQLLVGEG---IPAHIINQ----
----------AEEIIKTPMGQMI---------------MPMMLQMEGQLG-------NAT
A---------NGFAT-NGP-----------------------------------------
------------------------------------------------------------
------------------------------------------------------------
------------------------------------------------------------
------------------------------------------------------------
------------------------------------------------------------
------------------------------------------------------------
------------------------------------------------
>S.willdenowii|2007495 
------------------------------------------------------------
------------------------------------------------------------
------------------------------------------------------------
------------------------------------------------------------
------------------------------------------------------------
------------------------------------------------------------
------------------------------------------------------------
---------------------------------------------------------DFL
NEISHRYT-----------AQTYSLLKHNCNNFSNEVMQFLLGVD---IPEYILRL----
----------PQDVMASPMGSLL---------------LPMIERMETTLR-------YGG
V---------PQMPQ-AAATLP-------------TPVLAT-------------------
-----------------ALSNSMAE---------------RRSQQNS---------QGET
VAS---------------------------------------------------------
------------------------------------------------------------
-----------------------------------------------------------A
GSSTSAVV----------------EAVKAA--NQ-TKS----------------------
KMDDARAK------------------------------------VQEEITREFAALMASG
-GL--RASEAAALAAR--RVMQRHGIGGGVTPTQS-------------
>T.arboricola|027834 
------------------------------------VH-----VERRADIEAVRSGLPIT
GMEQEVMEALLHSDVVVLCGETGCGKTTQVPQFLYEAGYGCPSFPERAGMVGVTQPRRVA
AVSTATRVADELNTSLGQVVGYQVRYDRKLSWQTALKFMTDGILLRELQEDFLLTKYSSI
IIDEAHERSLNTDLLLGLLSRVVPLRRSMCKDPGSSVQPLKLLIMSATLRMDDFTANRRL
FPLPPPLVHVPARQYPVTLHFNRRTELDDYVGAAYQKVCKIHRQLPPGGILVFLTGQREV
EQLCKRLRQALQPKPARAHHRAVASGAASREQQAGEVDCGKLDEHVTGQDDLDELYGGDA
MEAAGEAAAGGDSSDSEAEVMSENDSDSEEEHLAVLGGEGFTAEELA---RAEQQFSAHL
ATPAKTEDSSTDDGGEGAGLVHVLPLYANLPRSAQARVFEPPPAGSRLIVVATNVAETSL
TIPGMRYVVDAGRSKQKILEQGGSLAQYDVRWISKASAQQRAGRSGRTGPGHCYRLYSSA
HFNDTFPAHTPPEILNTSLEGLVLLMKAMHVDKVPHFPFPTPPESEALLAAQKCLVALSA
L----HPASHPSTPLGLTPLGR-----AMSHYP-ITPRHARMLLQAAL------DGKASK
KGRPVVAYAVALAAALSVESPFMHVDAITGEGDEEE--AKRRRQSARGYQKKFHSNHGDA
ITAL-NV----------------LCAFQQSPSPESFCRQNYLHARNLREMAALHAQLNRA
VLQRPPGQQEGLAGSASAGKPLS-EEDAKGMPAPSAFVTLQLRIALAAGWADQVARRVRA
HEQVGEGEQATGKRRAVRYQTCSHDDYVFLHPRSSLHSTAPEFVVYTQLISTAKRPYMAG
VTAIEASSLSQVAKPLCIWSAPLLDPPPSY--SP-AADAVQCWRHVTFGKHDWPLPAVLM
THDDAEARIAVFASALLGGKVLPVLQGLKKAWSVPTQMRPGKDSAQQIQAAELLHALANH
-SIDSRASLAKAWNKK-PELLQRQLSECLQKGKQHVLTAMWPQALAQA
>A.thaliana|AT3G07090
----------------------------------------------MAE-EAHK------
-----------------------------VTLNVYDLSQG--------------------
-------------------------------------------LARQLSQSLL-------
---------------------------------GKVIEGV--------------------
------------------------------------------------------------
-----------------WHTGIVVYGN-------------------------EYFFGG--
---------------------------------------GIQHLPVG---RT------PY
GTPIRTIELGLSH-------------------------------------VPKDVFEMYL
EEISPRYT-----------AESYNLLTHNCNNFSNEVAQFLVGKG---IPDYILQL----
----------PNDVLNSPMGGLI---------------MPMLQGLETTLK-------AGA
V---------PQVPQ-FRPQP---------------------------------------
-----------------QPFGAFSK-----------------DDGPQI--V-----IAPK
LEA---------------------------------------------------------
------------AETSTATEK----VPPV-------------------------------
------------------------------------------------------------
-IQPSASK----------------EKV--------KDD----------------------
PLGDARAK------------------------------------IQEEITSEFAALMAQG
-TL--RASEAAAMATK--RVMQKYGHLNVNA-----------------
>S.lycopersum|Solyc09g061310.3.1
----------------------------------------------MAE-DGHK------
-----------------------------VILNVYDLSQG--------------------
-------------------------------------------LARQLSTTFL-------
---------------------------------GKAIEGI--------------------
------------------------------------------------------------
-----------------WHTGVVVYGH-------------------------EYYFGG--
---------------------------------------GIQHAPAG---TT------PY
GTPIKVVDLGVTH-------------------------------------IPKDVFEMYL
QEISPRYT-----------AETYSLLTHNCNNFSNEIAQFLVGAT---IPEYILNL----
----------PNEVTNSPMGALI---------------MPMIQQLESTLR-------ANA
V---------PQAPQ-FRPATV-------------APASQP-------------------
-----------------TLSVGKSS-----------------SSGIN---------QSKK
PES---------------------------------------------------------
------------QDGEKKNVN----VPSA-------------------------------
------------------------------------------------------------
-VKPVEEQ----------------EKTPAN--AV-VKD----------------------
PLGDARNK------------------------------------VQEEITREFAAIMATG
-TL--RASEAAALATK--KVMQRYGDTFAAMN----------------
>C.sinensis|CsNadorcott.v0.1.P17455.1
----------------------------------------------MAE-ESHK------
-----------------------------VSLHVYDLSQG--------------------
-------------------------------------------LARQLSMSFL-------
---------------------------------GKAIEGI--------------------
------------------------------------------------------------
-----------------WHTGIVVYGN-------------------------EYYFGG--
---------------------------------------GIQHDCVG---AT------PY
GKPLRVVELGETH-------------------------------------VPKDVFEMYL
EEISPRYT-----------AEKYSLLSHNCNNFSNEVAQFLVGKT---IPEYILNL----
----------PNEVMSSPMGALV---------------LPMIQNLESTMK-------AGA
V---------PQAPQ-FRPAPL-------------AQSSRS-------------------
-----------------LSVDTVNK-----------------SSSNS---------PRPS
VEQ---------------------------------------------------------
------------KNVREPSGT----MKTEEQA----------------------------
-------------------------------------------------IGCEEPKKLAN
TVPPAEGV----------------QNSGVN--GV-TED----------------------
PLGDARKM------------------------------------VQEEINREFAAMMATG
-TL--RASEAAALAMK--KVMQKYGHMNVAMTQS--------------
>A.tricopoda|ERN18908
----------------------------------------------MAE-DGHK------
-----------------------------VSLNVYDLSQG--------------------
-------------------------------------------LARQLSTTFL-------
---------------------------------GKAIEGI--------------------
------------------------------------------------------------
-----------------WHTGVVVYGN-------------------------EHYFGG--
---------------------------------------GIQHSPAG---TT------PY
GTPVRVFDLGVTH-------------------------------------VPRELFEEYL
QEISPRYT-----------AETYSLLTHNCNNFSNEVAQFLVGNT---IPEYILQL----
----------PNEVLNSPMGALI---------------LPMIQQLESTLR-------VGG
V---------PQPPR-FQPSQS-----LA------PPSSQTNERQQP-------------
----------------TAQAPTKEQTSTK-EP--------ASNSSGG---------SEKS
PES---------------------------------------------------------
-------------SKGVEKEN---------------------------------------
------------------------------------------------------------
-IRPKAAE----------------VKDEDN--EN-VKD----------------------
PLGDARSR------------------------------------VQEEINREFAALMASG
-NL--RASEAAALAMR--RVMERYGRLNVTVPQS--------------
>Z.marina|Zosma206g00130.1
----------------------------------------------MAE-EDNK------
-----------------------------VVLNVYDLSQG--------------------
-------------------------------------------LARQFSSTLL-------
---------------------------------GKTIDGI--------------------
------------------------------------------------------------
-----------------WHTGLVVYGN-------------------------EYFFGG--
---------------------------------------GIQCTPSG---KT------PY
GKPVKVINLGITH-------------------------------------VPSDLFDEYL
REIAPRYT-----------METYNLFSHNCNNFSNEVAQFLVGVS---IPDYILQL----
----------PNEVLNSPLSPLI---------------LPMFQQLETTLK-------AGS
V---------PQAPQ-LNPMAS-------------STLAGQ-------------------
-------------------SPSK-------------------SNNQK---------VDTC
VSS---------------------------------------------------------
------------------------------------------------------------
----------------------------------------------------------KD
GAIETSKK----------------EQPPSG--EA-MVD----------------------
PLGSARNK------------------------------------VQDEITREFSELMASG
-TM--RASEAAALATR--KVMDRYGTTADLARG---------------
>O.sativa|Os02t0814000-01
----------------------------------------------MAE-EGYK------
-----------------------------VVLNVYDLSNG--------------------
-------------------------------------------LARQLSTSFL-------
---------------------------------GKPIEAI--------------------
------------------------------------------------------------
-----------------WHTGVVVYGN-------------------------EYFFGG--
---------------------------------------GIQSLAAG---RT------PY
GRPVRVVEMGETH-------------------------------------IPREVFEDYL
RDISPRYT-----------AETYRLLSHNCNNFSNEVAQFLVGAG---IPDYILNL----
----------PAEVMSSPMGPLI---------------MPMIQNLESTLR-------TNA
A---------PQATQ-FVPSSV-------------PPPPPP-------------------
-----------------QNKPG--------------------------------------
------------------------------------------------------------
------------------------------------------------------------
---------------------------------------------------------EGS
SSSKQEDK----------------AAKAKQ--GS-AAD----------------------
PLGGARGK------------------------------------VQEEVMREFAAIMASG
-TL--RASEAAALAMR--RVMERHGNATMQQS----------------
>G.montanum|TnS000852699t03 
----------------------------------------------MAE-EGVN------
-----------------------------VILNVYDLSQG--------------------
-------------------------------------------LARQLSTTFL-------
---------------------------------GKAIEGI--------------------
------------------------------------------------------------
-----------------WHTGIVVYGK-------------------------EYYFGG--
---------------------------------------GIQSSPEG---QT------PY
GKPWKVVELGVTH-------------------------------------IPEEVLEDFL
HEISPRYT-----------AETYSLLRHNCNNFSNEVAQFLVGCS---IPDFILRL----
----------PEEVMNSPMGPLM---------------MPMITQFESVLR-------NGG
V---------PQVPQ-SRASPS-----IF------TTGAQQQQQA---------------
-----------------PSVPVKA------------------EVKLD---------PTAS
VVS---------------------------------------------------------
--------KEEILIPPPTVKP----AEAEASKKTV-------------------------
-----------------------------------------------------------E
NGASASES----------------KKPCSS--AS-ATD----------------------
PLGTARTM------------------------------------VQEEITREFANLMANG
-TL--RASEAAALATR--RVMEKHGSLRTTTSSQG-------------
>A.filiculoides|Azfi_s0040.g026625 
----------------------------------------------MSE-ENYK------
-----------------------------VVLNVYDLSQG--------------------
-------------------------------------------LARQLSTSLL-------
---------------------------------GKAIEAI--------------------
------------------------------------------------------------
-----------------WHTGIYVYGN-------------------------EYYFGG--
---------------------------------------GIQSSPGG---QT------PY
GRPYKTIELGLTQ-------------------------------------IPKEMFEDYL
QEISPRYT-----------AQTYNLLHHNCNNFSEEVSQFLLGVS---IPNYILKL----
----------PEEIMNSPMGALI---------------MPMIQQFETTLR-------YGG
V---------PQVPH-ATGLQA-----P-------MPSQDS-------------------
-----------------NQTTP--------------------SHVGN---------NSTR
STSI-NPSSGSKDKNLKPE-------NVDKLGEARARIQNGIT-----------------
-----SEFESLMADGNIRASE----AAVIATRKVMGL-----------------------
----------------------------------------------ETSSNEPKSGLVIT
EKSSHGPK----------------SEEKAS--PK-NAD----------------------
KLGEAKAR------------------------------------IQAEIMSEFSALMAEG
-SL--RASEAAALATR--RVMERHGRVLGVASQA--------------
>P.taeda|PTA00005827 
----------------------------------------------MAE-EGEK------
-----------------------------VMVNVYDLSQG--------------------
-------------------------------------------LARQLSTTFL-------
---------------------------------GKAIEGI--------------------
------------------------------------------------------------
-----------------WHTGVVVYGK-------------------------EYYFGG--
---------------------------------------GIQHSPTG---QT------PY
GKPWKVVELGVTH-------------------------------------VPMEMFEEFL
EEISPRYT-----------AETYSLLHHNCNNFSNEVAQFLVGCN---IPDFILTL----
----------PQEVMNSPMGPLI---------------MPMIMQFEATLR-------YGG
V---------PQVPH-MGASLS-------------TSNLVQQRGN---------------
-----------------LKSPNKQEDR-------------GVSESVK---------VETN
VSS---------------------------------------------------------
-------------NIPPTVKP----VSHLLDDSTN-------------------------
-------------------------------------------------SDAKGPN-NCN
EAAGESGS----------------NCLEGG--AQ-PED----------------------
PLGDARTK------------------------------------VQEEITSEFATLMANG
-SL--RASEAAAIATR--RVMEKHATFSATPSQG--------------
>O.sativa|Os10t0472400-01
----------------------------------------------MAD-DDYP------
-----------------------------VKLHIYDLSQG--------------------
-------------------------------------------MARQLSTTIL-------
---------------------------------GKAIEAI--------------------
------------------------------------------------------------
-----------------WHTGVVVYGK-------------------------EYFFGG--
---------------------------------------GIQKDHPG---RT------PY
GTPVRVEDLGVTH-------------------------------------VPREIFEDFL
QDINPRYT-----------PANYNLLSNNCNNFTNEAAQFLVGSA---IPSYILEL----
----------PNEVMNSPIGALI---------------LPMIQGLETSLR-------AGV
A---------PQPPQ-FKPSPV-------------AAVTAT-------------------
------------------QSPPSGSIH-------------VEPKSTA--------SDKTE
VDN--N------------------------------------------------------
-----------GGGIPPAVQP----APVA-------------------------------
-----------------------------------------------------------A
ATSPAAVA----------------EASMAP--PP-PVD----------------------
PLREAKSR------------------------------------VQEEIKREFAAIMATG
-AV--QAGEAAALATR--RVMERHGLRRAAVAGGGMQRG---------
>S.cucullata|Sacu_v1.1_s0066.g016149 
----------------------------------------------MTE-ENFK------
-----------------------------VLLYVYDLSQG--------------------
-------------------------------------------LARQLSTSFL-------
---------------------------------GKAIEAI--------------------
------------------------------------------------------------
-----------------WHTGIVVYGN-------------------------EYYFGG--
---------------------------------------GIHTSPQG---QT------HF
GKPYKIVELGWTQ-------------------------------------IPKEMFEEYL
QEISARYT-----------AETYSLLHHNCNNFSEEVSQFLLGVS---IPDYILKL----
----------PQEVMNSPMAALI---------------MPMIQQFETIMR-------YDG
V---------PQLPG-QVPAFS-----Q-------TPNVSN-------------------
-----------------ISANP--------------------SQQVS---------TTIN
TSSLANDKTGTSSQRNYPRKTSESGANADKLGDARARVQNEIT-----------------
-----SEFSTLMANGTLQASE----AAAHATRKVMG------------------------
-------------------------------------------------LDNSQPDSKES
KSTSPVTT-SD------------VLKSETA--RK-NID----------------------
KLGDARAR------------------------------------IQKEITSEFAALMAQG
-TL--RASEAAALATR--KVMERHGRGTGLASQG--------------
>A.agrestis|AagrOXF_evm.model.utg000081l.266.1
----------------------------------------------MAE-EGER------
-----------------------------VRLNVYDLSQG--------------------
-------------------------------------------LARQVSRAIL-------
---------------------------------GTEIEAI--------------------
------------------------------------------------------------
-----------------WHTGVVVYGE-------------------------EFYFGG--
---------------------------------------GIQRNGVG---KS------PY
GTPLWVEELGYTQ-------------------------------------VPKELFEEFL
EGMSPRYT-----------AQTYSLMDHNCNNFSEELAQFLVGAS---IPEYILRL----
----------PQDVMNSPTGAFI---------------MPMIKSLETTLR-------NGG
V---------PQVPQ-MVPGSV-----AG------SPAVAR-------------------
------------------AVPP--------------------PASPN---------PILR
VSP---------------------------------------------------------
-------------EPAAAVAS----PPLPKESSQA-------------------------
-------------------------------------------------KSVE-PAVSPV
KGKEVVDV----------------KASGKE--AA-VVD----------------------
PLGDARAK------------------------------------VQEEITREFAAIMAAG
-SL--SASEAAALATR--KVMERYGSRVNLQQSSQARV---------S
>M.polymorpha|Mp7g17100.1 [MapolyID=Mapoly0051s0047.1]
----------------------------------------------MSQ-EGEK------
-----------------------------VVLNVYDLSQG--------------------
-------------------------------------------LARQLSSSLL-------
---------------------------------GKVIDGI--------------------
------------------------------------------------------------
-----------------WHTGVVVYGF-------------------------EYYFGG--
---------------------------------------GIQMTPVG---QT------PY
GKPLRVIELGYTQ-------------------------------------IPKEVFEDYL
REIDPRYT-----------QATYNVLRHNCNNFSEEVAQFLVGSN---IPQYILGL----
----------PEEIMNSPMGPML---------------MPMIQQLETTLK-------HNQ
A---------PAMAQ-QLGNNQ-----A-------LPNFSG-------------------
-----------------VHVPT--------------------SVGVS---------MKSA
SSG---------------------------------------------------------
-------------STLPSSTP----SCTTSTEKTSTR-----------------------
----------------------------------------------AESTTNIATPNVVD
SKKAEEHK----------------DKSVAA--DD-KQD----------------------
TLVDARAK------------------------------------VQEEITREFMVLMASG
-SL--RASEAAALAAR--RVMERHGIGSGVATN---------------
>S.fallax|Sphfalx07G023400.1
----------------------------------------------MEQ-EGTK------
-----------------------------VELYIYDLSQG--------------------
-------------------------------------------LARQLSVQFL-------
---------------------------------GKALDGI--------------------
------------------------------------------------------------
-----------------WHTAVGVYGK-------------------------EYYFGG--
---------------------------------------GLQNNPIG---QS------SY
GNPVQVMLLGHTQ-------------------------------------IPQDIFEEYL
QEIQPRYT-----------QETYSLMRHNCNNFSEEVSQFLLGTG---IPEYILRL----
----------PEEVLSSPMGVML---------------MPMIENLDATLR-------QGQ
V---------PTPQQ-ITSPQP-------------MPNFSN-------------------
-----------------IELPSSVNLPSVTSKE-------ASAVQLT---------SAGS
IHS-------------------------------------VN------------------
-----------ASETPHVVPP----VSISSAPTTLSL-----------------------
------------------------------------------------ASSNSNPEEKQQ
TGA---------------------TSPSLQ--HS-AKD----------------------
PLGNARAQ------------------------------------VQEEITREFAQIMASG
-SL--KASEAAALAAR--RVLERHGMAASTVPSF--------------
>S.fallax|Sphfalx15G046300.1
M-------------------------------------------CVRRM-EGVK------
-----------------------------VELYVYDLSQG--------------------
-------------------------------------------MARQLSLQFL-------
---------------------------------GKAIDGV--------------------
------------------------------------------------------------
-----------------WHTGVGVYGK-------------------------EYFFGG--
---------------------------------------GIQSVPLG---RS------PY
GVPVQVIDLGYTE-------------------------------------VPKDYFEEYL
DEIRPRFT-----------HETYNIVHHNCNNFSDEVSQFLVGSG---IPQHILHL----
----------PAEVLNSPMGAML---------------RPMLQNLESTLR-------VGA
A---------PSVPR-ENVGQF-----PA------TPNFAN-------------------
-----------------IQLPSALPTP-------------SRATTSA---------VTGQ
LSS-------------------------SGLFPHPSIPSGI-------------------
-----------IARPPSEASA----VMGPATKKSV-------------------------
---------------------------------------------------GVNAISEGK
KPADGTVQ----------------RFPKPA--PP-SQD----------------------
ALSNARAQ------------------------------------VQEEITREFASIMASG
-SL--RASEAAALAAR--RVLQRHGIRGSATSSQA-------------
>S.fallax|Sphfalx03G097000.1
----------------------------------------------MEQ-EGEK------
-----------------------------VELYVYDLSQG--------------------
-------------------------------------------LARQLSVQLL-------
---------------------------------GKGIDGI--------------------
------------------------------------------------------------
-----------------WHTAIGVYGK-------------------------EYYFGS--
---------------------------------------GIQNNPIG---QS------LH
GSPVQVMQLGYTQ-------------------------------------IPQDIFEEYL
QEIQPRYT-----------QETYSLMCHNCNNFSEELSQFLLGTG---IPEYILRL----
----------PEDVLSSPMGPML---------------RPMIENLDATLR-------QGR
V---------PVRQQ-MVSSA--------------MPNFSN-------------------
-----------------IQLPSTTTFPQATSKGAGA---GVRVVQPA---------SSAQ
ACS-------------------------------------VN------------------
-----------IGDMPPNVSP----MSVSSASATK-------------------------
-------------------------------------------------SSDPNLEAKHL
ASSSDKSL----------------SVQKAA--PS-TNN----------------------
SFGSVHAQ------------------------------------VQEEIIQEFAQIMASG
-SF--RASEAAALAAQ--RVLQRHGMGVNSVPSF--------------
>P.patens|Pp3c14_10250V3.1.p pacid=32961609 transcript=Pp3c14_10250V3.1 locus=Pp3c14_10250 annot-version=v3.3
----------------------------------------------MAQ-EGWK------
-----------------------------VELYVYDLSQG--------------------
-------------------------------------------LARQLSSQFL-------
---------------------------------GKVIEGI--------------------
------------------------------------------------------------
-----------------WHTGVGVYGK-------------------------EYFFGG--
---------------------------------------GIQSVPLK---QS------PY
GQPVQVAQLGTTE-------------------------------------VPQEVFEEYL
RDIQPRYT-----------QQTYSLMKHNCNNFSDEVCQFLVGSG---IPEYILRL----
----------PEEVLSSPMGGLL---------------RPMIENLETTLR-------NGG
V---------PGAPY-QVGSGQ-----A-------VPNFAN-------------------
-----------------VQLPTSLPSPAAPA---------GSTVPSL---------PARR
VSS------------------------------VSSSPRSIS------------------
-----------LADVPPHISP----ARVSTSPKHT-------------------------
-------------------------------------------------DETSTSEGTEK
KGNEDLPT----------------SLPTPA--PP-AGH----------------------
DLTNARAK------------------------------------VTQEITQEFALIMASG
-TF--RASEAAALAAR--RVLERHRMEGVSSGHPQNAA----------
>C.brauni|g567.t1 length:364 (mRNA) (CHBRA100g00740)  (desumoylating isopeptidase 1)
----------------------------------------------MAEGRGDR------
-----------------------------VVLHVYDLSQG--------------------
-------------------------------------------LARQLSGTFL-------
---------------------------------GKVIDGI--------------------
------------------------------------------------------------
-----------------WHTGIVVYGK-------------------------EYWYGG--
---------------------------------------GIQSAAPG---HS------PY
GRPVQTVTLGYTQ-------------------------------------VPEELFREFL
AEMSERYT-----------PEAYNLMSHNCNNFSDEVANLLVGRG---IPDYIVGL----
----------PQEVLDSPMGALI---------------APMIQQLETTLR-------YNG
V---------PQPPQ-MMVRPA-----ASGM----MPAGGQGVRN---------------
-----------------VPLSRATTSTNQDPRI-------RQAAENR------LAAAGGR
LSA-----------------------EQGAEAPRVAAPSSVSG--------------NAA
TAKAVGVSSPQSPDVPKVDSNKVRGTAAGAAEASAPV-----------------------
--------------------------------------------EQGRAEASASESAPKK
TAGSEASRS---------------KNGGRS--PA-PVD----------------------
PLGGARAI------------------------------------VQEEITREFSRLMADG
-GL--AANEAAVLAMR--HVMARHGLASNSPRTRA-------------
>Penium|pm047663g0010 
----------------------------------------------MAE-ESKRH-----
----------------------------PVVLHVYDLSNG--------------------
-------------------------------------------LARQFSAAFL-------
---------------------------------GSPIEAI--------------------
------------------------------------------------------------
-----------------YHTGVVAYGT-------------------------EYWFGA--
---------------------------------------GIEQGPAG---RT------YF
GPPLQRIDLGMTE-------------------------------------VPKDLFEEFL
REIGPQFN-----------QETYSLLTHNCNNFSEDVAQFLTGRG---IPKYILDL----
----------PSRVLNSPNGALL---------------APLLQQLENSLR-------NRR
T---------PGMNS-GGPQLA-----A-------PPSFSHLHDSQ--------------
----IMYHEDS----LHRQLPQ--------------------QQNAQ---------PAER
VQT---------------------------------------------------------
-----------LTQVETSCTQ----RAVKD------------------------------
-------------------------------------------------HAAQEQEGVCK
TPSAGSSH----------------AAPSKQ--GE-ESS----------------------
HLASDRVKE----------------------------------LIHEEVRKEFAMLMALG
-EL--GASEAAAMALR--KVMERYQPSKAGFKTTSS------------
>Penium|pm009103g0030 
----------------------------------------------MAE-ESKRN-----
----------------------------PVVLHVYDLSNG--------------------
-------------------------------------------LARQFSAAFL-------
---------------------------------GSPIEAI--------------------
------------------------------------------------------------
-----------------YHTGVVAYGT-------------------------EYWFGA--
---------------------------------------GIEQGPAG---RT------YF
GPPLQRVDLGMTE-------------------------------------VPKDLFEEFL
REIGPQFN-----------QETYSLLTHNCNNFSEDVAQFLTGRG---IPKYILDL----
----------PSRVLNSPNGALL---------------APLLQQLENSLR-------NGR
T---------PGMNS-GGPQLA-----A-------PPSFSHLHDSQ--------------
----ITYHEDS----LHRQLPQ--------------------QQNAQ---------PAEK
VQT---------------------------------------------------------
-----------LTQVEISCTQ----RAVKD------------------------------
-------------------------------------------------HAGQEQEGVCK
TPSAGSSH----------------AAPPKQ--GE-ESS----------------------
HLASDRVKE----------------------------------LIHEEVHKEFAMLMALG
-EL--GASEAATMALR--KVMERYQPSKAGFKTTSS------------
>S.moellendorffii|SM000232S07944
------------------------------------MGGAAAAADGASQ-SGER------
-----------------------------IRLHIYDLSQG--------------------
-------------------------------------------LAKQMSKSFL-------
---------------------------------GKEIEAI--------------------
------------------------------------------------------------
-----------------WHTGVVVYGK-------------------------EYWFGG--
---------------------------------------GICSGRPS---ST------QY
GRPVKVLELGRTD-------------------------------------VPQELFEEFL
SEISPRYT-----------VQTYSLLRHNCNNFSDEVVQFLLGDG---IPQHILQL----
----------PTDVLNTPAGALI---------------VPMLEQFEKSLR-------NNA
A---------PELAQ-LPRPS--------------NINFAS-------------------
-----------------IQIPPASTAATPGASASA-----AAPAPAA---------SRSS
ATA---------------------------TGPSPSVMSRT-------------------
-----------SADSGPSANG----GSASTLTSSSPE-----------------------
---------------------------------------------DPSSHKTATPEASIN
VGSSKRPRPEDEEAVV------A-QEARGT--APVAAA----------------------
PLG-AKKV------------------------------------VQDEIMREFSLLMQGG
-GL--GPSEAAALATK--RVMARYGIGGGSRMGVQS------------
>S.moellendorffii|SM000387S14683
VPSSAVQSSRGRSCAARPRRASRPRRIRRGALVAPDMGGAAAAVDGTSQ-SGER------
-----------------------------VRLHIYDLSQG--------------------
-------------------------------------------LAKQMSKSFL-------
---------------------------------GKEIEAI--------------------
------------------------------------------------------------
-----------------WHTGVVVYGK-------------------------EYWFGG--
---------------------------------------GICSGRPS---ST------QY
GLPVKVLELGRTD-------------------------------------VPQELFEEFL
SEIGPRYT-----------VQTYSLLRHNCNNFSDEVVQFLLGDG---IPQHILQL----
----------PTDVLNTPVGALI---------------VPMLEQFEKSLS-------NNA
A---------PELTQ-LPRPS--------------NINFAS-------------------
-----------------IQIPPASAAAIPGTSASA-----AAPAPAA---------SRSS
VTA---------------------------TGPSSSLMSRT-------------------
-----------LADSEPSANG----GPASTVTSSSPE-----------------------
---------------------------------------------GPSSHKTATPEASIN
VGSSKRPRPEDEEFVV------A-QEARAN--VPVAAA----------------------
PLG-AKKV------------------------------------VQDEIMREFSLLMQGG
-GL--GPSEAAALATK--RVLARYGVGGGSRMGVQS------------
>S.moellendorffii|SM000368S13745
------------------------------------MGGAAAAADGASQ-AGER------
-----------------------------VRLHIYDLSQG--------------------
-------------------------------------------LAKQMSKSFL-------
---------------------------------GKEIEAI--------------------
------------------------------------------------------------
-----------------WHTGVVVYGK-------------------------EYWFGG--
---------------------------------------GICSGRPS---ST------QY
GRPVKVLELGRTD-------------------------------------VPQELFEEFI
SEIGPRYT-----------VQTYSLLRHNCNNFSDEVVQFLLGDG---IPQHILQL----
----------PTDVLNTPVGALI---------------VPMLEQFEKSLH-------NNA
A---------PELTQ-LPRPS--------------HINFAS-------------------
-----------------IQIPPASNAAIPGASASA-----AAPAPAA---------SRSS
VTA---------------------------TGPSPSVMSRT-------------------
-----------LADSEPSANG----GPASTVTSSSPE-----------------------
---------------------------------------------GPISHKTATPEASIN
AGSSKRPRPEDEEAVV------A-QEARAT--APVVAA----------------------
PLG-AKKV------------------------------------VQDEIMREFSLLMQGG
-GL--GPSEAAALATR--RVMARYGIGGGSHMGVQS------------
>P.patens|Pp3c11_1330V3.1
----------------------------------------------MEE-DGEK------
-----------------------------VYLYIYDLSQG--------------------
-------------------------------------------MARQLSTTFL-------
---------------------------------GHSIEGV--------------------
------------------------------------------------------------
-----------------WHSGIGFSG--------------------------KYFYGA--
---------------------------------------SIQSVRIG---HS------PF
GTPVEVLELGYTH-------------------------------------IPKNIFEVFL
QEIGPRYT-----------METYSLLNHNCNHFTDEAAQFLVGTG---IPHHILRQ----
----------VDVALNNPLGAMM---------------LPMLQQLETTLR-------QGG
V---------PVAPA-NNATG--------------SPSMPN-------------------
-----------------SSVPA----------------------------------SSVS
LSN---------------------------------------------------------
----------GLLPLFPALFP---------------------------------------
-----------------------------------------------------------P
VATSAASP----------------AVPGTH--SD-PSP----------------------
PTGTGQSG------------------------------------ADNERQR---------
-NID-KNREA--------------------------------------
>K.nitens|kfl00105_0090_v1.1 
------------------------------------M---------ASE-EGEP------
-----------------------------VLLHVYDLSQG--------------------
-------------------------------------------LARQLSGALL-------
---------------------------------GQMLEGI--------------------
------------------------------------------------------------
-----------------WHTGVVVYGR-------------------------EYFFGG--
---------------------------------------GIQTGRPG---RT------QY
GNPVKTVPLGRTE-------------------------------------VPLELVEDFL
NEIKDRYS-----------VYTYNLMRHNCNHFSNELSTFLTGTG---IPSDILEL----
----------PQRVLSSPFGAML---------------APLIEQMETGMR-------GNQ
V---------PSQAL-FNAPPL---DFAAVRPPQPSPQANPYANPQPNPLQNSSNPLLNP
AQTPVRPGLSS------VGAPSAARTPSLS----------RPPANLS----PVGTPVTPH
LANL-S------------------QNLQTPVAPAKAVPS---------------------
-----------PATAQELRASRDVPASTNGAPAGASL-----------------------
--------------------------------------------TGPRAAAAAAAEARAK
LAAAGNSNGRAVAGPV------ANGGVGGS--TG-SGK----------------------
SLNVSREV------------------------------------VQKEVKAEFAEVMKEG
-KL--TPNQAAAIALA--RVMERHSLESPTKKGARLATEAAGPDNGMH
>M.endicherianum|ME000480S07844
----------------------------------------------MAE-DGYE------
-----------------------------VKLYIYDLSQG--------------------
-------------------------------------------LARQLSRDFL-------
---------------------------------GKQIDAV--------------------
------------------------------------------------------------
-----------------YHTSIVIYGK-------------------------EYSFGQ--
---------------------------------------GISTCVPG---HS------NY
GQVAEVRSLGRTY-------------------------------------VPEELFEEFL
QDISPRFS-----------AHTYSLLNHNCNNFSDEVANFLVGEG---IPKHILDL----
----------PQEFLSSPMGAMF---------------LPMLEQMEAQMQ-------SGR
V---------PAPSS-FSSRQV-------------PVSFGQATSTQQR--------AVPV
TRIPVVRADGDGGYIENVQAAAAAAAAAPAALAAA-----AATAAAA---------PPTS
AAS---------------------------LSPPPLQAATA-------------------
-----------AAGAPGAAGTGG-AGGAASIPSPVPIGPASER-----------------
-----------------------------------------KGSPAAVPVVGVSALAPPP
AGGAGAAG----------------VGAGAG--AG-SAG----------------------
PAADAKAA------------------------------------VQAEIQREFAALMAAG
-SM--KTSEAAVLAFR--RVQERLAVGTAAAKS---------------
>C.atmosphyticus|Chrsp17S02576 
------------------------------------M-------ARTGE-EGSP------
-----------------------------VVLHVYDLSGG--------------------
-------------------------------------------MARQMSQAFL-------
---------------------------------GRRIDAIC-------------------
------------------------------------------------------------
-----------------CCIGIVVFGR-------------------------EYFYGGG-
--------------------------------------MGIASALPS---CT------PY
GRPLETVLLGRTN-------------------------------------LPQEVFADFL
EDLSLRFS-----------PTSYSLLTNNCNNFTNEVAEFLTGNG---IPAHITGL----
----------PNDVLSTPFGAML---------------APLVQQFETAMG-------LGA
NVQPLHAASAPSTPSQIAPVTT----TAT------EPVASSSIVVEP---------TAAV
ASTP-------------IPIPSTSKDTHPGCT--------RHREDFA-----LINAASTE
LATM-N---------------------ELAVRPVSTTPS---------------------
-----------LLSPPPTPPP----TPASGSITPRLH-----------------------
------------------------------------------FKTGSTSASPADSQIVAE
FPAIAAAGP---------------TPSGQT--AD-AAR----------------------
PVKPDRED------------------------------------FQRAVAAEFAEIMAEG
-GK--TANQAASLAIQ--RVAALQRTNSHGKSRLSS------------
>O.tauri|OT_ostta05g00240T0
-----------------------------------------------MR-RASE------
-----------------------------VTLRVYDLSGG--------------------
-------------------------------------------MARMMSGDVL-------
---------------------------------GTTIEAV--------------------
------------------------------------------------------------
-----------------YHTGIVVHGR-------------------------EFWFGQ--
---------------------------------------GLQCAPES---ETQ----RQF
GAPLRVETLGTTE-------------------------------------VDEEMFQDFL
REVSPRYT-----------AETYNLLRHNCNNFSNEAATFLVGRG---IDEKILNL----
----------PNVFLSTELGRAL---------------APMLGMFEERMR-------NTQ
G---------GSALS-TDGTTT-------------SCVVEDA------------------
-------------------VPE--------------------PEKTK-------------
------------------------------------------------------------
-----------IAGLPELKPR---------------------------------------
------------------------------------------------------------
------------------------KKLTTTP-GG-SAS----------------------
ASSEDLAK------------------------------------MVRSLSQTFADHHERG
ADT--QTATRAALASALGELVSDSARNE--------------------
>C.reinhardtii|PNW75899
----------------------------------------------MSE-DGEK------
-----------------------------VWLYVYDLTNG--------------------
-------------------------------------------MAATFSPMLL-------
---------------------------------GRQIEAL--------------------
------------------------------------------------------------
-----------------YHTGVVVGGV-------------------------EYFFGG--
---------------------------------------GVQRCIAG---QT------PF
GNPLKRVELGVTH-------------------------------------IPKDLREELL
ADLSQRFR-----------PQDYNLISKNCNHFSSAFVELLTGSP---VPGEYVNQ----
----------AQSILSSPLGQML---------------LPIMEQMEQRYG-------NVT
A---------AGFQQ-QQPGR---------------------------------------
------------------------------------------------------------
------------------------------------------------------------
------------------------------------------------------------
------------------------------------------------------------
------------------------------------------------------------
------------------------------------------------------------
------------------------------------------------
