# Supplementary material for: Charting the evolutionary path of the SUMO modification system in plants reveals molecular hardwiring of development to stress adaptation
Source: Plant Cell. 2024 Jun 26;36(9):3131–44. doi: 10.1093/plcell/koae192 (PMC11371177; doi:10.1093/plcell/koae192)
Supplement: koae192_Supplementary_Data [file koae192_supplementary_data.zip › DESI2_BMGE_Cleaned_sequences.fasta]

>S.alba|2019697
EVVVHIYDVTNSGSEKTNNTILQINRFFKDGIGLGGIFHSAIQVYDEEWSFGYCEQGTGVFSCPSTKNPMYTYREKIVLGKILRELSREWPGHTYDLLSKNCNHFCDVLCDRLGVPKLPGWVNRFAHAGDTALEVA----AKTELLSASRVAYRFLSN
>G.soja|2020137
DVVLHIYDVTNSGSEKTNSTIVQINKIFKDGIGLGGIFHSAVQVFDDEWSFGFCEQGTGVFSCPSGKNPMYTYRESIVLGKILRELSREWPGSSYDLLSKNCNHFCDEFCERLGVPKLPGWVNRFANAGDTAMEVAGNTAAKTEIVSASKVAYRFLLG
>A.fatua|2022341
EVVLHVYDVTNSDSEKTNNTILQINRIFKDRIGLGGIFHSAVQVYEEEWSFGFCENGSGVFNCPVSKNPMYTYRERIVLGEILRELSREWPGHSYDLLSRNCNHFCDVLCDRLGVPKLPGWVNRFANAGDTAVVVAENTAAKTEIVNASRVAYRFMAG
>A.vera|2012229
EVVLHVYDVTNSGSEKTNNTILQINKIFKDRIGLGGIFHSAVQVYNEEWSFGFCERGSGVFSCPPCKNPMYTYRESIALGEILKELSREWPGESYDLLSRNCNHFCDVFCERLGVSKLPGWVNRFANAGETAVVVAGNTAAKMEIVTASKVAYRFMSG
>A.vera|2009162
EVVLHVYDVTNSDSEKTNSTILHINKIFKDGIGLGGIFHSAVQVYNEEWSFGFCEYGSGVFSCSPTRNPMYTYRESIVLGEIVRELSREWPGSSYDLLSRNCNHFCDDFCERLGVQKLPAWVNRFANAGDTALEVAENTAAKDEIVSASKVALRFFAG
>W.mirabilis|2012317
EVVLHIYDVTNSASQRTNSAIVQLNKVMKDAIGLGGIFHSAVQVYGEEWSFGFCESGTGVFSCPPKRNPMYTYRESLVLGYILRELSGEWPGYSYDLLAKNCNHFCDDFCERLGVQKLPAWVNRFANAGDTAIEVAESTAAKDEIITASKVAYRFLVG
>L.japonicum|2012624
EVFLHVYDVANSDSVKTNNAIIQLNKVLKDGVGLGGIFHSAVEVYNEEWSFGFCEYGSGVFSCPSKKNPMYLYRESLSLGSVLRELRRKWQGNSYDLLSRNCNHFCNEFCETLGVQKLPGWVNRFANVGVTAVEVAETTAAKTEVVSASKAAYRALFG
>E.diffusum|2010828
EVFVHVYDVTSTGSEKANHAIVQINKFFRDGIRLGGIFHSAIEVYEEEWSFGYCEDGSGVFACHQKQNPMYTYRESLSLGYVLLELSREWPGYSYDLLSRNCNHFCNDLCERLGVQKLPGWINRFANAGDVAVEVAETAVAKTEILSASRVAYQFVFG
>L.cruciata|2076126
EVLLHVYDVTNSMSVKANTAIVQLNKLMRDGIGLGGIFHGAIQVYDEEWSFGFCENGSGVFSCPPKENPMYTYRETVDLRRILTEMSREWQGCTYDLLSRNCNHFCEAFCTKLGVDKLPPWVNRFAKTGDAAVEVAGNTMAKAEVVTASKVAYRFLFG
>E.hymale|2012683
EVFLHVYDVTSTGNEKTNNAIVKMNKIFRDGIGLGGIFHSAVEVYEKEWSFGYCESGSGVFVCPRKQNPMYTYRESLSLGHILTELRREWVGCSYELLSRNCNHFCNAFCEMLGVQKIPGWINRFANAGDVAVEVAETTMAKTEITSASRVAYQFMFG
>E.hymale|2012906
EVLVHVYDVTNSSSVKMNAAIVHMNRFMRDGIGLGGIFHSAIQVYEEEWSFGYCESGTGVFSCQSKENPMYTYREAISLGWILTELSSQWPGISYDLLSRNCNHFCDEFCDKLGVKKLPVWVNRFANVGDVAIDVAENTMAKSEIVTASKVAYRYVSG
>Isoetes.sp|2073101
EVLLHVYDVTNSLSVKTNNTILNINKFFKDGIGVGGIFHGAVQVYGEEWSFGFCEVGSGVFSCHPKENPMYTYRETVSLGFILTDLSDEWAGNTYDLLSRNCNHFCEVLCERLGVQKLPGWVNRFANAGDAAFEAAGNTMAKVEIASAGNKALRFLFG
>T.lepidozioides|2078640
EVMLHVYDVTNSMNVRANTAIMNLNKLMRDGIGLGGIFHGAVQVFDEEWSFGFCENGSGVFSCLPKENPMYTYRESVPLGRILAELSREWPGCSYDLLSRNCNHFCEELCTRLGVQKLPLWVNRFANAGDAAVEVAGNTMAKTEVMTASRVAMRFLLG
>E.diffusum|2038900
EVFLHVYDVTNTGNEKTNNAIVKMNKIFRDGIGLGGIFHSAVEVYEEEWSFGYCESGSGVFVCSRKQNPMYTYRESLSLGHILIELRREWLGCSYELFSRNCNHFCNEFCERLGVQKIPGWINRFANAGDVAVEVAETTMAKTEIASASRVAYQFVFG
>P.glycyrrhiza|2079382
EVFLHVYDVANSESVKTNNAIVQLNKIFKDGIGLGGIFHSAIEVYKQEWSFGFCEVGSGVFSCHRKENPMYVYRESLSLGHSLIKLSVEWQGSKYDLLSKNCNHFCNDFCTSLGVQKIPGWVNRFANAGETAVDVAETTMAKTEVVSVSKTAYRAVFG
>P.hesperium|2013225
EVFLHVYDVANSESVKTNNAIVQLNKIFKDGIGLGGIFHSAIEVYKQEWSFGFCEVGSGVFSCHRKENPMYVYRESLSLGHSLIKLSVEWQGSKYDLLSKNCNHFCNDFCASLGVQKIPGWVNRFANAGETAVDVAETTMAKTEVVSVSKTAYRAVFG
>S.acanthonota |2001985
EVWLHVYDVTNTMSPRANSTIVGINRFFRDGMGIGGIFHGAVQVYEEEWSFGYCERGSGVFGCPPKENPMYTYRESIFMGDILLGLSREWPGYSYDLLSRNCNNFCEVLCERLGVSKIPAWVNRFANAGDATVEAVGSTVARTNVAAAGKIAVRFLF-
>P.amorphum|2015719
EVFLHVYDVANSESVKTNNAIVQLNKIFKDGIGLGGIFHSAIEVYKQEWSFGFCEVGSGVFSCHRKENPMYVYRESLSLGHSLIKLSVEWQGSKYDLLSKNCNHFCNDFCASLGVQKIPGWVNRFANAGETAVDVAETTMAKTEVVSVSKTAYRAVFG
>C.thalictroides|2001840
DVFLHVYDVANTDSVRTNNAILQLNKIFKDGIGLGGIFHSAIEVYDLEWSFGYCERGTGVFSCGRKENPMYIYRETLSLGQILTGLASKWQGSSYDLLSRNCNHFCNDFATKLGVEKIPGWVNRFANAGETAFEAAETTMAKTEVVSASKVAYRTLFG
>A.caroliniana|2022783
-VILHVYDVANSDSVKTNNAILQLNKIFKDGIGLGGVFHSAIEVYKEEWSFGYCEVGSGVFSCQPKKNPMYVYRESLSLGRILLELSRKWQGQLYDLLSRNCNHFCNDFATMLGVQNLPAWVNRFANAGETALEVAETTSAKTEVASASKVAYRTIFG
>S.willdenowii|2013019
AVWLHVYDVTNSLSPKTNSTILGINRLFRDGIGLGGIFHGAVQVYEEEWSFGYCETGSGVFGCPPKSNPMYTYRETVYIGNILLDLSKEWPGYSYDLLSRNCNHFCDELCERLSVPKIPAWVNRFANAGDAAVDAVANTMARADVAAAGKIAVRFIF-
>S.kraussiana|2038952
EVWLHVYDVTNSNSPKTNSTILGINRLFKDGIGIGGIFHGAIQVYSEEWSFGYCEHSTGVFGCTPKENPMYTYRESVFLGNILLQLSREWPGYSYDLLARNCNHFCENLCEALGVPKLPAWVNRFANAGDATVEAVGNTMAKTDVAAAGKIAIRFLF-
>S.lescurii|2016818
EVILHVYDVTNSMNVQANSVIMNINKIMRDGIGIG--FHSAVQVFDEEWSFGFCENGSGVFSSPPKTNPMYTYRESVPLGDILMELCREWPGCSYDLLSRNCNHFCEAFCAKLGVQKLPLWVNRFANMGDAAVEVAGSTMAKEEVLTRSKSAVRYMFG
>E.diffusum|2038656
------------------------NRFMRDGISLGGIFHSAIQVYEEEWSFGYCESGTGVFSCQSKENPMYTYRETISLGWILTELSSQWPGISYDLLSRNCNHFCDEFCEKLGVKKLPVWVNRFANAGDVAIDVAENTMAKNEIVAVSKVAYRYVSR
>M.tosanus|2052107
-VLLHVYDVTNSMSVRANSAIVQLNKLMRDGLAFGGIFHGAVQVFEEEWSFGYCDSGTGVFSCPAKLNPMYTYRETVSLGSVLNELGRAWPGYTYDLLSRNCNHFCEELLERLGAQKLPPWVNRFATAGDAAVEAAANTMAKTEIFSAGRIALKFIMG
>N.aenigmaticus|2001743
-VLLHVYDVTNSMSVRANSAIVQLNKLMRDGLAFGGIFHGAVQVFEEEWSFGYCDAGPGVFSCPPKLNPMYTYRESISLGSVLNELSRAWPGYTYDLLSRNCNHFCEEFLERLGAQKLPPWVNRFATAGDAAVEAAANTMAKTEIVSAGRIALKFIMG
>Physcomicromitrium.sp|2017992
-VTLHVYDVTNSGNVRANNAIMNLNKIMRGGIGLGGIFHGAVEVDGKEWSFGYCEIGSGVFSCLPTKNQMYTYRESVPLGKILDELSRDWPGNGYDLLARNCNHFCETFCAKIGVDKLPPWVNRFANAGDAAIEAAEKTMAKMEVMSVTKNAMRFMFG
>P.glycyrrhiza|2077083
EVFLHVYDVTSSSSAATNNAVLHMNKLLRGGFRLGGIFHSAVEVYCEEWSFGYSGSGSGVFSCPHKENPLYSYRETISLGQILFELGREWPGNSYDLLSRNCNHFCDVFCERLGVQRLPAWVNRFAHVGVATMEALGTTMAKTGIVSAGKVVYQFFVR
>P.hesperium|2018331
EVFLHVYDVANSESVKTNNAIVQLNKIFKDGIGLGGIFHSAIEVYKQEWSFGFCEVGSGVFSCHRKENPMYVYRESLSLGHSLIKLSVEWQGSKYD---------------QLGVQKIPGWVNRFANAGETAVDVAETTMAKTEVVSVSKTAYRAVFG
>S.recurvatum|2014069
EVVLHVYDVTNSGSGRANAMIQRLNKIMRDGMGIGGIFHGAIQVCDEEWSFGYCEFGTGVFCCAPTMNPMYTHRESIVLGHILSELSHEWNGSSYDPLSRNCNHFCDALCERLGVQKLPLWVNRFANAGEAAVEAAGNTIAKAEVITAGRIAKRFLFS
>Physcomicromitrium.sp|2012911
VVTLHVYDVTNSISDGANKAISSLNRIMRGGIGIGGIFHGAVEVYGKEWSFGYCESGSGVFPCTPMRNPMYNYRESLTLGSALLELSREWQGASYDLLARNCNHFCDAFCERLGVDKVPPWVNRFANAGDAAFVVAENTIAKEGVLSASRRAMQFVFG
>P.carolinianus|2115876
QVLLHVYDVTNSMSVRANSAIVQLNKLMRDGLAFGGIFHGAVQVYEYEWSFGYCDSGTGVFPCVPKGNTMYTYRETLSLGAVVKQLKRDWPGYTYDLLSRNCNHFCEEFLEKLGAEKLPAWVNRFATAGDAAVEAAANTMAKTEIVSAGRIALKFILG
>S.xanthocarpum|2074246
-----------------------MNKLLKDGIYFGGIFHTAVQVYNVEWAYGFCDKGSGVFSCPAAKNPNYTHREKIIVGRILKDLRDAWPGNKYNMVSRNSKHFCDEFLEKLGVPKLPNWANRFADIGDFAKETAGTVVAFKLVFHPVDFAFSITTP
>S.lescurii|2011561
------------------------------GMGIGGIFHGAIQVYSEEWSFGYCEFGTGVFCCTPTMNPMYTHRESIVLGHILSELSREWNGSSYDPLSRNCNHFCDALCERLGVQKLPLWVNRFANAGEAAVEAAGNTMARAEVVTASRLARRFLFS
>S.lescurii|2011562
------------------------------GMGIGGIFHGAIQVYSEEWSFGYCEFGTGVFCCTPTMNPMYTHRESIVLGHILSELSREWNGSSYDPLSRNCNHFCDALCERLGVQKLPLWVNRFANAGEAAVEAAGNSIAKAEVITAGRIAKRFLFS
>A.thaliana|AT4G25660
EVVLHIYDVTNSGSEKTNNTIVQINRFFKDGIGLGGIFHSAIQVYNDEWSYGYCEQGTGVFSCPSGKNPMYTYREKIVLGKILRELSREWPGHTYDLLSKNCNHFCDVLCDRLGVPKIPGWVNRFAHAGDTALEVAGNTAAKTELVSASKVAYRFLSN
>S.lycopersum|Solyc03g008010
EVVLHIYDVTNSGSDKTNNTIVQINKFFKDGIGLGGIFHSAVQVYDDEWSFGFCEQGTGVFSCPAGKNPMYSYRECIVLGNILRELSREWPGHSYDLLSKNCNHFCDELCERLGVQKLPGWVNRFAHAGDAAVEIAGTTAAKTEIVTASKVAYRFFAG
>O.sativa|Os10t0533900-01
EVVLHVYDVTNSDSEKTNNTILQINRIFKDRIGLGGIFHSAVQVYEEEWSFGFCENGSGVFSCPIGKNPMYTYRECIVLGEILRELSREWPGHSYDLLSRNCNHFCDVLCERLAVPKLPGWVNRFANAGDTAVVVAENTAAKTEIVNASRVAYRFMAG
>A.tricopoda|ERM96463
EVILHIYDVTNSGSAKTNNTIVNINKIFKDGIGLGGIFHSAVQVYDEEWSFGFCENGSGVFSCPPCKNPMYAYRESIALGEILRELSREWPGNSYDLLSRNCNHFCDQLCERLGVPKLPAWVNRFANAGDAAMEVAGNTAAKTEIVSASKVAYRFLAT
>Z.marina|Zosma76g00490
EVKLHVYDVTNSVSDKTNNTILQINRIFKDGIGVGGIFHSAIQVYEEEWSFGFCENGSGVFSCPPTKNPMYTYRECISLGEILRELSREWPGNSYDLLAKNCNHFCDVLCDRLEVSKLPGWVNRFANVGDTAVEVAGFTSAKDEVVTASKVAYRFLAG
>P.taeda|PTA00010925
EVLLHIYDVTNSASARTNNVIVQLNKVMKDAIGVGGIFHSAVEVYGEEWSFGFCENGTGVFSCPPKQNPMYTYRESILLGHALKELSREWPGYAYDLLSKNCNHFCDSLCERLGVQKLPGWVNRFANAGDAAVDVAENTAAKSDIVSASKSAYRFLVG
>G.montanum|TnS000062009t04
EIVLHIYDVTNSASTKTNSAIVQLNRIMKDAIGLGGVFHSAVEVYGEEWSFGFCENGTGVFCCPPKKNPMYTYRESIVLGYILTDLGDEWHGCSYDLLAKNCNHFCDVFCKKLGVQKLPPWINRFANAGDTAFEVAETTAAKTEIISASKVAYRFLVG
>O.sativa|Os06t0107000
EVVAHVYDVASSGSSEGGTAILHVNRFFKDAIGLGGIFHTAIQVYDEEWSFGYCENGTGVFSCPPCKNPMYTYRESIVLGKILRELSWKWPGGSYELLSRNCNHFCNTFCEKLDVPKLPAWVNRFANAGDAALEVAENTAAKKDIAGACKAATTYLTG
>M.polymorpha|Mp2g07310
EVWLHVYDVTNSMSVKANNAIIQLNKLMRDGIGVGGIFHGAIQVYDEEWSFGFCETGSGVFSCPPKENPMYTYRESVHLGTIIRTMIAEWPGCDYDLLSKNCNHFCEAFCAELHVDKLPLWVNRFAKTGDAAVEVAGNTMAKAEVVTAGKVAYRFLFG
>S.fallax|Sphfalx03G112400.1
EVILHVYDVTNSMNVQANSVIMNINKIMRDGIGIGGIFHSAVQVFDEEWSFGFCENGSGVFSCPPKTNPMYTYRESVPLGDILMELSREWPGCSYDLLSRNCNHFCEAFCAKLGVQKLPLWVNRFANVGDAAVEVAGSTMAKEEVLTRSKSAVRYMFG
>S.fallax|Sphfalx13G059000
EVILHVYDVTSSMNVRANSMIMNINKIMRDGIGIGGIFHSGVQVFDEEWSFGFCENGSGVFSCPPKTNPMYTYRETLSLGHILGELSREWPGCSYDLLSHNCNHFCEEFCAKLGVQKLPLWVNRFANVGDAAVEAAGNTMAKAEVLTRSRSAVRYMFG
>S.cucullata|Sacu_v1.1_s0129.g021965
EVFLHVYDVANGDSIKTNNAIIQLNKCFKDGFRFGGIFHSAVEVYQREWSFGYCETGTGVFSCSPKKNTMYLYRESLSLGHILFEMRKEWPGNSYDVLSRNCNHFCNDLCMRLGVQKPPAWVNRLANAGETAVGVAETTSAKAEMVSASKVAYHALFS
>P.patens|Pp3c8_5480V3.1.
KVILHVYDVTNSANVRTNSVIVNLNKIMRGGIGLGGIFHGAVEVYGKEWSFGFCENGSGVFSCSPKKNPMYTYRESIPLGKVLRDISREWPGNRYDLLKRNCNHFCDALCCKIGAQKLPLWVNRFANAGDAAIEVAEKTMAKVEVMSVTKNAMRFMFG
>S.fallax|Sphfalx07G052700.1
EVVLHVYDVTNSGSGRANATIRRLNKILRDGMGIGGIFHGAIQVYSEEWSFGYCEFGTGVFCCTPTMNPMYTHRESIVLGHILSELSREWNGSSYDPLSRNCNHFCDALCERLGVPKLPLWVNRFANAGEAAVEAAGNTMAKAEVVTASRIAKRFIFS
>C.braunii|g47937.t1
QVLLHVYDVTNSASEKTNNAIRQVNKIMRDTMGIGGIFHGAVEVHGEEWSFGYCERGSGVYCCAPKRNPMYTFRETVVLGMIVERMGYEWQGRTYDLLAKNCNHFCEAFCQMLGVGPIPGWVNRFAHAGDTAVEVTTSTLVRQDVNVAARQAYRFVFG
>P.patens|Pp3c3_31040V3.1
PVTLHVYDVTNSGNVRTNNAIMNLNKIMRGGIGLGGIFHGAVEVDGKEWSFGYCEIGSGVFSCLPTKNQMYTYRESVPLGKVLDELSRDWPGNGYDLLARNCNHFCETFCAKIGVDKLPPWVNRFANAGDAAIEAAEKTMAKMEVMSVTKNAMRFMFG
>S.fallax|Sphfalx09G028800.1
EVVLHVYDVTNSESGRTNSAIRRLNKILRDGMGIGGIFHGAIQVFDKEWSFGYCENGTGVFCCPPAMNPMYTHRESIVLGHILLELSEEWNGSSYDPLSRNCNHFCDALCERLGVQKLPLWVNRFANAGEAAVEAAGNTMARAEVVTASRLARRFLFS
>K.nitens|kfl00187_0140_v1.1
MATLHVYDVTNS-TPSTNANILRINRITRDALGIGGIFHGAIEVYGEEWSFGYCEDGSGVFSCPPKQNPMYKYRESIPLGMILVALSKEWPGSSYDLLAKNCNHFCDEFSKRLGVGLIPAWVNRFANVGDSAADLAGATMLRNDMSVAGRNAYRWMFG
>S.fallax|Sphfalx12G029200.1
EVVLHVYDVTNSGSGRANAMIQRLNKIMRDGMGIGGIFHGAIQVCDEEWSFGYCEFGTGVFCCAPTMNPMYTHRESIVLGHILSELSHEWNGSSYDPLSRNCNHFCDALCERLGVQKLPLWVNRFANAGEAAVEAAGNTIAKAEVITAGRIAKRFLFS
>P.patens|Pp3c12_13630V3.1
VVTLHVYDVTNSISDGANKAISSLNRIMRGGIGIGGIFHGAVEVYGKEWSFGYCESGSGVFPCTPMRNPMYNYRESLTLGSALLELSREWQGASYDLLARNCNHFCDAFCERLGVDKVPPWVNRFANAGDAAFVVAENTIAKEGVLSASRRAMQFVFG
>A.punctatus|Apun_evm.model.utg000043l.1621
EVLLHVYDVTNSVSVRANSAIVQLNKLMRDGLAFGGIFHGAVQVYEYEWSFGYCDSGTGVFPCVPKGNTMYTYRETLSLGSVLNHLKREWPGYTYDLLSRNCNHFCEEFLERLGAQKQPAWVNRFATAGDAAVEAAANTMAKTEIVSAGRIALKFILG
>S.lycopersum|Solyc02g082060.2.1
EVILHVYDLTKSDGQDVNFGVVQMNRLLKDTISFGGMFHTAVQVYNVEWAYGSCVIGSGVFSCPATKNPNYTYREKIVLGRILKDLRDAWPGSKYNMVSRNSKHFCDEFLEKLGVPKLPNWANRFANIGDLAKDAAGIAVASKLVFHPVDFALNMTTT
>A.agrestis|AagrOXF_evm.model.utg000119l.67.1
EVLLHVYDVTNSVSVRANSAIVQLNKLMRDGLAFGGIFHGAVQVYEYEWSFGYCDSGTGVFPCVPKGNTMYTYRETLSLGAVLNHLKREWPGYTYDLLSRNCNHFCEEFLERLGAQKQPAWVNRFATAGDAAVEAAANTMAKTEIVSAGRIALKFILG
>Penium.sp|pm000196g0020
AVSLHVYDVTNSPNARTNNIILNINRVSRDALGIGGIFHGAVEVYGEEWSFGFCERGSGVFSCPPKSNPMYTFRETIELGVLLAELSQKWRGRYYDLLNRNCNHFCDELCVRLGVGPIPAWVNRFAYAGDAALDFYDQTS------------------
>M.viridae|Mesvi1461S02912
TVLLNVYDVTNCPNENTNAAILHINRALRDGVGIGGIFHGGVEIFGDEWSFGYCEEGTGVFCCAPRKNSMYTYRETITLGVIVKELSQEWQGNTYDLFGRNCNHFCEAFCQRLGVGPLPAWVNRLANGADAALDFAGSAMIGSDLSDGMRSVFSWIKG
>C.atmophyticus|Chrsp12S02019
AVLLHVYDVTNSASGNTNAAIVHLNRLMRDGVGLGGVFHGGIEVYGEEWSFGYCERGTGVFCTVPTKNPMYSFRETVPLGMIVTALSVDWQGCTYDLLARNCNHFCNELCEKLGVAPIPAWVNRLANGADATLDMVGTAVLSSEVSSGFQSMCVWLRD
>Penium.sp|pm040058g0010
AVSLHVYDVTNSPNARTNNIILNINRVSRDALGIGGIFHGAVEVYGEEWSFGFCERGSGVFSCPPKSNPMYTFRETIELGVLLAELSQKWRGRYYDLLNRNCNHFCDELCVRLGVGPIPG--------------------ATHEMLSIRASACT----
>A.agrestis|AagrBONN_evm.model.Sc2ySwM_228.3080.3
EVLLHVYDVTNSVSVRANSAIVQLNKLMRDGLAFGGIFHGAVQVYEYEWSFGYCDSGTGVFPCVPKGNTMYTYRETLSLGAVLNHLKREWPGYTYDLLSRNCNHFCEEFLERLGAQKQPGNCFHFVDV------QCFSPSTGMGFLNLSLCCLRWLQP
>S.moelledorffii|SM001396S00200
---------------------------------------------------------------------MYTYRESVHLGVLVVELKREWQGRQYDLLKRNCNHFCDAFCQRLGVGRIPPWVNRIANAGDATAEAVGSSVIQAGVTSASRTAYRFLVG
>A.agrestis|AagrBONN_evm.model.Sc2ySwM_228.3080.2
---------------------------------------------------------------------MYTYRETLSLGAVLNHLKREWPGYTYDLLSRNCNHFCEEFLERLGAQKQPAWVNRFATAGDAAVEAAANTMAKTEIVSAGRIALKFILG
>A.thaliana|AT4G25680
EVVLHIYDVTNSGSEKTNNTIVQINRFFKDGIGLGGIFHSAIQVYNDEWSYGYCELGTGVFSCPSGKNPMYTYREKIVLGKMLRELSREWPGHTYDLLSKNCNHFCDVLCDRLGVPKIPGWVNRFANAGDTALEVAGNTAAKTELVSASKVAYRFLSN
>Chlamydomonas_reinhardtii|PNW86134
TVLLNVYDVTNTANENTNSFIQRLNSITRE-LSIGGVFHGAIEVDDVEWSFGYCESGTGVYCCRARQNTMYNFRETLELGVIVARLKRAWAGTSYDLLQRNCCHFCEQLCAELGVPPPPAWLNRFAQGADATIKLTNEASVGANLTQTATVSANWLRE
>Ostreococcustauri|OT_ostta11g00985T0
LVTLSVYDIKHPGNEGVTSAVASLNALTRDGLRLGGIFHGGVEVYGDEWSFGYIDRGTGVYRCQPKKNPMYAYRESVALGVAVAALKAAWDGPSYDALGRNCNHFCEALCEALGCEGPPKWLNSFANNADAAVSAREATEAWAWIASATSQSTSSVST
