# Supplementary material for: Charting the evolutionary path of the SUMO modification system in plants reveals molecular hardwiring of development to stress adaptation
Source: Plant Cell. 2024 Jun 26;36(9):3131–44. doi: 10.1093/plcell/koae192 (PMC11371177; doi:10.1093/plcell/koae192)
Supplement: koae192_Supplementary_Data [file koae192_supplementary_data.zip › DESI2_Mafft_alignment.fasta]

>S.alba|2019697 
--------MA-EVVVHIYDVTNSGSEK---TNNTILQINRFFKDGIGLGGIFHSAIQVYG
DEEWSFGYCEQGTGVFSCPSTKNPMYTYREKIVLGKTDCTIFMVNQILRELSREWPGHTY
DLLSKNCNHFCDVLCDRLGVPKLPGWVNRFAHAG----DTALEVA----MRLKQ---AKT
ELLSASRVAYRFLSNVTSNVTN------ISPQGPGT---------------VNNSDNG-N
-LRMQGT----------------------------------WLKGML-------------
-----------------------NT-AKPSTSTETDN-KDE-------------------
----------------------------------------DGNHAITNQQKKQSRDSETL
FQQ---------------------------------------------------------
------------------------
>G.soja|2020137 
--------MT-DVVLHIYDVTNSGSEK---TNSTIVQINKIFKDGIGLGGIFHSAVQVFG
DDEWSFGFCEQGTGVFSCPSGKNPMYTYRESIVLGKTNFSIFKLNQILRELSREWPGSSY
DLLSKNCNHFCDEFCERLGVPKLPGWVNRFANAG----DTAMEVAGNTALRFRQ---AKT
EIVSASKVAYRFLLGVTNNVT-------NNVKNGPETP--------------NNSNRGGS
-PRLQGS----------------------------------WLKNII-------------
-----------------------TNGAKPSTSSEAEN-QNGVMPL---------------
------------------------------------PPTREDDQALLH-SSS--------
------------------------------------------------------------
------------------------
>A.fatua|2022341 
--------MK-EVVLHVYDVTNSDSEK---TNNTILQINRIFKDRIGLGGIFHSAVQVYG
EEEWSFGFCENGSGVFNCPVSKNPMYTYRERIVLGETECTIATVNRILRELSREWPGHSY
DLLSRNCNHFCDVLCDRLGVPKLPGWVNRFANAG----DTAVVVAENTAVKFRQ---AKT
EIVNASRVAYRFMAGLTSKNQ-------ASPESPG------------------DQNRG-G
-PTFQGT----------------------------------WLKNVV-------------
-----------------------SAGAKPSSSGSTPS-QE--------------------
----------------------------------------ADDVPPLQ-HQKSAEQSTRL
------------------------------------------------------------
------------------------
>A.vera|2012229 
--------MK-EVVLHVYDVTNSGSEK---TNNTILQINKIFKDRIGLGGIFHSAVQVYG
NEEWSFGFCERGSGVFSCPPCKNPMYTYRESIALGETNCSILKVNQILKELSREWPGESY
DLLSRNCNHFCDVFCERLGVSKLPGWVNRFANAG----ETAVVVAGNTASRLRQ---AKM
EIVTASKVAYRFMSGITSNSQ-------ASQDSPS------------------NSDRG-T
-PRFQGS----------------------------------WFKSLA-------------
-----------------------SVGVKPSSTSASEL-SHE-------------------
----------------------------------------PGGGSPLQ-QKT--------
------------------------------------------------------------
------------------------
>A.vera|2009162 
-----------EVVLHVYDVTNSDSEK---TNSTILHINKIFKDGIGLGGIFHSAVQVYG
NEEWSFGFCEYGSGVFSCSPTRNPMYTYRESIVLGETNCTSGNVNQIVRELSREWPGSSY
DLLSRNCNHFCDDFCERLGVQKLPAWVNRFANAG----DTALEVAENTAVKLRQ---AKD
EIVSASKVALRFFAGIASNSS-------AAEGAQE----------------DGGSNNS-S
-SRFQGT----------------------------------WFRNLI-------------
-----------------------SSPKPPSSNVSEDSSSSD-------------------
----------------------------------------DDDHLPSE-KQS--------
------------------------------------------------------------
------------------------
>W.mirabilis|2012317 
--------MS-EVVLHIYDVTNSASQR---TNSAIVQLNKVMKDAIGLGGIFHSAVQVY-
GEEWSFGFCESGTGVFSCPPKRNPMYTYRESLVLGYTTQSADKVAQILRELSGEWPGYSY
DLLAKNCNHFCDDFCERLGVQKLPAWVNRFANAG----DTAIEVAESTAEKFRQ---AKD
EIITASKVAYRFLVGNSASPN-------ASENQGSAQV-------------QRSSSGS-N
-GVFQAS----------------------------------WLKNL--------------
------------------------------------------------------------
------------------------------------------------------------
------------------------------------------------------------
------------------------
>L.japonicum|2012624 
--------MT-EVFLHVYDVANSDSVK---TNNAIIQLNKVLKDGVGLGGIFHSAVEVYG
NEEWSFGFCEYGSGVFSCPSKKNPMYLYRESLSLGSTQLSPSKVNEVLRELRRKWQGNSY
DLLSRNCNHFCNEFCETLGVQKLPGWVNRFANVG----VTAVEVAETTAKRLRQ---AKT
EVVSASKAAYRALFGAPSTSS-------TSSDSET---------------GDSNGNGG-N
------------------------------------------------------------
------------------------------------------------------------
------------------------------------------------------------
------------------------------------------------------------
------------------------
>E.diffusum|2010828 
-----------EVFVHVYDVTSTGSEK---ANHAIVQINKFFRDGIRLGGIFHSAIEVYD
EEEWSFGYCEDGSGVFACHQKQNPMYTYRESLSLGYTSLSRLDVNQVLLELSREWPGYSY
DLLSRNCNHFCNDLCERLGVQKLPGWINRFANAG----DVAVEVAETAVKTFNQ---AKT
EILSASRVAYQFVFGNASTA--------ISP-----------------------------
------------------------------------------------------------
------------------------------------------------------------
------------------------------------------------------------
------------------------------------------------------------
------------------------
>L.cruciata|2076126 
-----------EVLLHVYDVTNSMSVK---ANTAIVQLNKLMRDGIGLGGIFHGAIQVY-
DEEWSFGFCENGSGVFSCPPKENPMYTYRETVDLRRTDLSPLAVNKILTEMSREWQGCTY
DLLSRNCNHFCEAFCTKLGVDKLPPWVNRFAKTG----DAAVEVAGNTMERLKQ---AKA
EVVTASKVAYRFLFGGPTSST-------VSPD----------------------------
------------------------------------------------------------
------------------------------------------------------------
------------------------------------------------------------
------------------------------------------------------------
------------------------
>E.hymale|2012683 
--------MP-EVFLHVYDVTSTGNEK---TNNAIVKMNKIFRDGIGLGGIFHSAVEVYD
EKEWSFGYCESGSGVFVCPRKQNPMYTYRESLSLGHINLSRLKVDQILTELRREWVGCSY
ELLSRNCNHFCNAFCEMLGVQKIPGWINRFANAG----DVAVEVAETTMKGLKQ---AKT
EITSASRVAYQFMFGNVSTST-------DSSG---------------------DGNRG-G
-GLLSLP----------------------------------LFKSIA-------------
-----------------------LSRSSNNGANDCLSLDKNGNGVI--------------
------------------------------------------------------------
------------------------------------------------------------
------------------------
>E.hymale|2012906 
-----------EVLVHVYDVTNSSSVK---MNAAIVHMNRFMRDGIGLGGIFHSAIQVYD
EEEWSFGYCESGTGVFSCQSKENPMYTYREAISLGWTTLSPGKVQQILTELSSQWPGISY
DLLSRNCNHFCDEFCDKLGVKKLPVWVNRFANVG----DVAIDVAENTMKWMRQ---AKS
EIVTASKVAYRYVSGGGSSSI-------I-------------------------------
------------------------------------------------------------
------------------------------------------------------------
------------------------------------------------------------
------------------------------------------------------------
------------------------
>Isoetes.sp|2073101 
-----------EVLLHVYDVTNSLSVK---TNNTILNINKFFKDGIGVGGIFHGAVQVY-
GEEWSFGFCEVGSGVFSCHPKENPMYTYRETVSLGFTGLSPITVKQILTDLSDEWAGNTY
DLLSRNCNHFCEVLCERLGVQKLPGWVNRFANAG----DAAFEAAGNTMEKLKQ---AKV
EIASAGNKALRFLFGNASASS-------VSPD----------------------------
------------------------------------------------------------
------------------------------------------------------------
------------------------------------------------------------
------------------------------------------------------------
------------------------
>T.lepidozioides|2078640 
-----------EVMLHVYDVTNSMNVR---ANTAIMNLNKLMRDGIGLGGIFHGAVQVF-
DEEWSFGFCENGSGVFSCLPKENPMYTYRESVPLGRTELSVMRINQILAELSREWPGCSY
DLLSRNCNHFCEELCTRLGVQKLPLWVNRFANAG----DAAVEVAGNTMERLRQ---AKT
EVMTASRVAMRFLLGAATSTS---------------------------------------
------------------------------------------------------------
------------------------------------------------------------
------------------------------------------------------------
------------------------------------------------------------
------------------------
>E.diffusum|2038900 
--------MP-EVFLHVYDVTNTGNEK---TNNAIVKMNKIFRDGIGLGGIFHSAVEVYD
EEEWSFGYCESGSGVFVCSRKQNPMYTYRESLSLGHINLSHLKVDQILIELRREWLGCSY
ELFSRNCNHFCNEFCERLGVQKIPGWINRFANAG----DVAVEVAETTMKGLKQ---AKT
EIASASRVAYQFVFG---------------------------------------------
------------------------------------------------------------
------------------------------------------------------------
------------------------------------------------------------
------------------------------------------------------------
------------------------
>P.glycyrrhiza|2079382 
--------MT-EVFLHVYDVANSESVK---TNNAIVQLNKIFKDGIGLGGIFHSAIEVYG
KQEWSFGFCEVGSGVFSCHRKENPMYVYRESLSLGHTQLTPAKVRESLIKLSVEWQGSKY
DLLSKNCNHFCNDFCTSLGVQKIPGWVNRFANAG----ETAVDVAETTMKRLRQ---AKT
EVVSVSKTAYRAVFGGAFGSA-------VSPEPGLLEG------------PSSSSNGG-G
-NLLRLS----------------------------------FMKTPV-------------
----------------------S-------------------------------------
------------------------------------------------------------
------------------------------------------------------------
------------------------
>P.hesperium|2013225 
--------MT-EVFLHVYDVANSESVK---TNNAIVQLNKIFKDGIGLGGIFHSAIEVYG
KQEWSFGFCEVGSGVFSCHRKENPMYVYRESLSLGHTQLTPAKVRESLIKLSVEWQGSKY
DLLSKNCNHFCNDFCASLGVQKIPGWVNRFANAG----ETAVDVAETTMKRLRQ---AKT
EVVSVSKTAYRAVFGGAFGSA-------VSPEPGLLEG------------PSSSSNGG-G
-NLLRLS----------------------------------FMKTPV-------------
----------------------S-------------------------------------
------------------------------------------------------------
------------------------------------------------------------
------------------------
>S.acanthonota |2001985
--------MS-EVWLHVYDVTNTMSPR---ANSTIVGINRFFRDGMGIGGIFHGAVQVY-
EEEWSFGYCERGSGVFGCPPKENPMYTYRESIFMGDTALSREEVNAILLGLSREWPGYSY
DLLSRNCNNFCEVLCERLGVSKIPAWVNRFANAG----DATVEAVGSTVERLKE---ART
NVAAAGKIAVRFLF----------------------------------------------
------------------------------------------------------------
------------------------------------------------------------
------------------------------------------------------------
------------------------------------------------------------
------------------------
>P.amorphum|2015719 
--------MT-EVFLHVYDVANSESVK---TNNAIVQLNKIFKDGIGLGGIFHSAIEVYG
KQEWSFGFCEVGSGVFSCHRKENPMYVYRESLSLGHTQLSPAKVRESLIKLSVEWQGSKY
DLLSKNCNHFCNDFCASLGVQKIPGWVNRFANAG----ETAVDVAETTMKRLRQ---AKT
EVVSVSKTAYRAVFGGAFGSA-------VSPEPGLLEG------------PSSSSNGG-G
-NLLRLS----------------------------------FMKTPV-------------
----------------------S-------------------------------------
------------------------------------------------------------
------------------------------------------------------------
------------------------
>C.thalictroides|2001840 
--------MK-DVFLHVYDVANTDSVR---TNNAILQLNKIFKDGIGLGGIFHSAIEVYD
DLEWSFGYCERGTGVFSCGRKENPMYIYRETLSLGQTELSRSEVKGILTGLASKWQGSSY
DLLSRNCNHFCNDFATKLGVEKIPGWVNRFANAG----ETAFEAAETTMKRLRQ---AKT
EVVSASKVAYRTLFGNVATSV-------IPDPEPL---------------EGSTSNGG-S
-SLLRLP----------------------------------FLK----------------
------------------------------------------------------------
------------------------------------------------------------
------------------------------------------------------------
------------------------
>A.caroliniana|2022783 
------------VILHVYDVANSDSVK---TNNAILQLNKIFKDGIGLGGVFHSAIEVYN
KEEWSFGYCEVGSGVFSCQPKKNPMYVYRESLSLGRTELSRAKVREILLELSRKWQGQLY
DLLSRNCNHFCNDFATMLGVQNLPAWVNRFANAG----ETALEVAETTSRWFRT---AKT
EVASASKVAYRTIFG---------------------------------------------
------------------------------------------------------------
------------------------------------------------------------
------------------------------------------------------------
------------------------------------------------------------
------------------------
>S.willdenowii|2013019 
--------MS-AVWLHVYDVTNSLSPK---TNSTILGINRLFRDGIGLGGIFHGAVQVY-
EEEWSFGYCETGSGVFGCPPKSNPMYTYRETVYIGNTPFSQEKVNQILLDLSKEWPGYSY
DLLSRNCNHFCDELCERLSVPKIPAWVNRFANAG----DAAVDAVANTMERMKQ---ARA
DVAAAGKIAVRFIF----------------------------------------------
------------------------------------------------------------
------------------------------------------------------------
------------------------------------------------------------
------------------------------------------------------------
------------------------
>S.kraussiana|2038952 
--------MS-EVWLHVYDVTNSNSPK---TNSTILGINRLFKDGIGIGGIFHGAIQVY-
SEEWSFGYCEHSTGVFGCTPKENPMYTYRESVFLGNTELSEAVVRKILLQLSREWPGYSY
DLLARNCNHFCENLCEALGVPKLPAWVNRFANAG----DATVEAVGNTMEKLKQ---AKT
DVAAAGKIAIRFLF----------------------------------------------
------------------------------------------------------------
------------------------------------------------------------
------------------------------------------------------------
------------------------------------------------------------
------------------------
>S.lescurii|2016818 
-----------EVILHVYDVTNSMNVQ---ANSVIMNINKIMRDGIGIG--FHSAVQVF-
DEEWSFGFCENGSGVFSSPPKTNPMYTYRESVPLGDTEMSVMQVNRILMELCREWPGCSY
DLLSRNCNHFCEAFCAKLGVQKLPLWVNRFANMG----DAAVEVAGSTMERLRQ---AKE
EVLTRSKSAVRYMFGPAASPPA------ISPD----------------------------
------------------------------------------------------------
------------------------------------------------------------
------------------------------------------------------------
------------------------------------------------------------
------------------------
>E.diffusum|2038656
--------------------------------------NRFMRDGISLGGIFHSAIQVYG
EEEWSFGYCESGTGVFSCQSKENPMYTYRETISLGWTTLSPGKAQQILTELSSQWPGISY
DLLSRNCNHFCDEFCEKLGVKKLPVWVNRFANAG----DVAIDVAENTMKWMRQ---AKN
EIVAVSKVAYRYVSRGRFPSS-------IIPDN---------------------------
------------------------------------------------------------
------------------------------------------------------------
------------------------------------------------------------
------------------------------------------------------------
------------------------
>M.tosanus|2052107 
------------VLLHVYDVTNSMSVR---ANSAIVQLNKLMRDGLAFGGIFHGAVQVF-
EEEWSFGYCDSGTGVFSCPAKLNPMYTYRETVSLGSTTLTPVEVKQVLNELGRAWPGYTY
DLLSRNCNHFCEELLERLGAQKLPPWVNRFATAG----DAAVEAAANTMDKLRQ---AKT
EIFSAGRIALKFIMGNLQNST-------VSPDPPDGS-----------------------
------------------------------------------------------------
------------------------------------------------------------
------------------------------------------------------------
------------------------------------------------------------
------------------------
>N.aenigmaticus|2001743 
------------VLLHVYDVTNSMSVR---ANSAIVQLNKLMRDGLAFGGIFHGAVQVF-
EEEWSFGYCDAGPGVFSCPPKLNPMYTYRESISLGSTTLSPVEVKQVLNELSRAWPGYTY
DLLSRNCNHFCEEFLERLGAQKLPPWVNRFATAG----DAAVEAAANTMDKLRQ---AKT
EIVSAGRIALKFIMGNLQNST-------VSPDLPDGSS----------------------
------------------------------------------------------------
------------------------------------------------------------
------------------------------------------------------------
------------------------------------------------------------
------------------------
>Physcomicromitrium.sp|2017992
------------VTLHVYDVTNSGNVR---ANNAIMNLNKIMRGGIGLGGIFHGAVEVD-
GKEWSFGYCEIGSGVFSCLPTKNQMYTYRESVPLGKTRKTRAEVQRILDELSRDWPGNGY
DLLARNCNHFCETFCAKIGVDKLPPWVNRFANAG----DAAIEAAEKTMEGLRQ---AKM
EVMSVTKNAMRFMFGSGSPSS-------EDSGNNSG------------------------
------------------------------------------------------------
------------------------------------------------------------
------------------------------------------------------------
------------------------------------------------------------
------------------------
>P.glycyrrhiza|2077083 
--------MT-EVFLHVYDVTSSSSAA---TNNAVLHMNKLLRGGFRLGGIFHSAVEVYD
CEEWSFGYSGSGSGVFSCPHKENPLYSYRETISLGQTSLSRLKVTQILFELGREWPGNSY
DLLSRNCNHFCDVFCERLGVQRLPAWVNRFAHVG----VATMEALGTTMRRLRE---AKT
GIVSAGKVVYQFFVRLNSSS----------------------------------------
------------------------------------------------------------
------------------------------------------------------------
------------------------------------------------------------
------------------------------------------------------------
------------------------
>P.hesperium|2018331 
--------MT-EVFLHVYDVANSESVK---TNNAIVQLNKIFKDGIGLGGIFHSAIEVYG
KQEWSFGFCEVGSGVFSCHRKENPMYVYRESLSLGHTQLSPAKVRESLIKLSVEWQGSKY
D---------------QLGVQKIPGWVNRFANAG----ETAVDVAETTMKRLRQ---AKT
EVVSVSKTAYRAVFGGAFGSA-------VSPEPGLLEG------------PSSSSNGG-G
-NLLRLS----------------------------------FMKTPV-------------
----------------------S-------------------------------------
------------------------------------------------------------
------------------------------------------------------------
------------------------
>S.recurvatum|2014069 
-----------EVVLHVYDVTNSGSGR---ANAMIQRLNKIMRDGMGIGGIFHGAIQVC-
DEEWSFGYCEFGTGVFCCAPTMNPMYTHRESIVLGHMLLSRRRVGQILSELSHEWNGSSY
DPLSRNCNHFCDALCERLGVQKLPLWVNRFANAG----EAAVEAAGNTIDKLRK---AKA
EVITAGRIAKRFLFSSCTTSTSA-----VTPD----------------------------
------------------------------------------------------------
------------------------------------------------------------
------------------------------------------------------------
------------------------------------------------------------
------------------------
>Physcomicromitrium.sp|2012911
--------MA-VVTLHVYDVTNSISDG---ANKAISSLNRIMRGGIGIGGIFHGAVEVY-
GKEWSFGYCESGSGVFPCTPMRNPMYNYRESLTLGSTDLSRLSVDTALLELSREWQGASY
DLLARNCNHFCDAFCERLGVDKVPPWVNRFANAG----DAAFVVAENTITRLNQ---AKE
GVLSASRRAMQFVFGSAASSS-------ASPVESSATE-------------S--------
------------------------------------------------------------
------------------------------------------------------------
------------------------------------------------------------
------------------------------------------------------------
------------------------
>P.carolinianus|2115876
-----------QVLLHVYDVTNSMSVR---ANSAIVQLNKLMRDGLAFGGIFHGAVQVY-
EYEWSFGYCDSGTGVFPCVPKGNTMYTYRETLSLGATRLSSDEVEEVVKQLKRDWPGYTY
DLLSRNCNHFCEEFLEKLGAEKLPAWVNRFATAG----DAAVEAAANTMDKLRQ---AKT
EIVSAGRIALKFILGNTAGNPDP-----ASPDGSSSR-----------------------
------------------------------------------------------------
------------------------------------------------------------
------------------------------------------------------------
------------------------------------------------------------
------------------------
>S.xanthocarpum|2074246 
-------------------------------------MNKLLKDGIYFGGIFHTAVQVYD
NVEWAYGFCDKGSGVFSCPAAKNPNYTHREKIIVGRTECSAPKVNQILKDLRDAWPGNKY
NMVSRNSKHFCDEFLEKLGVPKLPNWANRFADIG----DFAKETAGTVVKAKDK---AFK
LVFHPVDFAFSITTPKKNSKAI------DSP-----------------------------
------------------------------------------------------------
------------------------------------------------------------
------------------------------------------------------------
------------------------------------------------------------
------------------------
>S.lescurii|2011561 
--------------------------------------------GMGIGGIFHGAIQVY-
SEEWSFGYCEFGTGVFCCTPTMNPMYTHRESIVLGHILLSRRRIGQILSELSREWNGSSY
DPLSRNCNHFCDALCERLGVQKLPLWVNRFANAG----EAAVEAAGNTMEKLKQ---ARA
EVVTASRLARRFLFSSCTTST---------------------------------------
------------------------------------------------------------
------------------------------------------------------------
------------------------------------------------------------
------------------------------------------------------------
------------------------
>S.lescurii|2011562 
--------------------------------------------GMGIGGIFHGAIQVY-
SEEWSFGYCEFGTGVFCCTPTMNPMYTHRESIVLGHILLSRRRIGQILSELSREWNGSSY
DPLSRNCNHFCDALCERLGVQKLPLWVNRFANAG----EAAVEAAGNSIEKLRK---AKA
EVITAGRIAKRFLFSTCTTSTSA-----VTPD----------------------------
------------------------------------------------------------
------------------------------------------------------------
------------------------------------------------------------
------------------------------------------------------------
------------------------
>A.thaliana|AT4G25660
--------MA-EVVLHIYDVTNSGSEK---TNNTIVQINRFFKDGIGLGGIFHSAIQVYG
NDEWSYGYCEQGTGVFSCPSGKNPMYTYREKIVLGKTDCTIFMVNQILRELSREWPGHTY
DLLSKNCNHFCDVLCDRLGVPKIPGWVNRFAHAG----DTALEVAGNTAMRVKQ---AKT
ELVSASKVAYRFLSNVTSNITNGSNGSSGSPQRPGT---------------LNNSDNG-S
-FRLQGS----------------------------------WLKGIL-------------
-----------------------NT-AKPSTSTEIGN-KEE-------------------
----------------------------------------DTNHTITN-QKKQNRDSDVL
LFQ---------------------------------------------------------
------------------------
>S.lycopersum|Solyc03g008010
--------MT-EVVLHIYDVTNSGSDK---TNNTIVQINKFFKDGIGLGGIFHSAVQVYG
DDEWSFGFCEQGTGVFSCPAGKNPMYSYRECIVLGNTNHSIFKVNQILRELSREWPGHSY
DLLSKNCNHFCDELCERLGVQKLPGWVNRFAHAG----DAAVEIAGTTAFRLRQ---AKT
EIVTASKVAYRFFAGVASNNS-------ASPDSPG------------------NSGRG-T
-PRFQAN----------------------------------WFKNFI-------------
-----------------------TTGAKPSGSDSEEVLGHQQ------------------
---------------------------------------QHGTETPLR-QN---------
------------------------------------------------------------
------------------------
>O.sativa|Os10t0533900-01
--------MK-EVVLHVYDVTNSDSEK---TNNTILQINRIFKDRIGLGGIFHSAVQVYG
EEEWSFGFCENGSGVFSCPIGKNPMYTYRECIVLGETECSIATVNRILRELSREWPGHSY
DLLSRNCNHFCDVLCERLAVPKLPGWVNRFANAG----DTAVVVAENTAVKFRQ---AKT
EIVNASRVAYRFMAGLASKNQN------PQPESPS------------------NQSRN-G
-PTFQGT----------------------------------WFKNII-------------
-----------------------SNGAKPSSSESTSS-HDTG------------------
---------------------------------------TGGDESSLQ-NQKPSEQSTRL
------------------------------------------------------------
------------------------
>A.tricopoda|ERM96463
--------MP-EVILHIYDVTNSGSAK---TNNTIVNINKIFKDGIGLGGIFHSAVQVYG
DEEWSFGFCENGSGVFSCPPCKNPMYAYRESIALGETGFSISKVNQILRELSREWPGNSY
DLLSRNCNHFCDQLCERLGVPKLPAWVNRFANAG----DAAMEVAGNTALRLRQ---AKT
EIVSASKVAYRFLATITSGSQ-------SSPSPDSSPS-------------ASTSNRG-S
-PRFQAS----------------------------------WFRNLL-------------
----------------------PAPGVKLSGNPEIPD-DDDG------------------
---------------------------------------RPRQQTPEQLQQSEEHNFRRT
------------------------------------------------------------
------------------------
>Z.marina|Zosma76g00490
--------MK-EVKLHVYDVTNSVSDK---TNNTILQINRIFKDGIGVGGIFHSAIQVYG
EEEWSFGFCENGSGVFSCPPTKNPMYTYRECISLGETNLSSFKVVQILRELSREWPGNSY
DLLAKNCNHFCDVLCDRLEVSKLPGWVNRFANVG----DTAVEVAGFTSQKFRQ---AKD
EVVTASKVAYRFLAGIAANNN-------STTTSSGTQVN----S------QNGDANRGST
SSRFQGA----------------------------------WFKNLM-------------
-----------------------SAGAKPSNGTSDCS-SSEIP-----------------
---------------------------------------SANGKDILQ-SDNHRA-----
------------------------------------------------------------
------------------------
>P.taeda|PTA00010925 
--------MS-EVLLHIYDVTNSASAR---TNNVIVQLNKVMKDAIGVGGIFHSAVEVY-
GEEWSFGFCENGTGVFSCPPKQNPMYTYRESILLGHTNLSATKVNQALKELSREWPGYAY
DLLSKNCNHFCDSLCERLGVQKLPGWVNRFANAG----DAAVDVAENTAVRLKQ---AKS
DIVSASKSAYRFLVGGTSTPD-------ATDARESAQG-------------VRPTNGG-S
-NIFQAS----------------------------------WIKNLA-------------
-----------------------NLKLSLSQDASTGN-----------------------
--------------------------------------QFQDHVSKDS-SSGSAQRGTRI
ADSV--------------------------------------------------------
------------------------
>G.montanum|TnS000062009t04 
--------MS-EIVLHIYDVTNSASTK---TNSAIVQLNRIMKDAIGLGGVFHSAVEVY-
GEEWSFGFCENGTGVFCCPPKKNPMYTYRESIVLGYIDLSADKVSQILTDLGDEWHGCSY
DLLAKNCNHFCDVFCKKLGVQKLPPWINRFANAG----DTAFEVAETTAVKLRQ---AKT
EIISASKVAYRFLVGTMPSAN-------ASESQGSSQA-------------QKSG----T
-GVLSGS----------------------------------WLRNLS-------------
-----------------------SLRLPGNSQDASSASSRGG------------------
---------------------------------------ISESDSPIQ-KGSDSV-----
------------------------------------------------------------
------------------------
>O.sativa|Os06t0107000
GEEEEGRQVQ-EVVAHVYDVASSGSSEGGGGGTAILHVNRFFKDAIGLGGIFHTAIQVYG
DEEWSFGYCENGTGVFSCPPCKNPMYTYRESIVLGKTTCSIFTVNQILRELSWKWPGGSY
ELLSRNCNHFCNTFCEKLDVPKLPAWVNRFANAG----DAALEVAENTAEKLKQ---AKK
DIAGACKAATTYLTGASSSSP-------SNADDSGGSTN--------------------S
-SLFEGT----------------------------------WLRSII-------------
-----------------------GISMKPSRSLMCSDSSDSSDDEK--------------
------------------------------------SEDERESDCQQP-SGDQIEEKKDA
TQEQAGK-----------------------------------------------------
------------------------
>M.polymorpha|Mp2g07310
--------MT-EVWLHVYDVTNSMSVK---ANNAIIQLNKLMRDGIGVGGIFHGAIQVY-
DEEWSFGFCETGSGVFSCPPKENPMYTYRESVHLGTTNLSHSEVNVIIRTMIAEWPGCDY
DLLSKNCNHFCEAFCAELHVDKLPLWVNRFAKTG----DAAVEVAGNTMERLKQ---AKA
EVVTAGKVAYRFLFGGPTSST-------VSPDPGLSDS-------------RQNGSNS-S
-RRFSLG----------------------------------F------------------
-----------------------CLGSLVDVQTDDVQ-RIPTL-----------------
-------------------------------------HNRRRRSSRRK-GTTSAKSFMGL
SMGSRTLKK---------------------------------------------------
---LFHQPRSLCKFVSRMYTVCIP
>S.fallax|Sphfalx03G112400.1
--------MG-EVILHVYDVTNSMNVQ---ANSVIMNINKIMRDGIGIGGIFHSAVQVF-
DEEWSFGFCENGSGVFSCPPKTNPMYTYRESVPLGDTEMSVMQVNRILMELSREWPGCSY
DLLSRNCNHFCEAFCAKLGVQKLPLWVNRFANVG----DAAVEVAGSTMERLRQ---AKE
EVLTRSKSAVRYMFGPAASTPA------MSPD--RLQE-------------SPAGV-S-G
-RFFPFS----------------------------------M------------------
-----------------------SPSRLLSKDPAMSQ-QNGS------------------
----------------------------------------EERHTTPG-TNSV----ICL
PWKGLA------------------------------------------------------
------DPLPTAKESSSS------
>S.fallax|Sphfalx13G059000
--------MV-EVILHVYDVTSSMNVR---ANSMIMNINKIMRDGIGIGGIFHSGVQVF-
DEEWSFGFCENGSGVFSCPPKTNPMYTYRETLSLGHADVSVMQVNRILGELSREWPGCSY
DLLSHNCNHFCEEFCAKLGVQKLPLWVNRFANVG----DAAVEAAGNTMERLRQ---AKA
EVLTRSRSAVRYMFGPVASAAA------VSPD--RLQD-------------SPTGS-S-G
-RRFNFT----------------------------------I------------------
-----------------------SPSRLLSKDPSTSQ-QNG-------------------
--------------------------------------------TKPG-SNSV----ICL
PWKD--------------------------------------------------------
------------------------
>S.cucullata|Sacu_v1.1_s0129.g021965 
--------MT-EVFLHVYDVANGDSIK---TNNAIIQLNKCFKDGFRFGGIFHSAVEVYG
QREWSFGYCETGTGVFSCSPKKNTMYLYRESLSLGHTALSSSKVKGILFEMRKEWPGNSY
DVLSRNCNHFCNDLCMRLGVQKPPAWVNRLANAG----ETAVGVAETTSKWVKQ---AKA
EMVSASKVAYHALFSAASKSA-------VSPEPGLLAM------------ENSTSSDP-N
-TKDPLS----------------------------------RRTHLL-------------
----------------------KAPAGNLFSKLSVVS-----------------------
------------------------------------------HTQLLN------------
------------------------------------------------------------
------------------------
>P.patens|Pp3c8_5480V3.1.
M-----EDDR-KVILHVYDVTNSANVR---TNSVIVNLNKIMRGGIGLGGIFHGAVEVY-
GKEWSFGFCENGSGVFSCSPKKNPMYTYRESIPLGKTVMAKADVQKVLRDISREWPGNRY
DLLKRNCNHFCDALCCKIGAQKLPLWVNRFANAG----DAAIEVAEKTMEGLRQ---AKV
EVMSVTKNAMRFMFGSGSPSS-------ESPNSNSGRR-------------SSFNTGS-S
-SRF--------------------------------------------------------
----------------------------FSRNSSSSS-QNGD------------------
----------------------------------------GGRLSRLS-SNSTEQRPTSL
PWQECALSP-------------------------------------------------SS
FDSPSDSPRRSLDSSSHKLLQ---
>S.fallax|Sphfalx07G052700.1
--------MT-EVVLHVYDVTNSGSGR---ANATIRRLNKILRDGMGIGGIFHGAIQVY-
SEEWSFGYCEFGTGVFCCTPTMNPMYTHRESIVLGHILLSRRRIGQILSELSREWNGSSY
DPLSRNCNHFCDALCERLGVPKLPLWVNRFANAG----EAAVEAAGNTMEKLRQ---AKA
EVVTASRIAKRFIFSSCTTSTSA-----VTPDP-WLKN-------------MATSSRN-S
-RRIGFS----------------------------------R------------------
-----------------------NPSQQLLRNQSFSR--MEN------------------
-------------------------------------ETEDKRLVKHH-RDMNRDTSSCF
LRSICADC----------------------------------------------------
----SIRRPSP-------------
>C.braunii|g47937.t1
--------MA-QVLLHVYDVTNSASEK---TNNAIRQVNKIMRDTMGIGGIFHGAVEVH-
GEEWSFGYCERGSGVYCCAPKRNPMYTFRETVVLGMTPLDKRKVREIVERMGYEWQGRTY
DLLAKNCNHFCEAFCQMLGVGPIPGWVNRFAHAG----DTAVEVTTSTLNHLRQ---VRQ
DVNVAARQAYRFVFGGLVTGG-------NSTAGGSGVS-------------------GFS
------------------------------------------------------------
-----------------------SVRETGSSSQSTHQRDDGGGSR---------------
------------------------------------GPNHQIKDSPLA-RQWFSLFRFGS
PVRDSDQRR---------------------------------------------------
------------------------
>P.patens|Pp3c3_31040V3.1
M-----EEGR-PVTLHVYDVTNSGNVR---TNNAIMNLNKIMRGGIGLGGIFHGAVEVD-
GKEWSFGYCEIGSGVFSCLPTKNQMYTYRESVPLGKTRKTRAEVQRVLDELSRDWPGNGY
DLLARNCNHFCETFCAKIGVDKLPPWVNRFANAG----DAAIEAAEKTMEGLRQ---AKM
EVMSVTKNAMRFMFGSGSPSS-------EDSGNNSGRR-------------LSFNMGS-P
-SRL--------------------------------------------------------
----------------------------LSRGSPSSS-QNGR------------------
----------------------------------------SCRHSSQS-SDSTEQRPILL
PWKERALSS-------------------------------------------------SS
LDSLSQTPPRPLDSPSN-------
>S.fallax|Sphfalx09G028800.1
--------MTGEVVLHVYDVTNSESGR---TNSAIRRLNKILRDGMGIGGIFHGAIQVF-
DKEWSFGYCENGTGVFCCPPAMNPMYTHRESIVLGHIFLSRRHIGQILLELSEEWNGSSY
DPLSRNCNHFCDALCERLGVQKLPLWVNRFANAG----EAAVEAAGNTMEKLRQ---ARA
EVVTASRLARRFLFSSCTTSTTG-----VTPNL-WLRN-------------MATSSRN-S
-RRIGFS----------------------------------R------------------
-----------------------NSSQQLLRNRSLSS-GMNR------------------
-------------------------------------QTEDNRLVKQC-RDSSS-----C
FISICAGS----------------------------------------------------
----SVRPPSP-------------
>K.nitens|kfl00187_0140_v1.1 
M-----ADVS-MATLHVYDVTNS-TPS---TNANILRINRITRDALGIGGIFHGAIEVY-
GEEWSFGYCEDGSGVFSCPPKQNPMYKYRESIPLGMTAFDQQKVRQILVALSKEWPGSSY
DLLAKNCNHFCDEFSKRLGVGLIPAWVNRFANVG----DSAADLAGATMLQLRQ---LRN
DMSVAGRNAYRWMFGPPVTEG-------AASTSEEKKPT-AAPQ------EQRPFSRGTS
------------------------------------------------------------
----------------------MSSKTGGEELTAVEKRKLNGAEA---------------
------------------------------------SISPPLPVCPVP-QNVHTLERVA-
------------------------------------------------------------
------------------------
>S.fallax|Sphfalx12G029200.1
--------MT-EVVLHVYDVTNSGSGR---ANAMIQRLNKIMRDGMGIGGIFHGAIQVC-
DEEWSFGYCEFGTGVFCCAPTMNPMYTHRESIVLGHMLLSRRRVGQILSELSHEWNGSSY
DPLSRNCNHFCDALCERLGVQKLPLWVNRFANAG----EAAVEAAGNTIDKLRK---AKA
EVITAGRIAKRFLFSSCTTSTSA-----VTPDP-WLQN-------------LVTSRRNTS
-RRIGFS----------------------------------R------------------
-----------------------NPSQRLSRNQSVSR--RES------------------
-------------------------------------ETAGKIIIKQH-RDVRR-----L
YQYGCSKL----------------------------------------------------
----SPSWFQPPG-----------
>P.patens|Pp3c12_13630V3.1
--------MA-VVTLHVYDVTNSISDG---ANKAISSLNRIMRGGIGIGGIFHGAVEVY-
GKEWSFGYCESGSGVFPCTPMRNPMYNYRESLTLGSTDLSRLSVDTALLELSREWQGASY
DLLARNCNHFCDAFCERLGVDKVPPWVNRFANAG----DAAFVVAENTITRLNQ---AKE
GVLSASRRAMQFVFGSAASSS-------APPVESSATE-------------SPGNANL--
-PSLENPSQ--------------------------------LPRNGS-------------
-----------------------SPTLSQDSLLSLEESSSDS------------------
--------------------------------------DCDDDSKPPP------------
------------------------------------------------------------
------------------------
>A.punctatus|Apun_evm.model.utg000043l.1621
------MAET-EVLLHVYDVTNSVSVR---ANSAIVQLNKLMRDGLAFGGIFHGAVQVY-
EYEWSFGYCDSGTGVFPCVPKGNTMYTYRETLSLGSTRLSADEVDEVLNHLKREWPGYTY
DLLSRNCNHFCEEFLERLGAQKQPAWVNRFATAG----DAAVEAAANTMDKLRQ---AKT
EIVSAGRIALKFILGNTAVSPDP-----ASPDGSSSRLL---GS------FTRSNSGGSG
SSRLRYS-----------------------------------------------------
--------------------------PRASSSISEPSPRRES------------------
----------------------------------------GFGGEKLN-SDRPDRSSPSF
WGDSFGTSF---------------------------------------------------
------------------------
>S.lycopersum|Solyc02g082060.2.1
--------MA-EVILHVYDLTKSDGQDA--VNFGVVQMNRLLKDTISFGGMFHTAVQVYD
NVEWAYGSCVIGSGVFSCPATKNPNYTYREKIVLGRTECSAHKVNQILKDLRDAWPGSKY
NMVSRNSKHFCDEFLEKLGVPKLPNWANRFANIG----DLAKDAAGIAVQAKEK---ASK
LVFHPVDFALNMTTTSKNSKAI------YNPSHE--------------------------
-FRFRFN----------------------------------FAVNNF-------------
-----------------------KVAAPVIRSDR--------------------------
------------------------------------------------------------
------------------------------------------------------------
------------------------
>A.agrestis|AagrOXF_evm.model.utg000119l.67.1
------MAET-EVLLHVYDVTNSVSVR---ANSAIVQLNKLMRDGLAFGGIFHGAVQVY-
EYEWSFGYCDSGTGVFPCVPKGNTMYTYRETLSLGATRLSADEVEEVLNHLKREWPGYTY
DLLSRNCNHFCEEFLERLGAQKQPAWVNRFATAG----DAAVEAAANTMDKLRQ---AKT
EIVSAGRIALKFILGNTAVSPDP-----ASPDGSSSRLL---GS------FTRSNSGGSG
SSRLRYS-----------------------------------------------------
--------------------------PRASSSISEPSPRRES------------------
----------------------------------------GFGGEKLN-SDRPDRSSPSF
WGDSFGTSF---------------------------------------------------
------------------------
>Penium.sp|pm000196g0020 
--------MA-AVSLHVYDVTNSPNAR---TNNIILNINRVSRDALGIGGIFHGAVEVY-
GEEWSFGFCERGSGVFSCPPKSNPMYTFRETIELGVTGMDERSVEQLLAELSQKWRGRYY
DLLNRNCNHFCDELCVRLGVGPIPAWVNRFAYAG----DAALDFYDQTSTSVCC------
-----------------------------------------------------------T
------------------------------------------------------------
------------------------------------------------------------
------------------------------------------------------------
------------------------------------------------------------
------------------------
>M.viridae|Mesvi1461S02912 
--------MT-TVLLNVYDVTNCPNEN---TNAAILHINRALRDGVGIGGIFHGGVEIF-
GDEWSFGYCEEGTGVFCCAPRKNSMYTYRETITLGVTAVSTAKVREIVKELSQEWQGNTY
DLFGRNCNHFCEAFCQRLGVGPLPAWVNRLANGA----DAALDFAGSAMDSVRS---IGS
DLSDGMRSVFSWIKGDRSSRG-------GSHRNSPMSA--------------RSAPPGAS
DERVGGE-----------------------------------------------------
----------------------APAAAEVESMEDVERDRDDGGAST--------------
------------------------------------GGGKKAMLSGLR-RSQTAVR----
------------------------------------------------------------
------------------------
>C.atmophyticus|Chrsp12S02019 
-------MAA-AVLLHVYDVTNSASGN---TNAAIVHLNRLMRDGVGLGGVFHGGIEVY-
GEEWSFGYCERGTGVFCTVPTKNPMYSFRETVPLGMTALTQAKVKEIVTALSVDWQGCTY
DLLARNCNHFCNELCEKLGVAPIPAWVNRLANGA----DATLDMVGTAVDTVKQ---LSS
EVSSGFQSMCVWLRDAIAQPAAP-----ALPSNSAHEL-------------PPLAADGSS
MTRSHSSPQ-------------------------------LVSRSDS-------------
-----------------------IVSARPSRLQHAGSARVQVHHH---------------
------------------------------------DDGMNGQMQHVD-ENHQHEESRWR
TKEL--------------------------------------------------------
------------------------
>Penium.sp|pm040058g0010 
--------MA-AVSLHVYDVTNSPNAR---TNNIILNINRVSRDALGIGGIFHGAVEVY-
GEEWSFGFCERGSGVFSCPPKSNPMYTFRETIELGVTGMDERSVEQLLAELSQKWRGRYY
DLLNRNCNHFCDELCVRLGVGPIPG---------------------------EQ---ATH
EMLSIRASACT-----------------EDPK----------------------------
------------------------------------------------------------
------------------------------------------------------------
------------------------------------------------------------
------------------------------------------------------------
------------------------
>A.agrestis|AagrBONN_evm.model.Sc2ySwM_228.3080.3
------MAET-EVLLHVYDVTNSVSVR---ANSAIVQLNKLMRDGLAFGGIFHGAVQVY-
EYEWSFGYCDSGTGVFPCVPKGNTMYTYRETLSLGATRLSADEVEEVLNHLKREWPGYTY
DLLSRNCNHFCEEFLERLGAQKQPGNCFHFVDV----------QCFSPSLRIRMPCLTGM
GFLNLSLCCLRWLQPG--------------------------------------------
------------------------------------------------------------
------------------------------------------------------------
------------------------------------------------------------
------------------------------------------------------------
------------------------
>S.moelledorffii|SM001396S00200
------------------------------------------------------------
------------------------MYTYRESVHLGVTAHSAAKVAYLVVELKREWQGRQY
DLLKRNCNHFCDAFCQRLGVGRIPPWVNRIANAG----DATAEAVGSSVNQFRQ---IQA
GVTSASRTAYRFLVGGDVPAEAP-----QPPADA-----------------LNSQDPGAA
SKRWSPTCQ--------------------------------WDQQ---------------
----------------------KPPAADPTSELSDVHEEVHRVSVPRAEAVLEDWEGDTT
AADYF----EKGLHLLNRDPSDDGEGTRYNSFFTSAGDAAEALVEPAG-GGSSSKRWSGR
WRSKSIMAS---------------------------------------------------
---SRDDKAPPMTEASKFFATR--
>A.agrestis|AagrBONN_evm.model.Sc2ySwM_228.3080.2
------------------------------------------------------------
------------------------MYTYRETLSLGATRLSADEVEEVLNHLKREWPGYTY
DLLSRNCNHFCEEFLERLGAQKQPAWVNRFATAG----DAAVEAAANTMDKLRQ---AKT
EIVSAGRIALKFILGNTAVSPDP-----ASPDGSSSRLL---GS------FTRSNSGGSG
SSRLRYS-----------------------------------------------------
--------------------------PRASSSISEPSPRRES------------------
----------------------------------------GFGGEKLN-SDRPDRSSPSF
WGDSFGTSF---------------------------------------------------
------------------------
>A.thaliana|AT4G25680
--------MT-EVVLHIYDVTNSGSEK---TNNTIVQINRFFKDGIGLGGIFHSAIQVYG
NDEWSYGYCELGTGVFSCPSGKNPMYTYREKIVLGKTDCTIFMVNQMLRELSREWPGHTY
DLLSKNCNHFCDVLCDRLGVPKIPGWVNRFANAG----DTALEVAGNTAMRMKQ---AKT
ELVSASKVAYRFLSNVTSNVTNGSN---GSPQRPGT---------------LNNSDSG-N
-LRLQGS----------------------------------WLKGLL-------------
-----------------------NT-AKPSTSTEIGN-KDE-------------------
----------------------------------------DANHAVTN-QKKQSRDSDVL
LFQ---------------------------------------------------------
------------------------
>Chlamydomonas_reinhardtii|PNW86134
--------MGFTVLLNVYDVTNTANEN---TNSFIQRLNSITRE-LSIGGVFHGAIEVD-
DVEWSFGYCESGTGVYCCRARQNTMYNFRETLELGVTEKSKQEIKEIVARLKRAWAGTSY
DLLQRNCCHFCEQLCAELGVPPPPAWLNRFAQGA----DATIKLTNEASALAKR---VGA
NLTQTATVSANWLREMSARVM-------AQMTQHEEDAVDDSPRLYETFGSSSSSAIGLS
MQSMPPPAPSGSSVVGPGGNDSGVDLSTQSEPVGLGGRIAGRLRALAPSGTGTGDAGSNG
LPASTAAAAGPGGFEGGGRSFAASASSGSSSGLAALKQKWQELEASA---------GDGT
KQFLFGLIKTRQTRFDEDDPGFPAPG--------SSAASSQADLSSRGLPNAAPASTSGA
PSTVPTAASVQDGARAGAAVQGVALPPPTQPPLQQVISHTLLPGDVVGASNTHAPAASTA
VTGARPAAVAPAPSSGHLLDM---
>Ostreococcustauri|OT_ostta11g00985T0
--------MA-LVTLSVYDIKHPGNEG---VTSAVASLNALTRDGLRLGGIFHGGVEVY-
GDEWSFGYIDRGTGVYRCQPKKNPMYAYRESVALGVTSLSPARVSAAVAALKAAWDGPSY
DALGRNCNHFCEALCEALGCEGPPKWLNSFANNARGVRDAAVSAREATERAVEG---AWA
WIASATSQSTSSVSTVRTAGE--------------------------------GAEEGAR
EREFDSE-----------------------------------------------------
----------------------ATSATDDAPHGDAGRETR--------------------
------------------------------------------------------------
------------------------------------------------------------
------------------------
