# Supplementary material for: Charting the evolutionary path of the SUMO modification system in plants reveals molecular hardwiring of development to stress adaptation
Source: Plant Cell. 2024 Jun 26;36(9):3131–44. doi: 10.1093/plcell/koae192 (PMC11371177; doi:10.1093/plcell/koae192)
Supplement: koae192_Supplementary_Data [file koae192_supplementary_data.zip › DESI3_BMGE_Cleaned_sequences.fasta]

>P._engelmanii|2003720
----------------------PMNGYVYWAGLGVFHSGVEVHGVEYAFGAHDFPTSGVFEVEPRQCPGFTFRKSIYIGTTNLSLREFLEQLAGNYNGDTYHLIAKNCNHFCNDICLKLTGNSIPGWVNRLAKIGSFCNCLLPESLHKKKLR
>P.parviflora|2014820
-------------VYLNVYDLTPMNGYVYWAGIGVFHSGVEVHGVEYAFGAHDFPTSGVFEVEPRQCPGFTFRKSIYIGTTSLSLREFLEQVAGSYNGDTYHLIAKNCNHFCNDVCLKLTGKSIPGWVNRLAKIGSFCNCLLPESLHKKKLR
>P.taeda|PTA00048421
-KCGFSMFSRMAHVYLNVYDLTQMNGYVYWAGLGVFHSGVEVHGVEYAFGAHDFPTSGVFEVEPRQCPGFTFRKSIYIGTTSLSLREFLEQVAGNYNGDTYHLIAKNCNHFCNDVCLKLTGKSIPGWVNRLAKIGSFCNCLLPESLHKKKL-
>P.jeffreyi|2081499
-------------VYLNVYDLTQMNGYVYWAGLGVFHSGVEVHGVEYAFGAHDFPTSGVFEVEPRQCPGFTFRKSIYIGTTSLSLREFLEQVAGNYNGDTYHLIAKNCNHFCNDVCLKLTGKSIPGWVNRLAKIGSFCNCLLPESLHKKKL-
>G.montanum|TnS000920017t04
YSKKTPAAPGQTPVFLNVYDLTPVNGYVYWAGLGIFHSGVEVHGLEYAFGAHDYSTSGVFEVEPRQCPGFTFRKSIYIGTTHLDLREFIECLADNYNGDTYHLIAKNCNHFCTDICLKLTGKSIPAWVNRLARIGSVCNCLLPKSLHKKMLR
>W.mirabilis|2002557
DEKRTKNAASSTPVFLNVYDLTPMNGYVYWAGLGIFHSGVEVYGVEYAFGAHDYPTSGVFEVEPRQCPGFTFRKSIYIGNTHLSLRAFIERIAGDYNGDTYHLIAKNCNHFCRDVCFKLTGKSIPGWVNRLARIGSVCNCLLPKSLHKKKLK
>A.vera|2048307
SPSRFCMFPRVTPIYLNVYDLTPINGYVYWAGLGIFHSGVEVHGVEYAFGAHDYPTSGVFEVEPKQCPGFRFRKSIFMGTTCLDVRELMELHSLNYNGDTYHLIVKNCNHFCKDICHKLTGNSIPNWVNRLAKIGSLCNCLLPEALKKRRLR
> G.soja|2029416
SVTPFCIFSKVTPVYLNVYDLTTVNGYMYWAGIGIFHSGVEVYGVEYAFGAHDYPTSGVFEVEPRQCPGFKFRKSIFMGTTNLDIREFMERQSANYNGDTYHLIVKNCNHFCEDICYKLTGNSIPKWVNRLARIGSLCNCILPDALKKRRLR
>Z.marina|Zosma6g00820
SATRFCIFPKVTPVYLNVYDLTPLNGYVYWSGIGIFHSGVEVHGMEYAFGAHDYPTSGVFEVEPRQCPGFKFRKSIFMGTTCLDVREFMEHQSVHYNGDTYHLIVKNCNHFCKDICYKLTGNPIPKWVNRLARIGSFCNCLLPEALKKKRLR
>C.sinensis|CsNadorcott.v0.1.P13849.1
SATRFCLFPKAAPVYLNVYDLTPMNGYVHWAGLGIYHSGVEVHGVEYAFGAHDYPTSGIFEVEPRLCPGFKFRKSIFIGTTCLDVREFMERQSAHYNGDTYHLIVKNCNHFCKDICYKLTGKPIPKWVNRLAKIGSVCNCVLPEALKKRRLR
>G.soja|2031644
SATRFSLFRKVTPVYLNVYDLTPMNGYVYWAGLGIYHSGVEVHGVEYAFGAHDYPTSGVFEVEPRQCPGFKFRKSIFIGTTSLDVREFMERQSARYNGDTYHLIVKNCNHFCKDICYKLMGKSIPKWVNRLARLGSICNCILPEALRKRRLR
>G.soja|2027870
SATRFSLFRKVTPVYLNVYDLTPMNGFVYWAGLGIYHSGVEVHGVEYAFGAHDYPTSGVFEVEPHQCPGFKFRKSIFIGTTSLDVREFMERQSASYNGDTYHLIVKNCNHFCKDICYKLTGKSIPTWVNRLARLGSICNCILPEALRKRRLR
>G.soja|2016823
-------------VYLNVYDLTPMNGYVYWAGLGIYHSGVEVHGVEYAFGAHDYPTSGVFEVEPRQCPGFKFRKSIFIGTTSLDVREFMERQSARYNGDTYHLIVKNCNHFCKDICYKLTGKSIPTWVNRLARLGSICNCILPEALRKRRLR
>S.lycopersum|Solyc01g109430.3.1
SATRFCMFPKVTPVYLNVYDLTPVNGYFYWAGIGVFHTGIQVHGIEYAFGAHDYPTSGVFELEPRQCPGFKFRKSVFMGTTYLDLREFIARQSANYNGDTYHLIAKNCNHFSDDICYRLTGKRIPKWVNRLARVGSLCNCILPEALKKRKLR
>S.dulcamara|2055870
STTRFCMFPKVTPVYLNVYDLTPVNGYFYWAGIGVFHTGVQVHGVEYAFGAHDYPTSGVFELEPRQCPGFKFRKSVFMGTTYLDLREFIARQSANYNGDSYHLIAKNCNHFSDDICYRLTGKRIPKWVNRLPRVGSLCNCILPEALKKRKLR
>S.xanthocarpum|2080732
SATRFCMFPKVTPVYLNVYDLTPANGYFYWAGIGVFHTGVQVHGVEYAFGAHDYPTSGVFELEPRQCPGFKFRKSVFMGTTYLDLREFIARQSANYSGDSYHLIAKNCNHFSDDICYRLTGKQIPKWVNRLARVGSLCNCILPDTLKKRKLR
>S.lycopersum|Solyc04g080030
SSAHFCLLPKTTPVCLNVYDLTPMNNYVYWAGFGIFHSGVE----EYAFGAHDYPTSGVFEVEPRKCPGFKFRKSILVGTTKLDVREFIEHQAAAYNGDSYHLIVKNCNHFCKDICHKLTGKKIPKWVNRLAKLGSAFNCMLPEALKKRRLR
>L.cheesmanii|2019416
SAAHFCLLPKTTPVCLNVYDLTPMNSYVYWAGFGIFHSGVEVHGVEYAFGAHDYPTSGVFEVEPRKCPGFKFRKSILVGTTKLDVREFIEHQAAAYNGDSYHLIVKNCNH-CKDICHKLTGKKIPKWVNRLAKLGSAFNCMLPEALKKRKLR
>S.lasiophyllum|2009666
SSAHFCLLPKTTPVCLNVYDLTPMNNYVYWAGFGIFHSGVEVHGVEYAFGAHDYPTSGVFEVEPRKCPGFKFRKSILVGTTKLDVREFIEHQAAAYNGDSYHLIVKNCNHFCKDICHKLTGKKIPKWVNRLAKLGSAFNCMLPEALKKRRLR
>A.tricopoda|ERN17578
SCTRFCMFSKVTPVYLNVYDLTPMNGYFYWAGFGIFHSGVEVHGVEYAFGAHDYPTSGVFEVEPRQCPGFKFRKSIFMGTTRLDVREFMERQAASYTGDTYHLIVKNCNHFCKDICFKLTGNKTPKWVNRLARIDSPFVGV-----------
>S.dulcamara|2056554
SSAHFCLLPKTTPVCLNVYDLTPMNNYFYWAGFGIFHSGVEVHGVEYAFGAHDYPTSGVFEVEPRQCPGFKFRKSIFVGTTKLDVREFIEHQAAAYNGDSYHLIVKNCNHFCKDICHKLTGKKIPKWVNRLAKLGSAFNCMLPEALKKRRLR
> S.ptychanthum|2007955
SSAHFCLLPKTTPVRLNVYDLTPMNNYVYWAGFGIFHSGVEVHGVEYAFGAHDYPTSGVFEVEPRQCPGFKFRKSIFIGTTKLDVREFIEHQAAAYNGDSYHLIVKNCNHFCKDICHKLTGKKIPKWVNRLAKLGSAFNCMLPEALKKRRLR
>S.sisymbriifolium|2019912
SSAHFCLLPKTTPVCLNVYDLTPMNSYVYWAGFGIFHSGVEVHGVEYAFGAHDYPTSGVFEVEPRQCPGFQFRKSIFVGTTKLDVREFIEHQAAAYSGDSYHLIVKNCNHFCNDICYKLTGKKIPKWVNRLAKLGAAFNCMLPEALKKRKLR
>S.xanthocarpum|2017728
SSAHFCLLPKTTPVCLNVYDLTPMNSYVYWAGFGIFHSAVEVHGVEYAFGAHDYPTSGVFEVEPRQCPGFKFRKSIFVGTTKLDVREFIEHQAAAYSGDSYHLIVKNCNHFCNDICYKLTGKKIPKWVNRLAKLGAAFNCMLPEALKKRKLR
>A.tricopoda|ERN00705
FRSGFRKVSSSSPVYLNVYDLTPSNGYIYWFGLGVFHSGVEVHGVEYAFGAHDYPSSGVFEVEPKQCQGFKFRKSVFMGNTSMNVREFMEKHASNYNGNTYHLIVKNCNHFCKDVCFRLTGNAIPPWVNRLAQIGLRCNWLLPAGLRKRRLK
>Arabidopsisthaliana|AT1G47740/DESI3A
SVARFCFFSKLAPVYLNVYDLTPINGYIYWAGLGIFHSGVEVHGVEYAFGAHDYATSGVFEVEPRQCPGFKFKKSIFIGTTNLNVREFMEDMACSYYGNMYHLIVKNCNHFCQDVCYKLTGKKIPKWVNRLAQIGSVCSCILPESLKKRSLR
>S.alba|2015304
SVARFCCFSKLAPVYLNVYDLTPINGYIYWAGLGIFHSGVEVHGVEYAF-AHDYANSGVFEVEPRQCPGFKFKKSILIGTTNLNVREFMENMACSYYGNMYHLIVKNCNHFCQDACYKLTGKKIPKWVNRLAEIGSVCSCILPESLKKRSLT
>Citrussinensis|CsNadorcott.v0.1.P03222.1
SATRFCMFPKVAPVYLNVYDLTPANGYVYWAGLGIFHTGVE----EYAFGAHDFASSGVFEVEPRQCPGFRFRKSILMGTTCLDVREFMERQSANYNGDTYHLIVKNCNHFCEDICYKLTGKPIPKWVNRLARIGLLCNCILPETLKKKRLR
>A.fatua|2006198
SAMRFFLFPKVTPVYLNVYDLTPMNGYIYWAGLGIFHSGIEVHGVEYAFGAHDYPTSGVFEVEPRQCPGFRFRRSIFLGTTCLDVRQFMELQSVNYNGDTYHLIMKNCNHFCKDMCYKLTGSKIPKWVNRLARIGAICNCLLPESLKKRRLR
>O.sativa|Os03t0198500-03
SALRFFLFPKVTPVYLNVYDLTPMNGYVYWAGLGIFHSGIEVHGVEYAFGAHDYPSSGVFEVEPRQCPGFRFRKSIFLGTTCLDVRQFMELQSVNYNGDTYHLITKNCNHFCKDMCYKLTGNKIPKWVNRLARIGAICNCLLPESLKKRRLR
>L.cheesmanii|2019417
SAAHFCLLPKSTPVYLNVYDLTPMNGYVYWVGLGIFHSGVEVHGVEYAFGAHDYPSSGVFEVEPRQCPGFKFRKSIFIGVTKLDVREFIERQAASYNGDTYHLIVKNCNHFCNDICYKLTGKKIPNWVNRLAKLGSSFNFMLPEGLKRRRLR
>S.lycopersum|Solyc12g089060.2.1
SAAHFCLLPKSTPVYLNVYDLTPMNGYVYWVGLGIFHSGVEVHGVEYAFGAHDYSSSGVFEVEPRQCPGFKFRKSIFIGVTKLDVREFIERQAASYNGDTYHLISKNCNHFCNDTCYKLTGKKIPKWVNRLAKLGSSFNCMLPEALKRRRLR
>S.ptychanthum|2011874
SASHFCLLPKSTPVYLNVYDLTPMNGYVYWAGLGIFHSGVEVHGVEYAFGAHDYPSSGVFEVEPRQCPGFKFRKSIFVGVAKLDVREFMERQAASYNGDTYHLIVKNCNHFCNDICYKLTGKKIPKWVNRLAKLGSSFNFMLPEALKRRRLR
>P.patens|Pp3c7_6280V3
MTAAEC-----IDIFLNVYDLTPMNNYVYWVGLGIFHSGIEAHGAEYAFGAHDYPTSGVFEVDPKQCPGFTFRRSVHLGTTSLNFRSFMEQCADEYYGDSYHLIVKNCNHFSDDVCRRLTGKPIPGWVNRLARVGYMCNCLLPEGLQKEMVE
>S.xanthocarpum|2016556
SAAHFCLLPKSTPVYLNVYDLTPMNGYVYWAGLGIFHSGVEVHGVEYAFGAHDYPSSGVFEVEPRQCPGFKFRKSIFVGVTKMDVREFIERQAASYNGDTYHLIVKNCNHFCNDICYKLTGKKIPKWVNRLAKLGSSFNFMLPEALKRRRLR
>S.sisymbriifolium|2004172
SAAHFCLLPKSTPVYLNVYDLTPMNGYVYWAGLGIFHSGVEVHGVEYAFGAHDYPSSGVFEVEPRQCPGFKFRKSIFVGVTKLDVREFIERQAASYNGDTYHLIVKNCNHFCNDICYKLTGKKIPKWVNRLAKLGSSFNFMLPEALKRRRLR
>L.japonicum|2007677
-----------VPLYLNVYDLTPINGYLYWFGLGIYHSAVEAYGVEYAFGAHDYPSTGVFEVEPRSCPGF----FIQLGTIQLSFRRFMVELASKYNGDTYHLIAKNCNHFCNDVAKQLTGSSIPGWVNRLAKLGSICNCLLPDSLQ-----
>A.filiculoides|Azfi_s0506.g073979
------MLRRLVPIYLNVYDLTHINGYLYWFGLGIYHSAIEAHGVEYAFGAHDHSSSGVFEVEPRRCPGFSFRKSIQLGTIELDLREFIVRMSLEYNGDTYHLMAKNCNHFCNDVSVRLTGIPIPAWVNRLATLGTLCSCLLPDSLARRECK
>P.glycyrrhiza|2011244
------------PLKLNIYDLTCMNELMYWFGLGVYHSAIEAYGTEYAYGAHNYPSSGVFEVEPRHCPGFKFRKSFTLGTVWMGFRDFVEEIACEYTGDSYQLLSKNCNHFCNDVSMRLVRVQIPRWINRLATIGSLCKCLLPSAFQAKRNQ
>P.amorphum|2004699
------------PLKLNIYDLTCMNELMYWFGLGVYHSAIEAYGTEYAYGAHNYPSSGVFEVEPRHCPGFKFRKSFTLGTVWMGFRDFVEEIACEYTGDSYHLLSKNCNHFCNDVSMRLVRVQIPGWINRLANIGSLCKCLLPSAFQ-----
>P.hesperium|2107143
------------PLKLNIYDLTCMNELMYWFGLGVYHSAIEAYGTEYAYGAHNYPSSGVFEVEPRHCPGFKFRKSFTLGTVWMGFRDFVEEIACEYMGDSYHLLSKNCNHFCNDVSMRLVRVQIPGWINRLANIGSLCKCLLPSAFQAKRNQ
>C.thalictroides|2018445
------------PLKLNIYDLTCMNKCMYWVGLGVYHSAIEAYGREYAYGAHDYPTSGIFEVEPRQCPGFKFRKSITVGFVWMGFREFVEQLAAEYTGNSYNLLLKNCNHFCDDVCIRVVNEHIPAWVNRLAKLGLMFSCFLPRALQTDHAE
>C.thalictroides|2086565
---------------------------------------IEVYGMEYAYGAHDYPTSGIFEVEPQQCPGFKFRKSLTVGTVRLSFREFVEELATKYTGASYNMLFKNCNHFCDDVCMRLVNEHIPDWVNRVAKIGSFFGCFSPRSL------
>A.filiculoides|Azfi_s0138.g051137
GGKRLFEYMKEEPLKLNIYDLTPVNGYTYWAGLGAFHSAVEAYGTEYAYGAHDYPTSGVFEVEPTRCPGFRYRKSLTMGTVWMGFREFIEEIACEYTGDSYHLIYKNCNHFCDDVCIRLVRSSLPNWINRLAKLGSMWSCFLPKSLQVKCSP
>P.engelmanii|2054819
---GLSMLSKLVPVYLNVYDLTAMNGYIYWFGLGIYHSGVEVHGVEYAFGAHEFPSSGVFEVEPRQCPGFTFRKSIYIGTTDLGLRDFIEELAGNYNGNTYHLIMKNCNHFCNDICSRLTGNPIPRWVNRLARIGLLCNCVLPLGLHKKQLR
>P.parviflora|2015050
-----------VPVYLNVYDLTPMNGYIYWFGLGIYHSGVEVHGVEYAFGAHEFPSSGVFEVEPRQCPGFTFRKSIYIGTTDRGLRDFIEDLAGSYNGNTYHLIMKNCNHFCNDICLKLTGSPIPRWVNRLARIGLLCNCVLPLGLHKKQLR
>P.taeda|PTA00029089
KSKGLSMLSKLVPVYLNVYDLTPMNGYIYWFGLGIYHSGVEVHGVEYAFGAHEFPSSGVFEVEPRQCPGFTFRKSIYIGTTDLGLRDFIEDLAGNYNGNTYHLIMKNCNHFCNDICLKLTGSPIPRWVNRLARIGLLCNCVLPLGLHKKQLR
>P.jeffreyi|2080996
-----------VPVYLNVYDLTPMNGYIYWFGLGIYHSGVEVHGVEYAFGAHEFPSSGVFEVEPRQCPGFTFRKSIYIGTTDLGLRDFIEDLAGNYNGNTYHLIMKNCNHFCNDICLKLTGSPIPRWVNRLARIGLLCNCVLPLGLHKKQLR
>W.mirabilis|2009755
-----------APVYLNVYDLTPINGYTHWFGLGIYHSGIEVHGVEYGFGAHEYSSSGVFEVEPKKCPGFTFRKSICMGATNLCLRDFIEHLAAYYNGNSYHLIVKNCNHFSNDVCLKLTGNPIPRWVNRLARLGLFCNCVLPVGLHKKQVS
>G.montanum|TnS001034791t01
TVNMQTTIKSEAPVYLNVYDLTPMNGYTHWFGLGIYHSAVEVHGVEYGFGAHEYSTSGVFEVEPKQCPGFTFRKSIYMGTTDLSLRDFIERLAAYYDGNTYHLIVKNCNHFSNDVCLKLTGNPIPRWVNRLARLGLLCNCVLPVGLQRKQVN
>Z.marina|Zosma133g00440.1
------MFLRGVPVYLNVYDLTTINGYAYWFGLGIYHSGVQVHGVEYAYGAHENPTSGIFQGEPRQCPGFRFRKSVLIGRTDLGIRALMDTMAEEYTGVTYHLISKNCNHFCDDVSNRMTGNGIPRWVNRLAGIGFLCNCVLPAGLHKVKLR
>C.sinensis|CsNadorcott.v0.1.P28691.1
---MLCRMVTVVPVYLNVYDLTPMNGYAYWLGLGIYHSGVQVHGVEYGFGAHDHSTTGIFEVEPKQCPGFTFRKSILIGRTDLGVRAFMEKLAEEYSGNTYHLITKNCNHFCNDVCLKLTRKPIPRWVNRLARLGFLCNCVLPAGLNKKKLR
>Arabidopsis|AT5G25170.1/DESI3C
---MLCRMVVVVPVYLNVYDLTPINGYAYWLGLGIYHSGVEVHGVEYGFGAHDHSTTGIFEVEPKQCPGFTFRKSILIGRTDLDVRVFMEKLAEEYSGNSYHLITKNCNHFCNDVCVQLTRRSIPSWVNRLARFGLFCNCVLPAELNKKKLR
>E.diffusum|2037987
-----------SQLCLNVYDLTPLNGYMYWLGLGIYHSAVQAYGVEYGFGAHDLSMTGVFEVEPRSCPGFTFRKSVPMGTLNLSFRKFMEDIANEYRGNSYHLIAKNCNHFCDDVCARLIGRSIPGWVNRLARLGSFCNCLLPESLQ-----
>E.hymale|2006578
-----------SLLCLNVYDITPLNGYMYWLGLGIYHSAVQAYGVEYGFGAHDLSITGVFEVEPRSCPGFTFRKSVPMGTLNLSFRKFIEEIASEYRGNSYHLIAKNCNHFCDDVCARLVGHSIPGWVNRLARLGSLCNCLLPESLQ-----
>S.alba|2086544
--------------------LTPMNVYGYWLGIGIYHSGLEVHGVEYGYGAHEHSSTGIFKVEPKKCPGFTFRKSILVGETEMKVGSFMEELADEYQGSKYHLITRNCNHFCNDVCLKLTRKSIPSWVNRLARLGFICNCVLPASLNKKKKK
>A.thaliana|AT2G25190.1
---MLCFKGSVVPVYLNVYDLTPMNAYGYWLGLGVFHSGVEVHGVEYAFGAHESSSTGIFEVEPKKCPGFTFRKSILVGKTDLVVRVFMEKLAEEYQGNKYHLITRNCNHFCNEVCLKLAQKSIPRWVNRLARLGVLCNCVLPPRLNKKKLR
>S.alba|2086404
-----------------------------------------------------------------------FRKSILVGKTDMAVRVFMEKLAEEYRGNKYNLITRNCNHFCNEVCVKLTQKPIPRWVNRLARLGVLCNCVLPPRFNKKKRR
>G.soja|2013051
---MLCKLVPVNPVYLNVYDLTPINGYAYWLGLGVYHSGVQVHGVEYGFGAHERDTTGIFEVEPRHCPGFTFRKSIFIGSTDMGVRAFMERLAEEYSGNTYHLIQKNCNHFCEDVCVRLTGKSIPRWVNRLARLGFLCNCVLPPSLNKKKMR
> G.soja|2018819
---ML------VPVHLNVYDLTPINGYAYWFDLGLYHSGVQVHGLEYGFGANEHDTTGIFQVQPKHCPGFTFRKSIFIGTTDLGVRAFMEKLAQDYSGNTYHLISKNCNHFCNDVCLKLTGKSIPRWVNRLARLGLLCNCVLPPGLNKRKIR
>S.cucullata|Sacu_v1.1_s0147.g023145
------MLKKLVPLYLNIYDLSSMNGYLYWLGLGIYHSGVEAHGVEYAFGAHDFSSSGVFEVEPRNCPGFRFRKAIRLGTIELDFREFMVQIASEYNGDTYHLMLKNCNHFCNDVCERLTGTSIPSWVNRLAKLGTFCNCVLPDSLSKNDCL
>S.fallax|Sphfalx05G002200.1
RGDRRCH----VPVHLNVYDLTPMNGYVYWVGLGIYHSGIEAHGAEYAFGAHDYATSGVFEVEPKHCPGFTFRRTVLLGTTDLNFRSFIEQCADEYHGDTYHLIAKNCNHFSDDVCRRLIGRSIPGWVNRLARIGYMCNCLLPEGLQKEMVE
>S.cucullata|Sacu_v1.1_s0002.g001213
MAKRLCEFMEEEPLRLNIYDLTCMNGYIYWAGLGAYHSAVEAYGTEYAYGAHDYPSSGVFEVKPRQCPGFRFRTSFTIGTIWMDFREFIEEMACEYTGDSYHLIYRNCNHFCDDVCMRLVGLPMPNWVNRLAKIGSMCSCFLPKSLQAKCSG
>Z.marina|Zosma17g00990
RKKKTDKIENVEPVYLNVYDISHLNTYFYWTGIGIYHSGVEVYGMEYAFAAHDCPTTGIFEVEPRKCPKFKFRKSIFMGMTNKNINDLFENQSKNYKGNAYHLISNNCNHFTTDICDKLCLRPVPKWINRIARIVALCNCISPEDKNSEQLP
>A.filiculoides|Azfi_s0041.g026790
MAKRLIEYMEEEPLKLNIYDLTCINGYLYWAGLGAYHSAIEAYGTEYTYGAHDYPTSGVFEVKPRQYPGFQFRRSIIVGTIWIDLQDFIEELACEYTGESYNLIHKNCNHFCNDVCMRLVGVPVPSWVNRLAKLGSICTCFIPDSFQRRRTR
>S.moellendorffii|SM000069S20705
-----------TPVYVNVYDLTPMNAYVYWCGLGIYHSGLEADATPYAFGAHDHPSSGVFEVEPRNTPGFTFRESILMGTTELPLRALVEAAAAEYAGNMYHLVGRNCNHFTDDVCSRLLRRRIPGWINRLARLAWALNCLLPEGLQGVPID
>S.lescurii|2011554
-----------VPVHLNVYDLTPMNGYVYWVGLGIYHSGIEAHGAEYAFGAHDYATSGVFEVEPKHCPGFTFRRTVLLGTTDLNFRSFIEQCADEYHGDTYHLIAKNCNHFSDDVCRRLIGRSIPGWVNRLARIGYMCNCLLPEGLQ-----
>P.carolinianus|2018357
-----------VPIYLNVYDLTPLNGYFYWFGLGIFHSGVEAHGVEYAFGAHEFPSSGVFEVEPRGCPGFTYRTTILLGTTSLDFRTFVEQCAADYNGDTYHLIAKNCNHFSDDISTRLTGSPIPGWVNRLARIGWFCNCLLPESLQKEIVE
>Isoetes.sp|2072609
-----------FPIYLNVYDLTSLNGYCYWFGLGIFHSAIEAHGVEYAFGAHDYPTSGVFEVEPRHCPGFIFRRSLLLGTTDLSFRQFIEHIAGSYNGDTYHLICKNCNHFCEDISVRLTGRPIPGWVNRLARIGWLCKCLLPECLQKERLE
>M.vincentianus|2019689
-------------IYLNVYDLTPLNGYVYWVGLGIYHSGVEAHGVEYAFGAHDFPTSGVFEVEPRNCPGFTYRTTVLLGATGLNFRTFIEECSEDYNGDTYHLIAKNCNHFSDDISARLTGRPIPGWVNRLARIGWFCNCLLPETLQ-----
>C.braunii|g40573.t1
-----------ENVYLNIYDLTPANNYFYWLGLGVYHSGVEAYGVEYAYGAHDLPTSGVFEVEPKNTPGFIYRTSILIGTTELSLRNFIDNCVDEYTGESYHLIIKNCNHFTDDICTRLTGKGIPGWVNRLARLAWLFNCLLPEALQGERLT
>K.nitens|kfl00056_0290
----------MHPIYLNVYDLTPANGYFYWLGLGIYHSGLEAHGTEYAYGAHDYPTSGVFEVEPKNTPGFVFRESIEMGTTSMTFRGFIEAAADEYTGDSYHLIVKNCNHFTDDMCYRMTGRRIPGWINRLAHIGWIFNCLLPESLQTKLPK
>M.endicherianum|ME000009S10453
-------MRSVENVYVNVYDLTSYNDYMYWCGLGIFHSGLEVHGTEYAFGAHDYSSSGVFEVEPRNTPGFEYRTTLQMGQTDLDFRAFLEKAAVDYTGDSYHLITKNCNHFTNDMCRRLVAREVPGWINRLAYLGWMLNCLLPEALRSGDGS
>T.lepidozioides|2077854
-----------APVFLNVYDLTPMNGYAYWVGLGIFHSGIECHGVEYAFGAHEYSTSGVFEVEPRGCPGFTYRKTVLLGTTSLTFRSFMEDCSEDYYGDTYHLIVKNCNHFSEDVGRRLTGKAIPGWVNRLARIGWCCNCLLPEGLQ-----
>M.branii|2047813
-----------TPVYINVYDLTEYNNYMYWLGLGIYHSGLEVHGVEYAFGAHDYPSSGVFEVDPRNTPGFTYRTTILMGSTPLGFRAFLERAAERYTGDSYHLIVKNCNHFTAEMCSRLVGRPPPGWINRLARIGWLVNCLLPEGLRSAHDE
