# Supplementary material for: Charting the evolutionary path of the SUMO modification system in plants reveals molecular hardwiring of development to stress adaptation
Source: Plant Cell. 2024 Jun 26;36(9):3131–44. doi: 10.1093/plcell/koae192 (PMC11371177; doi:10.1093/plcell/koae192)
Supplement: koae192_Supplementary_Data [file koae192_supplementary_data.zip › DESI3_Mafft_alignment.fasta]

>P._engelmanii|2003720 
------------------------------------------------------------
------------------------------------------------------------
-------------------------------------------------PMN-GYVYWAG
LGVFHSGVEVHGV----EYAFGAHDFPTSGVFEVEPRQCPGFTFRKS----IYIGTTNLS
PSQLREFLEQLAGNYNGDTYHLIAKNCNHFCNDICLKLTGNSIPGWVNRLAKIG------
-------------SFCNCLLPESLHVSA--VPR-RPD--------YQ---SY--GE----
---------KKKLRSSFCR----------LSGSLATLSTRE-------------------
--RNLSVSSM----------LLHSPLSG-SV----------------------L------
---------PW-ELKSS------------------------------------------
>P.parviflora|2014820 
------------------------------------------------------------
------------------------------------------------------------
----------------------------------------VYLNVYDLTPMN-GYVYWAG
IGVFHSGVEVHGV----EYAFGAHDFPTSGVFEVEPRQCPGFTFRKS----IYIGTTSLS
PSQLREFLEQVAGSYNGDTYHLIAKNCNHFCNDVCLKLTGKSIPGWVNRLAKIG------
-------------SFCNCLLPESLHVSA--VPR-RSD--------YQ---SY--GE----
---------KKKLRSSFCR----------LSGSLATMSTRE-------------------
--KNLSVSSM----------LLQSPLSG-TV----------------------L------
---------PW-ELKSST-----------------------------------------
>P.taeda|PTA00048421 
MENH--------------------------------------------------------
------------------HLKSGRRRS----EPLEPGGR--RQ-HWNSCMLKPLRFKG--
----KCGFSMFSRMSAR------------EIASVEEEAAHVYLNVYDLTQMN-GYVYWAG
LGVFHSGVEVHGV----EYAFGAHDFPTSGVFEVEPRQCPGFTFRKS----IYIGTTSLS
PSQLREFLEQVAGNYNGDTYHLIAKNCNHFCNDVCLKLTGKSIPGWVNRLAKIG------
-------------SFCNCLLPESLHVSA--VPR-RSD--------YQ---SY--GG----
---------KKKL-SSFCR----------LSGSLATMSTRE-------------------
--KNLSVSSM----------LLQSPLSG-SV----------------------L------
---------PW-ELKSST------------VVKER------------------------
>P.jeffreyi|2081499 
------------------------------------------------------------
------------------------------------------------------------
----------------------------------------VYLNVYDLTQMN-GYVYWAG
LGVFHSGVEVHGV----EYAFGAHDFPTSGVFEVEPRQCPGFTFRKS----IYIGTTSLS
PSQLREFLEQVAGNYNGDTYHLIAKNCNHFCNDVCLKLTGKSIPGWVNRLAKIG------
-------------SFCNCLLPESLHVSA--VPR-RSD--------YQ---SY--GG----
---------KKKL-SSFCR----------LSGSLATMSTRE-------------------
--KNLSVSSM----------LLQSPLSG-SV----------------------L------
---------PW-ELKSST-----------------------------------------
>G.montanum|TnS000920017t04 
MERSGKNTTRSRSKSWNCKSCYGFSKSSSKFSSSSCSGFCKSSSESCSGCCCNLDQKWTP
TTYTCSDLLSSEVCSDTISTSFSSSLAACIPRSFRFRS---KC-GFRV-------LKA--
-KSYSKKTPAAPGQ---------------RGKSCSPGATPVFLNVYDLTPVN-GYVYWAG
LGIFHSGVEVHGL----EYAFGAHDYSTSGVFEVEPRQCPGFTFRKS----IYIGTTHLD
ASELREFIECLADNYNGDTYHLIAKNCNHFCTDICLKLTGKSIPAWVNRLARIG------
-------------SVCNCLLPKSLHVSA--VRH-EPS--------SC---HSY-AE----
---------KKMLRSSGSGSGSGSGSFCWLPG---SVSGRK-------------------
--AGML--------------LPQSPFRS-VL-----------------------------
---------PW-EPKSTSST----------PIKDR------------------------
>W.mirabilis|2002557 
------------------------------------------------------------
---------------------------------LKFKS---KY-GCRVLSKMPLGHKGYS
SAKDEKRTKNAASS---------------VSASASSAGTPVFLNVYDLTPMN-GYVYWAG
LGIFHSGVEVYGV----EYAFGAHDYPTSGVFEVEPRQCPGFTFRKS----IYIGNTHLS
PSQLRAFIERIAGDYNGDTYHLIAKNCNHFCRDVCFKLTGKSIPGWVNRLARIG------
-------------SVCNCLLPKSLHVSA--ERH-EPG--------YQ---SLE--E----
---------KKKLKSSFFW----------LS-----------------------------
------------------------------------------------------------
-----------------------------------------------------------
>A.vera|2048307 
------------------------------------------------------------
---------------------------------MKMGS---KK-GWKSVM--PLRLGR--
--KSPSRFCMFPRV---------------RAANKTKGDTPIYLNVYDLTPIN-GYVYWAG
LGIFHSGVEVHGV----EYAFGAHDYPTSGVFEVEPKQCPGFRFRKS----IFMGTTCLD
PLQVRELMELHSLNYNGDTYHLIVKNCNHFCKDICHKLTGNSIPNWVNRLAKIG------
-------------SLCNCLLPEALKISA--VRH-DPD--------YQ---AED-GE----
---------KRRLRSAFSC----------LS----SISN---------------------
--------------------FQPLTLRG-CL----------------------P------
---------PWAELRKSTAI----------PLK--------------------------
> G.soja|2029416
------------------------------------------------------------
---------------------------------MKSGL---KN-GWPSVV--RLRLRD--
--KSVTPFCIFSKV---------------KSAGNIPGNTPVYLNVYDLTTVN-GYMYWAG
IGIFHSGVEVYGV----EYAFGAHDYPTSGVFEVEPRQCPGFKFRKS----IFMGTTNLD
PFQIREFMERQSANYNGDTYHLIVKNCNHFCEDICYKLTGNSIPKWVNRLARIG------
-------------SLCNCILPDALKTST--VQHDDPN--------FQ---GCD-SE----
---------KRRLRTAFSC----------LS----SISMPQ-------------------
--KEVSMSSL----------FMHSHYKG-CL----------------------P------
---------PW-ELKKSKKG----------TLKQKLED---------------------
>Z.marina|Zosma6g00820
MGME--------------------------------MALVKSEEAFPQ------------
-------------------TRYKRTKS----KDMKSLSL--KK-GWQISI--PRRLRGKS
KSKSATRFCIFPKV---------------RSAGHTPGNTPVYLNVYDLTPLN-GYVYWSG
IGIFHSGVEVHGM----EYAFGAHDYPTSGVFEVEPRQCPGFKFRKS----IFMGTTCLD
PIQVREFMEHQSVHYNGDTYHLIVKNCNHFCKDICYKLTGNPIPKWVNRLARIG------
-------------SFCNCLLPEALKVSG--VRH-DPN--------FEGCDEED-EE----
---------KKRLRSTSS------------------------------------------
--------------------LMCSPIRG-CF----------------------P------
---------PW-EFTRSRSTN-------SSSRKES------------------------
>C.sinensis|CsNadorcott.v0.1.P13849.1
MRKSTSDV---------------FSEEHSKVRTI-ANRFLEVARDWNQG--------WTR
GL-----------------IEFWSFDC----TKMKFGL---RK-GWKSVV--PLRLKG--
--KSATRFCLFPKA---------------KSTSYSPGRAPVYLNVYDLTPMN-GYVHWAG
LGIYHSGVEVHGV----EYAFGAHDYPTSGIFEVEPRLCPGFKFRKS----IFIGTTCLD
PIQVREFMERQSAHYNGDTYHLIVKNCNHFCKDICYKLTGKPIPKWVNRLAKIGTLFLLY
YFPCQGSCQFKVGSVCNCVLPEALKISA--VRH-DPN--------YQ---PID-SD----
---------KRRLRSAFSC----------LS----SISMRQ-------------------
--KQLSTSSL----------LLQSPLKG-CL----------------------P------
---------SW-ELRRSNNG----------SLKER------------------------
>G.soja|2031644 
------------------------------------------------------------
---------------------------------MKFKS---KK-GWKSIV--PLHLKG--
--KSATRFSLFRKV---------------NSAAYGPGKTPVYLNVYDLTPMN-GYVYWAG
LGIYHSGVEVHGV----EYAFGAHDYPTSGVFEVEPRQCPGFKFRKS----IFIGTTSLD
STQVREFMERQSARYNGDTYHLIVKNCNHFCKDICYKLMGKSIPKWVNRLARLG------
-------------SICNCILPEALRISA--VAH-DPN--------YQ---PHD-SE----
---------KRRLRSGFNC----------LS----SISMRQ-------------------
--KHLSTSSL----------FLQSPIRG-CLSS------------------SWP------
---------SS-ELRKSINR----------SLKER------------------------
>G.soja|2027870 
------------------------------------------------------------
---------------------------------MKFKS---KK-GWKSIV--PLHLKG--
--KSATRFSLFRKV---------------NSAAYGPGKTPVYLNVYDLTPMN-GFVYWAG
LGIYHSGVEVHGV----EYAFGAHDYPTSGVFEVEPHQCPGFKFRKS----IFIGTTSLD
STQVREFMERQSASYNGDTYHLIVKNCNHFCKDICYKLTGKSIPTWVNRLARLG------
-------------SICNCILPEALRISA--VGH-DPN--------YQ---PHD-SE----
---------KRRLRSGFNC----------LS----SISMRQ-------------------
--KHLSTSSL----------FLQSPIRG-CLSS------------------SWP------
---------SS-ELRKSINR----------SLKER------------------------
>G.soja|2016823
------------------------------------------------------------
------------------------------------------------------------
----------------------------------------VYLNVYDLTPMN-GYVYWAG
LGIYHSGVEVHGV----EYAFGAHDYPTSGVFEVEPRQCPGFKFRKS----IFIGTTSLD
STQVREFMERQSARYNGDTYHLIVKNCNHFCKDICYKLTGKSIPTWVNRLARLG------
-------------SICNCILPEALRISA--VGH-DPN--------YQ---PHD-SE----
---------KRRLRSGFNC----------LS----SISMRQ-------------------
--KHLSTSSL----------FLQSPIRG-CLSS------------------SWP------
---------SS-ELRKSINR----------SLKER------------------------
>S.lycopersum|Solyc01g109430.3.1
------------------------------------------------------------
---------------------------------MKSKL---KN-GLCSVV--PLHLQG--
--ESATRFCMFPKV---------------KSACCSPGNTPVYLNVYDLTPVN-GYFYWAG
IGVFHTGIQVHGI----EYAFGAHDYPTSGVFELEPRQCPGFKFRKS----VFMGTTYLD
PIQLREFIARQSANYNGDTYHLIAKNCNHFSDDICYRLTGKRIPKWVNRLARVG------
-------------SLCNCILPEALKAST--VQH-GTN--------AQ---NYD-SE----
---------KRKLRSSFNC----------LS----SISMRQG------------------
-EKEVSISSL----------FLHSHYKG-CL----------------------P------
---------PW-ESKKSRSR----------SLKEG------------------------
>S.dulcamara|2055870 
------------------------------------------------------------
---------------------------------MKSKL---KN-GLCSVV--PLHLQG--
--ESTTRFCMFPKV---------------KSACCSPGNTPVYLNVYDLTPVN-GYFYWAG
IGVFHTGVQVHGV----EYAFGAHDYPTSGVFELEPRQCPGFKFRKS----VFMGTTYLD
PIQLREFIARQSANYNGDSYHLIAKNCNHFSDDICYRLTGKRIPKWVNRLPRVG------
-------------SLCNCILPEALKAST--VQH-GTT--------AQ---NYD-SE----
---------KRKLRSSFNC----------LS----SISMRQG------------------
-EREVSISSL----------FLHSHYKG-CL----------------------P------
---------PW-ESKKSRSR----------SLKE-------------------------
>S.xanthocarpum|2080732 
------------------------------------------------------------
---------------------------------MKSKL---KN-GLCSVV--PLHLQG--
--ESATRFCMFPKV---------------KSACCSPGNTPVYLNVYDLTPAN-GYFYWAG
IGVFHTGVQVHGV----EYAFGAHDYPTSGVFELEPRQCPGFKFRKS----VFMGTTYLD
PIQLREFIARQSANYSGDSYHLIAKNCNHFSDDICYRLTGKQIPKWVNRLARVG------
-------------SLCNCILPDTLKGST--AQH-GTN--------AQ---NYD-SE----
---------KRKLRSSFNC----------LS----SISMRQG------------------
-EKEVSISSL----------FLHSHYKG-CL----------------------P------
---------PW-ESKKSRSR----------SLKE-------------------------
>S.lycopersum|Solyc04g080030
------------------------------------------------------------
---------------------------------MSLQS---KK-GWKSVM--PLRLKT--
--KSSAHFCLLPKT---------------KSDRFDPGETPVCLNVYDLTPMN-NYVYWAG
FGIFHSGVE--------EYAFGAHDYPTSGVFEVEPRKCPGFKFRKS----ILVGTTKLD
PNQVREFIEHQAAAYNGDSYHLIVKNCNHFCKDICHKLTGKKIPKWVNRLAKLG------
-------------SAFNCMLPEALKVAA--VED-EPN--------GP---EYD-SE----
---------KRRLRSAFSC----------FS----SISTRQ-------------------
--QKLSTSSL----------FLQSPVKG-CL----------------------P------
---------SL-ELRKSTKC----------TSKEK------------------------
>L.cheesmanii|2019416
------------------------------------------------------------
-----------------------------------------KK-GWKSIS--SLNLKT--
--KSAAHFCLLPKT---------------KSDRFAPGETPVCLNVYDLTPMN-SYVYWAG
FGIFHSGVEVHGV----EYAFGAHDYPTSGVFEVEPRKCPGFKFRKS----ILVGTTKLD
PNQVREFIEHQAAAYNGDSYHLIVKNCNH-CKDICHKLTGKKIPKWVNRLAKLG------
-------------SAFNCMLPEALKVAA--VED-EPN--------GP---EYV-SE----
---------KRKLRSSFSC----------LS----SISTRQ-------------------
--QKLSRSSL----------FLQSPLKG-CL----------------------P------
---------SL-E----------------------------------------------
>S.lasiophyllum|2009666 
------------------------------------------------------------
---------------------------------MSLQS---KK-GWKSVM--PLRLKT--
--KSSAHFCLLPKT---------------KSDRFDPGETPVCLNVYDLTPMN-NYVYWAG
FGIFHSGVEVHGV----EYAFGAHDYPTSGVFEVEPRKCPGFKFRKS----ILVGTTKLD
PNQVREFIEHQAAAYNGDSYHLIVKNCNHFCKDICHKLTGKKIPKWVNRLAKLG------
-------------SAFNCMLPEALKVAA--VED-EPN--------GP---EYD-SE----
---------KRRLRSAFSC----------FS----SISTRQ-------------------
--QKLSTSSL----------FLQSPVKG-CL----------------------P------
---------SL-ELRKSTKC----------TSKEK------------------------
>A.tricopoda|ERN17578
------------------------------------------------------------
---------------------------------MKLEL---KK-GWKSMT--PIRLRG--
--KSCTRFCMFSKV---------------RSSDLSSGCTPVYLNVYDLTPMN-GYFYWAG
FGIFHSGVEVHGV----EYAFGAHDYPTSGVFEVEPRQCPGFKFRKS----IFMGTTRLD
PVQVREFMERQAASYTGDTYHLIVKNCNHFCKDICFKLTGNKTPKWVNRLARID------
-------------SPFVGV------KMG--VSY-GNG--------SQ-------------
------------------------------------------------------------
--K---------------------------------------------------------
-----------------------------------------------------------
>S.dulcamara|2056554 
------------------------------------------------------------
---------------------------------MSLKS---KK-GWKSAM--PLRLKS--
--KSSAHFCLLPKT---------------KSDRFAPGETPVCLNVYDLTPMN-NYFYWAG
FGIFHSGVEVHGV----EYAFGAHDYPTSGVFEVEPRQCPGFKFRKS----IFVGTTKLD
PNQVREFIEHQAAAYNGDSYHLIVKNCNHFCKDICHKLTGKKIPKWVNRLAKLG------
-------------SAFNCMLPEALKVAA--VED-EPN--------GP---EYV-SE----
---------KRRLRSAFSC----------FS----SISTRQ-------------------
--QKLSTSSL----------FLQSPLKG-CL----------------------P------
---------SL-ELRKSINR----------SSKER------------------------
> S.ptychanthum|2007955
------------------------------------------------------------
-----------------------------------------KK-GWKSAM--PLRLKT--
--KSSAHFCLLPKT---------------KSDRFAPDETPVRLNVYDLTPMN-NYVYWAG
FGIFHSGVEVHGV----EYAFGAHDYPTSGVFEVEPRQCPGFKFRKS----IFIGTTKLD
PNQVREFIEHQAAAYNGDSYHLIVKNCNHFCKDICHKLTGKKIPKWVNRLAKLG------
-------------SAFNCMLPEALKVAA--VED-EPN--------GP---EYD-SE----
---------KRRLRSAFSC----------FS----SISTRQ-------------------
--QKLSTSSL----------FLQSPLKG-CL----------------------P------
---------SL-ELKKSTNR----------SSKER------------------------
>S.sisymbriifolium|2019912 
------------------------------------------------------------
---------------------------------MSLKS---KK-GWKSVV--PLRLKT--
--KSSAHFCLLPKT---------------KSDRFAPGETPVCLNVYDLTPMN-SYVYWAG
FGIFHSGVEVHGV----EYAFGAHDYPTSGVFEVEPRQCPGFQFRKS----IFVGTTKLD
PNQVREFIEHQAAAYSGDSYHLIVKNCNHFCNDICYKLTGKKIPKWVNRLAKLG------
-------------AAFNCMLPEALKVTA--VED-EPN--------GP---EYV-SE----
---------KRKLRSSFSC----------LS----SISTRQ-------------------
--QKLSRSSL----------FLQSPLKG-CL----------------------P------
---------SL-ESRKSRNR----------SSKER------------------------
>S.xanthocarpum|2017728 
------------------------------------------------------------
---------------------------------MSLKS---KK-GWKSVV--PLRLKT--
--KSSAHFCLLPKT---------------KSDRFAPGETPVCLNVYDLTPMN-SYVYWAG
FGIFHSAVEVHGV----EYAFGAHDYPTSGVFEVEPRQCPGFKFRKS----IFVGTTKLD
PNQVREFIEHQAAAYSGDSYHLIVKNCNHFCNDICYKLTGKKIPKWVNRLAKLG------
-------------AAFNCMLPEALKVAA--VED-EPN--------GP---EYV-SE----
---------KRKLRSAFSC----------LS----SISTRQ-------------------
--QKLSRSSL----------FLQSPLKG-CL----------------------P------
---------SL-ESRKSRNR----------SSKER------------------------
>A.tricopoda|ERN00705
------------------------------------------------------------
---------------------------------MKFKGVGWKVRSWRSVV--PFRLRK--
--RFRSGFRKVSSSSSSPSLSNGNGKGNGFSSSSSSSSSPVYLNVYDLTPSN-GYIYWFG
LGVFHSGVEVHGV----EYAFGAHDYPSSGVFEVEPKQCQGFKFRKS----VFMGNTSMN
PIQVREFMEKHASNYNGNTYHLIVKNCNHFCKDVCFRLTGNAIPPWVNRLAQIG------
-------------LRCNWLLPAGLRVSD--ESK-EGD--------VA-------EE----
---------KRRLKCGLSSR---------LS----FITSRP-------------------
-------ACL----------FLPSPIKKNGL-----------------------------
---------KL-QFKGLN------------TLEDR------------------------
>Arabidopsisthaliana|AT1G47740/DESI3A
MLNG------------------------------------KEEPKQKKG--------WSE
SL-----------------LEFRSGFG----EKMKVVS---KK-RWKSLG--PLHLKS--
--KSVARFCFFSKL---------------KSNNHGPGRAPVYLNVYDLTPIN-GYIYWAG
LGIFHSGVEVHGV----EYAFGAHDYATSGVFEVEPRQCPGFKFKKS----IFIGTTNLN
PTQVREFMEDMACSYYGNMYHLIVKNCNHFCQDVCYKLTGKKIPKWVNRLAQIG------
-------------SVCSCILPESLKITA--VCH-DPD--------GQI-PEEE-NE----
---------KRSLRSSFSC----------LS----SISMRQ-------------------
--KQLSTSSL----------FLQSPLRG-CL----------------------P------
---------PW-QLKRSKSN--------SSSLKER------------------------
>S.alba|2015304 
MLKG------------------------------------EAEPKQKKG--------WSE
SL-----------------LEFRSGFG----EKMKLVS---KK-RWKSIA--PLNLKS--
--KSVARFCCFSKL---------------KSSNHGPERAPVYLNVYDLTPIN-GYIYWAG
LGIFHSGVEVHGV----EYAF-AHDYANSGVFEVEPRQCPGFKFKKS----ILIGTTNLN
PAQVREFMENMACSYYGNMYHLIVKNCNHFCQDACYKLTGKKIPKWVNRLAEIG------
-------------SVCSCILPESLKITA--VCH-DPD--------EQI-PEEE-NE----
---------KRSLTSSFSC----------LS----SISMRQ-------------------
--KQLSTSSL----------FLQSPLRG-CL----------------------P------
---------PF-QLKRSKSN--------SSSLKER------------------------
>Citrussinensis|CsNadorcott.v0.1.P03222.1
------------------------------------------------------------
---------------------------------MKLGP---KK-GWNSIV--PLRLRG--
--SSATRFCMFPKV---------------KSAEFGRGNAPVYLNVYDLTPAN-GYVYWAG
LGIFHTGVE--------EYAFGAHDFASSGVFEVEPRQCPGFRFRKS----ILMGTTCLD
PIEVREFMERQSANYNGDTYHLIVKNCNHFCEDICYKLTGKPIPKWVNRLARIG------
-------------LLCNCILPETLKTST--VPH-DPN--------FQ---GCD-SE----
---------KKRLRTAFSC----------WS----SISMPQ-------------------
--KEVSISSL----------FLHSHYKG-CL----------------------P------
---------PW-ELKRSKSR----------SLKET------------------------
>A.fatua|2006198 
------------------------------------------------------------
---------------------------------MKLRT---KRPGWKSLV--PLQLTR--
--KSAMRFFLFPKV---------------QASGQSPNDTPVYLNVYDLTPMN-GYIYWAG
LGIFHSGIEVHGV----EYAFGAHDYPTSGVFEVEPRQCPGFRFRRSIFLGIFLGTTCLD
PIQVRQFMELQSVNYNGDTYHLIMKNCNHFCKDMCYKLTGSKIPKWVNRLARIG------
-------------AICNCLLPESLKISP--VGH-DPN--------SQ---PED-CE----
---------KRRLRNPLSC----------FS----SISSQ--------------------
--RQLPPSSS----------FPPSPVKE-RV----------------------PP-----
---------SCSSKKSGATA----------SLRNR------------------------
>O.sativa|Os03t0198500-03
------------------------------------------------------------
---------------------------------MKLRP---KRPGWKSLM--PLQLSR--
--KSALRFFLFPKV---------------QAAGQSPDDTPVYLNVYDLTPMN-GYVYWAG
LGIFHSGIEVHGV----EYAFGAHDYPSSGVFEVEPRQCPGFRFRKS----IFLGTTCLD
PIQVRQFMELQSVNYNGDTYHLITKNCNHFCKDMCYKLTGNKIPKWVNRLARIG------
-------------AICNCLLPESLKISP--VGH-DPN--------SR---PED-CE----
---------KRRLRNPLSC----------FS----SISSQ--------------------
--RQLPPSSP----------FPTSPVKE-------------------------PL-----
---------AYSSSRKSSAP----------SLRNR------------------------
>L.cheesmanii|2019417 
------------------------------------------------------------
-----------------------------------------KK-GWKSIS--SLNLKT--
--KSAAHFCLLPKS---------------KSDRYGPGDTPVYLNVYDLTPMNGGYVYWVG
LGIFHSGVEVHGV----EYAFGAHDYPSSGVFEVEPRQCPGFKFRKS----IFIGVTKLD
PCQVREFIERQAASYNGDTYHLIVKNCNHFCNDICYKLTGKKIPNWVNRLAKLG------
-------------SSFNFMLPEGLKVAA--VEH-DPN--------GP---EYV-TE----
---------RRRLRSAFSC----------LS----SISTRQ-------------------
--RQLSTSSL----------FLQSPLKG-CL----------------------P------
---------SW-ELRKSSNR----------SL---------------------------
>S.lycopersum|Solyc12g089060.2.1
------------------------------------------------------------
---------------------------------MTTKP---KK-GWKSIS--SLNLKT--
--KSAAHFCLLPKS---------------KSDRYGPGDTPVYLNVYDLTPMN-GYVYWVG
LGIFHSGVEVHGV----EYAFGAHDYSSSGVFEVEPRQCPGFKFRKS----IFIGVTKLD
PCQVREFIERQAASYNGDTYHLISKNCNHFCNDTCYKLTGKKIPKWVNRLAKLG------
-------------SSFNCMLPEALKVAA--VEH-DPN--------GP---EYV-TE----
---------RRRLRSAFSC----------LS----SISTRQ-------------------
--RQLSTSSL----------FLQSPLKG-CL----------------------P------
---------SW-ELRKSSNR----------SLKER------------------------
>S.ptychanthum|2011874 
------------------------------------------------------------
-----------------------------------------KK-GWKSIS--SLNLKT--
--KSASHFCLLPKS---------------KSNRYGPGDTPVYLNVYDLTPMN-GYVYWAG
LGIFHSGVEVHGV----EYAFGAHDYPSSGVFEVEPRQCPGFKFRKS----IFVGVAKLD
PCQVREFMERQAASYNGDTYHLIVKNCNHFCNDICYKLTGKKIPKWVNRLAKLG------
-------------SSFNFMLPEALKVAA--VEH-DPN--------GP---EFV-TE----
---------RRRLRSAFSC----------LS----SISTRQ-------------------
--RQLSTSSL----------FLQSPLKG-CL----------------------P------
---------SW-ELRKSSNR----------SLKER------------------------
>P.patens|Pp3c7_6280V3
------------------------------------------------------------
------------------------------------------------------------
---MTAAEC--------------------PKGSDPNCQIDIFLNVYDLTPMN-NYVYWVG
LGIFHSGIEAHGA----EYAFGAHDYPTSGVFEVDPKQCPGFTFRRS----VHLGTTSLN
AAEFRSFMEQCADEYYGDSYHLIVKNCNHFSDDVCRRLTGKPIPGWVNRLARVG------
-------------YMCNCLLPEGLQVTA--TEA-PGC--------QN---PNA-ESVSEF
AEG------KEMVESE---------------------SDQE-------------------
-RALITAPSG----------NTQTLMRD-SFKERIGH---------GDDALQAASRENTQ
-----TVSQPP-ELSASPSQVMR--RADGVKAQDRASVN------------P-------
>S.xanthocarpum|2016556 
------------------------------------------------------------
-----------------------------------------KK-GWKSVS--SLNLKT--
--KSAAHFCLLPKS---------------KSDRYGPGDTPVYLNVYDLTPMN-GYVYWAG
LGIFHSGVEVHGV----EYAFGAHDYPSSGVFEVEPRQCPGFKFRKS----IFVGVTKMD
PCQVREFIERQAASYNGDTYHLIVKNCNHFCNDICYKLTGKKIPKWVNRLAKLG------
-------------SSFNFMLPEALKVAA--VEH-DPN--------GP---EYV-TE----
---------RRRLRSAFSC----------LS----SISTRQ-------------------
--RQLSTSSL----------FLQSPLKG-CL----------------------P------
---------SW-ELRKSSNR----------SLKER------------------------
>S.sisymbriifolium|2004172 
------------------------------------------------------------
-----------------------------------------KK-GWKSIS--SLNLKT--
--KSAAHFCLLPKS---------------KSDRYGPGDTPVYLNVYDLTPMN-GYVYWAG
LGIFHSGVEVHGV----EYAFGAHDYPSSGVFEVEPRQCPGFKFRKS----IFVGVTKLD
PCQVREFIERQAASYNGDTYHLIVKNCNHFCNDICYKLTGKKIPKWVNRLAKLG------
-------------SSFNFMLPEALKVAA--VEH-DPN--------GP---EYV-TE----
---------RRRLRSAFSC----------LS----SISTRQ-------------------
--RQLSTSSL----------FLQSPLKG-CL----------------------P------
---------SW-ELRKSSNR----------SLKER------------------------
>L.japonicum|2007677 
------------------------------------------------------------
------------------------------------------------------------
-----------------------------------SNGVPLYLNVYDLTPIN-GYLYWFG
LGIYHSAVEAYGV----EYAFGAHDYPSTGVFEVEPRSCPGF----F----IQLGTIQLS
PKAFRRFMVELASKYNGDTYHLIAKNCNHFCNDVAKQLTGSSIPGWVNRLAKLG------
-------------SICNCLLPDSLQVNT--VCH-ASD-----------------------
------------------------------------------------------------
------------------------------------------------------------
-----------------------------------------------------------
>A.filiculoides|Azfi_s0506.g073979 
------------------------------------------------------------
------------------------------------------------------------
---------MLRRL----------------IGTKKKVGVPIYLNVYDLTHIN-GYLYWFG
LGIYHSAIEAHGV----EYAFGAHDHSSSGVFEVEPRRCPGFSFRKS----IQLGTIELD
SKELREFIVRMSLEYNGDTYHLMAKNCNHFCNDVSVRLTGIPIPAWVNRLATLG------
-------------TLCSCLLPDSLAAPA--IQY-PRE--------IE-------GH----
---------RRECKSKVCKGC------IHFTDSLPIASSRK-------------------
--HQFLVSS-----------FLQ-PLKR-RV----------------------S------
---------PW-NAKRPAPV----------DCKFMQL----------------------
>P.glycyrrhiza|2011244 
------------------------------------------------------------
------------------------------------------------------------
---------------------------------------PLKLNIYDLTCMN-ELMYWFG
LGVYHSAIEAYGT----EYAYGAHNYPSSGVFEVEPRHCPGFKFRKS----FTLGTVWMG
AEKFRDFVEEIACEYTGDSYQLLSKNCNHFCNDVSMRLVRVQIPRWINRLATIG------
-------------SLCKCLLPSAFQDDS--IQP--FD--------FE---AYQ-EE----
---------AKRNQAMFEH----------LANPLAIVAPKK-------------------
--KHLVSLSA----------LLYYSKHK-TF----------------------L------
-----------------GDWK--------------------------------------
>P.amorphum|2004699 
------------------------------------------------------------
------------------------------------------------------------
---------------------------------------PLKLNIYDLTCMN-ELMYWFG
LGVYHSAIEAYGT----EYAYGAHNYPSSGVFEVEPRHCPGFKFRKS----FTLGTVWMG
AEKFRDFVEEIACEYTGDSYHLLSKNCNHFCNDVSMRLVRVQIPGWINRLANIG------
-------------SLCKCLLPSAFQDDS--I-----------------------------
------------------------------------------------------------
------------------------------------------------------------
-----------------------------------------------------------
>P.hesperium|2107143 
------------------------------------------------------------
------------------------------------------------------------
---------------------------------------PLKLNIYDLTCMN-ELMYWFG
LGVYHSAIEAYGT----EYAYGAHNYPSSGVFEVEPRHCPGFKFRKS----FTLGTVWMG
AEKFRDFVEEIACEYMGDSYHLLSKNCNHFCNDVSMRLVRVQIPGWINRLANIG------
-------------SLCKCLLPSAFQDDS--IQP--FN--------FE---AYQ-EE----
---------AKRNQEMFEH----------LANPLAIVAPKK-------------------
--KHIVSLSA----------LLYYSKHK-TF----------------------L------
-----------------GDWK--------------------------------------
>C.thalictroides|2018445 
------------------------------------------------------------
------------------------------------------------------------
---------------------------------------PLKLNIYDLTCMN-KCMYWVG
LGVYHSAIEAYGR----EYAYGAHDYPTSGIFEVEPRQCPGFKFRKS----ITVGFVWMG
AEKFREFVEQLAAEYTGNSYNLLLKNCNHFCDDVCIRVVNEHIPAWVNRLAKLG------
-------------LMFSCFLPRALQNDG--IDV--FD--------YQ---SYQ-SE----
---------TDHAEDEINN----------LANALTMIAPRK-------------------
--RQLVTLSS----------LL--------------------------------------
-----------------------------------------------------------
>C.thalictroides|2086565 
------------------------------------------------------------
------------------------------------------------------------
------------------------------------------------------------
-------IEVYGM----EYAYGAHDYPTSGIFEVEPQQCPGFKFRKS----LTVGTVRLS
ADKFREFVEELATKYTGASYNMLFKNCNHFCDDVCMRLVNEHIPDWVNRVAKIG------
-------------SFFGCFSPRSL------------------------------------
------------------------------------------------------------
------------------------------------------------------------
-----------------------------------------------------------
>A.filiculoides|Azfi_s0138.g051137 
------------------------------------------------------------
-----------------------------------------KE-G------KNISLKR--
ETMGGKRLFEYMKE------------------ETSLIGEPLKLNIYDLTPVN-GYTYWAG
LGAFHSAVEAYGT----EYAYGAHDYPTSGVFEVEPTRCPGFRYRKS----LTMGTVWMG
PEKFREFIEEIACEYTGDSYHLIYKNCNHFCDDVCIRLVRSSLPNWINRLAKLG------
-------------SMWSCFLPKSLQSHG--FTT-NID--------FK---SYN-DEDDEE
DDDSDVSNDVKCSPDAIRD----------RAGNLAMVAPKR-------------------
--RHVISSA-----------FLRSSFSD-VI----------------------F------
---------PL-DNWKENSLSR---THSSDRLTEDSMEGIKKIT---------------
>P.engelmanii|2054819 
------------------------------------------------------------
------------------------------------------------------------
------GLSMLSKL---------------SSKRVKSGSVPVYLNVYDLTAMN-GYIYWFG
LGIYHSGVEVHGV----EYAFGAHEFPSSGVFEVEPRQCPGFTFRKS----IYIGTTDLG
PRRLRDFIEELAGNYNGNTYHLIMKNCNHFCNDICSRLTGNPIPRWVNRLARIG------
-------------LLCNCVLPLGLHVAT--VQH-TPE--------NQ---LDE-GE----
---------KKQLRSSFSR----------FSGSFSMLRTRQ-------------------
--RSISVPSV----------CIDSSMKG-GV----------------------L------
---------PW-GLK--------------------------------------------
>P.parviflora|2015050 
------------------------------------------------------------
------------------------------------------------------------
------------------------------------GSVPVYLNVYDLTPMN-GYIYWFG
LGIYHSGVEVHGV----EYAFGAHEFPSSGVFEVEPRQCPGFTFRKS----IYIGTTDRG
PRELRDFIEDLAGSYNGNTYHLIMKNCNHFCNDICLKLTGSPIPRWVNRLARIG------
-------------LLCNCVLPLGLHVAT--VQH-TPQ--------TQ---LDE-GE----
---------KKQLRSSFSR----------FSGSFSMMRTRQ-------------------
--RPISVPSV----------CIDSSMKG-GV----------------------L------
---------PW-GMK--------------------------------------------
>P.taeda|PTA00029089 
----------------------------------------------------------SP
VLV----------------------------NRVSKGL---KS-RFQSEI-HPIWDLQQS
AEEKSKGLSMLSKL---------------SSRRVKSGSVPVYLNVYDLTPMN-GYIYWFG
LGIYHSGVEVHGV----EYAFGAHEFPSSGVFEVEPRQCPGFTFRKS----IYIGTTDLG
PRELRDFIEDLAGNYNGNTYHLIMKNCNHFCNDICLKLTGSPIPRWVNRLARIG------
-------------LLCNCVLPLGLHVAT--VQH-TPQ--------TQ---LDE-GE----
---------KKQLRSSFSR----------FSGSFSMMRTRQ-------------------
--RPISVPSV----------CIDSSMKG-GV----------------------L------
---------PW-GMKGEN------------MVK--------------------------
>P.jeffreyi|2080996 
------------------------------------------------------------
------------------------------------------------------------
------------------------------------GSVPVYLNVYDLTPMN-GYIYWFG
LGIYHSGVEVHGV----EYAFGAHEFPSSGVFEVEPRQCPGFTFRKS----IYIGTTDLG
PRELRDFIEDLAGNYNGNTYHLIMKNCNHFCNDICLKLTGSPIPRWVNRLARIG------
-------------LLCNCVLPLGLHVAT--VQH-TPQ--------TQ---LDE-GE----
---------KKQLRSSFSR----------FSGSFSMMRTRQ-------------------
--RPISVPSV----------CIDSSMKG-GV----------------------L------
---------PW-GMK--------------------------------------------
>W.mirabilis|2009755 
------------------------------------------------------------
------------------------------------------------------------
------------------------------------GDAPVYLNVYDLTPIN-GYTHWFG
LGIYHSGIEVHGV----EYGFGAHEYSSSGVFEVEPKKCPGFTFRKS----ICMGATNLC
PRTLRDFIEHLAAYYNGNSYHLIVKNCNHFSNDVCLKLTGNPIPRWVNRLARLG------
-------------LFCNCVLPVGLHVAA--VKK-PSP--------VQ---FYE-GE----
---------KKQVSNSLGC----------IRG---SMSARH-------------------
-RTSVAVPSM----------LLTSSLKGRDI----------------------T------
---------AW-DSKSEN------------MVK--------------------------
>G.montanum|TnS001034791t01 
M-----------------------------------------------------------
-----------------------SKLA----KNTRTRN---RR-RWRLIVSDPSARKG--
--ETVNMQTTIKSE---------------KEEEKKSENAPVYLNVYDLTPMN-GYTHWFG
LGIYHSAVEVHGV----EYGFGAHEYSTSGVFEVEPKQCPGFTFRKS----IYMGTTDLS
PRMLRDFIERLAAYYDGNTYHLIVKNCNHFSNDVCLKLTGNPIPRWVNRLARLG------
-------------LLCNCVLPVGLQVAT--VQQ-NSA--------SE---LYE-GE----
---------RKQVNTSICC----------FSS---SLSTRQ-------------------
-KASVAVPSM----------LFNSSLKG-SM----------------------T------
---------SW-DFKGDN------------MVK--------------------------
>Z.marina|Zosma133g00440.1
------------------------------------------------------------
------------------------------------------------------------
---------MFLRG---------------VSRKRRSGVVPVYLNVYDLTTIN-GYAYWFG
LGIYHSGVQVHGV----EYAYGAHENPTSGIFQGEPRQCPGFRFRKS----VLIGRTDLG
PREIRALMDTMAEEYTGVTYHLISKNCNHFCDDVSNRMTGNGIPRWVNRLAGIG------
-------------FLCNCVLPAGLHVAQ--PSA-KEERGREIVRRKE---EME-EE----
---------KVKLRIKSPM----------YTVS--HPSSASMTPVTPSSPIYNKPKNVRE
SNNEMTVPAAPP--------SVSSSTST-SLSN------------------GEPEATV--
--LVTNGIKNW-KMRSSSCSSLA----VSPSFKSKISRFRFRRTDQTKQIPPKNVQDDC
>C.sinensis|CsNadorcott.v0.1.P28691.1
------------------------------------------------------------
------------------------------------------------------------
------MLCRMVTV----------------PRKKKTGSVPVYLNVYDLTPMN-GYAYWLG
LGIYHSGVQVHGV----EYGFGAHDHSTTGIFEVEPKQCPGFTFRKS----ILIGRTDLG
PREVRAFMEKLAEEYSGNTYHLITKNCNHFCNDVCLKLTRKPIPRWVNRLARLGKNY--F
HLLC---------FLCNCVLPAGLNETK--VRQ-VRS-------DDR---VTE-GE----
---------KKKLRSHSSR----------YSSSSDSVPRPQLS-----------------
--SCPTASAM----------RSSSRQRR-CI----------------------P------
---------TSSTLVHSSSTS-------SLSLKL-------------------------
>Arabidopsis|AT5G25170.1/DESI3C
------------------------------------------------------------
------------------------------------------------------------
------MLCRMVVV---------------TGRKKKPGSVPVYLNVYDLTPIN-GYAYWLG
LGIYHSGVEVHGV----EYGFGAHDHSTTGIFEVEPKQCPGFTFRKS----ILIGRTDLD
PENVRVFMEKLAEEYSGNSYHLITKNCNHFCNDVCVQLTRRSIPSWVNRLARFG------
-------------LFCNCVLPAELNETK--VRQ-VRS------KEEK---IPE-VE----
---------KKKLRSRSSR----------FP------PGPSLS-----------------
--SSGSLNRS----------RRGERRRQ-CL----------------------P------
---------PSPTV----------------SV---------------------------
>E.diffusum|2037987 
M-----------------------------------------------------------
------------------------------------------------------------
-----------------------------SRKGGPNPASQLCLNVYDLTPLN-GYMYWLG
LGIYHSAVQAYGV----EYGFGAHDLSMTGVFEVEPRSCPGFTFRKS----VPMGTLNLS
PKEFRKFMEDIANEYRGNSYHLIAKNCNHFCDDVCARLIGRSIPGWVNRLARLG------
-------------SFCNCLLPESLQVSV--VHP-ALE--------DQ---PTE-ET----
-----------------------------LEEWLGHKSEQE-------------------
------------------------------------------------------------
-----------------------------------------------------------
>E.hymale|2006578 
------------------------------------------------------------
------------------------------------------------------------
------------------------------RKSGPNPASLLCLNVYDITPLN-GYMYWLG
LGIYHSAVQAYGV----EYGFGAHDLSITGVFEVEPRSCPGFTFRKS----VPMGTLNLS
PKEFRKFIEEIASEYRGNSYHLIAKNCNHFCDDVCARLVGHSIPGWVNRLARLG------
-------------SLCNCLLPESLQVSV--VDH-ALE--------DQ---PNE-------
------------------------------------------------------------
------------------------------------------------------------
-----------------------------------------------------------
>S.alba|2086544 
------------------------------------------------------------
------------------------------------------------------------
-----------------------------------------------LTPMN-VYGYWLG
IGIYHSGLEVHGV----EYGYGAHEHSSTGIFKVEPKKCPGFTFRKS----ILVGETEMK
GKEVGSFMEELADEYQGSKYHLITRNCNHFCNDVCLKLTRKSIPSWVNRLARLG------
-------------FICNCVLPASLNEVK--VKQ-VGKDGKLL-EVGE---SKK-KR----
---------KKKKKARSRSGP--------LA----SSDSRVDN------------NNKPS
HARSISTGN-PPCSDS--FC----------------------------------------
---------PLK-----------------------------------------------
>A.thaliana|AT2G25190.1 
------------------------------------------------------------
------------------------------------------------------------
------MLCFKGSV----------------KRKKQSGSVPVYLNVYDLTPMN-AYGYWLG
LGVFHSGVEVHGV----EYAFGAHESSSTGIFEVEPKKCPGFTFRKS----ILVGKTDLV
AKEVRVFMEKLAEEYQGNKYHLITRNCNHFCNEVCLKLAQKSIPRWVNRLARLG------
-------------VLCNCVLPPRLNEAK--VRR-VGK--------GE---LSE-SE----
---------KKKLRNRSRSDP--------LL----SSSPSSSTP-----------DNHRS
HIRAKSSGNH-PSSSSSSSSGSKKNRR---------------------------------
-------------PKAQDQKS------PSVSIKT-------------------------
>S.alba|2086404 
------------------------------------------------------------
------------------------------------------------------------
------------------------------------------------------------
-------------------------------------------FRKS----ILVGKTDMA
AKEVRVFMEKLAEEYRGNKYNLITRNCNHFCNEVCVKLTQKPIPRWVNRLARLG------
-------------VLCNCVLPPRFNETK--VRR-VVK--------GE---LSE-EE----
---------KKKRRNRSRSGP--------LL----STSSSSSTP-----------DSYRS
HIRAKSTGNPTTSTSSSSTSGSKKSKKQ-CL----------------------P------
---------PT-APRAPDQKS------PSVSVKT-------------------------
>G.soja|2013051 
------------------------------------------------------------
------------------------------------------------------------
------MLCKLVPV----------------PRKKKPGLNPVYLNVYDLTPIN-GYAYWLG
LGVYHSGVQVHGV----EYGFGAHERDTTGIFEVEPRHCPGFTFRKS----IFIGSTDMG
PKDVRAFMERLAEEYSGNTYHLIQKNCNHFCEDVCVRLTGKSIPRWVNRLARLG------
-------------FLCNCVLPPSLNETK--VRQ-VTI--------DR---VQEGGE----
---------KKKMRSQSSR----------YEAS----PNPT-------------------
---------------------LSSSQRH-CL----------------------P------
---------PS-SVINASPSS-------TLTVK--------------------------
> G.soja|2018819
------------------------------------------------------------
------------------------------------------------------------
------ML-----------------------RKNKLGTVPVHLNVYDLTPIN-GYAYWFD
LGLYHSGVQVHGL----EYGFGANEHDTTGIFQVQPKHCPGFTFRKS----IFIGTTDLG
AKDVRAFMEKLAQDYSGNTYHLISKNCNHFCNDVCLKLTGKSIPRWVNRLARLG------
-------------LLCNCVLPPGLNDTK--VSQ-AAS--------DR---VQE-GE----
---------KRKIRSQSCR----------YEGS----SNPS-------------------
---SSQRSAI----------KSSSSQRH-CH----------------------P------
---------PSSSLINAASAS-------TLTVK--------------------------
>S.cucullata|Sacu_v1.1_s0147.g023145 
------------------------------------------------------------
------------------------------------------------------------
---------MLKKL----------------IKRKKALGVPLYLNIYDLSSMN-GYLYWLG
LGIYHSGVEAHGV----EYAFGAHDFSSSGVFEVEPRNCPGFRFRKA----IRLGTIELD
PKDFREFMVQIASEYNGDTYHLMLKNCNHFCNDVCERLTGTSIPSWVNRLAKLG------
-------------TFCNCVLPDSLSVST--IRH-HRE--------VGC-SKRG-CG----
---------KNDCLHQTDP----------LA----IASPKK-------------------
--RRLSVPS-----------FLQ-PLKG-RV----------------------S------
---------PR-NWKGSVSA----------DYKFQQL----------------------
>S.fallax|Sphfalx05G002200.1
------------------------------------------------------------
------------------------------------------------------------
--MRGDRRCH-------------------PGGSNIDSGVPVHLNVYDLTPMN-GYVYWVG
LGIYHSGIEAHGA----EYAFGAHDYATSGVFEVEPKHCPGFTFRRT----VLLGTTDLN
ALEFRSFIEQCADEYHGDTYHLIAKNCNHFSDDVCRRLIGRSIPGWVNRLARIG------
-------------YMCNCLLPEGLQVTV--TET-SEF--------PN---GVE-SG-QAF
GEG------KEMVESE---------------------SDQE-------------------
-HALITIPNG----------NLQALLRD-SFKETMCEKIQKAVKLGGPDGGESPTQQSLE
------VGEPL-EKEENSHE---------------------------------------
>S.cucullata|Sacu_v1.1_s0002.g001213 
------------------------------------------------------------
------------------------------------------------------------
---MAKRLCEFMEE------------------DISIIGEPLRLNIYDLTCMN-GYIYWAG
LGAYHSAVEAYGT----EYAYGAHDYPSSGVFEVKPRQCPGFRFRTS----FTIGTIWMD
AERFREFIEEMACEYTGDSYHLIYRNCNHFCDDVCMRLVGLPMPNWVNRLAKIG------
-------------SMCSCFLPKSLQADG--LRT--LD--------FK---PYD-DA----
EDSSDTSGDAKCSGGPYHH----------LAGNLALVTPKR-------------------
--KHLMISSA----------FLHSSLSD-AI----------------------L------
---------LS-LNCKEGNLPQ---NHSGECISEL------------------------
>Z.marina|Zosma17g00990
M-----------------------------------------------------------
--------------------------------------------KWVASL----------
-KKRKKKTDKIENV-------------DDHLQGNEGINEPVYLNVYDISHLN-TYFYWTG
IGIYHSGVEVYGM----EYAFAAHDCPTTGIFEVEPRKCPKFKFRKS----IFMGMTNKN
PIQINDLFENQSKNYKGNAYHLISNNCNHFTTDICDKLCLRPVPKWINRIARIV------
-------------ALCNCISPEDKNDRN--LSS-IPE--------DE-------ND----
---------SEQLPAKTEEKE---------------------------------------
--------------------VIQYIPRN--------------------------------
---------------------------------------------------------DN
>A.filiculoides|Azfi_s0041.g026790 
------------------------------------------------------------
------------------------------------------------------------
---MAKRLIEYMEE----------------EENDSRIGEPLKLNIYDLTCIN-GYLYWAG
LGAYHSAIEAYGT----EYTYGAHDYPTSGVFEVKPRQYPGFQFRRS----IIVGTIWID
VRTLQDFIEELACEYTGESYNLIHKNCNHFCNDVCMRLVGVPVPSWVNRLAKLG------
-------------SICTCFIPDSFQLDG--SIR-CLD--------YE---SDS-DSDSDI
DDMETIQ--RRRTRRLFRG----------LMDSLVTVVPKRN------------------
--------------------LLRSVLRD-TM-----------------------------
---------VLSRLRRRCQV---------------------------------------
>S.moellendorffii|SM000069S20705  
------------------------------------------------------------
------------------------------------------------------------
----------------------------------MAAATPVYVNVYDLTPMN-AYVYWCG
LGIYHSGLEADATLLAFPYAFGAHDHPSSGVFEVEPRNTPGFTFRES----ILMGTTELP
GPALRALVEAAAAEYAGNMYHLVGRNCNHFTDDVCSRLLRRRIPGWINRLARLA------
-------------WALNCLLPEGLQVPQSAVKR-TPE--------YH---AAQ-EDLP--
---------GVPIDDADED----------------EEAPGQ-------------------
--QLLRTPNG----------GMQEKVRD-RL-----------------------------
----------W-EARHAADKAHA----------------------------PGA-----
>S.lescurii|2011554 
------------------------------------------------------------
------------------------------------------------------------
-----------------------------PGGSNIDSGVPVHLNVYDLTPMN-GYVYWVG
LGIYHSGIEAHGA----EYAFGAHDYATSGVFEVEPKHCPGFTFRRT----VLLGTTDLN
ALEFRSFIEQCADEYHGDTYHLIAKNCNHFSDDVCRRLIGRSIPGWVNRLARIG------
-------------YMCNCLLPEGLQVTV--TE----------------------------
------------------------------------------------------------
------------------------------------------------------------
-----------------------------------------------------------
>P.carolinianus|2018357 
------------------------------------------------------------
------------------------------------------------------------
-----------------------------------SNRVPIYLNVYDLTPLN-GYFYWFG
LGIFHSGVEAHGV----EYAFGAHEFPSSGVFEVEPRGCPGFTYRTT----ILLGTTSLD
PSEFRTFVEQCAADYNGDTYHLIAKNCNHFSDDISTRLTGSPIPGWVNRLARIG------
-------------WFCNCLLPESLQVNA--VRH-TPE--------FQ---GYE-----DF
GEG-----EKEIVESD---------------------SDQD-------------------
-QLLLATPNG----------DSQSLK----------------------------------
-----------------------------------------------------------
>Isoetes.sp|2072609 
------------------------------------------------------------
------------------------------------------------------------
------------------------------------SKFPIYLNVYDLTSLN-GYCYWFG
LGIFHSAIEAHGV----EYAFGAHDYPTSGVFEVEPRHCPGFIFRRS----LLLGTTDLS
PVEFRQFIEHIAGSYNGDTYHLICKNCNHFCEDISVRLTGRPIPGWVNRLARIG------
-------------WLCKCLLPECLQLTA--ARQ-ISE--------LE---RCD-ESASD-
-HG------KERLESE-----------------------QE-------------------
-QSLCHLQNG--------------------------------------------------
-----------------------------------------------------------
>M.vincentianus|2019689 
------------------------------------------------------------
------------------------------------------------------------
----------------------------------------IYLNVYDLTPLN-GYVYWVG
LGIYHSGVEAHGV----EYAFGAHDFPTSGVFEVEPRNCPGFTYRTT----VLLGATGLN
PLDFRTFIEECSEDYNGDTYHLIAKNCNHFSDDISARLTGRPIPGWVNRLARIG------
-------------WFCNCLLPETLQV----------------------------------
------------------------------------------------------------
------------------------------------------------------------
-----------------------------------------------------------
>C.braunii|g40573.t1
------------------------------------------------------------
------------------------------------------------------------
----------------------------------MTHKENVYLNIYDLTPAN-NYFYWLG
LGVYHSGVEAYGV----EYAYGAHDLPTSGVFEVEPKNTPGFIYRTS----ILIGTTELS
TRQLRNFIDNCVDEYTGESYHLIIKNCNHFTDDICTRLTGKGIPGWVNRLARLA------
-------------WLFNCLLPEALQVTH--HPG-STN--------YH---SFRGKE----
---------GERLTGGSGGGMKDEE----EEEDTGLQSDQE-------------------
-ERLISPVSA----------EVQNQQRN-RL-----------------------------
-------LRDMGGVRAKEEAY--------------------------------------
>K.nitens|kfl00056_0290
------------------------------------------------------------
------------------------------------------------------------
-------------M---------------ALEVQRPVPHPIYLNVYDLTPAN-GYFYWLG
LGIYHSGLEAHGT----EYAYGAHDYPTSGVFEVEPKNTPGFVFRES----IEMGTTSMT
PREFRGFIEAAADEYTGDSYHLIVKNCNHFTDDMCYRMTGRRIPGWINRLAHIG------
-------------WIFNCLLPESLQVTA--AQQ-E----------YR---PVQ-QN----
-------TYTKLPKPQAQRPRPPPE----TAPAWAVPSAREGSPG--------DDVSGAT
SAAPMSVPGLR---------RAQAGLLDPSL-P------------------QLPSLLSYR
WKMDADGLRPQ-SVNRPSDSERLLPTDASVPQKDRILDTRRLRDGGT------------
>M.endicherianum|ME000009S10453
------------------------------------------------------------
------------------------------------------------------------
----------MRSV---------------AQVGVARSQENVYVNVYDLTSYN-DYMYWCG
LGIFHSGLEVHGT----EYAFGAHDYSSSGVFEVEPRNTPGFEYRTT----LQMGQTDLD
PVEFRAFLEKAAVDYTGDSYHLITKNCNHFTNDMCRRLVAREVPGWINRLAYLG------
-------------WMLNCLLPEALRINDGSLKK-TPE--------YH---TFE-DE----
---------SGDGSHPLEG----------EN----AMADQ--------------------
--RLLSMNNS----------DAQAQIRD-RT----------------------R------
---------DA-SIKRLSQN----------SL---------------------------
>T.lepidozioides|2077854 
------------------------------------------------------------
------------------------------------------------------------
--------------------------------SDGNRRAPVFLNVYDLTPMN-GYAYWVG
LGIFHSGIECHGV----EYAFGAHEYSTSGVFEVEPRGCPGFTYRKT----VLLGTTSLT
PLEFRSFMEDCSEDYYGDTYHLIVKNCNHFSEDVGRRLTGKAIPGWVNRLARIG------
-------------WCCNCLLPEGLQVTA--LE----------------------------
------------------------------------------------------------
------------------------------------------------------------
-----------------------------------------------------------
>M.branii|2047813
------------------------------------------------------------
------------------------------------------R-----------------
-----------------------------EDGGEGATLTPVYINVYDLTEYN-NYMYWLG
LGIYHSGLEVHGV----EYAFGAHDYPSSGVFEVDPRNTPGFTYRTT----ILMGSTPLG
PREFRAFLERAAERYTGDSYHLIVKNCNHFTAEMCSRLVGRPPPGWINRLARIG------
-------------WLVNCLLPEGLRVDV--TRR-TPE--------YI---PFQ-QA----
---------SAHDESSVRT----------IP----SDSDLA-------------------
-EQRLL------------------------------------------------------
-----------------------------------------------------------
