# Supplementary material for: Charting the evolutionary path of the SUMO modification system in plants reveals molecular hardwiring of development to stress adaptation
Source: Plant Cell. 2024 Jun 26;36(9):3131–44. doi: 10.1093/plcell/koae192 (PMC11371177; doi:10.1093/plcell/koae192)
Supplement: koae192_Supplementary_Data [file koae192_supplementary_data.zip › DESI4_BMGE_Cleaned_sequences.fasta]

>Oryzasativa|Os02t0655500-01
PVLLNVYDLTPANDYLYWLGFGVFHSGIEVHGMEYGFGAHDFPSSGVFEVESKSCPGFIYRKTVWLGTTDMSGEYRSFIEKLAGKYHGNSYHLVSKNCNHFTDDVCKNLTGKPIPSWVNRLARVGSFFDCLLPESVQ
>A.vera|2048330
HLYLNVYDLTPINNYLYWFGLGIFHSGIEVHGMEYGFGAHEYSSSGVFEVEPKSCPGFVYRRSVWLGTTDMSSEFRLFLEQLAGKYHGDTYHLISKNCNHFTDDVCKNLTGKPIPGWVNRLARLGSFCNCLLPQSIQ
>A.tricopoda|ERN15211
QLYLNIYDLTPVNDYLYWFGLGIYHSGIEIHGLEYGFGAHDFPTSGVFEVEPRNCPGFVYRCSILLGSIDMTTDLREFMENMARKYHGDTYHLISKNCNHFTDDVCLRLAGKPIPGWVNRLARLGSLCSCLLPESLQ
>A.vera|2048142
HIYLNIYDLTPVNNYLYWIGFGIFHSGIEVHGMEYGFGAHDYPTSGVFEVEPKSCPGFIFRRSVWLGTTDMSAEFRTFIEHLSQKYYGDTYHLIAKNCNHFTDDVCMRLTGKPIPGWVNRLAKLGSFCNCLLPENIQ
>A.thaliana|AT4G17486
PVYLNVYDLTPVNNYLYWFGIGIFHSGIEAHNLEYCYGAHEYPTSGVYEVEPRNCPGFIFRRSVLLGTTSMSSDFRSYMEKLSRKYHGDTYHLIAKNCNHFTEEVCLQLTGKPIPGWINRLARVGSFCNCLLPESIQ
>S.alba|2010325
---------------------------IVAHDLEYCYGAHEYPTSGVYEVEPKNCPGFIFRRS-LLGTTTMSSDFRSYMEKLSRKYHGDTYHLIAKNCNHFTEEVCLQLTGKPIPGWINRLARVGSFCNCLLPESIQ
>S.alba|2021174
PVYLNVYDLTPVNDYLYWFGIGIFHSGIEAHGMEYCYGAHEYSSSGVYEVEPKNCPGFIFRRSLLLGTTTMSSDFRSYMEKLSSKYHGDTYHLIAKNCNHFTEEVCLQLTGKPIPGWINRLARLGSFCNCLLPESIQ
>S.alba|2016773
PVYLNVYDLTPVNNYLYWFGLGIFHSGIEAHGFEYGYGAHEYSSSGVFEVEPRNCPGFIFRRAVLLGTTSMSSDFRSFMEKLSRKYHGDTYHLIAKNCNHFTEEVCLQVTGKPIPGWINRMARVGSFCNCILPESIQ
>A.thaliana|AT5G47310
PVYLNVYDLTPVNNYLYWFGLGIFHSGIEAHGFEYGYGAHEYSSSGVFEVEPRSCPGFIFRRSVLLGTTSMSSDFRSFMEKLSRKYHGDTYHLIAKNCNHFTEEVCLQVTGKPIPGWINRMARVGSFCNCILPESIQ
>G.soja|2002140
SVYLNVYDLTPINNYLYMLGLGIFHSGIQVHDIEYGFGAHEYPSSGVFEVEPRSCPGFIFRRSVLLGSTDMSSEFRAFIEHLSAKYHGDTYHLIAKNCNHFTDEVCQHLTGSPIPGWVNRMARVGSFCNCLLPESLQ
>G.soja|2027215
LVYLNVYDLTPANNYLYAFGVGIFHSGIEVHGMEYGFGAHEYPTSGIFEVEPRSCPGFIFRRSVLLGSTDMSSEFRSFIERLSGKYHGDSYHLIAKNCNHFTDEVCQQLTGKPIPAWVNRLARVGSFCNCLLPESLQ
>C.sinensis|CsNadorcott.v0.1.P06324.1
LLYLNVYDLTPLNNYLYWFGLGIFHSGIEAHGLEYGFGAHEYRTSGVFEVEPKSCPGFIFRRSVLLGTTNLSAEFRSFMEHLSGKYHGDTYHLIAKNCNHFTEEVCMQLTGKCIPGWVNRMARLGSFCNCLLPESIQ
>C.sinensis|CsNadorcott.v0.1.P04018.1
LLYLNVYDLTPLNNYLYWFGLGIFHSGIETHGLEYGFGAHEYRTSGVFEVEPKSCPGFIFRRSVLLGTTNLSAEFRSFMEHLSGKYHGDTYHLIAKNCNHFTEEVCMQLTGKCIPGWVNRMARLGSFCNCLLPESIQ
>O.sativa|Os03t0100900-02
ELYLNIYDISPINHYLYWFGLGIFHSGIEVHGMEYGFGAHEYPTSGVFQVEPKSCPGFIFRRSVCVGSTDMSSEVRSFIEDLAEDYHGDTYHLIAKNCNHFTADICKRLTGKPIPGWVNRLARLGSFCNCVLPESIK
>W.mirabilis|2004872
RVFLNVYDLTPLNNYLYWLGVGIHHSGIEVHGVEYAFGAHACESSGVFEVEPKSCPGFVFRRSVLLGTTDLSSEFRDFIDRVASSYHGTSYNLMEKNCNHFTDDISKQLTGKHIPGWVNRLARIGSICSCLLPESIE
>W.mirabilis|2014075
QVFLNVYDLTPLNNYFYWFGFGIYHSGIEAHGVEYAFGAHDFESSGVFEVEPKSCPGFVFRRSVLLGKTDLSSEFRQFMEHMALNYYGNTYHLIAKNCNHFTDEISRRATGKPIPGWVNRLARIGSLCNCLLPESIQ
>G.montanum|TnS000429951t04
RVFLNVYDLTPLNNYLYWFGVGIYHSGIEAHGVEYAFGAHDFASSGVFEVEPRSCPGFVFRHSVLLGFTDLTSEFREFIERMASSYYGNSYHLIAKNCNHFTDDVSKRLTGKSIPGWVNRLARIGSFCNCLLPESIQ
>P.engelmanii|2054010
QLYLNVYDLTPLNNYMYWFGVGIFHSGIEAHGVEYAFGAHDYSSSGVFEVEPKSCPGFIFRRSVSLGTLNMSFEFRQFVEHMAGSYNGDSYHLIAKNCNHFTDDISKRLTGKSIPGWVNRLARIGSFCNCLLPESIQ
>P.radiata|2053552
QLYLNVYDLTPLNNYMYWFGVGIFHSGIEAHGVEYAFGAHDYPSSGVFEVEPKSCPGFIFRRSVPLGTLNMSIEFRQFVEHMAGSYNGDSYHLIAKNCNHFTDDISRRLTGKSIPGWVNRLARIGSFCNCLLPEGIQ
>P.jeffreyi|2081352
QLYLNVYDLTPLNNYMYWFGVGIFHSGIEAHGVEYAFGAHDYPTSGVFEVEPKSCPGFIFRRSVPLGTVNMSIEFRQFVEHMAGSYNGDSYHLIAKNCNHFTDDISRRLTGKSIPGWVNRLARIGSFCNCLLPEGIQ
>P.parviflora|2077847
QLYLNVYDLTPLNNYMYWFGVGIFHSGIEAHGVEYAFGAHDYPSSGVFEVEPKSCPGFIFRRSVSLGTVNMPLEFRQFVEHMAGSYNGDSYHLIAKNCNHFTDDICRRLTGKPIPGWVNRLARIGSFCNCLLPESIQ
>S.lescurii|2009483
PLYLNVYDLTPINGYVYWIGLGIFHSGIEAHGAEYAFGAHDYPSSGVFEVEPRRCPGFTFRSSVPLGTTDLSLEFRSFIEQCADEYYGDTYHLIAKNCNHFTDDLCQRLTGKSIPGWVNRLARIGYTCNCLLPEGLQ
>S.fallax|Sphfalx03G037900.1.p
PLYLNVYDLTPINGYVYWIGLGIFHSGIEAHGAEYAFGAHDYPSSGVFEVEPRRCPGFTFRSSVPLGTTDLSLEFRSFIEQCADEYYGDTYHLIAKNCNHFTDDLCQRLTGKSIPGWVNRLARIGYACNCLLPEGLQ
>S.recurvatum|2018324
PLYLNIYDLTPINGYVYWIGLGIFHSGIEAHGAEYAFGAHDYPSSGVFEVEPRRCPGFTFRSSVPLGTTDLSLEFRSFIEQCADEYYGDTYHLIAKNCNHFTDDLCQRLTGKSIPGWVNRLARIGYACNCLLPEGLQ
>S.fallax|Sphfalx18G016900.1.p
PVYLNVYDLTPINGYIYWLGLGIFHSGIEAHGAEYAFGAHDYPTSGVFEVDPRHCPGFTFRTSVVLGTTDLSLEFRSFVEQCADEYYGDTYHLIAKNCNHFTDDLCRRLMGKSIPGWVNRLARIGYACNCLLPEGLQ
>S.lescurii|2001417
PVYLNVYDLTPLNGYFYWIGIGIYHSGIEAHGAEYAFGAHDYPTSGVFEVEPRHCPGFRFRSSL----LDLSLEFRSFIEKCADEYCGDTYHLIARNCNHFTDDLCQRLMGKPIPGWVNRLARIGYMCNCLLPEGLQ
>S.fallax|Sphfalx13G116100.1.p
PVYLNVYDLTPLNGYFYWIGIGIYHSGIEAHGAEYAFGAHDYPTSGVFEVEPRHCPGFTFRSSLPLGTTDLSLEFRSFIEKCADEYCGDTYHLIARNCNHFTDDLCQRLMGKPIPGWVNRLARIGYMCNCLLPEGLQ
>S.recurvatum|2021127
-VYLNVYDLTPLNGYFYWIGIGIYHSGIEAHGAEYAFGAHDYPTSGVFEVEPRHCPGFTFRSSLPLGTTDLSLEFRSFIEKCADEYCGDTYHLIARNCNHFTDDLCQRLMGKPIPGWVNRLAKIGYMCNCLLPEGLQ
>Physcomicromitrium.sp|2007345
DIFLNVYDLTPMNSYVYWVGLGIFHSGIEAHGAEYAFGAHDFPTSGVFEVEPKHCPGFTYRRSVHLGTTSLNVEFRSFIEQCADEYYGDTYHLIIKNCNHFSDDVCRRLTGKPIPGWVNRLARVGYMCNCLLPEGLQ
>P.patens|Pp3c11_20830V3.1
DIFLNVYDLTPMNSYVYWVGLGIFHSGIEAHGAEYAFGAHDFPTSGVFEVEPKHCPGFTYRRSVHLGTTSLNVEFRSFIEQCADEYYGDTYHLIIKNCNHFSDDVCRRLTGKPIPGWVNRLARVGYMCNCLLPEGLQ
>P.patens|Pp3c7_6280V3.1
DIFLNVYDLTPMNNYVYWVGLGIFHSGIEAHGAEYAFGAHDYPTSGVFEVDPKQCPGFTFRRSVHLGTTSLNAEFRSFMEQCADEYYGDSYHLIVKNCNHFSDDVCRRLTGKPIPGWVNRLARVGYMCNCLLPEGLQ
>T.lepidozioides|2077854
PVFLNVYDLTPMNGYAYWVGLGIFHSGIECHGVEYAFGAHEYSTSGVFEVEPRGCPGFTYRKTVLLGTTSLTLEFRSFMEDCSEDYYGDTYHLIVKNCNHFSEDVGRRLTGKAIPGWVNRLARIGWCCNCLLPEGLQ
>S.fallax|Sphfalx01G172500.1.p
PVHLNIYDLTPMNGYVYWVGLGIYHSAIEAHGAEYAFGAHDYATSGVFEVEPKHCPGFTFRRSVLLGTTELNLEFRSFIEQCADEYHGDTYHLIAKNCNHFSDDVSRRLMGRSIPGWVNRLAHIGYMCNCLLPEGLQ
>S.recurvatum|2005648
PVHLNIYDLTPMNGYVYWVGLGIYHSAIEAHGAEYAFGAHDYATSGVFEVEPKHCPGFTFRRTVLLGTTDLNLEFRSFIEQCADEYHGDTYHLIAKNCNHFSDDVCRRLIGRSIPGWVNRLARIGYMCNCLLPEGLQ
>S.lescurii|2011554
PVHLNVYDLTPMNGYVYWVGLGIYHSGIEAHGAEYAFGAHDYATSGVFEVEPKHCPGFTFRRTVLLGTTDLNLEFRSFIEQCADEYHGDTYHLIAKNCNHFSDDVCRRLIGRSIPGWVNRLARIGYMCNCLLPEGLQ
>S.fallax|Sphfalx05G002200.1
PVHLNVYDLTPMNGYVYWVGLGIYHSGIEAHGAEYAFGAHDYATSGVFEVEPKHCPGFTFRRTVLLGTTDLNLEFRSFIEQCADEYHGDTYHLIAKNCNHFSDDVCRRLIGRSIPGWVNRLARIGYMCNCLLPEGLQ
>S.fallax|Sphfalx01G016400.1.p
PVHLNVYDLTPMNGYVYWLGLGIYHSGIEAHGAEYAFGAHDYATSGVFEVEPKHCPGFTFRRSVLLGTTNLNLEFRSFIEQCADEYHGNTYHLIAKNCNHFSDDISRRLIARSIPGWVNRLARIGYMCNCLLPEGLQ
>M.vincentianus|2019689
-IYLNVYDLTPLNGYVYWVGLGIYHSGVEAHGVEYAFGAHDFPTSGVFEVEPRNCPGFTYRTTVLLGATGLNLDFRTFIEECSEDYNGDTYHLIAKNCNHFSDDISARLTGRPIPGWVNRLARIGWFCNCLLPETLQ
>M.tosanus|2051122
-IYLNVYDLTPLNGYVYWVGLGIYHSGVEAHGVEYAFGAHDFPTSGVFEVEPRNCPGFTYRTTVLLGATGLSLDFRTFIEQCSEDYNGDTYHLIAKNCNHFSDDISTRLTGSPIPGWVNRLARIGWFCNCLLPETLQ
>P.carolinianus|2004509
-IYLNIYDLTPLNSYFYWVGLGIYHSGIEAHGVEYAFGAHDFPTSGVFEVDPRNCPGFTYRTTVLLGATGLDLDFRTFIEQCAEEYNGDTYHLIAKNCNHFSDDISTRLTGNPIPGWVNRLARLGWFCNCLLPETLQ
>P.carolinianus|2023109
PIYLNVYDLTPLNGYFYWFGLGIFHSGVEAHGVEYAFGAHEFPSSGVFEVEPRGCPGFTYRKTIQLGTTSLDSEFRTFVGQCAADYNGDTYHLIAKNCNHFSDDISTRLTGNPIPGWVNRLARIGWFCNCLLPESLQ
>A.agrestis|AagrOXF_evm.model.utg000002l.646.2
PIYLNVYDLTPLNGYFYWFGLGIFHSGVEAHGVEYAFGAHEFPSSGVFEVEPRGCPGFTYRKTIQLGTTSLDSEFRTFVGQCAADYNGDTYHLIAKNCNHFSDDISTRLTGNPIPGWVNRLARIGWFCNCLLPESLQ
>A.punctatus|Apun_evm.model.utg000023l.22.1
PIYLNVYDLTPLNGYFYWFGLGIFHSGVEAHGVEYAFGAHEFPSSGVFEVEPRGCPGFTYRKTIQLGTTSLDSEFRTFVGQCAADYNGDTYHLIAKNCNHFSDDISTRLTGNPIPGWVNRLARIGWFCNCLLPESLQ
>Isoetes.sp|2073545
PIYLNVYDLTPLNGYFYWFGVGIYHSGIEAHGVEYGYGAHDYPSSGVFEVEPRNCPGFMYRKTLQIGTTDLNPEFREFIEDLAGNYNGDSYHLIVKNCNHFSNDVCMRLIGKSIPGWVNRLAKLGQLCNCLLPDSLQ
>I.tegetiformans|2097023
PIYLNVYDLTTLNGYCYWFGLGIFHSAIEAHGVEYAFGAHDYPTSGVFEVEPRHCPGFIFRRSLLLGTTDLSVEFRQFIEHIAGSYNGDTYHLICKNCNHFCEDISVRLTGRPIPGWVNRLARIGWLCKCLLPECLQ
>L.japonicum|2014738
TIYLNVYDVTHINTYLYWLGLGIFHSGIEVHGVEYAFGAHDYPTSGVFEVEPRNCPGFIFHRAIAVGTTDKDMQFRQFIEQVAREYAGDSYHLIAKNCNHFTNDVCLQLMKEPAPAWVNRLANIGAFCSCLLPESLQ
>E.diffusum|2000744
SIFLNVYDLTTLNNYFYWFGIGIFHSAVEVHGVEFAFGAHEYATTGVFEIEPRQCPGFIFRRTVELGTTDLSEKVREAIEKISDEYKGNSYHLIAKNCNHFSNDLSLRLTGKGIPGWVNRLAGMGAFCNCLLPESLQ
>M.branii|2047813
PVYINVYDLTEYNNYMYWLGLGIYHSGLEVHGVEYAFGAHDYPSSGVFEVDPRNTPGFTYRTTILMGSTPLGREFRAFLERAAERYTGDSYHLIVKNCNHFTAEMCSRLVGRPPPGWINRLARIGWLVNCLLPEGLR
>S.lycopersicum|Solyc08g078220.2.1
LLYLNVYDLTPVNNYLYWAGLGVFHSGIEVHGLEYGYGAHEYPSSGIFEVEPRSCPGFTFRRSVLLGSTDMSSEVRSYMEHISGKYHGDSYHLIAKNCNHFADEVCSHLTGKPIPGWVNRLARVGSFCNCILPESIQ
>A.tricopoda|ERN00211
QLYLNVYDLTPINNYLYWVGLGIFHSGIEVHGLEYGFGAHDFPTSGVFEVEPKSCPGFIYRRSIFLGSTDMSSEFRTFMENLAGKYHGDTYHLIAKNCNHFSDDVCMKLTGKPIPGWVNRLARLGSFCSCLLPESIQ
>O.sativa|Os04t0548000-01 Protein of unknown function DUF862, eukaryotic domain containing protein.
SVVVNVYDLTPMNNYLYWFGLGIFHSGIEVHGVEYGFGAHEFPTSGVFEVEPKNCPGFVYRRSVRMGTTGMSAEFRSFIEKLTGKYNGNSYHLISKNCNHFTDDVSKNLTGKPIPGWVNRLARVGSFFNYLLPKSIQ
>M.polymorpha|Mp4g10410
PIYLNVYDLTPMNGYVYWVGLGIFHSGIEAHGWEYAFGAHDYPSSGVFEVEPRNCPGFTFRRSIVLGSTDMSQDFRNFIENISAEYSGNTYHLIVKNCNHFTNDVCYRLTGKEIPGWVNRLAGIGLFCNCLLPESLQ
>A.agrestis|AagrOXF_evm.model.utg000002l.646.1
PIYLNVYDLTPLNGYFYWFGLGIFHSGVEAHGVEYAFGAHEFPSSGVFEVEPRGCPGFTYRKTIQLGTTSLDSEFRTFVGQCAADYNGDTYHLIAKNCNHFSDDISTRLTGNPIPGWVNRLARIGWFCNCLLPESLQ
>M.polymorpha|Mp1g23750
PIYLNVYDLTPMNGYVYWFGLGIFHSGIEVHGLEYGFGAHDYPSTGVFEVEPRNCPGFTFRRSIVMGTTDMTQQFRSFIEAYKDDYRGNSYHLIAKNCNHFSNEVCSKLTGQEIPGWVNRLAGIGSFCNCLLPESLQ
>Z.marina|Zosma11g00580
PLLLNVYDLTNQNDYMYWCGVGIYHSGIEVHGLEYGYGAHEYPTSGVFEVEPKSCPGFKYRCTIVLGYVNMASEFRTFMESIVGDYYGDMYHLVYKNCNHFSDDICSRLTGKRIPAWINRLANIGAVCSCLLPESLQ
>O.sativa|Os06t0560400
TVVLNVYDLTPLNNYLHWCGLGIFHSAVEVHGSEYSFGAHDHPTSGVFEVEPKCCPGFMYRCSIFIGRTSLNLEFRDFIQRMASEYHGDTYHLISKNCNHFTDDLSTRLTGKPIPGWVNRPAKLGAFCNCLLPESMR
>K.nitens|kfl00056_0290
PIYLNVYDLTPANGYFYWLGLGIYHSGLEAHGTEYAYGAHDYPTSGVFEVEPKNTPGFVFRESIEMGTTSMTREFRGFIEAAADEYTGDSYHLIVKNCNHFTDDMCYRMTGRRIPGWINRLAHIGWIFNCLLPESLQ
>A.agrestis|AagrOXF_evm.model.utg000002l.646.4
PIYLNVYDLTPLNGYFYWFGLGIFHSGVEAHGVEYAFGAHEFPSSGVFEVEPRGCPGFTYRKTIQLGTTSLDSEFRTFVGQCAADYNGDTYHLIAKNCNHFSDDISTRLTGNPIPGWVNRLARIGMVQYEMFPRLW-
>A.filiculoides|Azfi_s0168.g054608
PVYLNIYDLTSFNDYLYWFGIGIFHSGIEINEVEYAFGGHDFHTCGIFEVKPRSCPGFTFRRSIAIGSTDLSSDIWNVLDDMSSHYTGDSYNFLTKNCNHFTNELCLTLTGRSLPGWVNRLAGLGSFCSCVLPESFL
>C.braunii|g40573.t1
NVYLNIYDLTPANNYFYWLGLGVYHSGVEAYGVEYAYGAHDLPTSGVFEVEPKNTPGFIYRTSILIGTTELSRQLRNFIDNCVDEYTGESYHLIIKNCNHFTDDICTRLTGKGIPGWVNRLARLAWLFNCLLPEALQ
>S.cucullata|Sacu_v1.1_s0039.g012252
PIYLNVYDVTNLNNYLYWFGCGIFHSGIEAHGVEYAFGAHEYATPGVFEVEPKNCPGFIFRKTIVVGTTDKDLQFRAFMEQLAVDYAGNSYHLLAKNCNHFTDEACVKLTKRSAPSWINRLARIGK-CSIFLSRAHF
>M.endicherianum|ME000009S10453
NVYVNVYDLTSYNDYMYWCGLGIFHSGLEVHGTEYAFGAHDYSSSGVFEVEPRNTPGFEYRTTLQMGQTDLDVEFRAFLEKAAVDYTGDSYHLITKNCNHFTNDMCRRLVAREVPGWINRLAYLGWMLNCLLPEALR
>S.moellendorffii|SM000094S24718
-----------MNAYVYWCGLGIYHSGLEAHGVEYAFGAHDHPSSGVFEVEPRNTPGFTFRESILMGTTELPPALRALVEAAAAEYAGNMYHLVGRNCNHFTDDVCSRLLRRRIPGWINRLARLAWALNCLLPEGLQ
>C.thalictroides|2006777
PIYLNVYDVTPLNSYLYWLGLGVFHSGIEVHGVEYAFGAHEYPSSGIFEVEPQNCPGFMFRRTITLGTTDKGEQVRELIEQLSLDYTGDSYHLIAKNCNHFTNDVCMKLTKKSAPGWVNRLAYIGAFCSCVLPESLQ
>P.glycyrrhiza|2009234
PIYLNVYDVTDLNNYLFWLGLGIFHSGIEVHGVEYAFGAHDYPTSGVFEVEPRNCPGFLFRRTITVGTTDKDFQLREFMEQLSLDYTGDSYHLISKNCNHFTNEACEKLTKRSAPGWVNRLARIGAFCSCLLPESLQ
>A.fatua|2006198
PVYLNVYDLTPMNGYIYWAGLGIFHSGIEVHGVEYAFGAHDYPTSGVFEVEPRQCPGFRFRRSIFLGTTCLDIQVRQFMELQSVNYNGDTYHLIMKNCNHFCKDMCYKLTGSKIPKWVNRLARIGAICNCLLPESLK
>M.viride|2035106
-VWLNIYDLSSFNKWGYYVGVGAFHSGLEVYGAEWGYGSHPDETTGVFRVRPRSTPGYKFRCSLFLGKTALTEESKAAAISLHPQYPGNAYHILSKNCNHFTDMLARKLLGRGIPNWVNRLGR--------------
>N.aenigmaticus|2001743
-VLLHVYDVTNSMNKLMRDGLGIFHGAVQVFEEEWSFGYCD-AGPGVFSCPPKLNPMYTYRESISLGSTTLSVEVKQVLNELSRAWPGYTYDLLSRNCNHFCEEFLERLGAQKLPPWVNRFATAANTMDKLRQAKTE
>A.thaliana|AT4G17486
PVYLNVYDLTPVNNYLYWFGIGIFHSGIEAHNLEYCYGAHEYPTSGVYEVEPRNCPGFIFRRSVLLGTTSMSSDFRSYMEKLSRKYHGDTYHLIAKNCNHFTEEVCLQLTGKPIPGWINRLARVGSFCNCLLPESIQ
>gnl|onekp|PIVW_scaffold_2006777 Ceratopteris_thalictroides
PIYLNVYDVTPLNSYLYWLGLGVFHSGIEVHGVEYAFGAHEYPSSGIFEVEPQNCPGFMFRRTITLGTTDKGEQVRELIEQLSLDYTGDSYHLIAKNCNHFTNDVCMKLTKKSAPGWVNRLAYIGAFCSCVLPESLQ
>gnl|onekp|RMVB_scaffold_2006198 Avena_fatua
PVYLNVYDLTPMNGYIYWAGLGIFHSGIEVHGVEYAFGAHDYPTSGVFEVEPRQCPGFRFRRSIFLGTTCLDIQVRQFMELQSVNYNGDTYHLIMKNCNHFCKDMCYKLTGSKIPKWVNRLARIGAICNCLLPESLK
>gnl|onekp|CJNT_scaffold_2009234 Polypodium_glycyrrhiza
PIYLNVYDVTDLNNYLFWLGLGIFHSGIEVHGVEYAFGAHDYPTSGVFEVEPRNCPGFLFRRTITVGTTDKDFQLREFMEQLSLDYTGDSYHLISKNCNHFTNEACEKLTKRSAPGWVNRLARIGAFCSCLLPESLQ
>gnl|onekp|TXVB_scaffold_2014215 Lunularia_cruciata
PIYLNVYDLTPMNGYVYWFGLGIFHSGIEAHGQEYAFGAHDYSTSGVFEVQPRRCPGFTFRRSIVMGSTNTTQEFRTFIEQCADDYSGNSYHLIAKNCNHFTNDVCVRLTGKEIPGWVNRLAGIGSFCNCLLPESLQ
>C.braunii|g40573.t1
NVYLNIYDLTPANNYFYWLGLGVYHSGVEAYGVEYAYGAHDLPTSGVFEVEPKNTPGFIYRTSILIGTTELSRQLRNFIDNCVDEYTGESYHLIIKNCNHFTDDICTRLTGKGIPGWVNRLARLAWLFNCLLPEALQ
>M.endicherianum|ME000009S10453
NVYVNVYDLTSYNDYMYWCGLGIFHSGLEVHGTEYAFGAHDYSSSGVFEVEPRNTPGFEYRTTLQMGQTDLDVEFRAFLEKAAVDYTGDSYHLITKNCNHFTNDMCRRLVAREVPGWINRLAYLGWMLNCLLPEALR
>M.viridae|Mesvi1353S02616
TVWLNIYDLSSFNKWGYYVGVGAFHSGLEVYGAEWGYGSHPDETTGVFRVRPRSTPGYKFRCSLFLGKTALTEESKAAAISLHPQYPGNAYHILSKNCNHFTDMLARKLLGRGIPNWVNRLARIGHRCSCMLPFLVR
>C.atmophyticus|Chrsp12S02019
AVLLHVYDVTNSANRLMRDGVGVFHGGIEVYGEEWSFGYCE-RGTGVFCTVPTKNPMYSFRETVPLGMTALTAKVKEIVTALSVDWQGCTYDLLARNCNHFCNELCEKLGVAPIPAWVNRLANGGTAVDTVKQLSSE
