# Supplementary material for: Charting the evolutionary path of the SUMO modification system in plants reveals molecular hardwiring of development to stress adaptation
Source: Plant Cell. 2024 Jun 26;36(9):3131–44. doi: 10.1093/plcell/koae192 (PMC11371177; doi:10.1093/plcell/koae192)
Supplement: koae192_Supplementary_Data [file koae192_supplementary_data.zip › DESI4_Mafft_alignment.fasta]

>Oryzasativa|Os02t0655500-01
---------------------------------------------------------MDT
GNKGTATPVLLNVYDLTPAN-----------DYLYWLGF---GVFHSGIE----------
---------VHGMEYGFGAHDFPSSGVFEVESKSCPGFIYRKT----VWLGTTDMSHGEY
RSFIEKLAGKYHGNSYHLVSKNCNHFTDDVCKNLTGKPIPSWVNRLARV-----------
----------GSFFDCLLPESVQ-VS------------PVGRV----PTLRP--------
----VAD-DDLDS-IS----------------TV--------SD----------------
----NNEED-KHLLPAPS----------------------NDL-HSV-------------
---D-----VPLKLAK------------DVL-----------------------------
-------------------------------
>A.vera|2048330
---------------------------SS------------------------AREQRNG
GCGSSRTHLYLNVYDLTPIN-----------NYLYWFGL---GIFHSGIE----------
---------VHGMEYGFGAHEYSSSGVFEVEPKSCPGFVYRRS----VWLGTTDMSPSEF
RLFLEQLAGKYHGDTYHLISKNCNHFTDDVCKNLTGKPIPGWVNRLARL-----------
--------VSGSFCNCLLPQSIQ-AT------------TVRHL----PDHSF--------
----SEFSDGFES-VA----------------S---SIMDE-SE----------------
----DEELD-HHLLTTPPD---------------------SDP-AHS-------------
--RD-----KSLRTVR------------DIV-----------------------------
-------------------------------
>A.tricopoda|ERN15211
MG--------------SFLR-SLAMKATV-------------------------SSSAYN
ESDGDPAQLYLNIYDLTPVN-----------DYLYWFGL---GIYHSGIE----------
---------IHGLEYGFGAHDFPTSGVFEVEPRNCPGFVYRCS----ILLGSIDMTPTDL
REFMENMARKYHGDTYHLISKNCNHFTDDVCLRLAGKPIPGWVNRLARL-----------
----------GSLCSCLLPESLQ-TS------------TVRHM----PEYHG--------
----CSD-DGSES-QS----------------TSAMHDQVE-ID----------------
----ERDQD-KHLLPISN----------------------GEV-CFI-------------
--K---------------------------------------------------------
-------------------------------
>A.vera|2048142 
------------------------------------------------------------
--GGSRTHIYLNIYDLTPVN-----------NYLYWIGF---GIFHSGIE----------
---------VHGMEYGFGAHDYPTSGVFEVEPKSCPGFIFRRS----VWLGTTDMSRAEF
RTFIEHLSQKYYGDTYHLIAKNCNHFTDDVCMRLTGKPIPGWVNRLAKL-----------
----------GSFCNCLLPENIQ-VA------------AVRHC----PEHME--------
----LSE-GSESVVSS----------------T---MGDSD-D-----------------
----DDEQH-QHLLGTPHQIAAAT--------------MINEP-SSA-------------
--RD-----KPVKLAR------------DLL-----------------------------
-------------------------------
>A.thaliana|AT4G17486
------------------MW-VPTLSSSSC----------------------SSDERDES
SGEAALTPVYLNVYDLTPVN-----------NYLYWFGI---GIFHSGIE----------
---------AHNLEYCYGAHEYPTSGVYEVEPRNCPGFIFRRS----VLLGTTSMSRSDF
RSYMEKLSRKYHGDTYHLIAKNCNHFTEEVCLQLTGKPIPGWINRLARV-----------
----------GSFCNCLLPESIQ-LT------------AVSAL----PERLE--------
----FSD-EDESN-SE----------------AS--SVSD--------------------
----EEGSE-QHLINVAD----------------------REI-VYL-------------
--QN-----KPVRLTR------------EEI--P--------------------------
-------------------------------
>S.alba|2010325 
------------------------------------------------------------
------------------------------------------------IV----------
---------AHDLEYCYGAHEYPTSGVYEVEPKNCPGFIFRRS-----LLGTTTMSRSDF
RSYMEKLSRKYHGDTYHLIAKNCNHFTEEVCLQLTGKPIPGWINRLARV-----------
----------GSFCNCLLPESIQ-LT------------AVSAP----SERLE--------
----FSD-EDDSN-SE----------------AS--SVSD--------------------
-----EGPD-QHLINVAD----------------------KEV-VYL-------------
--QN-----K--------------------------------------------------
-------------------------------
>S.alba|2021174 
---------------------------SS------------------------SEEKSGG
GEVAGLTPVYLNVYDLTPVN-----------DYLYWFGI---GIFHSGIE----------
---------AHGMEYCYGAHEYSSSGVYEVEPKNCPGFIFRRS----LLLGTTTMSPSDF
RSYMEKLSSKYHGDTYHLIAKNCNHFTEEVCLQLTGKPIPGWINRLARL-----------
----------GSFCNCLLPESIQ-LT------------AVSAP----SERLE--------
----FSD-EAESN-SE----------------AS--SVSDD-DE----------------
----EEGSE-KHLINAAD----------------------REV-VYL-------------
--QN-----KPVRLTR------------E-------------------------------
-------------------------------
>S.alba|2016773 
------------------MR-VLGLSSSLC----------------------STQEKEVE
EMVGGLTPVYLNVYDLTPVN-----------NYLYWFGL---GIFHSGIE----------
---------AHGFEYGYGAHEYSSSGVFEVEPRNCPGFIFRRA----VLLGTTSMSPSDF
RSFMEKLSRKYHGDTYHLIAKNCNHFTEEVCLQVTGKPIPGWINRMARV-----------
----------GSFCNCILPESIQ-LS------------TVGQ-----PEALE--------
----FSD-DNDGS-EE----------------SVASSLSEE-TD----------------
----GEGQD-HHLITAPN----------------------SDI-AYL-------------
--QD-----RPVRLAR------------ELLQEPSD------------------------
-------------------------------
>A.thaliana|AT5G47310
------------------MR-VLGLSSSLCSG--------------------EDKEEEEI
NGEGSLTPVYLNVYDLTPVN-----------NYLYWFGL---GIFHSGIE----------
---------AHGFEYGYGAHEYSSSGVFEVEPRSCPGFIFRRS----VLLGTTSMSRSDF
RSFMEKLSRKYHGDTYHLIAKNCNHFTEEVCLQVTGKPIPGWINRMARV-----------
----------GSFCNCILPESIQ-LS------------SVNH-----PEALE--------
----FSD-DNDGS-EE----------------SVASSVSYE-TD----------------
----GEGSD-HHLITAPN----------------------SDI-AYL-------------
--QD-----RPVRLAR------------ELLQEPTD------DTSPQYLLKRS-------
-------------------------------
>G.soja|2002140 
------------------MR-WFPLSTTS------------------------NSERERN
RENTSRTSVYLNVYDLTPIN-----------NYLYMLGL---GIFHSGIQ----------
---------VHDIEYGFGAHEYPSSGVFEVEPRSCPGFIFRRS----VLLGSTDMSNSEF
RAFIEHLSAKYHGDTYHLIAKNCNHFTDEVCQHLTGSPIPGWVNRMARV-----------
----------GSFCNCLLPESLQ-VA------------AVRHL----PERLA--------
----FDD-DDGSA-SD----------------GL--SASLE-GE----------------
----EDESN-HHLLTGPN----------------------GDV-AFL-------------
--KE-----KPVRLAR------------EHL-----------------------------
-------------------------------
>G.soja|2027215
------------------MP-EFPL--SS------------------------RLERVQN
SLRESGSLVYLNVYDLTPAN-----------NYLYAFGV---GIFHSGIE----------
---------VHGMEYGFGAHEYPTSGIFEVEPRSCPGFIFRRS----VLLGSTDMSSSEF
RSFIERLSGKYHGDSYHLIAKNCNHFTDEVCQQLTGKPIPAWVNRLARV-----------
----------GSFCNCLLPESLQ-VA------------AVRHL----PERVA--------
----FDD-DDGSA-SD----------------GL--SASLE-GE----------------
----EDESN-HHLLTGPN----------------------GDV-A---------------
------------------------------------------------------------
-------------------------------
>C.sinensis|CsNadorcott.v0.1.P06324.1
------------------MR-FFSSSSSF------------------------SLTKEQN
SRGSNHALLYLNVYDLTPLN-----------NYLYWFGL---GIFHSGIE----------
---------AHGLEYGFGAHEYRTSGVFEVEPKSCPGFIFRRS----VLLGTTNLSRAEF
RSFMEHLSGKYHGDTYHLIAKNCNHFTEEVCMQLTGKCIPGWVNRMARLGKKKFSPCVFM
LPEKQPWSSQGSFCNCLLPESIQ-IT------------AVAHL----PDRPT--------
----YSD-DDILESPA----------------S---SITAE-SE----------------
----EEEAAVHHLLTAPN----------------------SDG-AFL-------------
--KE-----KPVRRTK------------EAM-----------------------------
-------------------------------
>C.sinensis|CsNadorcott.v0.1.P04018.1
------------------MR-FFSSSSSF------------------------SLTKEQN
SRGSNHALLYLNVYDLTPLN-----------NYLYWFGL---GIFHSGIEGVYDDCNGIE
KCVWNEDNPTHGLEYGFGAHEYRTSGVFEVEPKSCPGFIFRRS----VLLGTTNLSRAEF
RSFMEHLSGKYHGDTYHLIAKNCNHFTEEVCMQLTGKCIPGWVNRMARLGKKKFSPCVFM
LPEKQPWSSQGSFCNCLLPESIQ-IT------------AVAHL----PDRPT--------
----YSD-DDILESPT----------------S---SITAE-SE----------------
----EEEAAVHHLLTAPN----------------------SDG-SFL-------------
--KE-----KPVRRTK------------EAM-----------------------------
-------------------------------
>O.sativa|Os03t0100900-02
------------------MR-VLPASWSSAASSSASASADRLNSPTPAPPPPAPPPPAPK
SSSSSSAELYLNIYDISPIN-----------HYLYWFGL---GIFHSGIE----------
---------VHGMEYGFGAHEYPTSGVFQVEPKSCPGFIFRRS----VCVGSTDMSRSEV
RSFIEDLAEDYHGDTYHLIAKNCNHFTADICKRLTGKPIPGWVNRLARL-----------
----------GSFCNCVLPESIK-VS------------AVKDV----TDPPE--------
----FPD-DDMES-NA----------------S---IVDG--SD----------------
----ADDLD--HLLITPS----------------------SDV-VSS-------------
--KD-----KILTPGR------------DSL-----------------------------
-------------------------------
>W.mirabilis|2004872
------------------------------------------------------------
---SKQSRVFLNVYDLTPLN-----------NYLYWLGV---GIHHSGIE----------
---------VHGVEYAFGAHACESSGVFEVEPKSCPGFVFRRS----VLLGTTDLSPSEF
RDFIDRVASSYHGTSYNLMEKNCNHFTDDISKQLTGKHIPGWVNRLARI-----------
----------GSICSCLLPESIE-YT------------AVHPA----AEYDG--------
----YSD-EDSDS-NS----------------S---DKQAD-S-----------------
----DGEQD--NFLFSSD----------------------GD------------------
------------------------------------------------------------
-------------------------------
>W.mirabilis|2014075
------------------------------------------------------------
-----QTQVFLNVYDLTPLN-----------NYFYWFGF---GIYHSGIE----------
---------AHGVEYAFGAHDFESSGVFEVEPKSCPGFVFRRS----VLLGKTDLSPSEF
RQFMEHMALNYYGNTYHLIAKNCNHFTDEISRRATGKPIPGWVNRLARI-----------
----------GSLCNCLLPESIQ-YT------------AVCQT----PRYEV--------
----YSD-DESES-NS----------------S---GEHVV-S-----------------
----EGEQD--RLLFSSN----------------------GE------------------
------------------------------------------------------------
-------------------------------
>G.montanum|TnS000429951t04
------------------MG---------------------------------SVMPIPS
NCGNQQSRVFLNVYDLTPLN-----------NYLYWFGV---GIYHSGIE----------
---------AHGVEYAFGAHDFASSGVFEVEPRSCPGFVFRHS----VLLGFTDLTPSEF
REFIERMASSYYGNSYHLIAKNCNHFTDDVSKRLTGKSIPGWVNRLARI-----------
----------GSFCNCLLPESIQ-YT------------AVRHT----PEYQP--------
----YSE-DDTGS-DT----------------SG--EEQID-S-----------------
----DGEQD--QLLVSSN----------------------GDAKENA-------------
--RE-----KPLKHINLT----------EVL-----------------------------
-------------------------------
>P.engelmanii|2054010 
---------------------------------------------------------DSD
SNSSSRAQLYLNVYDLTPLN-----------NYMYWFGV---GIFHSGIE----------
---------AHGVEYAFGAHDYSSSGVFEVEPKSCPGFIFRRS----VSLGTLNMSPFEF
RQFVEHMAGSYNGDSYHLIAKNCNHFTDDISKRLTGKSIPGWVNRLARI-----------
----------GSFCNCLLPESIQ-VT------------TVRHT----PEYQG--------
----LSE-DGSES-RS----------------T---EGEIE-S-----------------
----DGEQD--HLLISSN----------------------GEAESIE-------------
--RDILW-ETPLKHIK------------EIL-----------------------------
-------------------------------
>P.radiata|2053552 
------------------------------------------------------------
----SRAQLYLNVYDLTPLN-----------NYMYWFGV---GIFHSGIE----------
---------AHGVEYAFGAHDYPSSGVFEVEPKSCPGFIFRRS----VPLGTLNMSPIEF
RQFVEHMAGSYNGDSYHLIAKNCNHFTDDISRRLTGKSIPGWVNRLARI-----------
----------GSFCNCLLPEGIQ-VT------------AVRHT----PEYQG--------
----LSE-DGSES-RS----------------T---EGEIE-S-----------------
----DGEQD-HHLLIPSN----------------------GE------------------
------------------------------------------------------------
-------------------------------
>P.jeffreyi|2081352 
------------------------------------------------------------
----SRAQLYLNVYDLTPLN-----------NYMYWFGV---GIFHSGIE----------
---------AHGVEYAFGAHDYPTSGVFEVEPKSCPGFIFRRS----VPLGTVNMSPIEF
RQFVEHMAGSYNGDSYHLIAKNCNHFTDDISRRLTGKSIPGWVNRLARI-----------
----------GSFCNCLLPEGIQ-VT------------AVRHT----PEYQG--------
----LSE-DGSES-RS----------------T---EGEIE-S-----------------
----DGEQD-HHLLIPSN----------------------GE------------------
------------------------------------------------------------
-------------------------------
>P.parviflora|2077847 
---------------------------------------------------------DSD
SSSSLRAQLYLNVYDLTPLN-----------NYMYWFGV---GIFHSGIE----------
---------AHGVEYAFGAHDYPSSGVFEVEPKSCPGFIFRRS----VSLGTVNMPPLEF
RQFVEHMAGSYNGDSYHLIAKNCNHFTDDICRRLTGKPIPGWVNRLARI-----------
----------GSFCNCLLPESIQ-VT------------AVRHT----PEYQG--------
----LSE-DGSES-RS----------------T---EGEIE-S-----------------
----DGEQD-HHLLISSN----------------------GE------------------
------------------------------------------------------------
-------------------------------
>S.lescurii|2009483 
-----------------------------------------------------------G
SNTKCQVPLYLNVYDLTPIN-----------GYVYWIGL---GIFHSGIE----------
---------AHGAEYAFGAHDYPSSGVFEVEPRRCPGFTFRSS----VPLGTTDLSPLEF
RSFIEQCADEYYGDTYHLIAKNCNHFTDDLCQRLTGKSIPGWVNRLARI-----------
----------GYTCNCLLPEGLQ-VS----------------------------------
------------------------------------------------------------
------------------------------------------------------------
------------------------------------------------------------
-------------------------------
>S.fallax|Sphfalx03G037900.1.p
------------------------MR--------------------------VGNASSAG
SNTNCQVPLYLNVYDLTPIN-----------GYVYWIGL---GIFHSGIE----------
---------AHGAEYAFGAHDYPSSGVFEVEPRRCPGFTFRSS----VPLGTTDLSPLEF
RSFIEQCADEYYGDTYHLIAKNCNHFTDDLCQRLTGKSIPGWVNRLARI-----------
----------GYACNCLLPEGLQ-VS------------VMDTT----DQFRH--------
----GEE----HEFGE----------------G---TEMVE-S-----------------
----ESDQD-STLLTLPN----------------------SDTQTLL-------------
--RD-----S-FKEIVG-----------KPQK----------------------------
----DEHF-----------------------
>S.recurvatum|2018324 
-----------------------------------------------------------G
SNTNCQVPLYLNIYDLTPIN-----------GYVYWIGL---GIFHSGIE----------
---------AHGAEYAFGAHDYPSSGVFEVEPRRCPGFTFRSS----VPLGTTDLSPLEF
RSFIEQCADEYYGDTYHLIAKNCNHFTDDLCQRLTGKSIPGWVNRLARI-----------
----------GYACNCLLPEGLQ-VS----------------------------------
------------------------------------------------------------
------------------------------------------------------------
------------------------------------------------------------
-------------------------------
>S.fallax|Sphfalx18G016900.1.p
------------------------MWKDV--------------------------YPSGS
AITNYRVPVYLNVYDLTPIN-----------GYIYWLGL---GIFHSGIE----------
---------AHGAEYAFGAHDYPTSGVFEVDPRHCPGFTFRTS----VVLGTTDLSPLEF
RSFVEQCADEYYGDTYHLIAKNCNHFTDDLCRRLMGKSIPGWVNRLARI-----------
----------GYACNCLLPEGLQ-VS------------AMMDT----AEFQH--------
----VEE-EIVHELGE----------------E---KEMVE-S-----------------
----ESDQE-CALMTLPN----------------------HDTQALL-------------
--RD-----G-FKEIKGM--DVVVNAVLENVQIPSEVC---TSPPPPGVL--ADEKEPLE
RAT-SQHWFGSFDGFWHWPLMEVFIFTDV--
>S.lescurii|2001417 
----------------------------------------------------------KS
NKSSSPVPVYLNVYDLTPLN-----------GYFYWIGI---GIYHSGIE----------
---------AHGAEYAFGAHDYPTSGVFEVEPRHCPGFRFRSS----L----LDLSPLEF
RSFIEKCADEYCGDTYHLIARNCNHFTDDLCQRLMGKPIPGWVNRLARI-----------
----------GYMCNCLLPEGLQ-VT------------VTET-----TEFPN--------
----GGE-SGCAS-GD----------------G---KEMVE-S-----------------
----ESDQE-RALITVPN----------------------GNLQAFL-------------
--RD--------------------------------------------------------
-------------------------------
>S.fallax|Sphfalx13G116100.1.p
-----------------------MREKNVC----------------------GPAAVSKS
NNSSSPVPVYLNVYDLTPLN-----------GYFYWIGI---GIYHSGIE----------
---------AHGAEYAFGAHDYPTSGVFEVEPRHCPGFTFRSS----LPLGTTDLSPLEF
RSFIEKCADEYCGDTYHLIARNCNHFTDDLCQRLMGKPIPGWVNRLARI-----------
----------GYMCNCLLPEGLQ-VS------------GTDDHAHTPDEFQH--------
----VRP-ETGHDFEEPR--------------G---KEMVE-S-----------------
----GSDQE-CALITLPN----------------------AHTQALL-------------
--RD-----G-FKEFVA-----------KPHQS---------------------------
----DEHY-----------------------
>S.recurvatum|2021127 
------------------------------------------------------------
--------VYLNVYDLTPLN-----------GYFYWIGI---GIYHSGIE----------
---------AHGAEYAFGAHDYPTSGVFEVEPRHCPGFTFRSS----LPLGTTDLSPLEF
RSFIEKCADEYCGDTYHLIARNCNHFTDDLCQRLMGKPIPGWVNRLAKI-----------
----------GYMCNCLLPEGLQ-VS----------------------------------
------------------------------------------------------------
------------------------------------------------------------
------------------------------------------------------------
-------------------------------
>Physcomicromitrium.sp|2007345 
------------------------MTVPE---------------------------CPKG
SDPNRQTDIFLNVYDLTPMN-----------SYVYWVGL---GIFHSGIE----------
---------AHGAEYAFGAHDFPTSGVFEVEPKHCPGFTYRRS----VHLGTTSLNSVEF
RSFIEQCADEYYGDTYHLIIKNCNHFSDDVCRRLTGKPIPGWVNRLARV-----------
----------GYMCNCLLPEGLQ-VT------------ATEA-----P------------
------------------------------------------------------------
------------------------------------------------------------
------------------------------------------------------------
-------------------------------
>P.patens|Pp3c11_20830V3.1
------------------------MTVPE---------------------------CPKG
SDPNRQTDIFLNVYDLTPMN-----------SYVYWVGL---GIFHSGIE----------
---------AHGAEYAFGAHDFPTSGVFEVEPKHCPGFTYRRS----VHLGTTSLNSVEF
RSFIEQCADEYYGDTYHLIIKNCNHFSDDVCRRLTGKPIPGWVNRLARV-----------
----------GYMCNCLLPEGLQ-VT------------ATEA-----PECQH--------
---ASAE-NVTQY-SE----------------E---KEVVE-S-----------------
----ESDQE-RALITTPS----------------------GNTQMLM-------------
--RD-----S-FKERIGPREHALLTASRENTQTVLQP--PEVSIASSQVMRAADGVRTQD
RAPKSPHWFGSFDGLWHWPLMEVFTFSDESL
>P.patens|Pp3c7_6280V3.1
------------------------MTAAE---------------------------CPKG
SDPNCQIDIFLNVYDLTPMN-----------NYVYWVGL---GIFHSGIE----------
---------AHGAEYAFGAHDYPTSGVFEVDPKQCPGFTFRRS----VHLGTTSLNAAEF
RSFMEQCADEYYGDSYHLIVKNCNHFSDDVCRRLTGKPIPGWVNRLARV-----------
----------GYMCNCLLPEGLQ-VT------------ATEA-----PGCQN--------
---PNAE-SVSEF-AE----------------G---KEMVE-S-----------------
----ESDQE-RALITAPS----------------------GNTQTLM-------------
--RD-----S-FKERIGHGDDALQAASRENTQTVSQP--PELSASPSQVMRRADGVKAQD
RASVNP-------------------------
>T.lepidozioides|2077854
------------------------------------------------------------
SDGNRRAPVFLNVYDLTPMN-----------GYAYWVGL---GIFHSGIE----------
---------CHGVEYAFGAHEYSTSGVFEVEPRGCPGFTYRKT----VLLGTTSLTPLEF
RSFMEDCSEDYYGDTYHLIVKNCNHFSEDVGRRLTGKAIPGWVNRLARI-----------
----------GWCCNCLLPEGLQ-VT------------ALE-------------------
------------------------------------------------------------
------------------------------------------------------------
------------------------------------------------------------
-------------------------------
>S.fallax|Sphfalx01G172500.1.p
------------------M---FEMRGDR---------------------------CPPG
SDTASGVPVHLNIYDLTPMN-----------GYVYWVGL---GIYHSAIE----------
---------AHGAEYAFGAHDYATSGVFEVEPKHCPGFTFRRS----VLLGTTELNALEF
RSFIEQCADEYHGDTYHLIAKNCNHFSDDVSRRLMGRSIPGWVNRLAHI-----------
----------GYMCNCLLPEGLQ-VT------------VTETT-----EFPN--------
----GGE-SGCAS-GD----------------G---KEMVE-S-----------------
----ESDQE-RALITVPN----------------------GNLQAFL-------------
--RD-----S-FKETMH-----------DNMQKAVKFGGPEVIVSPPQLS--LEDGEPLE
KEQ-HPHE-----------------------
>S.recurvatum|2005648 
------------------------MRGDR---------------------------CPPG
SDTASGVPVHLNIYDLTPMN-----------GYVYWVGL---GIYHSAIE----------
---------AHGAEYAFGAHDYATSGVFEVEPKHCPGFTFRRT----VLLGTTDLNALEF
RSFIEQCADEYHGDTYHLIAKNCNHFSDDVCRRLIGRSIPGWVNRLARI-----------
----------GYMCNCLLPEGLQ-VT------------VTE-------------------
------------------------------------------------------------
------------------------------------------------------------
------------------------------------------------------------
-------------------------------
>S.lescurii|2011554 
---------------------------------------------------------PGG
SNIDSGVPVHLNVYDLTPMN-----------GYVYWVGL---GIYHSGIE----------
---------AHGAEYAFGAHDYATSGVFEVEPKHCPGFTFRRT----VLLGTTDLNALEF
RSFIEQCADEYHGDTYHLIAKNCNHFSDDVCRRLIGRSIPGWVNRLARI-----------
----------GYMCNCLLPEGLQ-VT------------VTE-------------------
------------------------------------------------------------
------------------------------------------------------------
------------------------------------------------------------
-------------------------------
>S.fallax|Sphfalx05G002200.1
------------------------MRGDR-------------------------RCHPGG
SNIDSGVPVHLNVYDLTPMN-----------GYVYWVGL---GIYHSGIE----------
---------AHGAEYAFGAHDYATSGVFEVEPKHCPGFTFRRT----VLLGTTDLNALEF
RSFIEQCADEYHGDTYHLIAKNCNHFSDDVCRRLIGRSIPGWVNRLARI-----------
----------GYMCNCLLPEGLQ-VT------------VTETS-----EFPN--------
----GVE-SGQAF-GE----------------G---KEMVE-S-----------------
----ESDQE-HALITIPN----------------------GNLQALL-------------
--RD-----S-FKETMC-----------EKIQKAVKLGGPDGGESPTQQS--LEVGEPLE
KEE-NSHE-----------------------
>S.fallax|Sphfalx01G016400.1.p
------------------MKMVKMMRGDRC----------------------SPSSNASA
VAASSGVPVHLNVYDLTPMN-----------GYVYWLGL---GIYHSGIE----------
---------AHGAEYAFGAHDYATSGVFEVEPKHCPGFTFRRS----VLLGTTNLNALEF
RSFIEQCADEYHGNTYHLIAKNCNHFSDDISRRLIARSIPGWVNRLARI-----------
----------GYMCNCLLPEGLQ-VT------------VRETS----AVFPN--------
----GCE-SERAF-GQ----------------G---KEMVE-S-----------------
----EGDQE-CALITIPN----------------------GNMQALL-------------
--RD-----S-FKETML-----------ENMQKTEKLGGPDAGASPPQLN--YEDAEPLE
KAQ-HPQQ-----------------------
>M.vincentianus|2019689 
------------------------------------------------------------
--------IYLNVYDLTPLN-----------GYVYWVGL---GIYHSGVE----------
---------AHGVEYAFGAHDFPTSGVFEVEPRNCPGFTYRTT----VLLGATGLNPLDF
RTFIEECSEDYNGDTYHLIAKNCNHFSDDISARLTGRPIPGWVNRLARI-----------
----------GWFCNCLLPETLQ-V-----------------------------------
------------------------------------------------------------
------------------------------------------------------------
------------------------------------------------------------
-------------------------------
>M.tosanus|2051122 
------------------------------------------------------------
--------IYLNVYDLTPLN-----------GYVYWVGL---GIYHSGVE----------
---------AHGVEYAFGAHDFPTSGVFEVEPRNCPGFTYRTT----VLLGATGLSPLDF
RTFIEQCSEDYNGDTYHLIAKNCNHFSDDISTRLTGSPIPGWVNRLARI-----------
----------GWFCNCLLPETLQ-V-----------------------------------
------------------------------------------------------------
------------------------------------------------------------
------------------------------------------------------------
-------------------------------
>P.carolinianus|2004509 
------------------------------------------------------------
--------IYLNIYDLTPLN-----------SYFYWVGL---GIYHSGIE----------
---------AHGVEYAFGAHDFPTSGVFEVDPRNCPGFTYRTT----VLLGATGLDALDF
RTFIEQCAEEYNGDTYHLIAKNCNHFSDDISTRLTGNPIPGWVNRLARL-----------
----------GWFCNCLLPETLQ-VT------------A---------------------
------------------------------------------------------------
------------------------------------------------------------
------------------------------------------------------------
-------------------------------
>P.carolinianus|2023109 
------------------------------------------------------------
---SSRVPIYLNVYDLTPLN-----------GYFYWFGL---GIFHSGVE----------
---------AHGVEYAFGAHEFPSSGVFEVEPRGCPGFTYRKT----IQLGTTSLDPSEF
RTFVGQCAADYNGDTYHLIAKNCNHFSDDISTRLTGNPIPGWVNRLARI-----------
----------GWFCNCLLPESLQ-VN------------AVRHT----PEFQG--------
----YED-FGEGE-----------------------KEIVE-S-----------------
----DSDQD-QRLLETPN----------------------GD------------------
------------------------------------------------------------
-------------------------------
>A.agrestis|AagrOXF_evm.model.utg000002l.646.2
----------------------MSLRTSV------------------------PTCGSDQ
SSVSSRVPIYLNVYDLTPLN-----------GYFYWFGL---GIFHSGVE----------
---------AHGVEYAFGAHEFPSSGVFEVEPRGCPGFTYRKT----IQLGTTSLDPSEF
RTFVGQCAADYNGDTYHLIAKNCNHFSDDISTRLTGNPIPGWVNRLARI-----------
----------GWFCNCLLPESLQ-VN------------AVRST----PEFQG--------
----YEG-VQESH-----------------------YAPL--------------------
------------------------------------------------------------
------------------------------------------------------------
-------------------------------
>A.punctatus|Apun_evm.model.utg000023l.22.1
----------------------MSLRTSV------------------------PICGSDQ
SSVSSRVPIYLNVYDLTPLN-----------GYFYWFGL---GIFHSGVE----------
---------AHGVEYAFGAHEFPSSGVFEVEPRGCPGFTYRKT----IQLGTTSLDPSEF
RTFVGQCAADYNGDTYHLIAKNCNHFSDDISTRLTGNPIPGWVNRLARI-----------
----------GWFCNCLLPESLQ-VN------------AVRST----PEFQG--------
----YED-FA--------------------------WYMIG-Q-----------------
----KYDFN-R-------------------------------------------------
------------------------------------------------------------
-------------------------------
>Isoetes.sp|2073545 
------------------------------------------------------------
-------PIYLNVYDLTPLN-----------GYFYWFGV---GIYHSGIE----------
---------AHGVEYGYGAHDYPSSGVFEVEPRNCPGFMYRKT----LQIGTTDLNAPEF
REFIEDLAGNYNGDSYHLIVKNCNHFSNDVCMRLIGKSIPGWVNRLAKL-----------
----------GQLCNCLLPDSLQ-VT------------AV--------------------
------------------------------------------------------------
------------------------------------------------------------
------------------------------------------------------------
-------------------------------
>I.tegetiformans|2097023 
------------------------------------------------------------
-------PIYLNVYDLTTLN-----------GYCYWFGL---GIFHSAIE----------
---------AHGVEYAFGAHDYPTSGVFEVEPRHCPGFIFRRS----LLLGTTDLSPVEF
RQFIEHIAGSYNGDTYHLICKNCNHFCEDISVRLTGRPIPGWVNRLARI-----------
----------GWLCKCLLPECLQ-LT------------A---------------------
------------------------------------------------------------
------------------------------------------------------------
------------------------------------------------------------
-------------------------------
>L.japonicum|2014738
------------------------------------------------------------
---SSRATIYLNVYDVTHIN-----------TYLYWLGL---GIFHSGIE----------
---------VHGVEYAFGAHDYPTSGVFEVEPRNCPGFIFHRA----IAVGTTDKDPMQF
RQFIEQVAREYAGDSYHLIAKNCNHFTNDVCLQLMKEPAPAWVNRLANI-----------
----------GAFCSCLLPESLQ-VT------------TVRHT----PEYHI--------
----YED-DGKGH-----------------------------AD----------------
----YYDQE-QHLLTAPN----------------------GDI-----------------
------------------------------------------------------------
-------------------------------
>E.diffusum|2000744 
-------------------------SSNE------------------------PDLKMEK
SNNNKKTSIFLNVYDLTTLN-----------NYFYWFGI---GIFHSAVE----------
---------VHGVEFAFGAHEYATTGVFEIEPRQCPGFIFRRT----VELGTTDLSPEKV
REAIEKISDEYKGNSYHLIAKNCNHFSNDLSLRLTGKGIPGWVNRLAGM-----------
----------GAFCNCLLPESLQ-VD------------AVCH------------------
------------------------------------------------------------
------------------------------------------------------------
------------------------------------------------------------
-------------------------------
>M.branii|2047813
--------------------------------------------------------REDG
GEGATLTPVYINVYDLTEYN-----------NYMYWLGL---GIYHSGLE----------
---------VHGVEYAFGAHDYPSSGVFEVDPRNTPGFTYRTT----ILMGSTPLGPREF
RAFLERAAERYTGDSYHLIVKNCNHFTAEMCSRLVGRPPPGWINRLARI-----------
----------GWLVNCLLPEGLR-VD------------VTRRT----PEYIP--------
----FQQ-ASAHD-ES----------------S---VRTIP-SD----------------
----SDLAE-QRLL----------------------------------------------
------------------------------------------------------------
-------------------------------
>S.lycopersicum|Solyc08g078220.2.1
------------------MR-L--LRSSS------------------------SSSKEQI
NGEKNRSLLYLNVYDLTPVN-----------NYLYWAGL---GVFHSGIE----------
---------VHGLEYGYGAHEYPSSGIFEVEPRSCPGFTFRRS----VLLGSTDMSRSEV
RSYMEHISGKYHGDSYHLIAKNCNHFADEVCSHLTGKPIPGWVNRLARV-----------
----------GSFCNCILPESIQ-VT------------RIRHL----PDHQA--------
----LSE-DGTDS-DA----------------S---SVSVD-SE----------------
----GEDSD-HQLLTVQN----------------------SDM-AFL-------------
--NE-----KPVRLAK------------ELL-----------------------------
-------------------------------
>A.tricopoda|ERN00211
------------------------MPYFL------------------------SNSSLER
RNGGNRTQLYLNVYDLTPIN-----------NYLYWVGL---GIFHSGIE----------
---------VHGLEYGFGAHDFPTSGVFEVEPKSCPGFIYRRS----IFLGSTDMSLSEF
RTFMENLAGKYHGDTYHLIAKNCNHFSDDVCMKLTGKPIPGWVNRLARL-----------
----------GSFCSCLLPESIQ-VA------------AVREL----PEINS--------
----YSD-DSETASII----------------S--IHDLAE-TD----------------
----EEDPD-QHLLNSPN----------------------GDV-AFL-------------
--RE-----KPVKLAR------------ELL-----------------------------
-------------------------------
>O.sativa|Os04t0548000-01 Protein of unknown function DUF862, eukaryotic domain containing protein.
--------------------------MAV-------------------------QNGGGD
GSGSGAASVVVNVYDLTPMN-----------NYLYWFGL---GIFHSGIE----------
---------VHGVEYGFGAHEFPTSGVFEVEPKNCPGFVYRRS----VRMGTTGMSRAEF
RSFIEKLTGKYNGNSYHLISKNCNHFTDDVSKNLTGKPIPGWVNRLARV-----------
----------GSFFNYLLPKSIQ-VS------------AVRHV----PTHPA--------
----FSD-DDMDS-RS----------------C---SISGD-SD----------------
----VDELD-QHLLSATT----------------------IEL-HSI-------------
--EH-----QS-------------------------------------------------
-------------------------------
>M.polymorpha|Mp4g10410
------------------------MLSNV------------------------PTSGSDG
TSASNRVPIYLNVYDLTPMN-----------GYVYWVGL---GIFHSGIE----------
---------AHGWEYAFGAHDYPSSGVFEVEPRNCPGFTFRRS----IVLGSTDMSPQDF
RNFIENISAEYSGNTYHLIVKNCNHFTNDVCYRLTGKEIPGWVNRLAGI-----------
----------GLFCNCLLPESLQ-VP------------VAGSA----SDGYEGSEQELKR
SLTSLAD-NAHDS-PS----------------S---KGGVE-S-----------------
----ESDQDQQLLLRTPN----------------------GDTQALM-------------
--RD-----R-MSDAS--------------------------------------------
-------------------------------
>A.agrestis|AagrOXF_evm.model.utg000002l.646.1
----------------------MSLRTSV------------------------PTCGSDQ
SSVSSRVPIYLNVYDLTPLN-----------GYFYWFGL---GIFHSGVE----------
---------AHGVEYAFGAHEFPSSGVFEVEPRGCPGFTYRKT----IQLGTTSLDPSEF
RTFVGQCAADYNGDTYHLIAKNCNHFSDDISTRLTGNPIPGWVNRLARI-----------
----------GWFCNCLLPESLQ-VN------------AVRST----PEFQG--------
----YED-FGEGE-----------------------KEIVE-S-----------------
----DSDQD-QRLLATPN----------------------GDSQSLI-------------
--HD-----R-TKV----------------------------------------------
-------------------------------
>M.polymorpha|Mp1g23750
------------------MS-GGDMGANG-----------------------AASSSAGR
SATSAREPIYLNVYDLTPMN-----------GYVYWFGL---GIFHSGIE----------
---------VHGLEYGFGAHDYPSTGVFEVEPRNCPGFTFRRS----IVMGTTDMTRQQF
RSFIEAYKDDYRGNSYHLIAKNCNHFSNEVCSKLTGQEIPGWVNRLAGI-----------
----------GSFCNCLLPESLQ-VA------------VVGQT----GRNEP--------
--------------KI----------------P---------------------------
----EGESD-LLLLALPD----------------------GDTKSLM-------------
--SD-----RRLSGAH--------------------------------------------
-------------------------------
>Z.marina|Zosma11g00580
----------------------MGSMLSL------------------------ECERDEN
GNGDAKTPLLLNVYDLTNQN-----------DYMYWCGV---GIYHSGIE----------
---------VHGLEYGYGAHEYPTSGVFEVEPKSCPGFKYRCT----IVLGYVNMAPSEF
RTFMESIVGDYYGDMYHLVYKNCNHFSDDICSRLTGKRIPAWINRLANI-----------
----------GAVCSCLLPESLQ-LP------------AIKQP----LEYHL--------
----GSE-DGSES-PS----------------I---ISAQE-SD----------------
----DTDQD--RLLSPPKT--------------------GGDV-AFI-------------
--QE-------VRR----------------------------------------------
-------------------------------
>O.sativa|Os06t0560400
------------------MGGAVSGGGAG------------------------AAGAGAG
AEGEGAYTVVLNVYDLTPLN-----------NYLHWCGL---GIFHSAVE----------
---------VHGSEYSFGAHDHPTSGVFEVEPKCCPGFMYRCS----IFIGRTSLNPLEF
RDFIQRMASEYHGDTYHLISKNCNHFTDDLSTRLTGKPIPGWVNRPAKL-----------
----------GAFCNCLLPESMR-LES----------TGTKHL----ADCH---------
----FSD-DSRTS-----------------------SNEHF-ED----------------
----EDLED-KHLLSQSSV---------------------SED-AIV-------------
--KEVH---R--------------------------------------------------
-------------------------------
>K.nitens|kfl00056_0290
--------------------------------------------------------MALE
VQRPVPHPIYLNVYDLTPAN-----------GYFYWLGL---GIYHSGLE----------
---------AHGTEYAYGAHDYPTSGVFEVEPKNTPGFVFRES----IEMGTTSMTPREF
RGFIEAAADEYTGDSYHLIVKNCNHFTDDMCYRMTGRRIPGWINRLAHI-----------
----------GWIFNCLLPESLQ-VT------------AAQQE------YRP--------
----VQQ-NTYTKLPKPQAQRPRPPPETAPAWAVPSAREGSPGDDVSGATSAAPMSVPGL
RRAQAGLLD-PSLPQLPSL-LSYRWKMDADGLRPQSVNRPSDSERLLP-------TDASV
PQKDRILDTRRLRDGG--------------------------------------------
------------------------------T
>A.agrestis|AagrOXF_evm.model.utg000002l.646.4
----------------------MSLRTSV------------------------PTCGSDQ
SSVSSRVPIYLNVYDLTPLN-----------GYFYWFGL---GIFHSGVE----------
---------AHGVEYAFGAHEFPSSGVFEVEPRGCPGFTYRKT----IQLGTTSLDPSEF
RTFVGQCAADYNGDTYHLIAKNCNHFSDDISTRLTGNPIPGWVNRLARI-----------
----------GMVQYEMFPRLW--------------------T----PAC----------
------------------------------------------------------------
------------------------------------------------------------
------------------------------------------------------------
-------------------------------
>A.filiculoides|Azfi_s0168.g054608 
----------------------------M-------------------------------
---QRTTPVYLNIYDLTSFN-----------DYLYWFGI---GIFHSGIE----------
---------INEVEYAFGGHDFHTCGIFEVKPRSCPGFTFRRS----IAIGSTDLSPSDI
WNVLDDMSSHYTGDSYNFLTKNCNHFTNELCLTLTGRSLPGWVNRLAGL-----------
----------GSFCSCVLPESFL-II------------TEQQS----LEYSS--------
----SED-VQSFS-----------------------------------------------
----NDSGD-ETLLLVPSN---------------------ANC-----------------
--R---------------------------------------------------------
-------------------------------
>C.braunii|g40573.t1
----------------------------M-------------------------------
---THKENVYLNIYDLTPAN-----------NYFYWLGL---GVYHSGVE----------
---------AYGVEYAYGAHDLPTSGVFEVEPKNTPGFIYRTS----ILIGTTELSTRQL
RNFIDNCVDEYTGESYHLIIKNCNHFTDDICTRLTGKGIPGWVNRLARL-----------
----------AWLFNCLLPEALQ-VT------------HHPGS----TNYHS--------
----FRG-KEGERLTGGS--------------GGGMKDEEEEEDT---------------
--GLQSDQE-ERLISPVS----------------------AEVQNQQ-------------
--RN-----RLLRDMGGVR------AKEEAY-----------------------------
-------------------------------
>S.cucullata|Sacu_v1.1_s0039.g012252 
------------------------------------------------------MPSSDS
IDGSNRVPIYLNVYDVTNLN-----------NYLYWFGC---GIFHSGIE----------
---------AHGVEYAFGAHEYATPGVFEVEPKNCPGFIFRKT----IVVGTTDKDPLQF
RAFMEQLAVDYAGNSYHLLAKNCNHFTDEACVKLTKRSAPSWINRLARI-----------
----------GK-CSIFLSRAHF-LN------------RFDLH-----------------
--------------------------------A---------------------------
------------------------------------------------------------
------------------------------------------------------------
-------------------------------
>M.endicherianum|ME000009S10453
-----------------------------------------------------MRSVAQV
GVARSQENVYVNVYDLTSYN-----------DYMYWCGL---GIFHSGLE----------
---------VHGTEYAFGAHDYSSSGVFEVEPRNTPGFEYRTT----LQMGQTDLDPVEF
RAFLEKAAVDYTGDSYHLITKNCNHFTNDMCRRLVAREVPGWINRLAYL-----------
----------GWMLNCLLPEALR-IND----------GSLKKT----PEYHT--------
----FED-ESGDG-----------------------SHPLE-GE----------------
----NAMAD-QRLLSMNN----------------------SDAQAQI-------------
--RD-----R-TRDASIKR------LSQNSL-----------------------------
-------------------------------
>S.moellendorffii|SM000094S24718
------------------------------------------------------------
------------------MN-----------AYVYWCGL---GIYHSGLE----------
---------AHGVEYAFGAHDHPSSGVFEVEPRNTPGFTFRES----ILMGTTELPGPAL
RALVEAAAAEYAGNMYHLVGRNCNHFTDDVCSRLLRRRIPGWINRLARL-----------
----------AWALNCLLPEGLQ-VPQ----------SAVKRT----PEYHA--------
----AQE-DLPGV---P-------------------IDDAD-ED----------------
----DEAPG-QQLLQTPN----------------------GGMQEKV-------------
--RD-----R-LWEARHAAG--------KTHAPGA-------------------------
-------------------------------
>C.thalictroides|2006777 
--------------------------SSMW----------------------SSSIYSSD
SVEKRATPIYLNVYDVTPLN-----------SYLYWLGL---GVFHSGIE----------
---------VHGVEYAFGAHEYPSSGIFEVEPQNCPGFMFRRT----ITLGTTDKGPEQV
RELIEQLSLDYTGDSYHLIAKNCNHFTNDVCMKLTKKSAPGWVNRLAYI-----------
----------GAFCSCVLPESLQ-LT------------SVKNA----GEYRV--------
----YGEIDGDDD-FQ----------------G---VHQIV-------------------
----HDDQE-QQLLKAPN----------------------G-------------------
------------------------------------------------------------
-------------------------------
>P.glycyrrhiza|2009234 
------------------------------------------------------------
---SNKAPIYLNVYDVTDLN-----------NYLFWLGL---GIFHSGIE----------
---------VHGVEYAFGAHDYPTSGVFEVEPRNCPGFLFRRT----ITVGTTDKDPFQL
REFMEQLSLDYTGDSYHLISKNCNHFTNEACEKLTKRSAPGWVNRLARI-----------
----------GAFCSCLLPESLQ-VT------------TIRQT----AEYNI--------
----YDE-NGEEH-PA----------------G---VQQVD-------------------
----YDDQG-QRLLTAPN----------------------GDV-----------------
------------------------------------------------------------
-------------------------------
>A.fatua|2006198 
MKLRTKRPGWKSLVPLQLTR-KSAMRFFL------------------------FPKVQAS
GQSPNDTPVYLNVYDLTPMN-----------GYIYWAGL---GIFHSGIE----------
---------VHGVEYAFGAHDYPTSGVFEVEPRQCPGFRFRRSIFLGIFLGTTCLDPIQV
RQFMELQSVNYNGDTYHLIMKNCNHFCKDMCYKLTGSKIPKWVNRLARI-----------
----------GAICNCLLPESLK-IS------------PVGHD----PNSQP--------
-----EDCEKRRL-RNPLS----------CFSSISSQRQLPPSSS---------------
--FPPSPVK-ERVPPSCSS-------------------KKSGATASL-------------
--RN-----R--------------------------------------------------
-------------------------------
>M.viride|2035106 
------------------------------------------------------------
--------VWLNIYDLSSFN-----------KWGYYVGV---GAFHSGLE----------
---------VYGAEWGYGSHPDETTGVFRVRPRSTPGYKFRCS----LFLGKTALTKEES
KAAAISLHPQYPGNAYHILSKNCNHFTDMLARKLLGRGIPNWVNRLGR------------
------------------------------------------------------------
------------------------------------------------------------
------------------------------------------------------------
------------------------------------------------------------
-------------------------------
>N.aenigmaticus|2001743 
------------------------------------------------------------
--------VLLHVYDVTNSMSVRANSAIVQLNKLMRDGLAFGGIFHGAVQ----------
---------VFEEEWSFGYCD-AGPGVFSCPPKLNPMYTYRES----ISLGSTTLSPVEV
KQVLNELSRAWPGYTYDLLSRNCNHFCEEFLERLGAQKLPPWVNRFATAGDAAVEAA---
----------ANTMDKLRQAKTEIVSAGRIALKFIMGNLQNSTV--SPD-----------
----LPD-GSS-------------------------------------------------
------------------------------------------------------------
------------------------------------------------------------
-------------------------------
>A.thaliana|AT4G17486
------------------MW-VPTLSSSSC----------------------SSDERDES
SGEAALTPVYLNVYDLTPVN-----------NYLYWFGI---GIFHSGIE----------
---------AHNLEYCYGAHEYPTSGVYEVEPRNCPGFIFRRS----VLLGTTSMSRSDF
RSYMEKLSRKYHGDTYHLIAKNCNHFTEEVCLQLTGKPIPGWINRLARV-----------
----------GSFCNCLLPESIQ-LT------------AVSAL----PERLE--------
----FSD-EDESN-SE----------------AS--SVSD--------------------
----EEGSE-QHLINVAD----------------------REI-VYL-------------
--QN-----KPVRLTR------------EEI--P--------------------------
-------------------------------
>gnl|onekp|PIVW_scaffold_2006777 Ceratopteris_thalictroides
--------------------------SSMW----------------------SSSIYSSD
SVEKRATPIYLNVYDVTPLN-----------SYLYWLGL---GVFHSGIE----------
---------VHGVEYAFGAHEYPSSGIFEVEPQNCPGFMFRRT----ITLGTTDKGPEQV
RELIEQLSLDYTGDSYHLIAKNCNHFTNDVCMKLTKKSAPGWVNRLAYI-----------
----------GAFCSCVLPESLQ-LT------------SVKNA----GEYRV--------
----YGEIDGDDD-FQ----------------G---VHQIV-------------------
----HDDQE-QQLLKAPN----------------------G-------------------
------------------------------------------------------------
-------------------------------
>gnl|onekp|RMVB_scaffold_2006198 Avena_fatua
MKLRTKRPGWKSLVPLQLTR-KSAMRFFL------------------------FPKVQAS
GQSPNDTPVYLNVYDLTPMN-----------GYIYWAGL---GIFHSGIE----------
---------VHGVEYAFGAHDYPTSGVFEVEPRQCPGFRFRRSIFLGIFLGTTCLDPIQV
RQFMELQSVNYNGDTYHLIMKNCNHFCKDMCYKLTGSKIPKWVNRLARI-----------
----------GAICNCLLPESLK-IS------------PVGHD----PNSQP--------
-----EDCEKRRL-RNPLS----------CFSSISSQRQLPPSSS---------------
--FPPSPVK-ERVPPSCSS-------------------KKSGATASL-------------
--RN-----R--------------------------------------------------
-------------------------------
>gnl|onekp|CJNT_scaffold_2009234 Polypodium_glycyrrhiza
------------------------------------------------------------
---SNKAPIYLNVYDVTDLN-----------NYLFWLGL---GIFHSGIE----------
---------VHGVEYAFGAHDYPTSGVFEVEPRNCPGFLFRRT----ITVGTTDKDPFQL
REFMEQLSLDYTGDSYHLISKNCNHFTNEACEKLTKRSAPGWVNRLARI-----------
----------GAFCSCLLPESLQ-VT------------TIRQT----AEYNI--------
----YDE-NGEEH-PA----------------G---VQQVD-------------------
----YDDQG-QRLLTAPN----------------------GDV-----------------
------------------------------------------------------------
-------------------------------
>gnl|onekp|TXVB_scaffold_2014215 Lunularia_cruciata
------------------------------------------------------------
--GTTRVPIYLNVYDLTPMN-----------GYVYWFGL---GIFHSGIE----------
---------AHGQEYAFGAHDYSTSGVFEVQPRRCPGFTFRRS----IVMGSTNTTPQEF
RTFIEQCADDYSGNSYHLIAKNCNHFTNDVCVRLTGKEIPGWVNRLAGI-----------
----------GSFCNCLLPESLQ-VA------------VV--------------------
------------------------------------------------------------
------------------------------------------------------------
------------------------------------------------------------
-------------------------------
>C.braunii|g40573.t1
----------------------------M-------------------------------
---THKENVYLNIYDLTPAN-----------NYFYWLGL---GVYHSGVE----------
---------AYGVEYAYGAHDLPTSGVFEVEPKNTPGFIYRTS----ILIGTTELSTRQL
RNFIDNCVDEYTGESYHLIIKNCNHFTDDICTRLTGKGIPGWVNRLARL-----------
----------AWLFNCLLPEALQ-VT------------HHPGS----TNYHS--------
----FRG-KEGERLTGGS--------------GGGMKDEEEEEDT---------------
--GLQSDQE-ERLISPVS----------------------AEVQNQQ-------------
--RN-----RLLRDMGGVR------AKEEAY-----------------------------
-------------------------------
>M.endicherianum|ME000009S10453  
-----------------------------------------------------MRSVAQV
GVARSQENVYVNVYDLTSYN-----------DYMYWCGL---GIFHSGLE----------
---------VHGTEYAFGAHDYSSSGVFEVEPRNTPGFEYRTT----LQMGQTDLDPVEF
RAFLEKAAVDYTGDSYHLITKNCNHFTNDMCRRLVAREVPGWINRLAYL-----------
----------GWMLNCLLPEALR-IND----------GSLKKT----PEYHT--------
----FED-ESGDG-----------------------SHPLE-GE----------------
----NAMAD-QRLLSMNN----------------------SDAQAQI-------------
--RD-----R-TRDASIKR------LSQNSL-----------------------------
-------------------------------
>M.viridae|Mesvi1353S02616 
------------------------------------------------------MATTDA
NTRHLDGTVWLNIYDLSSFN-----------KWGYYVGV---GAFHSGLE----------
---------VYGAEWGYGSHPDETTGVFRVRPRSTPGYKFRCS----LFLGKTALTKEES
KAAAISLHPQYPGNAYHILSKNCNHFTDMLARKLLGRGIPNWVNRLARI-----------
----------GHRCSCMLPFLVR-IP-------------VRGP----TASEG--------
----GRPCDVDSNAPSPKM----------VMGTPLLTGNGDTSSLHGG------------
--GRGEPTHVSHSQAEPHKKGTTRAKT-PDG-QPTP--TPAPCQMQLP------------
PQRP-----KGGAPAAYPTE----PRGSGILCSPKGA-----------------------
---------------W--------------M
>C.atmophyticus|Chrsp12S02019 
------------------------------------------------------------
----MAAAVLLHVYDVTNSASGNTNAAIVHLNRLMRDGVGLGGVFHGGIE----------
---------VYGEEWSFGYCE-RGTGVFCTVPTKNPMYSFRET----VPLGMTALTQAKV
KEIVTALSVDWQGCTYDLLARNCNHFCNELCEKLGVAPIPAWVNRLANGADATLDMV---
----------GTAVDTVKQLSSE-VSSGFQSMCVWLRDAIAQPA--APA-----------
----LPS-NSAHELPP-------------------LAADGS-SMT---------------
----RSHSS-PQLVSRSDSIVSAR---------PSRLQHAGSARVQVHHHDDGMNGQMQH
VDEN-----HQHEESRWRTK--------EL------------------------------
-------------------------------
