# Supplementary material for: Charting the evolutionary path of the SUMO modification system in plants reveals molecular hardwiring of development to stress adaptation
Source: Plant Cell. 2024 Jun 26;36(9):3131–44. doi: 10.1093/plcell/koae192 (PMC11371177; doi:10.1093/plcell/koae192)
Supplement: koae192_Supplementary_Data [file koae192_supplementary_data.zip › ELSESD_Mafft_alignment.fasta]

>AT1G47128  	Cysteine proteina
------------------------------------------------------------
-----MGFL---------------------------------------------------
------------------------------------------------------------
------------------------------------------------------------
------------------------------------------------------------
-----------KPTMA-----------------------------------------I--
------------------------------------------------------------
------------------------------------------------------------
------------------------------------------------------------
------------------------------------------------------------
---------------------------------------LFLAMVAVSSAVD--------
----MSIISYDEKHGVSTTG----------------------------GRSEAEVMSIYE
AWLVKHGKA---------QSQNSLV-----------EKDRRFEIFKDNL-----------
---------------------------------------------------------RFV
DEHNEKNLSY--------------RLGLTRFADLTNDEYRSK-YLGAKMEK---KGERRT
SLRYEARVGDELPESIDWRKKGAVAEVKDQGGCGSCWAFSTIGAVEGINQI--VTGDLIT
LSEQELV----------------------DCDTS---YNE--GCNGGLMDYAF------E
FIIKNGGIDTDKDYPYKGVDGTCDQIRKN-----------AKVVTIDSYEDVPTYS-EES
LKKAVAHQPISIAIEAGGRAFQLYDSGIFDGSCGTQLDHGVVAVGYGTENGKD-YWIVRN
SWGKSWGESGYLRMARNIA-SSSGKCGIAIEPSYPIKNGENPPNPGPSPPSPIKPPTQCD
SYYTCPESNTCCCLFEYGKYCFAWGCCPLEAATCCDDNYSCCPHEYPVCDLDQGTC-LLS
KNSPFSVKALKRKPATPFWSQGRKNI----------A----------
>A-thaliana|AT4G00690.1
------------------------------------------------------------
-----MALVP--------------------------------------------------
-------------------------------KIRNRTISD--------------------
------------------------------------------------------------
------------------------------------------------------------
------------KPVSSS------------------------------------------
CTRT--------SSF----------------RQRLLASCKRFLR----------------
------------------------------------------------------------
---------------------------------FKLLVRASSV-----------------
------------------------------------------------------------
------------------------------------------------------------
------------------------------------------------------------
-----SLK----------KKAARCS-----------QSQQVVKHNDDRIEEHS-------
---------------SSNRGF----------------------------KDGNNFL-VSS
TE-TK--------------KLVA--FCGEPFQPLNEEEVAL---VNSALSK----RNRKK
ILVSHK------------NSNIDISGETLQCLRPNQWL---------NDDV--TNLYLEL
LKERQTR----------------------DPQK----YF---KCH--FFN---------T
FFYVKLVSG--SGYNYKAVSRWTTKRKLG-----------YDLIDCDIIF-VPIHI-D--
-----IHWTLGV-INNRERKFVYLDSLF---------------------TGVG-HTILNA
-------------MAKYLVDEVKQKSQKNI-----------DVSSWG-MEYVEERPQQQN
GYD--------CGMFML-KYIDFYSRG--------------LSLQFS-----QVIRDVIK
KD----MPYFRLRTAKEILRLRAD-----------------------
>S-lycopersum|Solyc12g099530.3.1
------------------------------------------------------------
-----MGALT--------------------------------------------------
-------------------------------SNRKRGNDFFSS-----------------
--------------NSKTPLS---------------------------------------
-----------NLSKKLKLSA----------------------LN---------------
------------PPLA-----SKSTV----------------------------------
-ERF-FKYPDPINPI----------------GREVHAPCRK-L-----------------
-----------RFGSKQTKSNILNYKG---------------VLEY-SGSEMGNCL----
-----------SRKHEETKRGDFYG-----------LKKDIEV-------------IDID
GDDA--KEGGSEDSSIEEVVVWGCKKSDL----------DIAAAAN--GLEDSSIEELER
RGCEKSDFLGQ---EVDDDVKILDGY-DGKD-----------SSVLATGL----------
-------DDENLKEESVVKM-----IDSLAMNPKSDS---------------YFYVPLYR
KLLG-SVG----------KISDKLK-----------RLQFQIELNEKSLETNR-------
------------------------------------------------------LL-RPQ
KK-EE--------------QVKE-DAISEPFVPLTEKEHDE---VTCALSK----SNRRK
VLVTHK------------SSNIDITGEILQCLRPGAWL---------NDEV--INVYLEL
LKEREKR----------------------EPQK----FL---KCH--FFN---------T
FFYKKLTSG-TGGYNYQSVRRWTSQRKLG-----------YSLLECDKIF-VPIHK-E--
-----IHWCLAV-INKKDQKFQYLDSL----------------------RGKD-RNVLKV
-------------LATYFVDEVKDKSGKYI-----------DVSSWM-EEFVEDLPEQKN
GYD--------CGVFMI-KNVDFYSRD--------------IGLCFN-----Q-------
GD----MPYFRMRTAKELLRLKAD-----------------------
>S-lycopersum|Solyc01g066830.3.1
------------------------------------------------------------
-----MGALT--------------------------------------------------
------------------------------CSSRKRGDDFFNS-----------------
--------------NYKTPLSV--------------------------------------
------SSNVDHISKKPRLSP-----------------SMNQIQD---------------
------------HPFS-----RKSIA----------------------------------
-ARI-FKYPSNITPI----------------KREIHAPCRR-L-----------------
-----------RRGSNLKS------------------------------DKMGNFL----
-----------TQQYDRAKRSAFET--------LRYVKKDKEV-------------INID
DDEI-CEEGVSEDSSVKELGTGVDAKTGL-------------ASGS--------------
---------GSQWKESNGVVEIMDNPDAVKDMDRNFQ---VLSSSVVTVS----------
-------DGVKLKVENAEKM-----LDTLSLSSKFDSAS------------TSSSVPPYK
KLLG-SAE----------KRNDHLK-----------RLQFHIEYTEKRRETQH-------
------------------------------------------------------LL-RPQ
KK-EE--------------YVKE-DVITEPFMLLDEEEEAE---VSRALSN----SSRRK
VLAKHE------------NSNIDITGEILQCLRPGAWL---------NDEV--INVYLEL
LKERERR----------------------EPKK----FL---KCH--FFN---------T
FFYKKLISN-KGDYNYQSVKRWTSQRKLG-----------YCLFECDKIF-VPIHK-Q--
-----VHWCLAV-INKKDEKFQYLDSL----------------------GGTD-QQVLEV
-------------LARYFIDEVKDKNGKYI-----------DINSWK-LEFVEDLPEQEN
GFD--------CGMFML-KYADFYSRD--------------IGLCFS-----Q-------
EH----MPYFRSRTVKEILRLKAE-----------------------
>A-tricopoda|ERN02234
M---------------------------HTCN----------------------------
---VVMGVLT--------------------------------------------------
-------------------------------NNRKRPNDLFSLR---------------S
SP-----------CGSKCSSGFVS------------------------------------
-NFADSEHNSAFCNKRARLSSL--------------------------------------
------------PPNSDP-IPSQNLVQP------------------------------KP
IVNS-STYPSP-APL----------------RRSVLGPVRP-------------------
----------SKFSLAANQVTRSHNYMPNFFR----SSEKPEVLGGGFVGKMERGL----
-------TRVVQNMYNGAKNDAFSF--------LRSSRKDQNING------HEDSYVDLN
LESGILVNMANEDMPVEDYRRLVSAHVSRQ------------------------------
--------WDLDDKPFKKIVTVDLPKHLPLHFE---------SSNEPSSSGS--------
-----GLIAASQKTDEDIKT------DSLTRSHKDGK---------------VRTSCAYK
ELHE-SAQ----------KRNSNLS-----------RLELEVKLNTRKFETLM-------
---------------------------------------------------------FIS
QS-QK--------------EKVE-DSLHKPLEPLSNEDEAN---VSRALQG----GSRHE
VLVVHK------------SSNIEITRSILQCLLPGAWL---------NDEV--INLYLEL
LKEREKR----------------------DPKH----FL---KCH--FFN---------T
FFYKKLISG-RSGYDYKAVRRWTTQRKIG-----------YDLIECDKIF-VPIHK-E--
-----IHWCLAV-INIKDKKLQYLDSL----------------------RGLD-SEVLKV
-------------LARYIKDEAKDKSETEV-----------DLSSWI-QGCIEDLPEQQN
GSD--------CGMFMI-KYADFYSRG--------------LKLSFS-----Q-------
DN----MPYFRRRTVKEILNLRAD----------------------A
>Citrussinensis|CsNadorcott.v0.1.P31131.1
------------------------------------------------------------
-----MGALT--------------------------------------------------
-------------------------------SNRKRGDEYL-------------------
--------------NYQIPYQNL-------------------------------------
-----------HISKRPRFNY-----------------TQQNQNQ---------------
------------TLIS-----SNSTV----------------------------------
-SRM-SRYPEAKPPL----------------KREVHAPCRT-L-----------------
-----------KFGFADKSNQAFGSKK----------ANGYGENQN-LGIRMGNVL----
-----------RYHLEKAKKSAFGA--------FRYFSKDKEV-------------IDAD
NEQE-KVEVISDDSSVEEIDAIEDGREGRS------LVFDPRPRGS--------------
---------DENEKPVVDIGEIDGKSAEERNYHTNLQPS---SSSVLTDT----------
------------NNGDVSKM-----IDLLSLNG-------------------EMTVDVYK
KLLQ-SVQ----------KRGSKLK-----------EIEFEIELNEKRWASLK-------
------------------------------------------------------QL-WPL
KKPEE--------------EQVE-ELPHEPFIPLTKEEEAA---VERAFS-----ANWRA
VLVSHT------------ETGIDITGKILQCLRPGAWL---------NDEV--INVYLGL
LKEREKR----------------------EPQK----FL---KCH--FFN---------T
FFYNKLACG-NKGYDFRAVKRWTSAKKLG-----------YGLIECDKIF-VPIHK-Q--
-----IHWCLAV-IDRKDKKFQYLDSL----------------------KGRD-KKVLGD
-------------LARYFVEEVRDKCGKDI-----------DVSDWE-QEFVLDLPEQAN
GFD--------CGMFML-KYVDFYSRG--------------LGLCFD-----Q-------
SH----MPYFRVRTAKEILRMRAD-----------------------
>Selaginellamoellendorffii|93889
------------------------------------------------------------
------------------------------------------------------------
------------------------------------------------------------
------------------------------------------------------------
------------------------------------------------------------
------------------------------------------------------------
------------------------------------------------------------
------------------------------------------------------------
------------------------------------------------------------
------------------------------------------------------------
------------------------------------------------------------
------------------------------------------------------------
------------------------------------------------------------
------------------------------------------------------------
-------------------------LQSDAFTRLSDEEERA---VESALYS----KSRQK
VLVMHE------------QSNIEITGAVMECLRPGTWL---------NDEV--INLYMEL
LKEREIR----------------------EPKK----FL---RCH--FFN---------T
FFYNKLFKD-KDKYDYKAVRRWTTQKKLG-----------YSLLDCDKIF-VPIHK-D--
-----IHWCLAI-INIRDQKFEYLDSL----------------------SGID-EDVLEV
-------------LSNYIADEAKDKLGKSI-----------DVSGWG-KEYPEDIPGQEN
GCD--------CGMFMI-KYADFYSRG--------------SSLPFT-----Q-------
GD----MEYFRRRTVWEILRLKAT-----------------------
>O-sativa|Os01t0355900-01
------------------------------------------------------------
-----MGALT--------------------------------------------------
-------------------------------DSRKRLSA---------------------
--------------DHRLLPSF--------------------------------------
------PPSPPPPSKKPKLAPL---------------PSSSSLADASS------------
-----------PPPSPPPPHPSSSSAAAQGPSSSYSAAA-----AAGAGGASTSYASSLP
PSRL-RRLPPP-PPH----------------PRPIHGPQRV-LR----------------
---------AFRLGSALSRSNPSCF-----------------------------------
-----------TPSPSSPQHPRSLG-----------LEQYVEL-------------VDSV
AHPPPLPP----------------------------------------------------
---------SPSTADAPSRVEVIAVDDAEER-----------------------------
------KDDEEAREEEEEEV-----KGSVV----------------------VRRVPLYK
ELYEASSR----------RRDAKLR-----------TLEFEVRLAEKGRLGLE-------
------------------------------------------------------QL--AD
VL-PR--------------FGPR--KEDEPFVPFTDEDEDS---VDHALGG----RNRRE
RLVVHE------------SSNIVITRETLQCLNETEWL---------NDEV--INLYLEL
LKERELR----------------------EPNK----FL---KCH--FFN---------T
FFYKKLITG---GYDYKSVRRWTTKRKLG-----------YSLLECDKIF-VPIHK-E--
-----VHWCLAV-INIRDKKFQFLDSL----------------------GSMD-MKALRT
-------------LARYLVDEVKDKSGQHI-----------DALSWK-QEGVKNLPLQEN
GWD--------CGMFML-KYIDFYSRD--------------MGLTFG-----Q-------
KH----MHYFRKRTAKEILNLRAE-----------------------
>G-montanum|TnS000657919t02
------------------------------------------------------------
-----MGMNIFH---------------------------------RFCFKFF--------
--------------------------NTNSNSRRKRFRRRS-------------------
--------------RDKCLLDDHY------------------------------------
-----SSSSSSTSRKKARLGFDFDFDFAFTPSCALAPITMSDIGK---------------
------------TVIPDSAAASSSSLFS------------------------------QE
RPNSYSNSTPPVAPL----------------KRGVVGPPGKQRK----------------
---------QRPQGKKNQDYSPVVAVC-----------------EGWDHASLNNEL----
-----------NQNLSNGFYDAFTLE-----EYKRTVACCEHA-----------------
------SHGSSSNSSLVDPWNG--------------------------------------
--------RDLQLLQQPEVVEIPDSPS------------MSYLTDVVEIQ----------
-----DMPSSSLTKQKEVSE-----SDVIVVDHVFQSD-------------DESKTPDFS
GVES-HFKK-------LQIRPSSAQ----------IQRGLEIRLEEAKRAAFR-------
---------------LLRRPIFTQKAHKKEEELHRDKPLEDELHPDKPSEDGLSITIVKQ
AE-GA--------------KRCQ-VALQDAFSPLSNKDEVA---ISKAFR-----GSQRE
VLLLHE------------ESNIEITREKICCLLPSAWL---------NDEV--INLYLEL
LKERENR----------------------DPTK----YL---KCH--FFN---------T
FFYKKLFNSAKNIYDYKAVRRWTTKKKIG-----------YHLSDCEKIF-IPIHK-E--
-----IHWCLGI-IDIKEKKFQYLDSL----------------------KGRD-QHVMDV
-------------LQRYIKDEVKDKTGMDL-----------DVSDWD-KEFPVDIPGQLN
GYD--------CGMFMI-KYMDFYSRG--------------LPLCFS-----Q-------
DN----MSYFRKRTALEILRSRAD-----------------------
>M-polymorpha|Mp5g14790
MVNNLYKRRLDDMYDQSSLPLSTKRKKAHLSNSSPTSDKGQHPKKSFLQAFEDQYKIFAT
TPLSRMRHGTSF------AVTGNSPAGRPLVAQGSSFVAGSHYEC-------P-------
--------------------------WTPRTPRRQRHYSPR-------------RPWNNH
TV--------AGI-SARSPVNVLGLCS-TPEVLSSATVSE----LPSHLARSSFGPRLYS
SLCTGRGADWSDAGKKLGVSKGW----------------YRLTTDMSE------------
------------TRLNDMC--RERLVSKELPES-------------------------IV
LSKLKDENRALEKKL----------------HAVRPEP----------------------
-----------RVSNNLSS----------------------GRTED-VEQLEMSEL----
--------------------------------DSEMLKAYRQS------------IASIQ
GDEKRLADISKTCSNLQEARYV--SPDSVL-------SKAVPVMGS--DSSGE-------
-----------------------ISDVVTQQ-----------GRNVADHD----------
--------KLASRIERGGDS-------------------------------HFAKPDDWR
ALYD-RTK----------SYDPKLE-----------ILKLEAEFAEKQLAALS-------
---------------LRRPTI---------------------------------------
---SK--------------AKKDVKDVAEAFTPLSEEAEED---IDDALQG----SDRSK
VLTFHK------------KSSIDVTRAVMQCLLPGAWL---------NDEV--INLYMEL
LKEREVQ----------------------EPKK----FL---KCH--FFN---------T
FFYNKLFKD-KRSYDYKAVRRWTTQKKLG-----------YSLSDCDKIL-VPIHQ-D--
-----IHWCLAV-INIRDKKLEYLDSL----------------------QGGD-NTVLKV
-------------LARYIADEAKDKDGKVL-----------DSNTWE-HNFPQDIPQQLN
GCD--------CGMFML-KYADFHSRG--------------VPLSFK-----Q-------
GD----MPYFRRRLVWELLQLKAT-----------------------
>Z-marina|Zosma29g01100.1
------------------------------------------------------------
-----MGALTV-------------------------------------------------
--------------------------------NRKRCFVDI-------------------
--------------QSPKPFPLAS------------------------------------
---DFSSTDDGLVSKRLKFSS-----------------PSRSVHF---------------
------------SEFAEEEAKREKMMDD------------------------------CN
VTIVNQMKFPQQTPM----------------RRRILGPQRN-------------------
---------IRVFGIGNPDLKRDLWME--------------PVKIASTPTSLNSTKYQ--
-------STTMRSLSSRMEKTSLIC------SLWRSSRKGKSP-------------VVDE
GHDLDEKDGNFEDRPDGELK----------------------------------------
---------LEDYKRLVEEVEDDLSSRSIPSFP-------IVPKEIIDRSKQ--------
-----QILEKNVEIEKSDMV-----LDLTQVSEDDKFTN------------TLPSMPLYK
GLLEETTR----------KYDTKLN-----------DLMFEVKLNEEKRSKFH-------
---------------------------------------------------------IPK
VE-----------------KPKE--DILAPFTPLTVEEEDE---VKRALQF-RTRSCSDD
VLVIHG------------PSNMKITREIMQCLQYGAWL---------NDEV--INLYLEL
LKEREKR----------------------EPKK----FL---KCH--FFN---------T
FFYKKLTGG-RSRYDYKSVRRWTTQRKLG-----------YSLADCDRIF-VPIHK-E--
-----IHWCLSM-INVKDKKIQYLDSL----------------------GSMD-SEVVAI
-------------LAKYLTDELKDKGNDPV-----------DIKVWK-EEFVNSQPLQKN
GFD--------CGMFML-KSIDFYSRG--------------LGLKFS-----Q-------
EN----MKYFRKRMVKELLSLRAD-----------------------
>P-patens|Pp3c23_850V3.1.p
------------------------------------------------------------
-----MADSLEK--------SGVEIEHEARLFDK--------------------------
-------------------------VTSEKIPNRRPEGGCEDVT----CTNLYKGPHVDS
SEE---GNCFVGVETGKCISEAQLVKTDTDQFSCSIAELD----IP--------------
------NHGGNAATRLEGIVARVEGIDSQGVSVVAGPIGDLDLEDVSSECS---------
----------LLPGISSHCFGNDEEPRRRHEVEHTVE-------------------QLHP
GARSTICHQNICKTL----------------EDFVHSSSTLDTQ----------------
---------SCHRGVSQNS------------------EFGIGIREGAVTGTVTKELLDQD
SCVPHPPVFQSQRTLASDAANIRAC--------EGFLVTDDES--------------SLT
SNYPQLVDVFVRDKTDARV--------------------GNEFALE--------------
--------LGLQERADNFDVHGVLAN---------------YESSLGDCQ----------
--------IHILTEQHTGPTT---SMDEVVRIDENLSK----------------------
-----EVETG-----QTEENQAQGELIEV---DNDSSSAADIDEIGMRLLKLD-------
---------------LAKDES---------------------------------TS-YRV
DQ-QKHHF----------GKGTG-GNLAGVFTPLPPKAETQ---VKNAMMR----PKWST
VLVFHK------------GSNIEVTGEILQCLLPGSWL---------NDEV--INVYMEL
LKERESR----------------------EPEK----FL---KCH--FFN---------S
FFYNKLFKD-AQSYDYQAVRRWTTQKKLG-----------YNLLECDKIL-VPVHQ-S--
-----VHWCLGV-IDLRRQKLLYLDSL----------------------QGRD-PNVLNS
-------------LARYIVDEARERGGQDL-----------DVSKWE-HVYVDDIPRQLN
GCD--------CGMFML-KYADFHSRG--------------ASLSFT-----Q-------
SS----MNYFRRRTAWEILQLKAT-----------------------
>S-cuculatta|Sacu_v1.1_s0025.g009410
------------------------------------------------------------
-----M------------------------------------------------------
------------------------------EFRRKRAME---------------------
--------------SPPGLLSLL-------------------------------------
--------DEHVKNKKAFLQVGDRG-----------------------------------
------------NVVTRF----------------------------------------SS
VSNS-FLFPKKQDPFSL-------------SRGEKNLTERF-------------------
-----------------------------------------------GGVSWRRHL----
--------------FSPGIEDSVGL------PISSPLKEHVHP-----------------
------------------------------------------------------------
-------------NQGQQQDERRQSQHEHQK-----------QNEQEQQQ----------
--------ESSLQLVNLSTV-----RSCSIVSPGEASCN------------PTHEEPVWK
TLLK-KAQ----------GRDKRID-----------DLASKIQDEESSLKNLQ-------
---------------ETRAA-------------------------------------FEK
LS-IE--------------EPCT-KKEAIAFTQLTEEEEEE---IRQALSG----VNKDE
VLVQHQ------------RSNIDLTRSAIQCLKPGAWL---------NDDV--INLYLEL
LKEREDR----------------------EPEE----FL---KCH--FFN---------T
FFYNKLYKN-MHAYDYKAVRRWTTFKKLG-----------YNILECDKIF-VPIHK-D--
-----IHWCLAV-IHMNEKKIQYLDSL----------------------KGND-ASVLRV
-------------LAKYLQDEAKDKLNQDL-----------NPNSWE-LDCPRDIPEQLN
GCD--------CGMFML-KYVDFHSRG--------------YDLKFS-----Q-------
EH----MDYFRKRTVLELLRLKAM-----------------------
>S-fallax|Sphfalx01G132500.1.p
MGGGSV---LNESHLQSS------RKRRHLF-------KMQHQGSS--SHF---------
-----LPHSSSS--------SGGPPPLPPKASASSSSAGG--------------------
-----------------------------NNNNDQHHHSFVSLGYGYGVEASFLEPFEKR
LR--------TLVSSPRTPPPPLLLRG-HQEWFSS--------------SSSSHGNGI--
---ASPAVVGEWFKEKLVVKTPWHRGG----------GREGPTPQLRF------------
-----------VSPALPST-----TVKEVTRARK------------------------QW
EAKLQSSKVLAQDAL----------------SSIRRRPA---------------------
-----------DAGLRLTD----------------------APHHEPLYQQKDLEM----
-----------RRELEDYKRVVNM---------VNSMVPLTSN-------------EGIA
SISSPLNILRRHGSNLQQ------GPSRLF-------SIQQAGVGSP-PTNGT-------
----------------------AWSLPGASG-----------SHSSKPQT----------
--------QNGDNGGEGVSG-----DDTTKGTEKEISG-----------------ALAWK
ALLA-KAHN--------HTREARLK-----------TFDNDADYLSTHLKNLQ-------
---------------ITREEQ---------------------------------TS-RRE
KQ-RQ--------------AKKI-EEKSEAFTPLSREAEEA---VDNALRR----SDRNE
VLALHD------------NSNIEVTRAVIQCLLPGAWL---------NDEV--INLYMEL
LKERENR----------------------EPKK----FL---KCH--FFN---------T
FFYNKLYKD-KRSYDYKSVRRWTTQKKIG-----------YSLVKCDKIL-VPIHQ-D--
-----VHWCLAV-INIRDKRIEYLDSL----------------------KGVD-DTVLQV
-------------LGRYIVDEARDKGDEVL-----------DVSTWE-RSFPDDIPEQLN
GCD--------CGMFMV-KYADFHSRG--------------SSLCFT-----Q-------
EH----MEYFRRRTVYEILMLKAS-----------------------
>P-patens|Pp3c22_12640V3.1.p
------------------------------------------------------------
-----MAMVTE-------------PATRKRVI----------------------------
-----------------------------SMPQSERNPSWMN------------SPFVPF
TP--------FGL-ANRSEI--------TPPFEKRLRIVE----RP--VSTFKWEPDLPG
TLQFSAGSGYKDIEVKTPLPAAWQWRP-----------SQRVSQDLFT------------
------------PPAVKHSGEKYELVKKELKERN------------------------SW
FAKL-DRSIGLAENA----------------LDMVGSP----------------------
-----------AMGLKLTL----------------------APTES-YYQKYVN------
----------VKRELEDYKRVVQT---------VNSFIPLSSS--------------SNS
APFSPLKNIRLRGSNLKQ------GPRNLY-------NMQREVAGEP-GWSGS-------
---------FLNHGMPNGVLHRTLTDDEAEP-----------GKVVSPHS----------
--------SAQLTSESGALQ-----DQSEVHVSRDDSK-----------------AELWR
ALYD-RTQD--------PAKQAQRE-----------SREKDIEDLQDLYARLQ-------
---------------LNREED---------------------------------SI-RRQ
QE-RK--------------ASKK-EEVGEAFIPLPIDAEEA---VEDALYN----GNRHE
LLILHE------------ETNIEVTRAIIQCLVPGAWL---------NDEV--INVYMQL
LKERESR----------------------NPDK----FL---RCH--FFN---------T
FFYNKLFKD-KRSYDYKSVRRWTTQKKIG-----------YSLADCDKIL-VPIHQ-D--
-----IHWCLAV-INIRDQKFEYLDSL----------------------KGRD-ETVLKV
-------------LAKYLVDEVKDKNNRTL-----------DVSKWE-SDFPQDIPEQLN
GCD--------CGMFML-KYADFHGRG--------------APLSFT-----Q-------
EH----MEYFRRRTVYEILQNEAT-----------------------
>A-agrestis|AagrOXF_evm.model.utg000126l.178.1
MSG---------------------------------------------------------
---TRMVSQAGD------------------------------------------------
-------------------------------QGQHTLLG---------------------
------------------------------------------------------------
------SAHTQHYSRFPVFDERDAFQRR--------------------------------
----------------------------------------------------------EA
FAEL-ARYRHMVGTVM--------------SRRVQHAAARV-------------------
-----------------------------------------------SGPSMLQSL----
--------RSADLLYSSLSNPAVAAH---H-PRSKYLLPWESV-----------------
-------QYATHYLPPVESRCVTFTPGGH-------------------------------
-----------------EYSYLHLKEREKQR-----------LGMVGDEQ----------
--------TNGLKEECRHSG---------------------------------KGEPMWE
ALLK-RIKS--------PRREAEEE-----------RLAAEIKYTQRKFEALQ-------
---------------LTRKN-------------------------------------SFL
WA-TE--------------AKPE-KAVEGAFDALSSEAEER---VDYALNS----SPRQA
VLVFHE------------NSNIEITGTAIRCLLPGAWL---------NDEV--INLYMEL
LKERELR----------------------EPKR----FL---TCH--FFN---------T
FFYNKLFKD-KQRYDYKAVRRWTSQKKIG-----------YLLSECDKIL-VPVHQ-D--
-----IHWCLAV-VNIRDKKVEYLDSL----------------------KGGD-PNVLQV
-------------LSRYFVDEVKDKSGHHV-----------DVSDWV-LSYPHDIPEQLN
GCD--------CGMFML-KYADFHSRG--------------ASLCFS-----Q-------
EH----MDFFRRKTTWEILQLIAT-----------------------
>A-agrestis|AagrOXF_evm.model.utg000069l.92.1
------------------------------------------------------------
-----MVSQAGE------------------------------------------------
-------------------------------PGQERFPG---------------------
------------------------------------------------------------
------SPHTQHYPRFQGIHDPDAHLGL--------------------------------
----------------------------------------------------------EA
FAEL-SRYRHMVERVT--------------SRPLQYAAS-V-------------------
-----------------------------------------------SGPSEFQSL----
--------GSRNLRYHDWFKPAAV---------SKCFLPWESV-----------------
-------QRAINYLPPEDSRSVTLTPGAHG------------------------------
----------------NDSSYLQFKEREKQR-----------LGMVNDDG----------
--------TNVLKEECKPSG---------------------------------TGEPMWQ
SLLA-QIMN--------PQREAEEK-----------RLASEIEYTQRKFEALQ-------
---------------LTRKT-------------------------------------SRV
WS-TE--------------SKPD-KAVEGAFDALSSEAEGR---VNYALNS----SSRQA
VLVFHE------------NSNIEITGAVIRCLLPGAWL---------NDEV--INLYMEL
LKERELR----------------------EPKR----FL---NCH--FFN---------T
FFYNKLFKD-KQRYDYKAVRRWTSRKKIG-----------YLLSECDKIL-VPVHQ-N--
-----IHWCLAV-INVKDKKVEYLDSL----------------------KGGD-PNVLEV
-------------LSQYFVDEVRDKSGHDV-----------HVSDWK-FSSPHDIPEQLN
GCD--------CGMFML-KYADFHSRG--------------ASLCFS-----Q-------
KH----MDFFRRKTAWEILQLTAN-----------------------
>Z-marina|Zosma401g00090.1
------------------------------------------------------------
-----MGNLCS-------------------------------------------------
-----------------------------VWGSSRKGKP---------------------
------------------------------------------------------------
------------------------------------------------------------
------------QVVVEE------------------------------------------
------------------------------------------------------------
------------------------------------------------------------
---------------------------------TRPRRSFDEE-----------------
------------------------------------------------------------
---------GFIFRTLDENVEDLRLLSDGEKIK-------IQNHRILNRK----------
------------KIEDGRKM----------------------------------SVELMP
SGSE-DVR----------WTQPLLD-----------NFGFELSLTGEKFTSCHT------
--------------EQERKKLKER------------------------------AS-SED
IE-EA--------------FVIA-SKKKEAFVDLTDDEEID---VDCALDDSMSLSTWSD
ILVRHK------------PSNIGISREMMLCLRPGRWL---------NDEV--VNLYLEL
LKEREKR----------------------EPNK----FL---KCH--FFN---------S
FFYKRLTNG-HDQYDFKAVRRWTTQRKIG-----------YNLIDCDKIF-VPIHK-T--
-----IHWCLAI-IHVKSRKFQYLDSM----------------------GGMD-VEVLTL
-------------LDRYLKDEVKDKSNMDM-----------DSETWK-QEFVHVGILQKN
TWD--------CGMFML-KYIDFYSRG--------------LGLMFD-----QI------
--------WFIFGEGW-------------------------------
>S-muscicola|SM000071S21124
------------------------------------------------------------
------------------------------------------------------------
------------------------------------------------------------
------------------------------------------------------------
------------------------------------------------------------
------------------------------------------------------------
--------------------------------DPGDGPRVA-------------------
------------------------------------------------------------
----------HHRRQAAVLLDGLTA--------VRPVVLDDEA-----------------
------------------------------------------------------------
-----------------------------------------GAGGAGGAAAA--------
-----GLPGKSFDGGGSAYL----------------------------ALPSPKPPAVWR
EVLA-RVWA--------PAVEGERR-----------SRQLEIEAVEAKLEALR-------
---------------LTGAE----------------------------------AL-RRG
AERRRK-------------VGVA-VVEDPALVPLSEEAEAR---VDDALSN----GVGSE
ILASNE------------AASLDISRTMMQCLRPGCWL---------NDEV--SNFYLQL
LKERELR----------------------APGK----YP---KCH--FFN---------T
FFYNKLFRD-KQKYDYKSVRRWTTPKKVG-----------YKLWDCDKVI-VPIHQ-G--
-----IHWTLAV-IDLGGKSLQFLDSL----------------------HGSD-GGTLVQ
-------------LAKYIRDEALDKGEVVL-----------DASSWP-HSCPADIPEQLN
SCD--------CGVFML-KYADYCSRG--------------APLTFS-----Q-------
KN----MDYFRRRMVWEILCGRAD-----------------------
>P-taeda|PTA00022758 
------------------------------------------------------------
-----M------------------------------------------------------
------------------------------------------------------------
------------------------------------------------------------
------------------------------------------------------------
------------------------------------------------------------
------------------------------------------------------------
------------------------------------------------------------
------------------------------------------------------------
------------------------------------------------------------
------------------------------------------------------------
------------------------------------------------------------
-----MLKI---------PNETLLV-----------------------------------
------------------------------------------------------------
-------------------KLIE-QALEDVFAPLNDDEEAD---VALALKG----GNR-E
VLVMHE------------NSNIEITKGLLQCLLPGGWL---------NDEE--VEEGGRR
IAHALRN----------------------GPSR----SP---TFQ--LFSESRFWPRQTT
TTRSRLYNP-NTRYDYKAVRRWTTQRKIG-----------YSLMDCDKIF-VPIHK-E--
-----IHWCLAI-IDMKAKKFQYLDSL----------------------RGSD-AHVLDV
-------------LVKYITDEAKDKTGQDL-----------DVSSWE-TQLVEDLPQQEN
GSD--------CGMFMI-KYADFHSRG--------------LPLSFF-----Q-------
TH----MPYFRKRTAKEILRLKAE-----------------------
>C-atmophyticus|Chrsp66S09177 
MLPPLRR-----------------------------------------------------
-----LGTALA----------------------------------RSLWKLF--------
----------------------------FPALSRKRLASTV-------------------
--------------AQPSAKRAR-------------------------------------
---TAGGARSISPTRTNEMTNY----------------KLHPTQRDNT------------
------------TSLSSAGILALQQQHTPQH---------------------------QS
PSNQLNVRPQTVQAMEVAATSDLHDNDDGWQQHRRRRPCQHNRPD-----------ALQN
DD----AGRHQQQGVEQLTYGNGSAYL---------PRRGSYSGRVAQGNNVGQHEA---
-------PSHQHQQQHQWQRNAGQG-------SMRPPKQQEHFAKLYG---WQTRKLEQD
AVRAARAAPNDIGVLREALEQAKGPEYFAV------PTQRRKHVAH--------------
--------PPARPEHLERYARVLSAFAQHPTDS------WLGRRALATTSASLRTLLADP
SAQQSMVPEVAISRGRRASLP-SYRVEAVHALASPQPTA-------RCHEPESNTTSAPS
AAISAAVQ----------GLKAELEKSKTLCTVSPDPRNLEIQAVQGSLKALK-------
---------------LSRLQL------------------------------------RDQ
EALRAE-------------LRIE-PKEDSALVPLSEEAQAL---VHRVLYG---KGRREE
VLTSHK------------ESGYEISREKMACLRPLEWL---------NDEV--INLYLHL
LQERQAR----------------------YQQKGQSPYP---RCH--FFN---------T
FFYNKLFAD-GRQYNYGAVRRWTLKKRLG-----------YSLKDCDKVI-VPIHQ-Q--
-----VHWCLAI-VNMRNRKLEYYDSM----------------------GGQD-RACLEN
-------------LARYITEEVAHKDDAKL-----------DTSDWP-RVFPKDIPEQRN
SCD--------CGVFMV-KYADYQSRN--------------APFTFS-----Q-------
DN----MEYFRQRMVWELMQLRAD-----------------------
>S-muscicola|SM000308S11823
------------------------------------------------------------
-----MQQDQQ-------------------------------------------------
------------------------------------------------------------
------------------------------------------------------------
------------------------------------------------------------
------------------------------------------------------------
-----SLRAATAAAA----------------AAPGDGPQGA-------------------
------------------------------------------------------------
----------HHRRQAAVLLDGLTA--------VRPVVLDDEV-----------------
------------------------------------------------------------
------------------------------------------GGGAGGAAAA--------
-----GMPGKPFDGNGSAYL----------------------------ALPSPKPPAVWR
EVLA-RVWA--------PTVEGERR-----------SRQLEIEAVEAKLEALR-------
---------------LTGAE----------------------------------AL-RRG
AERRRK-------------VGVA-AVEDPALVPLSEEAEAR---VDDALGN----GVGSE
ILASNE------------AASLDISRTMMKCLRPGCWL---------NDEV--SNFYLQL
LKERELR----------------------APGK----YP---KCH--FFN---------T
FFYNKLFRD-KQKYDYKSVRRWTTPKKVG-----------YKLYDCDKVI-VPIHQ-G--
-----IHWTLAI-IDLSGKSLHFLDSL----------------------HGLD-GGTLVQ
-------------LAKYIRDEALDKGEVVL-----------DASSWP-QSCPSDIPEQLN
SCD--------CGVFML-KYADYCSRG--------------APLTFS-----Q-------
ME----HWKAKADRIMQLCVGASN-----------ARALLIALAERH
>A-filiculoides|Azfi_s0015.g013788 
------------------------------------------------------------
-----M------------------------------------------------------
-----------------------------DFAHRNTALES--------------------
--------------SSPGLIEF--------------------------------------
------LENEHKRSKRSLLELCERGK----------NQTQAQTQRRKRC-----------
------------HSLFFNWSVTKNIKRHHHHHHH------------------------HH
QGGQWFSPSQSIALL----------------GGRKGTLDRG-LE----------------
-S----VSWRKQLSPGLGSELSAMGVS----------------------STLPSSSRE--
-------CGSQHGQDQQGQEQEQGQ-----------------------------------
GHDQGKAECQGHDEGKGQCQGHDEGKGQGLG-----------------------------
---------------------------------------HTGHTEQGQEKGQ--------
-GHGHTGHTGQEKEQGHGPG-----ASSLQCVPIRKALG-------IITPCTTDGVPMWK
KLLT-KAQ----------ARDKTII-----------NIEGKIQSEEYLLKAFQ-------
---------------ETRAALEKFT---IKDKP-------------------SEET-EKE
EEKEKE-------------KEKE-KEEAVAFTPLTKEEEET---VSQALNG----SNRHE
VLVQHE------------RSNIDLTSRAIQCLRPGAWL---------NDD----------
------------------------------------------------------------
-----LYKD-AHSYNYKAVRRWTTTNKLG-----------YSLLQCDKIF-VPIHK-D--
-----VHWCLAV-INLREKKIQYLDSL----------------------KGCD-ANVLHV
-------------LARYLKDEAKDKLNEDL-----------DSNSWE-LDCPTDIPEQLN
GCD--------CGMFMI-KYADFYSRG--------------NELKFS-----Q-------
RN----MGYFRRRTTLELLELKAR-----------------------
>K-nitens|kfl00416_0010_v1.1
------------------------------------------------------------
-----MALLSRL------SV----------------------------------------
--------------------------APDSLGKRKRELDTRFNS----------------
---------PLKKLASNAAIRSAL----TTF------------------------PASPY
LNQIAKNSPSSGLASALQLSNRV-------------------------------------
-----------LPSTSFAPRPLRSVFQQPSPIFYP-----------------------ES
IPSALRAPPEVSTTAV--------------TVRAPSGPRHA-------------------
----NGDLDLGRLGGGKVSAEAYKTAR-------------LQAQVRQLQERLHMVHEEVV
-------HLQNHVRGSQEKKQSWYG------DILRKVRESADLRR------QVTGVHTEA
SAERGKSKMSEREDAEGTSHG---------------------------------------
---------------------------------------LSEARETAEDRGE--------
--AEGGAGGGAERPSKSLSG--------------------------------AAEVASVS
TFLQ-RLRD--------LRLDDHKQ----------RSRDLEIQLKEAELAVQK-------
---------------QQRLRDEEEV---EEEEE-----------VTEELEEEEEVTEEVT
DEEEEE-------------TDEEVEEEGYVAVPLTEEDDEL---VDEILHN----PPSDE
VCVAHE------------RSSLQITQAQMQCLRPDMWL---------NDEV--INLYMVL
LKERESREDFQ------------------EEGL----HP---VCH--FFN---------T
FFYNKLRMD-AQEYEYSRVQRWT--RRVK-----------YKLAKCDKVI-VPIHQ-G--
-----IHWALAV-INLRDRRLEYFDSV-CDG-AGFPF----------STRASP-ETVLED
-------------LAQYIMDEAEDKGTGPI-----------DTSDWE-RVYHTDKPQQGN
NSD--------CGMFML-KFADFVSRD--------------APITFS-----Q-------
KE----MWYFRRKLVVELVHKRAD-----------------------
>Penium|pm021755g0020
------------------------------------------------------------
------------------------------------------------------------
------------------------------------------------------------
------------------------------------------------------------
------------------------------------------------------------
------------------------------------------------------------
------------------------------------------------------------
------------------------------------------------------------
------------------------------------------------------------
------------------------------------------------------------
------------------------------------------------------------
------------------------------------------------------------
------------------------------------------------------------
------------------------------------------------------------
------------------------------------------------------------
-----------------------LSR------RSCSWSV-------HTMQV--INLYLVL
LKEREKR----------------------SGGR----LP---TCH--FFN---------T
FFYAKLSDN-LSGYNYRSVKRWTSMKNIG-----------YCILDCDKVI-VPVHL-G--
-----MHWVLAV-IDIRSRKFVFLDSM----------------------AGSHGPKCLER
-------------LARYIVDEAKDKRNETW-----------DVSDWE-FCCPTNIPQQAN
TYD--------CGVFML-RYAECESRG--------------APYHFT-----Q-------
AD----MSYFRSFMAWELLQLQAYSE-EC--EPSHGK----------
>A-filiculoides|Azfi_s0004.g008362 
------------------------------------------------------------
------------------------------------------------------------
-----------------------------MEFRRKRALE---------------------
--------------SPPGLLSL--------------------------------------
------LEIDHNRPKRPLLDLSE---------------PRRILRR---------------
-----------FSSTSNSFFVSAKKKNKKKRE----------------------------
-----QSWEESLRNL----------------NREKSASCRG-LE----------------
-G----VSWRRNILFPTELKSSTLAIQ----------PSPSPSSTSTFTTPLPSTL----
-------TWRQERENQWEQRQELSQ------YYPRKEYSDTTRPGLWMPSRPSSPRVISL
TLSKTHSSRAIPLTPSNSLMQTDKNPSSSIVV----PLTASKIHSSI-------LNERVP
--------SSCVTPLTTSKINLLMPLEGEPSVS----APPSGAMPLTVSKIH--------
----SSMQTNTTPSSCVGPL-----VGSHILSSITPST---------HNSTPLQEVPAWK
ELLN-KAR----------GRDQTIG-----------SIESKIRLRESLLKNYQ-------
---------------ET----------------------------------------RAT
WELGKLTI----------KQPSE-EKETVAFDRLTEEEEEE---VYQALNG----ANRHQ
VLVQHE------------RSNIDLTRAAIQCLKPGAWL---------NDD----------
------------------------------------------------------------
-----LYKD-AHSYDYKSVRRWTTSKKLG-----------YSLLECEKIF-VPIHQ-D--
-----IHWCLAV-INVHERKIQYLDSL----------------------GGHD-ENVLHV
-------------LAKYVKDEAKDKLNQEF-----------DPSGWK-LECPKDIPVQLN
GCD--------CGMFMI-KYADFYSHG--------------NELKFS-----Q-------
ED----MEYFRKKTILELLQLKAR-----------------------
>M-endicherianum|ME000371S06278
------------------------------------------------------------
-----MEAFEDR------VY------------------------RLSRVKAAE-----PF
PAR-----------------------PTYSPSKRKRDLYGDDLL------TEGGQKYQGL
VP--------SWPILSPAAKRFAA----SPS--------------P---------TGHKQ
DTLIAGWGDLNAIHRTQKFEAQNLLSY---------WRPLGILRS---------------
------------SPLSQSGKYLRSHLEPVVRY--------------------------GK
LSHIGSSVAPTASPL----------------TRQVLGPGRSFRR----------------
--APLSQSWRERSTTQAADPGNEVIMQ----------KKQHDVRSVALDANMSNRSI---
-------GIQQWQATEKWLKDNLTPA---QRSDLEAYRREVEG-----------------
NRREKHNQISTYFSPRSLYSNFAKTE----------------------------------
--------DELRIENHEHKLEVQQNLLQVTSI----------VQPLPEHGSH--------
-----GVAEGTAPAEKANEG--RGHVEELRAYPMQHHGL-------ELDKKQQTTKRDWQ
AKLS-ELSH--------PSKVAAEK-----------TRQLEIEALEKKFDVLK-------
---------------LTTAEAKARA---AEDRKH-----------------------RAA
EAAKRE-------------KAKE-KKEDTALRPLTKEEELM---VEDALYS----GHDSE
VLVDHE------------PSNIQITRGLMRCLRPGAWL---------NDEV--INCYMDL
LKERELR----------------------EPEK----YP---KCH--FFN---------T
FFYKKLVGN--DVYSYKAVKRWTTMKKLG-----------YFLSDCDK------------
------------------------------------------------------------
--------------ARYIVDEVKDKSGKSI-----------DVSQWE-RIESRDLPEQLN
SCD--------CGVFMV-KYADYHARD--------------APLHFT-----Q-------
SN----MDYFRRRMVLELLKLKVD-----------------------
>M-viridae|Mesvi1206S02113 
M-------------------------------------------------FG--------
---ARLDALASW------FWP---------------------------------------
--------------------------WSPIKEKRKRKNDRSDF-----------------
----------AEQQRPEKRLAFPE----REF----------------------------Q
SSLRCGDENIIEVKTASKLAAVQERGC-----------TRYDLGRDSGSLCA------GL
-----------LPQTDNETSLGRAFLPPAPLPRSE---------------------PRIR
GTDFINIWRPHSGDVN--------------QRLPGSSPSRA-------------------
----ATVSSGVFPGIPRCTVPAPQQQVP----------------ARPPSGSLDSGYVP--
-----------------AQVEAIVV------ASADPTIRIAGLVSS----------MLDS
TRDMGRARPVHRGMPSDVCSQDMAQ-----------------------------------
-------CLGIAARTPSECCPVVRTDSQVVPVARD-AGSAAGAGSLDEAAGG--------
---APSIPPGRDVDGGTGER--------------------------------GGQMEAYR
DLLL-KFKV-------PVGMPPNAK----------EAQDAEIRELETYFRALI-------
---------------RTRPSITKTLERLGRDKEAR--------------ELEARQQQEQE
EEEEEE-------------EEEE-EEVEPPFRVLTPDELAV---ITKALG-----PGRND
LLTEHK------------GGGMEITREKMACLRKGQWL---------NDDV--INMYMEL
LKDRQREWLEAAAAA------ATAKGNKAGKRA----VG---RCH--FFN---------T
FFYNK---------------RWTKPPKVT-----------YKLKDCAKVI-VPVHQ-Q--
-----VHWCLAV-INLRDQAFEYYDSM----------------------GGRD-AACLEN
-------------LARYIVDEVKDKSGEVL-----------DVSKWE-RRFRTGIPQQNN
GYD--------CGVFMV-KFADFVARD--------------KEPRFS-----W-------
KD----MDYFRQRLVLELLTCRVF-----------------------
>A-agrestis|AagrBONN_evm.model.Sc2ySwM_369.340.1
------------------------------------------------------------
-----MVSQAGE------------------------------------------------
-------------------------------PGQERFPG---------------------
------------------------------------------------------------
------SPHTQHYPRFQGIHDPDAHLGL--------------------------------
----------------------------------------------------------EA
FAEL-SRYRHMVERVT--------------SRPLQYAAS-V-------------------
-----------------------------------------------SGPSEFQSL----
--------GSRNLRYHDWFKPAAV---------SKCFLPWESV-----------------
-------QRAINYLPPEDSRSVTLTPGAHG------------------------------
----------------NDSSYLQFKEREKQR-----------LGMVNDDG----------
--------TNVLKEECKPSG---------------------------------TGEPMWQ
SLLA-QIMN--------PQREAEEK-----------RLASEIEYTQRKFEALQ-------
---------------LTRKT-------------------------------------SRV
WS-TE--------------SKPD-KAVEGAFDALSSEAEGR---VNYALNS----SSRQA
VLVFHE------------NSNIEITGAVIRCLLPGAWL---------NDEV--INLYMEL
LKERELR----------------------EPKR----FL---NCH--FFN---------T
FFYNKLFKD-KQRYDYKAVRRWTSRKKIG-----------YLLSECDKIL-VPVHQ-N--
-----IHWCLAV-INVKDKKVEYLDSL----------------------KGGD-PNVLEV
-------------LSQYFVDEVRDKSGHDV-----------HISTAE-GRV---------
----------------------YASRR--------------STWIFSG---GK-------
QH----GRYSS------------------------------------
>S-muscicola|SM000032S12138
------------------------------------------------------------
-----MRTCAV-----------------------------------------------PV
S-------------------------EAGEAALTVRLLDRT-------------------
------------------------------------------------------------
--LAAGIAPPGLLFRGAVLSLP--------------------------------------
------------PDLAAA------------------------------------------
-----AAAAAAAAAA----------------AAPGDGPRGA-------------------
------------------------------------------------------------
----------HHRRHAAVLLDGLTA--------VRPVVLDEEA-----------------
------------------------------------------------------------
--------------------------------------------GVGGAAAS--------
-----GLPGKPSDGGGSAYL----------------------------ALPSPKPPAVWR
EVLA-RVWA--------PAVEGERR-----------SRQLEIEAVEAKLEALR-------
---------------LTGAE----------------------------------AL-RRG
AERRRR-------------VGVA-VVEDPALVPLSEEAEAR---VDDALSN----GVGSE
ILASNQ------------AASLDISRTMMQCLRPGCWL---------NDEV--SNFYLQL
LKERELR----------------------APGK----YP---KCH--IFN---------T
FFYNKLFRD-KQKYDYKSVRRWTTPKKVG-----------YKLCDCDKVI-VPIHQ-G--
-----IHWTLAV-IDLSGKSLQFLDSL----------------------HGSD-GGTLVQ
-------------LAKYIRDEALDKGEVVL-----------DASSWL-HSCPADIPEQLN
SRTWTTLGGEWCGRFFVGELIDLHARC--------------SPLQHY-----Q-------
ATE---LDLQRLCRQTEHWKAKADRIMQLCVRASSARALLIALAEWC
>A-punctatus|Apun_evm.model.utg000045l.240.1
------------------------------------------------------------
-----MVSQA--------------------------------------------------
------------------------------------------------------------
--------------GDQGQHTLLG------------------------------------
------SAHTQQYSRVPVFDER--------------------------------------
------------DAFQRR----------------------------------------EA
FAEL-ARYRDMVGTVM--------------SRRVQHAAARV-------------------
-----------------------------------------------SGPSMFQSL----
--------RSADLLYSSLSNPAAAAH---H-PRSKYLLPWESV-----------------
-------QYATHYLPPAESRCVTFTPGG--------------------------------
----------------NEYSYLHLKEREKQR-----------LGMVGDEQ----------
--------TNGLKEECRHSG---------------------------------KGEPMWE
ALLK-RIKS--------PRREAEEE-----------RLAAEIKYTQRKFEALQ-------
---------------LTRKN-------------------------------------SFL
WA-TE--------------AEPE-KAVEGAFDALSSEAEDR---VDYALNS----SPRQA
VLVFHE------------NSNIEITGTAIRCLLPGAWL---------NDEV--INLYMEL
LKERELR----------------------EPKR----FL---TCH--FFN---------T
FFYNKLFKD-KQRYDYKAVRRWTSQKKIG-----------YLLSECDKIL-VPVHQ-D--
-----IHWCLAV-VNIRDKKVEYLDSL----------------------KGGD-PNVLQS
-------------SGGFVL----------------------SSCHWE-VEQPM-------
------------------SRRDRHSKG--------------LLKPGE-----R-------
KH----FRVTKQRVRVEEWGYTSFPTWSNKGHCSHVRVLEGVYG---
>S-moellendorffii|18194
------------------------------------------------------------
------------------------------------------------------------
------------------------------------------------------------
------------------------------------------------------------
------------------------------------------------------------
------------------------------------------------------------
------------------------------------------------------------
------------------------------------------------------------
------------------------------------------------------------
------------------------------------------------------------
------------------------------------------------------------
------------------------------------------------------------
------------------------------------------------------------
------------------------------------------------------------
------------------------------------------------------------
----------------------------MACLKGLNWL---------NDEV--MNIYMGL
LLDRDAERR--------------------RAGL----VP---TCH--FFN---------S
FFVNKLYKD-AHAYSYKAVQRWTLPKKLNLQNQARALFTPFSILDVERVI-VPVHL-G--
-----NHWTCAL-IDLVAQEIVYFDSL----------------------GGRE-DKILRA
-------------LRSYIADEYRDKRNAEV-----------DTSEWP-IRYPRDVPLQQN
GCD--------CGVFAL-QFAEHLSRG--------------APMDFS-----Q-------
LD----MPFFRAKIAADIMTGRIA-----------------------
>O-tauri|OT_ostta03g03200T0
------------------------------------------------------------
-----M------------------------------------------------------
-----------------------------VLSHRSHDEN---------------------
------------------------------------------------------------
------------------------------------------------------------
------------TPTSDRAGVRDDILFRSKLHA-------------------------TP
RSKLFADPPSAPRAS----------------GTLGAAPERELSTLERCE-----------
-------RDHGRVGVGRDEIDHLTPVL-------------------APGGALDRGS----
---------PWSERAAYARAHPYAIP-------PRRLGPFEDVAG-----------VSGR
SRALERSKTITDDGREARREARESAWRRAS------AVGTPRAAGS--------------
---------GAIVYRGYGGSTMGGAPSGLMDTD----GERGYGGAATFKRFG--------
---AVNIFGHALKKYVSSVKK-WDDAGSLERFKSMISSFENG----TMVGRAHAEALEWE
RSRQ-RTASREPVESLSAKHSATIR-----------DMQESLRLRRENLRQVL-------
---------------SS---STASA---LDE-----------------------QLERLT
VEAQEAKV----------KRLRE-KAARKFLKPLTATQLEA---VKDALR-----APSSK
ILAKASFV---------GQGALEATGKDIATLKKGTWL---------NDEV--ANFAIGM
LSRRVMESRS-------------------EGET----QP---RAH--FFS---------T
FFINKLYQD-SGRYEYSNVRRWTLPKRLK-----------YDVLRCEKIY-VPVHQ-A--
-----VHWVLAE-IDVREKRISYYDSL----------------------LGES-AVTVKN
-------------LKRWICDEAKNKLDEEW-----------DPDEWE-ECYPKSIPLQKN
GCD--------CGVFMI-KYAEYLSSD--------------AELAFS-----Q-------
KH----MDYFRDRLVSDILDVGVDD---------DA-----------
>A-thaliana|AT3G06910.1
------------------------------------------------------------
------------------------------------------------------------
------------------------------MKNQSRVLNSE------------LGDFDLS
VL-------WDQILNFEGYGSY--------------------------------------
------CFRPMDMDGYHKRSA-----------------GLNPCKH---------------
------------SGFSHS---SRPMA----------------------------------
-PGI-YRYPEVKSSL----------------RRQVHAPVRI-L-----------------
-----------NSGRDRSTRQG-------------------------SGNVLGTFL----
-----------TRNNDMWKRNALDS--------SLRYRTDREV-------------IDVD
DELG-DVEMISDDTSREGVENV--------------------------------------
---------AMEVDEVEEKAEMGNGL----------------FSEVASLK----------
--------NGSLRVGECSKA----NSSSLVVNRPVTD---------------VTSFEAYR
KVLE-SAV----------NRTSKLK-----------DRGFVDFFKERGRALLR-------
------------------------------------------------------SL-SSF
WRQDE--------------EPVE-VVQREAFVPLSREEETA---VRRAFS-----ANDSN
ILVTHK------------NSNIDITGKILRCLKPGKWL---------NDEV--INLYMVL
LKEREAR----------------------EPKK----FL---KCH--FFN---------T
FFFTKLVNS-ATGYNYGAVRRWTSMKRLG-----------YHLKDCDKIF-IPIHM-N--
-----IHWTLAV-INIKDQKFQYLDSF----------------------KGRE-PKILDA
-------------LARYFVDEVRDKSEVDL-----------DVSRWR-QEFVQDLPMQRN
GFD--------CGMFMV-KYIDFYSRG--------------LDLCFT-----Q-------
EQ----MPYFRARTAKEILQLKAE-----------------------
>C-reinhardtii|PNW71223
MSVTEFV-------------------AAGSSGS------GTAP------AFG--------
-----MRAIVQE------SWPLDKPRLEPH--------------RRSALLQVQGPGAQPS
PFAPMQPASMLDRATHLGASSQTGL-QQPALPPRAQALGLARPQ-----AGASGPHAAPA
VP----GPRPAPAPLPPGLVSTPG----GSSTPALTPGLGRGWVGPGDT------PGGPQ
PQRLAFDTPSATTQRLNSLTLASPGPSPSS-AAAGGVAGAAIITRTPTGSAAAPLYTPGL
RPLPAGSAFEAAAAAAAAAGPAGPGAHRQQQHQPPLPPPTEWRRSPGPAG----LGPRPP
LPIGGRSPAPSLSPA---------------AAAAAAAPQPYPTTHQALALMTAAQAMQQA
VS--LMAAQGGFAGLASGEHAR---------------QVPFARTLAAVGAELAAPGGDLA
LGGAVARYLEQRRQQQQQQQQQRVAA---AAAGPNAAAAPAAVVR------EDGGFIGED
DDEPAAASRAEVDSLTARLRQAARRSSALVH----GPGGDGGAAAAA-------AAERVR
--------LSRAVESGGAEALQMIGLKLDAHAQVV-SRLRQSAAADTQRKVA--------
--HIKAVDEARRREQQQQRLDAAAAAAQQQQAAAAAAAP-------APAKAAQAAAPPPR
KRVP-AARP--P----PPAADDDVLDLIS---SSEEEEEAEVEEEEEGEGEEE-------
---------------------------------------------------------EGE
EEEEEE-------------EEEEEVEEVNLTRPVTTAEMDT---WRLVMDK---EADPKQ
TLLAYAPN---------PATDIKLTRDKLRCLAAATWL---------NDEV--INLYMLL
LQERDTRLRQLGGGGGGGAANGAAGGGGGGGGG----YP---RCH--FFN---------S
FFYNKLFQD-ENKYNYANVRRWTMPARLRNGMQATP---DQSVLLLDRVL-LPVHQ-G--
-----IHWCCAE-VDMAARAVRYYDSL----------------------KGED-RQCVQH
-------------LLQWVADESQDKLKTRW-----------DTSKWT-VEFPKNIPTQRN
GCD--------CGVFAL-MFADRRGAGL-------------AHWDFD-----Q-------
PH----MELLRRRVLQRLMRMRVDLY---------------------
>C-reinhardtii|PNW71222
MSVTEFV-------------------AAGSSGS------GTAP------AFG--------
-----MRAIVQE------SWPLDKPRLEPH--------------RRSALLQVQGPGAQPS
PFAPMQPASMLDRATHLGASSQTGL-QQPALPPRAQALGLARPQ-----AGASGPHAAPA
VP----GPRPAPAPLPPGLVSTPG----GSSTPALTPGLGRGWVGPGDT------PGGPQ
PQRLAFDTPSATTQRLNSLTLASPGPSPSS-AAAGGVAGAAIITRTPTGSAAAPLYTPGL
RPLPAGSAFEAAAAAAAAAGPAGPGAHRQQQHQPPLPPPTEWRRSPGPAG----LGPRPP
LPIGGRSPAPSLSPA---------------AAAAAAAPQPYPTTHQALALMTAAQAMQQA
VS--LMAAQGGFAGLASGEHARQLALMA----GTPLPQVPFARTLAAVGAELAAPGGDLA
LGGAVARYLEQRRQQQQQQQQQRVAA---AAAGPNAAAAPAAVVR------EDGGFIGED
DDEPAAASRAEVDSLTARLRQAARRSSALVH----GPGGDGGAAAAA-------AAERVR
--------LSRAVESGGAEALQMIGLKLDAHAQVV-SRLRQSAAADTQRKVA--------
--HIKAVDEARRREQQQQRLDAAAAAAQQQQAAAAAAAP-------APAKAAQAAAPPPR
KRVP-AARP--P----PPAADDDVLDLIS---SSEEEEEAEVEEEEEGEGEEE-------
---------------------------------------------------------EGE
EEEEEE-------------EEEEEVEEVNLTRPVTTAEMDT---WRLVMDK---EADPKQ
TLLAYAPN---------PATDIKLTRDKLRCLAAATWL---------NDEV--INLYMLL
LQERDTRLRQLGGGGGGGAANGAAGGGGGGGGG----YP---RCH--FFN---------S
FFYNKLFQD-ENKYNYANVRRWTMPARLRNGMQATP---DQSVLLLDRVL-LPVHQ-G--
-----IHWCCAE-VDMAARAVRYYDSL----------------------KGED-RQCVQH
-------------LLQWVADESQDKLKTRW-----------DTSKWT-VEFPKNIPTQRN
GCD--------CGVFAL-MFADRRGAGL-------------AHWDFD-----Q-------
PH----MELLRRRVLQRLMRMRVDLY---------------------
>G-montanum|TnS000842779t03
------------------------------------------------------------
-----MRF----------------------------------------------------
---------------------------------RRRSKSENEII----------------
-------SSAISHGTPQHYVSTTR------------------------------------
-AIPIENANDEDQRKKYQVLLT--------------------------------------
-----------HPNVDSKIT----------------------------------------
--------GNFLASL---------------LPGEHVTPQVV-------------------
------------------------------------------------------------
-------DLYVKSISEREQGNPFPKYCFMDTLFFQKVKLAATLNN---------------
------------------------------------------------------------
--------PSLLFQITGMNGDLFGFDTIFVPIL---QKGMGWALVVVQMRQKSLQ-----
-YLSSDLTNSKYAQETRNKVWTCIRWWLQQEI---------------QMKQIPDNIATWK
SFISDVPQQ-------KNSCEGGVFMLKF---IDFTTKGLPFSFCQDDIHCLGKKIVVEI
LNMP---------GSTKNWKSE--------------------------------LG-REE
LEYQKSPIEVSIS----PVFEDE-QKPVDVFEPLTAKEQHK---IALALSS----PYSDE
QLIEHP------------QVGEKVTGELLSVLQ-GNWL---------SSDV--LNVYLVA
LKEREKV----------------------NPSK----FL---QCH--FFN---------S
FFYPILERD-LERQNVTAIMRQT--RRLD-----------YKLTDCDKIF-VPVNG-G--
-----NHWELVV-IDMKAKKFCYLDSM----------------------NGGD-HDALEK
-------------ISL--------------------------------------LPLTKS
TVH--------------------------------------KPCRLS-----R-------
RA---------------------------------G-----------
>k-nitens|kfl00250_0100_v1.1 
------------------------------------------------------------
-----MRRAQNRKIGHFLAWTVGRKKLTRE--------------QSSVLKGVVGRGQEVG
K----RPARELE--------------EPLSGSKKARGKSLGEGF-----------HQEPR
VPKRRKREYTEASIAPEAAMETPA----KELFRA-------------------------A
GSTLKPNGSSAGGARQEEVKPQSHGASHSM--------GEKRGKRRIT------------
-PIP-------SPPVSRPVSAESSVIRNEGPDAEE---------------------A-SQ
QSALVRDLAESFSTVST--------DEKGSVAANQAVPWRL-------------------
----SEAEEGAPSGSGPPPASQTRQAKPVRIRKPPEADVELDPRVEEALRYLGTTFGDIR
--GGQPVSGASRRRRKARRWRKWRRFCG-QLAFWPSKKWYLGFTE----------QLAKV
AEDGGRVLGMIDRWRVEQLRNFGRDHLADAAL---GMVGVPARAAER-GPGD--ANAHIN
--------DDEEVKPETLSQNEAGAKEDFTGAK---GSEIGLAGQVETEGKEEL------
--APADVRGHPDEEEVSSSGMDVEDWGALEEDAPLEGASDDDCTVSDGLSELGRDEPAHA
SEAEGQPEP-------EVIHDRDLAEGDAN-ELHMDALRSMRLMTQDAFWVLREGGGGEA
WDLEEGPGGPGSGGAEADWRTDDEGGGGESQRQGE---------NGGGPSDLAFMTKMAT
AESPSD-LEAMLDRLGLEDLALT-APRPVSCRPLSAAESTA---VDAVLRRSFFRGGDDG
HGIVAS------------VGQHEVSARDLQALSGARWL---------NDQV--VNFYMEL
LARKNAADRKAA-----------------RARP----VP---RVH--VLN---------S
FFYTKLVNG---GYNYTGVRRWTKR---------------VDVFQQDLLL-TPINLNN--
-----AHWALIS-VNLKDRCVEYYDSL-----CGP------------VESARA-RTITET
-------------VLRYLEDESQDKRQRELE----------DRKKWAVKQMLHGVPQQGD
GGS--------CGVFAC-AYADLLAQG------------ARPPFDFS-----Q-------
AD----ILTMRRAMAADILAGKLQPA---------------------
>gnl|onekp|DLJZ_scaffold_2012071 Solanum_ptychanthum
------------------------------------------------------------
-----MGALT--------------------------------------------------
------------------------------CSNRKRGDDFFTS-----------------
--------------NYKTPLSV--------------------------------------
------SSNVDHISKKPRLSP-----------------SMNQIQD---------------
------------NPIP-----RKSIA----------------------------------
-SRI-FKYPSYITPI----------------KREIHAPCRR-S-----------------
-----------RIGSNSNS------------------------------QKMGNFL----
-----------TQQYDRAKRSALAT--------LRYVKKDKEV-------------INID
DEEI-CEEGVSEDSSVKELGTGVVAKTGL-------------TSGS--------------
---------GQRWKESNGVVEIMDNPDSVKDVDRNFQ---VSSSSVVTVS----------
-------DNVNLKVENAEKM-----LDSLSLISKLDSSS-------------SFSVPPYK
KLLD-SAE----------KRNDHLK-----------RLQFHIEYTEKLRETQH-------
------------------------------------------------------LL-RPQ
KE-EE--------------YVKE-NLIT-PFVLLDEEEEAE---VSRALSN----SSRRK
VLVTHE------------NSNIDITGEILQCLRPGAWL---------NDEV--INVYLEL
LKERERR----------------------EPEK----FL---KCH--FFN---------T
FFYKKLISG-KGGYNYQPVKRWTSQKKLG-----------YCLLQCEKIF-VPIHK-Q--
-----SHWCLAV-INKKDEKFQYLDSL----------------------GGRD-QLVLKV
-------------LARYFIDEVKDKNGKDI-----------DIKSWK-LEFVEDLPEQQN
GFD--------CGMFML-KYADFYSRG--------------IGLCFS-----Q-------
GH----MPYFRSRTVKEILRLKAE-----------------------
>gnl|onekp|LQJY_scaffold_2015699 Solanum_xanthocarpum
------------------------------------------------------------
-----MGALT--------------------------------------------------
-------------------------------SNRKRGNDVFSS-----------------
--------------NLKTPLS---------------------------------------
-----------NFSKKLKLSP----------------------IN---------------
------------PPFP-----SKSAV----------------------------------
-QRF-FKYPDPVNPI----------------RREVHAPCRK-L-----------------
-----------RFGCKGTTSYIGIFKG---------------VSES-SGPEMGNSA----
-----------SRKYEEAKRNDFDG-----------LKKSIEV-------------IDVD
DDDA--KEGVSEDSSIEEVEGLGCEKSDL-----------DIAAGGGKGFEDSSMEELES
WGCEKSDLLGQNVNKVDDDVEILDGY-DGKE-----------SSLVTTGL----------
-------DDGNLKEESVGKM-----IDSLAMNPTSDS---------------FFYVPLYK
KLLG-SVE----------KISDKLK-----------RIHFQIGFNEKCLETNR-------
------------------------------------------------------LL-WSQ
KK-EE--------------QVEE-DVIAEPFVPLTEEEEDE---VSRALSQ----SNRRK
VLVTHK------------SSNIDITGEILQCLRPGAWL---------NDEV--INVYLEL
LKEREKR----------------------EPQK----FL---KCH--FFS---------T
FFYKKLISG-RGGYNYQSVRRWTSQRKLG-----------YSLLECDKIF-VPIHK-E--
-----IHWCLAV-INKKDKKFQYLDSL----------------------RGRD-NYVLKV
-------------LASYFVDEVKDKSGIHI-----------DVSSWK-QEFVEDLPEQKN
GYD--------CGVFMI-KNADFYSRD--------------IGLCFN-----Q-------
GH----MPYFRMRTAKELLRLKAD-----------------------
>gnl|onekp|LQJY_scaffold_2082882 Solanum_xanthocarpum
------------------------------------------------------------
-----MGALT--------------------------------------------------
------------------------------CSNRKRGDGFFTS-----------------
--------------NYKTPLSV--------------------------------------
------SSTANHISKKPRLSP-----------------SMNQIQD---------------
------------HPFP-----RKSIA----------------------------------
-ARI-LRYPSYITPI----------------KREIHAPCRR-S-----------------
-----------RIGSNSNS------------------------------IEMGNFL----
-----------TQQYNRAKRSAFGT--------LRYVQKDKEV-------------INID
DEEI-CEKGVSEDSSVKELETGAVAKTDL-------------ACGS--------------
---------GQRWKESTGVVEIMDNLDGVKDVDRNFQ---LSSSSVVTVS----------
-------VDVDLKVENAEKM-----LDSLSLSSKFDSSS-------------SSSVPPYK
KLLG-SAE----------KRNDHLK-----------RLQFQIEYTEKLHETHH-------
------------------------------------------------------LL-RPH
EK-EE--------------HVKE-DVVTEPFVFLTEEEEAD---VFRALSN----SSRRK
VLATHE------------NSNIDITGEILQCLRAGAWL---------NDEV--INVYLEL
LKEREKR----------------------EPKK----FL---KCH--FFN---------T
FFYKKLISG-KGGYNYQPVKRWTSQRKLG-----------YSLFECDKIF-VPIHK-Q--
-----VHWCLAV-INKKDEKFQYLDSL----------------------GGRD-QQVLKV
-------------LARYFIDEVKDKDGKDI-----------DVSSWK-LEFVEDLPVQEN
GFD--------CGMFML-KYADFYSRD--------------IGLCFS-----Q-------
DH----MPYFRLRTVKEILRLKAE-----------------------
>gnl|onekp|GHLP_scaffold_2012483 Solanum_dulcamara
------------------------------------------------------------
-----MGALT--------------------------------------------------
-------------------------------SNRKRGNDFFSS-----------------
--------------NYKTPLS---------------------------------------
-----------NLSKKLKLSA----------------------LN---------------
------------PPLSSE---SKSTV----------------------------------
-QRF-FKYPDPINPI----------------RREVHAPCRK-L-----------------
-----------RFGSKQTTSYIVNYKG---------------------GPEMGNSS----
-----------SRKHEETKRSDFVG--------LRSLKNDTEV-------------IHID
EDDENDKEGVCEDSSVEEVEAWGCEKSDLLGKNLLEVDEDDDAKEG--GFEDSSIEEVEA
WGREKSDVMGQNLMKVDDDVEIL----DGKD-----------SSAVTTGL----------
-------DDGNLKEESVGKM-----IDSLDMKPTSDS---------------YFYVPLYK
KLLG-SVE----------KISDKLK-----------RIHFQIGFNEKCIETNR-------
------------------------------------------------------LL-RPQ
KK-GE--------------QDKE-DVIAEPFVPLTEEEQDE---VSCALSK----SNRRK
VLVTHK------------SSNIDITGEILQCLRPGQWL---------NDEV--INVYLEL
LKEREKR----------------------EPQK----FL---KCH--FFN---------T
FFYKKLISG-RGGYNYQSVRRWTSQRKLG-----------YCLLECDKIF-VPIHK-E--
-----IHWCLAV-INNKDKKFQYLDSL----------------------RGRD-SNVLKV
-------------LASYFVDEVKDKCGKHI-----------DVSSWK-QEFVEDLPEQKN
GYD--------CGVFMI-KNADFYSRD--------------IGLCFN-----Q-------
GD----MPYFRMRTAKELLRLKAD-----------------------
>gnl|onekp|GHLP_scaffold_2060027 Solanum_dulcamara
------------------------------------------------------------
-----MGALT--------------------------------------------------
------------------------------CSNRKRGDDFFTS-----------------
--------------KFKTPLSV--------------------------------------
------SSNVDHMSKKPRLSP-----------------SMNQIQD---------------
------------HPFP-----RKSIA----------------------------------
-ARI-FKYPSYITPI----------------KREIHAPCRR-S-----------------
-----------RVRSNSNS------------------------------QKMGNFL----
-----------TQQYDRAKRSAFET--------LRYVKKDKEV-------------INID
DEEI-CE----EDSSVKELGTGVVAKTGL-------------ASGS--------------
---------GQRWKETNGVVEIMDNPAGVKDVD-----------SVVTVS----------
-------DDVNLKVENAEKM-----LDSLSLSSKFDFFS-------------SSSVPPYK
KLLG-SAE----------KRNDNLK-----------RLQFDIEYTEKLRQTQH-------
------------------------------------------------------LL-RPQ
KK-EE--------------HVKE-DVITEPFVLLAEEEEAE---VSRALSN----SSRRK
VLATHK------------NSNIDITGEILQCLRPGAWL---------NDEV--INVYLEL
LKERERR----------------------EPKK----FL---KCH--FFS---------T
FFYKKLISG-KGGYNYQAVKRWTSQRKLG-----------YCLFECDKIF-VPIHK-Q--
-----SHWCLAV-MNKKDEKFQYLDSL----------------------GGRD-QQVLEV
-------------LARYFIDEVKDKNGKDI-----------DVSSWK-LEFVEDLPEQEN
GFD--------CGMFMI-KYADFYSRD--------------IGLCFS-----Q-------
DH----MPYFRSRTVKEILWLKA------------------------
>gnl|onekp|DLJZ_scaffold_2011071 Solanum_ptychanthum
------------------------------------------------------------
-----MGALT--------------------------------------------------
-------------------------------SNRKRGNEFFSS-----------------
--------------NYKTPLS---------------------------------------
-----------NLSKKLKLSA----------------------LN---------------
------------PPLS-----SKSTV----------------------------------
-QRF-FKYPDPINPI----------------RREVHAPCRN-L-----------------
-----------RFGSKQTTSYIVNYK----------------------GSEMGNSS----
-----------SRKHEEIKRSDFDG--------LRRLKNDIEV-------------IDID
EDD--------EDDENDDVRDGVCEKGDFLGKNLLEVDEDDDVKEG--GFEDSSVEEVEV
WGCEKSDVMGKNLMKVDDDVEILDGYHGGKD-----------LSVVTTGL----------
-------DDGNLKEESVGKM-----IESLDMNPTSDS---------------YFYVPLYK
KLLG-SVE----------KISDKLK-----------RIHFQIGFNEKRLETNR-------
------------------------------------------------------LL-RPQ
TK-EE--------------QVKE-DVIAEPFVPLTEEEQDE---VSSAFSK----SNWRK
VLVTHK------------RSNIDITGEILQCLRPGQWL---------NDEV--INVYLEL
LKEREKR----------------------EPQK----FL---KCH--FFN---------T
FFYKKLISG-RGGYNYQSVRRWTSQRKLG-----------YCLLDCDKIF-VPIHK-E--
-----IHWCLAV-INKKDKKFQYLDSL----------------------GGRD-NNVLKV
-------------LASYFVDEVKDKSGKQI-----------DVSSWK-QEFVEDLPEQKN
GYD--------CGVFMI-KNADFYSRD--------------IGLCFN-----Q-------
GD----MPYFRMRTAKELLRLK-------------------------
>gnl|onekp|UGJI_scaffold_2009036 Lycopersicon_cheesmanii
------------------------------------------------------------
------------------------------------------------------------
------------------------------------------------------------
------------------------------------------------------------
------------------------------------------------------------
------------------------------------------------------------
------------------------------------------------------------
------------------------------------------------------------
------------------------------------------------------------
------------------------------------------------------------
-----------------------------KE-----------SSVVTMGL----------
-------DDGNLKEESVGKM-----IDSLAMNPTSDS---------------FFYVPLYK
KLLG-SVE------------------------------HFQIGFNEKCLETNR-------
------------------------------------------------------LL-QSQ
RK-EQ--------------RVKE-DAIAEPFVPLTEEEEDE---VS------------RK
VLVTHK------------SSNIDITGEILQCLRPGAWL---------NDEV--INVYLEL
LKEREKR----------------------EPQK----FL---KCH--FFS---------T
FFYKKLISG-RGGYNYQSVRRWTSQRKLG-----------YSLLECDKIF-VPIHK-EI-
----HIHWCLAV-INKKDKKFQYLDSL----------------------KGRD-PNVLKV
-------------LASYFVDEVKDKSGIHI-----------DVTSWR-QEFVEDLPEQKN
GYD--------CGVFMI-KNADFYSRD--------------IGLCFN-----Q-------
GH----MPYFRMRTAKELLRLKAD-----------------------
>gnl|onekp|VMNH_scaffold_2001098 Sinapis_alba
------------------------------------------------------------
------------------------------------------------------------
------------------------------------------------------------
------------------------------------------------------------
------------------------------------------------------------
------------------------------------------------------------
------------------------------------------------------------
------------------------------------------------------------
------------------------------------------------------------
------------------------------------------------------------
------------------------------------------------------------
------------------------------------------------------------
------------------------------------------------------------
------------------------------------------------------------
-----------------------------PFIPLTEEEEAE---VYRAFSG----KNRRK
VLVTHA------------SSNIDISGEVLQCLTPSAWL---------NDEV--INVYLEL
LKERETR----------------------EPKK----YL---KCH--FFN---------T
FFYKKLVSD--SGYNYKAVRRWTTQRKLG-----------YALIDCDMIF-VPIHR-G--
-----VHWTLAV-INNRDRKFLYLDSL----------------------NGVD-SKILNA
-------------LAKYLGDEAKEKSGKDI-----------DVSSWD-MEFVEDLPQQQN
GYD--------CGMFML-KYIDFFSRG--------------LGLYFS-----Q-------
EH----MPYFRLRTAKEILKLRAD-----------------------
>gnl|onekp|MFTM_scaffold_2083396 Pinus_jeffreyi
------------------------------------------------------------
------------------------------------------------------------
------------------------------------------------------------
------------------------------------------------------------
------------------------------------------------------------
------------------------------------------------------------
------------------------------------------------------------
------------------------------------------------------------
------------------------------------------------------------
------------------------------------------------------------
------------------------------------------------------------
----------------------------------------------------------YK
ELFE-ETK----------KRDYKLK-----------RLELELELATTKLNALQ-------
---------------FTKKKLFK-----AKE-----------------------KE-EAA
VE-HK--------------SLIE-QALEDAFAPLNDDEEAD---VARALKG----GN-RE
VLVMHE------------NSNIEITKGLLQCLLPGGWL---------NDEV--INLYLEL
LKEREKR----------------------EPDK----FL---KCH--FFN---------T
FFYKKLYNP-NTRYDYKAVRRWTTQRKIG-----------YSLMDCDKIF-VPIHK-E--
-----IHWCLAI-IDMKAKKFQYLDSL----------------------RGSD-AHVLDV
-------------LVKYITDEAKDKTGQDL-----------DVSSWE-TQLVEDLPQQEN
GSD--------CGMFMI-KYADFHSRG--------------LPLSFF-----Q-------
TH----MPYFRKRTAKEILRLKAE-----------------------
>gnl|onekp|JBND_scaffold_2017482 Pinus_ponderosa
------------------------------------------------------------
------------------------------------------------------------
------------------------------------------------------------
------------------------------------------------------------
------------------------------------------------------------
------------------------------------------------------------
------------------------------------------------------------
------------------------------------------------------------
------------------------------------------------------------
------------------------------------------------------------
------------------------------------------------------------
----------------------------------------------------------YK
ELFE-ETK----------KRDCKLK-----------RLELELELATTKLNALQ-------
---------------FTKKKLFK-----AKE-----------------------KE-EAA
VE-HK--------------SLIE-QALEDAFAPLNDDEEAD---VARALKG----GNSRE
VLVMHE------------NSNIEITKGLLQCLLPGGWL---------NDEV--INLYLEL
LKEREKR----------------------EPDK----FL---KCH--FFN---------T
FFYKKLYNP-NTRYDYKAVRRWTTQRKIG-----------YSLMDCDKIF-VPIHK-E--
-----IHWCLAI-IDMKAKKFQYLDSL----------------------RGSD-AHVLDV
-------------LVKYITDEAKDKTGQDL-----------DVSSWE-TQLVEDLPQQEN
GSD--------CGMFMI-KYADFHSRG--------------LPLSFF-----Q-------
TH----MPYFRKRTAKEILRLKAE-----------------------
>gnl|onekp|IIOL_scaffold_2016004 Pinus_parviflora
------------------------------------------------------------
------------------------------------------------------------
------------------------------------------------------------
------------------------------------------------------------
------------------------------------------------------------
------------------------------------------------------------
------------------------------------------------------------
------------------------------------------------------------
------------------------------------------------------------
------------------------------------------------------------
------------------------------------------------------------
----------------------------------------------------------YK
ELFE-ETK----------KRDFTLK-----------RLDLELELAITKLNALQ-------
---------------FTKKKLFK-----PKQ-----------------------KE-AEA
VE-HK--------------SLIE-QALEDAFAPLNDDDEAD---VARALKG----GNSRE
VLVMHE------------NSNIEITKGILQCLLPGGWL---------NDEV--INLYLEL
LKEREKR----------------------ETDK----FL---KCH--FFN---------T
FFYKKLYNP-NTRYDYKAVRRWTTQRKIG-----------YNLTDCDKIF-VPIHK-E--
-----IHWCLAI-IDMKAKKFQYLDSL----------------------RGSD-AHVLDV
-------------LAKYITDEAKDKTGQDL-----------DVSSWE-TQLVEDLPQQEN
GSD--------CGMFMI-KYADFHSRG--------------LPLSFF-----Q-------
TD----MPYFRKRTAKEILRLKAE-----------------------
>gnl|onekp|TOXE_scaffold_2009581 Welwitschia_mirabilis
------------------------------------------------------------
------------------------------------------------------------
------------------------------------------------------------
------------------------------------------------------------
------------------------------------------------------------
------------------------------------------------------------
------------------------------------------------------------
------------------------------------------------------------
------------------------------------------------------------
------------------------------------------------------------
------------------------------------------------------------
------------------------------------------------------------
------------------------------------------------------------
-------------------------------------------------------A-DKP
LE-EK--------------AVNQ-AIVNDAFTPLNDEDEAD---VLCALKG----RKRKE
VVVMHE------------ESNIEITRELLQCLLPGGWL---------NDEV--INLYLEL
LKEREQR----------------------EPSK----FL---KCH--FFN---------T
FFYKKLFNP-KSGYDYKAVRRWTTKRKIG-----------YCLSECTKIF-IPIHQ-E--
-----IHWCLGI-IDLKARKFQYLDSL----------------------KGRD-QHVMDV
-------------LPRYIKDEVKDKTGQDV-----------DVSNWD-KEFVQDLPEQEN
GWD--------CGMFML-KYVDFYSRG--------------LPLLFS-----Q-------
AN----MPYFRMRTAKEILKLKAD-----------------------
>gnl|onekp|DZQM_scaffold_2005708 Pinus_radiata
------------------------------------------------------------
------------------------------------------------------------
------------------------------------------------------------
------------------------------------------------------------
------------------------------------------------------------
------------------------------------------------------------
------------------------------------------------------------
------------------------------------------------------------
------------------------------------------------------------
------------------------------------------------------------
------------------------------------------------------------
----------------------------------------------------------YK
ELFE-ETK----------KRDCKLK-----------RLELELELATTKLNALQ-------
---------------FTKKKLFK-----AKE-----------------------KE-EAA
VE-HK--------------SLIE-QALEDVFAPLNDDEEAD---VARALKG----GNSRE
VLVMHE------------NSNIEITKGLLQCLLPGGWL---------NDEV--INLYLEL
LKEREKR----------------------EPDK----FL---KCH--FFN---------T
FFYKKLYNP-NTRYDYKAVRRWTTQRKIG-----------YSLMDCDKIF-VPIHK-E--
-----IHWCLAI-IDMKAKKFQYLDSL----------------------RGSD-AHVLDV
-------------LVKYIMDEAKDKTGQDL-----------DVSSWE-IQLVEDLPQQEN
GSD--------CGMFMI-KYADFHSRG--------------LPLSFF-----Q-------
TH----MPYFRKRTAKEILRLKAE-----------------------
>gnl|onekp|AWQB_scaffold_2004485 Picea_engelmanii
------------------------------------------------------------
------------------------------------------------------------
------------------------------------------------------------
------------------------------------------------------------
------------------------------------------------------------
------------------------------------------------------------
------------------------------------------------------------
------------------------------------------------------------
------------------------------------------------------------
------------------------------------------------------------
------------------------------------------------------------
------------------------------------------------------------
------------------------------------------------------------
------------------------------------------------------------
-E-KK--------------SLIQ-QALEDAFALLNDDEEAD---VSLALKG----WNRRE
VLVMHE------------NSNIEITREILQCLLPGGWL---------NDEV--INLYLEL
LKEREKR----------------------EPDK----FL---KCH--FFN---------T
FFYKKLYNP-NTKYEYKAVRRWTTPRKIG-----------YSLIDCDKIF-VPIHK-E--
-----IHWCLAI-IDMKEKKFQYLDSL----------------------GGDD-AHVLDV
-------------LARYITDEAKDKTGKDL-----------DVSSWE-MELVEDLPQQEN
GSD--------CGMFMI-KYADFHSRG--------------LPLSFF-----Q-------
TH----MPYFRKRTAKEILRLKAE-----------------------
>gnl|onekp|ZYCD_scaffold_2042826 Selaginella_acanthonota
------------------------------------------------------------
------------------------------------------------------------
------------------------------------------------------------
------------------------------------------------------------
------------------------------------------------------------
------------------------------------------------------------
------------------------------------------------------------
------------------------------------------------------------
------------------------------------------------------------
------------------------------------------------------------
------------------------------------------------------------
------------------------------------------------------------
------------------------------------------------------------
------------------------------------------------------------
---------------------------ADAFTRLSEEAEKA---VDDALCS----HDRDK
VLVSHQ------------QSNIDITGRIIECLLPGVWL---------NDEV--INVYMDL
LKERELR----------------------EPDK----FL---RCH--FFN---------T
FFYNKLFKD-RGRYDYKAVRRWTTQKRLG-----------YSLLDCDKIL-VPVHQ-N--
-----IHWCLAI-INLRERKFEYLDSL----------------------KGLD-EDVLDA
-------------LARYIVDEARDKSAKVP-----------DVENWE-HEYPTDIPEQLN
GCD--------CGMFML-KYADFHSRG--------------APLSFT-----Q-------
ED----MPYFRRRTVLEILKLKAT-----------------------
>gnl|onekp|JVBR_scaffold_2002969 Aloe_vera
------------------------------------------------------------
------------------------------------------------------------
------------------------------------------------------------
------------------------------------------------------------
------------------------------------------------------------
------------------------------------------------------------
------------------------------------------------------------
------------------------------------------------------------
------------------------------------------------------------
------------------------------------------------------------
------------------------------------------------------------
------------------EA-----REKVW----------------------VTRSPVYK
QLHE-EAR----------KRDPKLS-----------SLAFQLRLTEEKYSAIQ-------
------------------------------------------------------FV--PT
VQ-EE--------------KPKE--DLHELFRPLTDDEEDE---VLHALRG----GSRRE
LLVTHE------------ASNIEITREVMQCLRFGAWL---------NDEVININLYLEL
LKERERR----------------------EPKR----FL---KCH--FFN---------T
FFYKKLISG-RSCYDFNAVRRWTTKRKLG-----------YSLIECDKIF-VPVHK-D--
-----IHWCLAV-INVKDETLQYLDSL----------------------GGTD-TNVLRV
-------------LARYFMDEVKDKSNKQI-----------DTTSWK-QEAVDNLPLQQN
GSD--------CGMFML-KYTDFFSRG--------------LELSFS-----Q-------
EH----MDYFRKRTIKEILRLKAE-----------------------
>gnl|onekp|ZFGK_scaffold_2008837 Selaginella_kraussiana
------------------------------------------------------------
------------------------------------------------------------
------------------------------------------------------------
------------------------------------------------------------
------------------------------------------------------------
------------------------------------------------------------
------------------------------------------------------------
------------------------------------------------------------
------------------------------------------------------------
------------------------------------------------------------
------------------------------------------------------------
------------------------------------------------------------
------------------------------------------------------------
------------------------------------------------------------
--------------------------ESEAFTKLPGEAEDA---VDEALST----SSR-D
VLVMHE------------QSNIEITGPVIQCLLPGAWL---------NDEV--INVYMEL
LKERELR----------------------EPKK----FL---KCH--FFN---------S
FFYNKLFKD-KGRYDYKAVRRWTTQKKLG-----------YALADCDKVF-VPVHK-D--
-----IHWCLAV-INLRDRKFEYLDSL----------------------QGID-EDVLGV
-------------LAKYIVDEAKDKSGKIL-----------DVDDWE-QGYPEDIPEQKN
GCD--------CGMFMI-KYADFHSRG--------------IPLSFS-----Q-------
AD----MPYFRRRTVWEILRLKAT-----------------------
>gnl|onekp|UCRN_scaffold_2005908 Megaceros_tosanus
------------------------------------------------------------
------------------------------------------------------------
------------------------------------------------------------
------------------------------------------------------------
------------------------------------------------------------
------------------------------------------------------------
------------------------------------------------------------
------------------------------------------------------------
------------------------------------------------------------
------------------------------------------------------------
------------------------------------------------------------
------------------------------------------------------------
------------------------------------------------------------
------------------------------------------------------------
-----------------------------AFEPLSEEAEER---VEDALSS----SDRLR
VLVMHE------------NSNIDISGAVIRCLLPGAWL---------NDEV--INLYMEL
LKERELR----------------------EPHR----FL---KCH--FFN---------T
FFYNKLFKD-KQRYDYKAVRRWTTQRKIG-----------YLLSDCDKIL-VPVHQ-D--
-----IHWCLAV-INIRGRKVEYLDSL----------------------QGGD-PNVLRV
-------------LSQYLVDEVKDKSGQDM-----------DVSSWE-LSYPDDIPLQLN
GCD--------CGMFML-KYADFHSRG--------------ASLCFA-----Q-------
KH----MDYFRKKTAWEILQLAAT-----------------------
>gnl|onekp|PBUU_scaffold_2005967 Lygodium_japonicum
------------------------------------------------------------
------------------------------------------------------------
------------------------------------------------------------
------------------------------------------------------------
------------------------------------------------------------
------------------------------------------------------------
------------------------------------------------------------
------------------------------------------------------------
------------------------------------------------------------
------------------------------------------------------------
------------------------------------------------------------
------------------------------------------------------------
------------------------------------------------------------
------------------------------------------------------------
---------------------------SAAFIPLSEEEEAE---VQHALYG----PNKNE
ILVKHE------------GSNIDITRGAIECLRPGAWL---------NDEV--INLYLEL
LKEREKR----------------------EPKN----FL---KCH--FFN---------T
FFFNKLYKD-AHAYDYKAVRRWTTQRKLG-----------YSILECDKIF-VPIHK-D--
-----IHWCLAV-INVHEKKLQYLDSL----------------------KGRD-GYVLQT
-------------LARYIKDEAKDKMSQDL-----------DVDSWD-QECLQNIPEQLN
GCD--------CGMFMS-KYADFLSRG--------------DRLNFS-----Q-------
ED----MEYFRKRTVLELLQLKA------------------------
>gnl|onekp|ZFRE_scaffold_2020679 Phaeoceros_carolinianus_sporophyte_1575
------------------------------------------------------------
------------------------------------------------------------
------------------------------------------------------------
------------------------------------------------------------
------------------------------------------------------------
------------------------------------------------------------
------------------------------------------------------------
------------------------------------------------------------
------------------------------------------------------------
------------------------------------------------------------
------------------------------------------------------------
------------------------------------------------------------
------------------------------------------------------------
------------------------------------------------------------
-----------------------------AFDPLSAEAETR---VDDALTT----SDRYK
VLVMHE------------NSNIDISGTVIRCLLPGAWL---------NDEV--INVYMEL
LKEREVR----------------------EPQR----FL---RCH--FFN---------T
FFYNKLFKD-KQRYDYKAVRRWTTQRKIG-----------YFLSECDKIL-VPVHQ-D--
-----IHWCLAV-INVREKKVEYLDSL----------------------KGGD-SNVLRV
-------------LSQYFVDEVKDKCGQDM-----------DVSSWE-MSFPQDIPEQMN
GCD--------CGMFML-KYADFHSRG--------------APLCFT-----Q-------
KH----MDYFRRKTVWEILQLAAT-----------------------
>gnl|onekp|WEEQ_scaffold_2000684 Phaeoceros_carolinianus_gametophyte_1575
------------------------------------------------------------
------------------------------------------------------------
------------------------------------------------------------
------------------------------------------------------------
------------------------------------------------------------
------------------------------------------------------------
------------------------------------------------------------
------------------------------------------------------------
------------------------------------------------------------
------------------------------------------------------------
------------------------------------------------------------
------------------------------------------------------------
------------------------------------------------------------
------------------------------------------------------------
-----------------------------AFDPLSAEAETR---VDDALTT----SDRYK
VLVMHE------------NSNIDISGTVIRCLLPGAWL---------NDEV--INVYMEL
LKEREVR----------------------EPQR----FL---RCH--FFN---------T
FFYNKLFKD-KQRYDYKAVRRWTTQRKIG-----------YFLSECDKIL-VPVHQ-D--
-----IHWCLAV-INVRERKVEYLDSL----------------------KGGD-SNVLRV
-------------LSQYFVDEVKDKCGQDM-----------DVSSWE-MSFPQDIPEQMN
GCD--------CGMFML-KYADFHSRG--------------APLCFT-----Q-------
KH----MDYFRRKTVWEILQLAAT-----------------------
>gnl|onekp|KUXM_scaffold_2043165 Selaginella_selaginoides
------------------------------------------------------------
------------------------------------------------------------
------------------------------------------------------------
------------------------------------------------------------
------------------------------------------------------------
------------------------------------------------------------
------------------------------------------------------------
------------------------------------------------------------
------------------------------------------------------------
------------------------------------------------------------
------------------------------------------------------------
------------------------------------------------------------
------------------------------------------------------------
------------------------------------------------------------
---------------------------SDAFRKLTSDAEEA---VDEVLTT----KDRQN
VLVMHE------------PSNIDITGAVIQCLLPGAWL---------NDEV--INLYMDL
LKEREVR----------------------EPNK----FL---RCH--FFN---------S
FFYNKLFKD-KGKYDYKAVRRWTTQRKLG-----------YALHDCEKIF-IPVHK-D--
-----VHWCLAV-INLRERKFEYLDSL----------------------KGGD-DHVLSV
-------------LAKYIVDEVKDKGDIQL-----------DVSDWS-HEYPQQIPEQMN
GCD--------CGMFMI-KYADFHSRG--------------ASLCFS-----Q-------
AD----MPYFRRRTVWEILKLTA------------------------
>gnl|onekp|JKAA_scaffold_2013712 Selaginella_wallacei
------------------------------------------------------------
------------------------------------------------------------
------------------------------------------------------------
------------------------------------------------------------
------------------------------------------------------------
------------------------------------------------------------
------------------------------------------------------------
------------------------------------------------------------
------------------------------------------------------------
------------------------------------------------------------
------------------------------------------------------------
------------------------------------------------------------
------------------------------------------------------------
------------------------------------------------------------
----------------------------EAFTRLSEEAEKA---VDEALCS----RDRDK
VLVSHQ------------QSNIEITGAVIECLLPGAWL---------NDEV--INVYMEL
LKERELR----------------------EPNK----FL---RCH--FFH---------T
FFYNKLFKD-RGKYDYKAVRRWTTQKRLG-----------YSLLDCDKIL-VPVHQ-N--
-----IHWCLAI-INLRERKLEYLDSL----------------------KGVD-EDVLDA
-------------LTRYIVDEARDKSAKVP-----------DVENWE-HAYPTDMPEQKN
GCD--------CGMFML-KYADFHSRG--------------APLSFT-----Q-------
ED----MPYFRRRTVLEILKLKAT-----------------------
>gnl|onekp|RXRQ_scaffold_2016949 Phaeoceros_carolinianus
------------------------------------------------------------
------------------------------------------------------------
------------------------------------------------------------
------------------------------------------------------------
------------------------------------------------------------
------------------------------------------------------------
------------------------------------------------------------
------------------------------------------------------------
------------------------------------------------------------
------------------------------------------------------------
------------------------------------------------------------
------------------------------------------------------------
------------------------------------------------------------
------------------------------------------------------------
-----------------------------AFDPLSAEAETR---VDDALTT----SDRYK
VLVMHE------------NSNIDISGTVIRCLLPGAWL---------NDEV--INVYMEL
LKEREVR----------------------EPQR----FL---RCH--FFN---------T
FFYNKLFKD-KQRYDYKAVRRWTTQRKIG-----------YFLSECDKIL-VPVHQ-D--
-----IHWCLAV-INVRERKVEYLDSL----------------------KGGD-SNVLRV
-------------LSQYFVDEVKDKCGQDM-----------DVSGWE-MSFPQDIPEQMN
GCD--------CGMFML-KYADFHSRG--------------APLCFT-----Q-------
KH----MDYFRRKTVWEILQLAAT-----------------------
>gnl|onekp|WCZB_scaffold_2014856 Phaeoceros_carolinianus
------------------------------------------------------------
------------------------------------------------------------
------------------------------------------------------------
------------------------------------------------------------
------------------------------------------------------------
------------------------------------------------------------
------------------------------------------------------------
------------------------------------------------------------
------------------------------------------------------------
------------------------------------------------------------
------------------------------------------------------------
------------------------------------------------------------
------------------------------------------------------------
------------------------------------------------------------
-----------------------------AFDPLSAEAETR---VDDALTT----SDRYK
VLVMHE------------NSNIDISGTVIRCLLPGAWL---------NDEV--INVYMEL
LKEREVR----------------------EPQR----FL---RCH--FFN---------T
FFYNKLFKD-KQRYDYKAVRRWTTQRKIG-----------YFLSECDKIL-VPVHQ-D--
-----IHWCLAV-INVRERKVEYLDSL----------------------KGGD-SNVLRV
-------------LSQYFVDEVKDKCGQEV-----------DVSSWE-MSFPQDIPEQMN
GCD--------CGMFML-KYADFHSRG--------------APLCFT-----Q-------
KH----MDYFRRKTVWEILQLAAT-----------------------
>gnl|onekp|RXRQ_scaffold_2024845 Phaeoceros_carolinianus
------------------------------------------------------------
------------------------------------------------------------
------------------------------------------------------------
------------------------------------------------------------
------------------------------------------------------------
------------------------------------------------------------
------------------------------------------------------------
------------------------------------------------------------
------------------------------------------------------------
------------------------------------------------------------
------------------------------------------------------------
------------------------------------------------------------
------------------------------------------------------------
------------------------------------------------------------
-----------------------------AFDALSSEAEGR---VNYALNS----SSRQA
VLVFHE------------NSNIEITGAVIRCLLPGAWL---------NDEV--INLYMEL
LKEREVR----------------------EPKR----FL---TCH--FFN---------T
FFYNKLFKD-KQRYDYKAVRRWTSQKKIG-----------YLLSECDKIL-VPVHQ-D--
-----IHWCLAV-VNIRDKKVEYLDSL----------------------KGGD-PNVLQV
-------------LSRYFVDEVKDKSGHHV-----------DVSDWE-LSYPHDIPEQLN
GCD--------CGMFML-KYADFHSRG--------------ASLCFS-----Q-------
EH----MAFFRRKTTWEVLQLTAT-----------------------
>gnl|onekp|RXRQ_scaffold_2024846 Phaeoceros_carolinianus
------------------------------------------------------------
------------------------------------------------------------
------------------------------------------------------------
------------------------------------------------------------
------------------------------------------------------------
------------------------------------------------------------
------------------------------------------------------------
------------------------------------------------------------
------------------------------------------------------------
------------------------------------------------------------
------------------------------------------------------------
------------------------------------------------------------
------------------------------------------------------------
------------------------------------------------------------
-----------------------------AFDALSSEAEGR---VNYALNS----SSRQA
VLVFHE------------NSNIEITGAVIRCLLPGAWL---------NDEV--INLYMEL
LKERELR----------------------EPKR----FL---NCH--FFN---------T
FFYNKLFKD-KQRYDYKAVRRWTSRKKIG-----------YLLSECDKIL-VPVHQ-N--
-----IHWCLAV-INVKDKKVEYLDSL----------------------KGGD-PNVLEV
-------------LSQYFVDEVRDKSGHDV-----------HVSDWK-FSSPHDIPEQLN
GCD--------CGMFML-KYADFHSRG--------------ASLCFS-----Q-------
KH----MDFFRRKTAWEILQLTA------------------------
>gnl|onekp|PKOX_scaffold_2099822 Isoetes_tegetiformans
------------------------------------------------------------
------------------------------------------------------------
------------------------------------------------------------
------------------------------------------------------------
------------------------------------------------------------
------------------------------------------------------------
------------------------------------------------------------
------------------------------------------------------------
------------------------------------------------------------
------------------------------------------------------------
------------------------------------------------------------
------------------------------------------------------------
------------------------------------------------------------
------------------------------------------------------------
-----------------------------AFAPLSKEAEEE---VRLALTT----KDRRK
VLVVHE------------NSNVEITGAVIQCLAPGVWL---------NDDV--INVYMEL
LKEREHR----------------------EPEN----FL---CCH--FFN---------T
FFYNKLFKD-KGSYDYKAVRRWTTERRIG-----------YKLNDCEKIL-VPIHK-D--
-----IHWCLAV-IDMKGQKLEYLDSL----------------------GGRD-NNVLKV
-------------LARYIVDEVKDKSGKDL-----------DVSSWT-YDFPGDIPEQLN
GCD--------CGMFML-KYADFHSRG--------------LRLSFT-----Q-------
DD----MEYFRRRTVYEIVKLKAT-----------------------
>gnl|onekp|ZFRE_scaffold_2020873 Phaeoceros_carolinianus_sporophyte_1575
------------------------------------------------------------
------------------------------------------------------------
------------------------------------------------------------
------------------------------------------------------------
------------------------------------------------------------
------------------------------------------------------------
------------------------------------------------------------
------------------------------------------------------------
------------------------------------------------------------
------------------------------------------------------------
------------------------------------------------------------
------------------------------------------------------------
------------------------------------------------------------
------------------------------------------------------------
-----------------------------AFDALSNEAEER---VDYALRS----SPRQT
VLVFHE------------NSNIEITGAVIRCLLPGAWL---------NDEV--INLYMEL
LKERELR----------------------EPKR----FL---NCH--FFN---------T
FFYNKLFKD-KQHYDYKAVRRWTTKRKIG-----------YLLSECDKIL-VPVHQ-D--
-----IHWCLAV-VNIREKKVEYLDSL----------------------KGGD-PNVLQV
-------------LSRYFVDEVKDKSGQNV-----------DVSDWE-LSYPQDIPEQLN
GCD--------CGMFML-KYADFHSRG--------------ATLCFS-----Q-------
EH----MDFFRRKTAWEILQLTA------------------------
>gnl|onekp|PYHZ_scaffold_2075389 Isoetes_sp
------------------------------------------------------------
------------------------------------------------------------
------------------------------------------------------------
------------------------------------------------------------
------------------------------------------------------------
------------------------------------------------------------
------------------------------------------------------------
------------------------------------------------------------
------------------------------------------------------------
------------------------------------------------------------
------------------------------------------------------------
------------------------------------------------------------
------------------------------------------------------------
------------------------------------------------------------
-----------------------------AFAPLSKEAEEE---VRFALTT----KDRRK
VLVVHA------------NSNVEITGAVIQCLAPGVWL---------NDDV--INVYMEL
LKEREHR----------------------EPEN----FL---CCH--FFN---------T
FFYNKLFKD-KGSYDYKAVRRWTTERRIG-----------YKLNDCEKIL-VPIHK-D--
-----IHWCLAV-IDMKGQKLEYLDSL----------------------GGRD-NNVLKV
-------------LARYIVDEVKDKSGKDL-----------DVSSWT-YDFPGDIPEQLN
GCD--------CGMFML-KYADFHSRG--------------LPLSFT-----Q-------
DD----MDYFRRRTVYEIVKLKAT-----------------------
>gnl|onekp|BSNI_scaffold_2010282 Anthoceros_agrestis_B
------------------------------------------------------------
------------------------------------------------------------
------------------------------------------------------------
------------------------------------------------------------
------------------------------------------------------------
------------------------------------------------------------
------------------------------------------------------------
------------------------------------------------------------
------------------------------------------------------------
------------------------------------------------------------
------------------------------------------------------------
------------------------------------------------------------
------------------------------------------------------------
------------------------------------------------------------
-----------------------------AFDALSSEAEGR---VNYALNS----SSRQA
VLVFHE------------NSNIEITGAVIRCLLPGAWL---------NDEV--INLYMEL
LKERELR----------------------EPKR----FL---TCH--FFN---------T
FFYNKLFKD-KQRYDYKAVRRWTSQKKIG-----------YLLSECDKIL-VPVHQ-D--
-----IHWCLAV-VNIRDKKVEYLDSL----------------------KGGD-PNVLQV
-------------LSRYFVDEVKDKSGHHV-----------DVSDWV-LSYPHDIPEQLN
GCD--------CGMFML-KYADFHSRG--------------ASLCFS-----Q-------
EH----MDFFRRKTTWEILQLIAT-----------------------
>gnl|onekp|ABIJ_scaffold_2006990 Selaginella_lepidophylla
------------------------------------------------------------
------------------------------------------------------------
------------------------------------------------------------
------------------------------------------------------------
------------------------------------------------------------
------------------------------------------------------------
------------------------------------------------------------
------------------------------------------------------------
------------------------------------------------------------
------------------------------------------------------------
------------------------------------------------------------
------------------------------------------------------------
------------------------------------------------------------
------------------------------------------------------------
----------------------------DAFARLSDEAEMA---VESALYS----KSRQK
VLVMHE------------QSNIEITGAVMECLRPGTWL---------NDEV--INVYMEL
LKEREVR----------------------EPDK----FL---RCH--FFN---------T
FFYNKLFKD-KEKYDYKAVRRWTTPKKLG-----------YSLLDCDKIF-VPIHK-D--
-----IHWCLGI-INIRDQKFEYLDSL----------------------HGID-EDVLEV
-------------LSKYIVDEAKDKLAKAL-----------DVSGWH-RECPEDIPGQEN
GCD--------CGMFMI-KYADFYSRG--------------DSLPFA-----Q-------
EN----MAYFRRRTVWEILRLKAT-----------------------
>gnl|onekp|SKQD_scaffold_2079957 Takakia_lepidozioides
------------------------------------------------------------
------------------------------------------------------------
------------------------------------------------------------
------------------------------------------------------------
------------------------------------------------------------
------------------------------------------------------------
------------------------------------------------------------
------------------------------------------------------------
------------------------------------------------------------
------------------------------------------------------------
------------------------------------------------------------
------------------------------------------------------------
------------------------------------------------------------
------------------------------------------------------------
----------------------------EAFVPLSKAAEEA---VDRALQN----CDRDE
SLVLHD------------ISNIEVTRAVIQCLLPGAWL---------NDEV--INVYMEL
LKEREKR----------------------EPKK----FS---NCH--FFN---------T
FFYNKLYKD-KRSYDYKAVRRWTTQKKLG-----------YSLIDCDKIL-VPIHQ-D--
-----IHWCLAV-INMREKRFEYLDSL----------------------KGED-DNVLQV
-------------LARYIVDEAKDKRDQVL-----------DVSKWE-RVFSDEIPEQLN
GCD--------CGMFML-KYADFYSRG--------------GPLCFK-----Q-------
AH----MEYFRRRTVWEILQLKAT-----------------------
>gnl|onekp|JPYU_scaffold_2006450 Marchantia_polymorpha
------------------------------------------------------------
------------------------------------------------------------
------------------------------------------------------------
------------------------------------------------------------
------------------------------------------------------------
------------------------------------------------------------
------------------------------------------------------------
------------------------------------------------------------
------------------------------------------------------------
------------------------------------------------------------
------------------------------------------------------------
------------------------------------------------------------
------------------------------------------------------------
------------------------------------------------------------
---------------------------AEAFTPLSEEAEED---IDDALQG----SDRSK
VLTFHK------------KSSIDVTRAVMQCLLPGAWL---------NDEV--INLYMEL
LKEREVQ----------------------EPKK----FL---KCH--FFN---------T
FFYNKLFKD-KRSYDYKAVRRWTTQKKLG-----------YSLSDCDKIL-VPIHQ-D--
-----IHWCLAV-INIRDKKLEYLDSL----------------------QGGD-NTVLKV
-------------LARYIADEAKDKDGKVL-----------DSNTWE-HNFPQDIPQQLN
GCD--------CGMFML-KYADFHSRG--------------VPLSFK-----Q-------
GD----MPYFRRRLVWELLQLKAT-----------------------
>gnl|onekp|TWUW_scaffold_2010990 Anthoceros_agrestis_A
------------------------------------------------------------
------------------------------------------------------------
------------------------------------------------------------
------------------------------------------------------------
------------------------------------------------------------
------------------------------------------------------------
------------------------------------------------------------
------------------------------------------------------------
------------------------------------------------------------
------------------------------------------------------------
------------------------------------------------------------
------------------------------------------------------------
------------------------------------------------------------
------------------------------------------------------------
-----------------------------AFDALSSEAEER---VDYALNS----SPRQA
VLVFHE------------NSNIEITGTAIRCLLPGAWL---------NDEV--INLYMEL
LKERELR----------------------EPKR----FL---TCH--FFN---------T
FFYNKLFKD-KQRYDYKAVRRWTSQKKIG-----------YLLSECDKIL-VPVHQ-D--
-----IHWCLAV-VNIRDKKVEYLDSL----------------------KGGD-PNVLQV
-------------LSRYFVDEVKDKSGHHV-----------DVSDWV-LSYPHDIPEQLN
GCD--------CGMFML-KYADFHSRG--------------ASLCFS-----Q-------
EH----MDFFRRKTTWEILQLIAT-----------------------
>gnl|onekp|ZFRE_scaffold_2020874 Phaeoceros_carolinianus_sporophyte_1575
------------------------------------------------------------
------------------------------------------------------------
------------------------------------------------------------
------------------------------------------------------------
------------------------------------------------------------
------------------------------------------------------------
------------------------------------------------------------
------------------------------------------------------------
------------------------------------------------------------
------------------------------------------------------------
------------------------------------------------------------
------------------------------------------------------------
------------------------------------------------------------
------------------------------------------------------------
-----------------------------AFDALSSEAEGR---VNYALNS----SSRQA
TLVFHE------------NSNIEITGAVIRCLLPGAWL---------NDEV--INLYMEL
LKEREFR----------------------EPKR----FL---NCH--FFN---------T
FFYNKLFKD-KQRYDYKAVRRWTSQKKIG-----------YLLSECDKIL-VPVHQ-D--
-----IHWCLAV-INVKDKEVEYLDSL----------------------KGGD-PNVLQV
-------------LSQYFVDEVKDKSGHLV-----------DLSDWK-FSYPHDIPEQLN
GCD--------CGMFML-KYADFHSRG--------------ASLCFL-----Q-------
KH----MDFFRRKTAWEILQLTA------------------------
>gnl|onekp|IHWO_scaffold_2008218 Marchantia_paleacea
------------------------------------------------------------
------------------------------------------------------------
------------------------------------------------------------
------------------------------------------------------------
------------------------------------------------------------
------------------------------------------------------------
------------------------------------------------------------
------------------------------------------------------------
------------------------------------------------------------
------------------------------------------------------------
------------------------------------------------------------
------------------------------------------------------------
------------------------------------------------------------
------------------------------------------------------------
---------------------------AEAFTPLSEEAEED---IDDALQG----SDRNK
VLTFHK------------KSSIDVTRAVMQCLLPGAWL---------NDEV--INLYMEL
LKEREIQ----------------------EPKK----FL---KCH--FFN---------T
FFYNKLFKD-KRSYDYKAVRRWTTQKKLG-----------YSLSDCDKIL-VPIHQ-D--
-----IHWCLAV-INIRDKKLEYLDSL----------------------QGGD-NTVLKV
-------------LARYIADEAKDKDGKVL-----------DSNTWE-HNFPQDIPQQLN
GCD--------CGMFML-KYADFHSRD--------------VPLSFK-----Q-------
GD----MPYFRRRLVWELLQLKAT-----------------------
>gnl|onekp|TCBC_scaffold_2004517 Megaceros_vincentianus
------------------------------------------------------------
------------------------------------------------------------
------------------------------------------------------------
------------------------------------------------------------
------------------------------------------------------------
------------------------------------------------------------
------------------------------------------------------------
------------------------------------------------------------
------------------------------------------------------------
------------------------------------------------------------
------------------------------------------------------------
------------------------------------------------------------
------------------------------------------------------------
------------------------------------------------------------
-----------------------------AFEPLSAEAKER---VEDALTS----SDRHK
VLVMHE------------NSNIDISGTVIRCLLPGAWL---------NDEV--INLYMEL
LKERELR----------------------EPHR----FL---KCH--FFN---------T
FFYNKLFKD-KQRYDYKAVRRWTTQRKIG-----------YLLSDCDKIL-VPVHQ-D--
-----IHWCLAV-INIRGRKVEYLDSL----------------------KGGD-PNVLRV
-------------LSQYLVDEVKDKSGQDI-----------DASSLE-LSYPDGIPEQLN
FCD--------CGMFML-KYADFHSRG--------------ASLCFT-----Q-------
KH----MDYFRKKTAWEILQLAAT-----------------------
>gnl|onekp|YLJA_scaffold_2009761 Polypodium_amorphum
------------------------------------------------------------
------------------------------------------------------------
------------------------------------------------------------
------------------------------------------------------------
------------------------------------------------------------
------------------------------------------------------------
------------------------------------------------------------
------------------------------------------------------------
------------------------------------------------------------
------------------------------------------------------------
------------------------------------------------------------
------------------------------------------------------------
------------------------------------------------------------
------------------------------------------------------------
-------------------------LTSAAFTPLSKEEEEE---VHEALNG----GNRHQ
ILVQHE------------PSNIDLSRAALQCLKPGAWL---------NDEV--INLYMEL
LKERERR----------------------EQKG----YL---KCH--FFN---------T
FFFNKLYKD-AHSYDFKAVRRWTTQRKLG-----------YSLLECDKIF-VPIHK-D--
-----IHWCLAV-INIREKKLQYLDSL----------------------HGND-RNALHA
-------------LARYIKDEAKDKGAEDV-----------DTSSWQ-LDCPKDIPVQMN
GCD--------CGMFMI-KYADFLSRG--------------NELKFT-----Q-------
EH----MEYFRKRTALELLQLKA------------------------
>gnl|onekp|TXVB_scaffold_2076473 Lunularia_cruciata
------------------------------------------------------------
------------------------------------------------------------
------------------------------------------------------------
------------------------------------------------------------
------------------------------------------------------------
------------------------------------------------------------
------------------------------------------------------------
------------------------------------------------------------
------------------------------------------------------------
------------------------------------------------------------
------------------------------------------------------------
------------------------------------------------------------
------------------------------------------------------------
------------------------------------------------------------
---------------------------ADAFTPLSEDAEED---VDAALEG----PERNR
ILTSHD------------KSNIEVTRAVMQCLLPGAWL---------NDEV--INLYMEL
LKEREVQ----------------------EPKK----FL---KCH--FFN---------T
FFYNKLYKD-KRSYDYKAVRRWTTQKKLG-----------YSLSDCDKIL-VPIHQ-D--
-----IHWCLAV-INIRDKKLEYLDSL----------------------KGGD-NAVLKV
-------------LGRYIADEAKDKDGKVL-----------DTSTWE-QDFPQDIPQQMN
GCD--------CGMFML-KYADFHSRG--------------APLSFK-----Q-------
AH----MQYFRRRMVWELLRLKAT-----------------------
>gnl|onekp|RMVB_scaffold_2023061 Avena_fatua
------------------------------------------------------------
-----LTVAT--------------------------------------------------
------------------------------------------------------------
------------------------------------------------------------
------------------------------------------------------------
------------------------------------------------------------
-------------------------------RDDARLPNGV-------------------
------------------------------------------------------------
-----------HRRILDSRKAALQA-----------------------------------
------------------------------------------------------------
------------------------------------------------------------
---------------------------------------------------TVAPPLFYK
DALE-KAG----------SHDKRLE-----------ELEVETRLQYQILDELR-------
------------------------------------------------------------
-------------------KPKE--DLSQFFIPLTAEDEKR---VHDCLYG---SGSSSN
VLVLHE------------SSNIEVSREKIRCLRPHGWL---------NDEV--INLYLEL
LKEREMR----------------------EPKR----SLKCHKCH--FFN---------T
FFYKKLACG-KTGYDYRSVKRWTTSKKLG-----------YELIECDKIF-VPVHQ-N--
-----VHWCLAI-INMKAKTLQYLDSL----------------------GGND-PRVLRM
-------------LAKYIVEEVKDKSNKEI-----------DISSWT-DEVVDYNPLQQN
GYD--------CGMFML-KYIDFLSRG--------------ASLSFG-----Q-------
EH----MEYFRKRTVKEILRLQAD-----------------------
>gnl|onekp|GYFU_scaffold_2015133 Polypodium_hesperium
------------------------------------------------------------
------------------------------------------------------------
------------------------------------------------------------
------------------------------------------------------------
------------------------------------------------------------
------------------------------------------------------------
------------------------------------------------------------
------------------------------------------------------------
------------------------------------------------------------
------------------------------------------------------------
------------------------------------------------------------
------------------------------------------------------------
------------------------------------------------------------
------------------------------------------------------------
-------------------------LTSAAFTPLSKEEEEE---VHEALNG----GNRHQ
-LVQHE------------PSNIDLSRAALQCLKPGAWL---------NDEV--INLYMEL
LKERGRR----------------------EQKG----YL---KCH--FFN---------T
FFFNKLYKD-AHSYDFKAVRRWTTQRKLG-----------YSLLECDKIF-VPIHK-D--
-----IHWCLAV-INIREKKLQYLDSL----------------------HGND-RNALHA
-------------LARYIKDEAKDKGAEDV-----------DTSLWQ-LDCPKDIPVQMN
GCD--------CGMFMI-KYADFLSRG--------------NELKFT-----Q-------
EH----MEYFRKRTALELLQLKA------------------------
>gnl|onekp|IXLH_scaffold_2010437 Polypodium_hesperium
------------------------------------------------------------
------------------------------------------------------------
------------------------------------------------------------
------------------------------------------------------------
------------------------------------------------------------
------------------------------------------------------------
------------------------------------------------------------
------------------------------------------------------------
------------------------------------------------------------
------------------------------------------------------------
------------------------------------------------------------
------------------------------------------------------------
------------------------------------------------------------
------------------------------------------------------------
-------------------------LTSAAFTPLSKEEEEE---VHEALNG----GNRHQ
ILVQHE------------PSNIDLSRAAMQCLQPGAWL---------NDEV--INLYMEL
LKERERR----------------------EQKG----YL---KCH--FFN---------T
FFFNKLYKD-AHSYDFKAVRRWTTQRKLG-----------YSLLECDKIF-VPIHK-D--
-----IHWCLAV-INIREKKLQYLDSL----------------------HGND-RNALLA
-------------LARYIKDEAKDKGAEDV-----------DTSSWQ-LDCPKDIPVQMN
GCD--------CGMFMI-KYADFLSRG--------------NELKFT-----Q-------
EH----MEYFRKRTALELLQLKA------------------------
>gnl|onekp|GOWD_scaffold_2016624 Sphagnum_lescurii
------------------------------------------------------------
------------------------------------------------------------
------------------------------------------------------------
------------------------------------------------------------
------------------------------------------------------------
------------------------------------------------------------
------------------------------------------------------------
------------------------------------------------------------
------------------------------------------------------------
------------------------------------------------------------
------------------------------------------------------------
------------------------------------------------------------
------------------------------------------------------------
------------------------------------------------------------
--------------------------------------------------------DRNE
VLALHD------------NSNIEVTRAVIQCLLPGAWL---------NDEV--INLYMEL
LKERENR----------------------EPKK----FL---KCH--FFN---------T
FFYNKLYKD-KRSYDYKSVRRWTTQKKIG-----------YSLVKCDKIL-VPIHQ-D--
-----VHWCLAV-INIRDKRIEYLDSL----------------------KGVD-DTVLQV
-------------LGRYIVDEARDKGDEVL-----------DVSTWE-RSFPDDIPEQLN
GCD--------CGMFMV-KYADFHSRG--------------SSLCFT-----Q-------
EH----MEYFRRRTVYEILMLKAS-----------------------
>gnl|onekp|LGDQ_scaffold_2009329 Selaginella_apoda
------------------------------------------------------------
------------------------------------------------------------
------------------------------------------------------------
------------------------------------------------------------
------------------------------------------------------------
------------------------------------------------------------
------------------------------------------------------------
------------------------------------------------------------
------------------------------------------------------------
------------------------------------------------------------
------------------------------------------------------------
------------------------------------------------------------
------------------------------------------------------------
------------------------------------------------------------
-------------------------------------------------YS----RSRQK
VLVMHE------------QSNIEVTGAVMECLRPGTWL---------NDEV--INVYMEL
LKERELR----------------------EPDK----FL---RCH--FFN---------T
FFYNKLFKD-KEKYDYKAVRRWTTAKKLG-----------YSLLDCDKIF-VPIHK-D--
-----IHWCLGI-INIRDRKFEYLDSL----------------------HGVD-EDVLEV
-------------LSKYIADEAKDKLSKSL-----------DVSGWQ-KDCPEDIPGQEN
GCD--------CGMFMI-KYADFYSRG--------------DSLPFT-----Q-------
EN----MAYFRRRTVWEILRLKAT-----------------------
>gnl|onekp|RMVB_scaffold_2004180 Avena_fatua
------------------------------------------------------------
------------------------------------------------------------
------------------------------------------------------------
------------------------------------------------------------
------------------------------------------------------------
------------------------------------------------------------
------------------------------------------------------------
------------------------------------------------------------
------------------------------------------------------------
------------------------------------------------------------
------------------------------------------------------------
------------------------------------------------------------
------------------------------------------------------------
------------------------------------------------------------
------------------------------------------------------------
-LSVHE------------ASNIVITREILQCLNDKDWL---------NDEV--INLYLEL
LKERELR----------------------EPNK----FV---KCH--FFN---------T
FFYKKLING---GYDYKAVRRWTTKRKLG-----------YNLIDCDKIF-VPIHK-E--
-----VHWCLAV-INVRDKMFQYLDSL----------------------GSMD-MKALKL
-------------LATYLVDEVKDKNGKQI-----------DVLSWK-QDGVQNLPLQEN
GWD--------CGMFML-KYIDFYSRD--------------MDLIFG-----Q-------
KH----MSYFRRRTAKEILDLRAG-----------------------
>gnl|onekp|WDCW_scaffold_2047950 Mesotaenium_endlicherianum
------------------------------------------------------------
------------------------------------------------------------
------------------------------------------------------------
------------------------------------------------------------
------------------------------------------------------------
------------------------------------------------------------
------------------------------------------------------------
------------------------------------------------------------
------------------------------------------------------------
------------------------------------------------------------
------------------------------------------------------------
------------------------------------------------------------
------------------------------------------------------------
------------------------------------------------------------
--------------------------EDTALRPLTKEEELM---VEDALYS----GHDSE
VLVDHE------------PSNIQITRGLMRCLRPGAWL---------NDEV--INCYMDL
LKERELR----------------------EPEK----YP---KCH--FFN---------T
FFYKKLVGN--DVYSYKAVKRWTTMKKLG-----------YFLSDCDKII-VPVHK-V--
-----MHWTLAV-INLKQQSLEFMDSL----------------------KIPD-PYCSEH
-------------LARYIVDEVKDKSGKSI-----------DVSQWE-RIESRDLPEQLN
SCD--------CGVFMV-KYADYHARD--------------APLHFT-----Q-------
SN----MDYFRRRMVLELLKLK-------------------------
>gnl|onekp|NBYP_scaffold_2053595 Mesotaenium_kramstei
------------------------------------------------------------
------------------------------------------------------------
------------------------------------------------------------
------------------------------------------------------------
------------------------------------------------------------
------------------------------------------------------------
------------------------------------------------------------
------------------------------------------------------------
------------------------------------------------------------
------------------------------------------------------------
------------------------------------------------------------
------------------------------------------------------------
------------------------------------------------------------
------------------------------------------------------------
--------------------------EDSALAPLSQEAELA---VNQALDN---SADKYE
ILVEHE------------KTNIVITREMMKCLDPGAWL---------NDEV--INAYLAL
LKEREEM----------------------SEKK----RP---KCH--FFN---------T
FFYNKLYSN-GQSYNYNGVKRWTSKKKLE-----------YSLYDCEKVI-VPVHQ-K--
-----IHWTLAV-INMREKKLDFLDSM----------------------YGSD-YGCLEN
-------------LARYIVDEVKDKNGVDL-----------DVSSWS-RNCPTNIPEQLN
GCD--------CGVFMV-KYADYESRD--------------APFTFT-----Q-------
QH----MSYFRRRMVWELLRLKA------------------------
>Physcomicromitrium sp|2072898
------------------------------------------------------------
------------------------------------------------------------
------------------------------------------------------------
------------------------------------------------------------
------------------------------------------------------------
------------------------------------------------------------
------------------------------------------------------------
------------------------------------------------------------
------------------------------------------------------------
------------------------------------------------------------
------------------------------------------------------------
------------------------------------------------------------
------------------------------------------------------------
------------------------------------------------------------
------------------------------------------------------------
-----------------------VTGEILQCLLPGSWL---------NDEV--INVYMEL
LKERESR----------------------EPEK----FL---KCH--FFN---------S
FFYNKLFKD-AQSYDYQAVRRWTTQKKLG-----------YSLLECDKIL-VPVHQ-S--
-----VHWCLGV-IDLRRQKLLYLDSL----------------------QGRD-PNVLNS
-------------LARYIVDEARERGGQDL-----------DVSKWE-HVYVDDIPRQLN
GCD--------CGMFML-KYADFHSRG--------------ASLSFT-----Q-------
-----------------------------------------------
> M.braunii|2048306
------------------------------------------------------------
------------------------------------------------------------
------------------------------------------------------------
------------------------------------------------------------
------------------------------------------------------------
------------------------------------------------------------
------------------------------------------------------------
------------------------------------------------------------
------------------------------------------------------------
------------------------------------------------------------
------------------------------------------------------------
------------------------------------------------------------
------------------------------------------------------------
------------------------------------------------------------
-----------------------------ARTPLTADAEAA---VTAALGP----GPRSE
VLVEHA------------GSNIVITRELLASLQPGQWL---------NDEV--VNVYLAL
LKERELR----------------------NPKA----FP---RCH--FFN---------T
FFYAKLFGQ--NGYSYKSVRRWTSPKKIG-----------YSLGDCDKVI-VPVHK-S--
-----IHWTLAV-INMKAKQFEFMDSL----------------------GGQD-EQCVDN
-------------LAQYIQDELQDKASAKL-----------DVSGWE--RVRRELPQQLN
GCD--------CGVFMV-KYADYHSRN--------------AAMDFT-----Q-------
KD----MDYFRRRMVWEILQLCAT-----------------------
>A.fatua|2004179 
------------------------------------------------------------
------------------------------------------------------------
------------------------------------------------------------
------------------------------------------------------------
------------------------------------------------------------
------------------------------------------------------------
------------------------------------------------------------
------------------------------------------------------------
------------------------------------------------------------
------------------------------------------------------------
------------------------------------------------------------
------------------------------------------------------------
------------------------------------------------------------
------------------------------------------------------------
------------------------------------------------------------
-LSVHE------------ASNIVITREILQCLNDKDWL---------NDEV--INLYLEL
LKERELR----------------------EPNK----FV---KCH--FFN---------T
FFYKKLING---GYDYKAVRRWTTKRKLG-----------YNLIDCDKIF-VPIHK-E--
-----VHWCLAV-INVRDKMFQYLDSL----------------------GSMD-MKALKL
-------------LATYLVDEVKDKNGKQI-----------DVLSWK-QDGVQNLPLQEN
GWD--------CGMFML-KY---HRRG--------------LSLFF--------------
-----------------------------------------------
>M.emarginata|2067959 
------------------------------------------------------------
------------------------------------------------------------
------------------------------------------------------------
------------------------------------------------------------
------------------------------------------------------------
------------------------------------------------------------
------------------------------------------------------------
------------------------------------------------------------
------------------------------------------------------------
------------------------------------------------------------
------------------------------------------------------------
------------------------------------------------------------
------------------------------------------------------------
------------------------------------------------------------
----------------------------DAFTPLSEEAEDE---VEDALQG----PDRNK
VLIFHE------------KSSIDVTRAVMQCLLPGAWL---------NDEV--INLYMEL
LKEREVQ----------------------EPKK----FL---KCH--FFN---------T
FFYNKLFKD-KRSYDYKSVRRWTTQKKLG-----------YSLSDCDKIL-VPIHQ-D--
-----IHWCLAV-INIRDKKLEYLDSL----------------------KGGD-NAVLKV
-------------LARYIADEAKDKDGKVL-----------DSNTWE-HDFPQDIP----
------------------------------------------------------------
-----------------------------------------------
>E.hymale|2124354 
------------------------------------------------------------
------------------------------------------------------------
------------------------------------------------------------
------------------------------------------------------------
------------------------------------------------------------
------------------------------------------------------------
------------------------------------------------------------
------------------------------------------------------------
------------------------------------------------------------
------------------------------------------------------------
------------------------------------------------------------
------------------------------------------------------------
------------------------------------------------------------
------------------------------------------------------------
------------------------------------------------------------
--------------------------------------------------------YMEL
LKERELR----------------------DSEK----FL---KCH--FFN---------T
FFYNKLYKD-KQSYDFKAVQRWTTQKRIG-----------YALHECDKIF-VPIHK-G--
-----THWCLGI-INIREKQLEYLDSL----------------------NGRD-KNVLPI
-------------LARYLMDEAKHKSGKCI-----------DVSSWE-RNFPEDIPEQLN
GCD--------CGMFMV-KYVDFHSRG--------------LPLAFS-----Q-------
SN----MKYFRRRMVLELLHLKA------------------------
>A.vera|2013031 
------------------------------------------------------------
------------------------------------------------------------
------------------------------------------------------------
------------------------------------------------------------
------------------------------------------------------------
------------------------------------------------------------
------------------------------------------------------------
------------------------------------------------------------
------------------------------------------------------------
------------------------------------------------------------
------------------------------------------------------------
------------------------------------------------------------
------------------------------------------------------------
------------------------------------------------------------
------------------------------------------------------------
------------------------------------------------------------
-----------------------------------------------------------T
FFYKKLITK-DRGYDFKAVKRWTTQKKLG-----------YGLIDCDKIF-VPIHK-Q--
-----VHWCLAI-INIKDKKFQYLDSL----------------------GGMD-KVVLRA
-------------LARYFMDELKDKSGKDI-----------DVTSWK-QEAVGNLPLQEN
GYD--------CGMFML-KYADFYSRG--------------LNLTFG-----Q-------
DH----MRYFRKRTAKEILRLRA------------------------
>M.caldariorum|2047810 
------------------------------------------------------------
------------------------------------------------------------
------------------------------------------------------------
------------------------------------------------------------
------------------------------------------------------------
------------------------------------------------------------
------------------------------------------------------------
------------------------------------------------------------
------------------------------------------------------------
------------------------------------------------------------
------------------------------------------------------------
------------------------------------------------------------
------------------------------------------------------------
------------------------------------------------------------
---------------------------------LSEEAELA---VDKALDD---LADMDE
VLVAHE------------STNIVITRRMMKCLDPGGWL---------NDEV--INVYLEL
LKERELQ----------------------GEKE----FP---KCH--FFN---------T
FFYSKLVLT-GQEYNYKGVRRWTTSRKLG-----------YCLLDCDKVI-VPVHL-K--
-----IHWTLAV-INIREKKFEFLDSL----------------------HGPN-YGCLEN
-------------LAMYIKDEARDKLDSYI-----------DVGSWA-RNCPTDIPEQMN
G-----------------------------------------------------------
-----------------------------------------------
>S.alba|2084961 
------------------------------------------------------------
------------------------------------------------------------
------------------------------------------------------------
------------------------------------------------------------
------------------------------------------------------------
------------------------------------------------------------
------------------------------------------------------------
------------------------------------------------------------
------------------------------------------------------------
------------------------------------------------------------
------------------------------------------------------------
------------------------------------------------------------
------------------------------------------------------------
------------------------------------------------------------
------------------------------------------------------------
------------------------------------------------------------
------------------------------------------------------------
--------------NYKAVRRWTRHKRLG-----------YNLIDCDIIF-VPIHG-S--
-----AHWTLAV-INKRECKFLYLDSL----------------------NGSD-PTILNS
-------------LAKYLVDEVKDKYGKII-----------DVSSWD-MEYIKDLPLQQN
GYD--------CGMFML-KYIDFYSRG--------------LGLKFS-----Q-------
TD----MPYFRIRTAKEILRLQAD-----------------------
>S.sisymbriifolium|2018104
------------------------------------------------------------
------------------------------------------------------------
------------------------------------------------------------
------------------------------------------------------------
------------------------------------------------------------
------------------------------------------------------------
------------------------------------------------------------
------------------------------------------------------------
------------------------------------------------------------
------------------------------------------------------------
------------------------------------------------------------
------------------------------------------------------------
------------------------------------------------------------
------------------------------------------------------------
------------------------------------------------------------
------------------------------------------------------------
------------------------------------------------------------
-------------------------RKLG-----------YSLFECDKIF-VPIHK-Q--
-----VHWCLAV-INKKDEKFQYLDSL----------------------GGRD-QQVLKV
-------------LARYFIDEVKDKNGKDI-----------DVSSWK-LEFVEDLPVQEN
GFD--------CGMFML-KYADFYSRD--------------IGLCFS-----Q-------
DQ----MPYFRSRTVKEILRLKA------------------------
>T.arboricola|2006121 
------------------------------------------------------------
------------------------------------------------------------
------------------------------------------------------------
------------------------------------------------------------
------------------------------------------------------------
------------------------------------------------------------
------------------------------------------------------------
------------------------------------------------------------
------------------------------------------------------------
------------------------------------------------------------
------------------------------------------------------------
------------------------------------------------------------
------------------------------------------------------------
------------------------------------------------------------
-ELES--------------DLSAAFSELGRLEPVQKPNRAMLDWRDKAFAP----GPDSE
VLVEHT------------HSGVDVARKDIRTLRTRQWL---------NDEV--MNVYMGL
LQERDVKMR--------------------KLGG----FP---KCH--FFN---------T
FFVNKLYND-DKKYVYNNVRRWTSEMRLGRWGQPS-----KKITECDKLI-IPVHL-G--
-----CHWTCAV-ISLRDQEILYFDSL----------------------GGKE-PEIVES
-------------LAKYVTDEYQNKCQETV-----------DTSEWP-RRSPGNIPKQMN
GCD--------CGVFAL-MFAEFQARD--------------APFTFD-----Q-------
QH----MEYFRVKVVADIMSQ--------------------------
>M.viride|2006400 
------------------------------------------------------------
------------------------------------------------------------
------------------------------------------------------------
------------------------------------------------------------
------------------------------------------------------------
------------------------------------------------------------
------------------------------------------------------------
------------------------------------------------------------
------------------------------------------------------------
------------------------------------------------------------
------------------------------------------------------------
------------------------------------------------------------
------------------------------------------------------------
------------------------------------------------------------
-----------------------------------------------ALG-----PGRND
LLTEHK------------GGGMEITREKMACLRKGQWL---------NDDV--INMYMEL
LKDRQREGGGPRGGG------APAKGNKAGKRA----VG---RCH--FFN---------T
FFYNKLCQD-KRGYEYKGVQRWTKPPKVT-----------YKLKDCAKVI-VPVHQ-Q--
-----VHWCLAV-INLRDQAFEYYDSM----------------------GGRD-AACLEN
-------------LARYI------KSGEVL-----------DVSKWE-RRFRTGIPQQNN
GYD--------CGVFMV-KFADFVARD--------------KEPRFS-----W-------
KD----MDYFRQRLVLELL----------------------------
>A.caroliniana|2027891 
------------------------------------------------------------
------------------------------------------------------------
------------------------------------------------------------
------------------------------------------------------------
------------------------------------------------------------
------------------------------------------------------------
------------------------------------------------------------
------------------------------------------------------------
------------------------------------------------------------
------------------------------------------------------------
------------------------------------------------------------
------------------------------------------------------------
------------------------------------------------------------
------------------------------------------------------------
-----------------------------AFDRLREEEEEE---VHQALNG----ANRHQ
VLVQHE------------RSNIDLTRAAIQCLKPGAWL---------NDDV--INLYLEL
LKERELR----------------------EPER----YM---KCH--FFN---------T
FFYNKLYKD-AHSYDYKSVRRWTTPKKLG-----------YSLLECEKIF-VPIHQ-D--
-----IHWCLAV-INVHEKKIQYLDSL----------------------GGHD-ENVLHV
-------------LARYL------------------------------------------
------------------------------------------------------------
-----------------------------------------------
>N.aenigmaticus|2030256
------------------------------------------------------------
------------------------------------------------------------
------------------------------------------------------------
------------------------------------------------------------
------------------------------------------------------------
------------------------------------------------------------
------------------------------------------------------------
------------------------------------------------------------
------------------------------------------------------------
------------------------------------------------------------
------------------------------------------------------------
------------------------------------------------------------
------------------------------------------------------------
------------------------------------------------------------
------------------------------------------------------------
---------------------------------PGAWL---------NDEV--INLYMEL
LKERELR----------------------EPHR----FL---KCH--FFN---------T
FFYNKLFKD-KQRYDYKAVRRWTTQRKIG-----------YLLSDCDKIL-VPVHQ-D--
-----IHWCLAV-INIRGRKVEYLDSL----------------------KGGD-PNVLRV
-------------LSQYLVDEVKDKSGQDI-----------DAS----------------
------------------------------------------------------------
-----------------------------------------------
>C.thalictroides|2086528 
------------------------------------------------------------
------------------------------------------------------------
------------------------------------------------------------
------------------------------------------------------------
------------------------------------------------------------
------------------------------------------------------------
------------------------------------------------------------
------------------------------------------------------------
------------------------------------------------------------
------------------------------------------------------------
------------------------------------------------------------
------------------------------------------------------------
------------------------------------------------------------
------------------------------------------------------------
---------------------------------LSEKEEEE---VRKALNG----ANRKE
LLVQHE------------PSNIDLSREALQCLMPGAWL---------NDEV--INLYMEL
LKERECR----------------------EQKN----YL---KCH--FFS---------T
FFFNKLYKD-AHSYNYNAVRRWTSVRKLG-----------YSILECDKIF-VPIHK-D--
-----IHWCLAV-IDLR-------------------------------------------
------------------------------------------------------------
------------------------------------------------------------
-----------------------------------------------
>C.subdivisa|2012080 
------------------------------------------------------------
------------------------------------------------------------
------------------------------------------------------------
------------------------------------------------------------
------------------------------------------------------------
------------------------------------------------------------
------------------------------------------------------------
------------------------------------------------------------
------------------------------------------------------------
------------------------------------------------------------
------------------------------------------------------------
------------------------------------------------------------
------------------------------------------------------------
------------------------------------------------------------
------------------------------------------------------------
----------------------DIQRKKVRSLDSGTWL---------NDEV--INFYYFL
LQGARAA----------------------RPR-----FP---RCH--FFN---------S
FFLNKLYKD-DGNYNYKNVQRWTTPKKLQTARQAS-----NCILEVDLII-MPVHC-G--
-----VHWTCAV-IDLQAKELVYYDSL----------------------RGED-HKLLKM
-------------LAKYVEDEASTKLKQQW-----------DTSSWA-RRFPKEIPLQRN
GYD--------CGVFSI-MYADFLSRG--------------RALSFG-----Q-------
EH----MEYYRRKALFKIMHRQI------------------------
>S.palustre|2002635 
------------------------------------------------------------
------------------------------------------------------------
------------------------------------------------------------
------------------------------------------------------------
------------------------------------------------------------
------------------------------------------------------------
------------------------------------------------------------
------------------------------------------------------------
------------------------------------------------------------
------------------------------------------------------------
------------------------------------------------------------
------------------------------------------------------------
------------------------------------------------------------
------------------------------------------------------------
------------------------------------------------------------
------------------------------------------------------------
------------------------------------------------------------
-------------------------KKIG-----------YSLVKCDKIL-VPIHQ-D--
-----VHWCLAV-INIRDKRIEYLDSL----------------------KGAD-DTVLQV
-------------LGRYIVDEARDKGDEVL-----------DVSTWE-RSFPDDIPEQLN
GCD--------CGMFMV-KYADFHSRG--------------SSLCFT-----Q-------
EH----MEYFRRRTVYEILMLKAS-----------------------
>S.recurvatum|2091128 
------------------------------------------------------------
------------------------------------------------------------
------------------------------------------------------------
------------------------------------------------------------
------------------------------------------------------------
------------------------------------------------------------
------------------------------------------------------------
------------------------------------------------------------
------------------------------------------------------------
------------------------------------------------------------
------------------------------------------------------------
------------------------------------------------------------
------------------------------------------------------------
------------------------------------------------------------
------------------------------------------------------------
------------------------------------------------------------
------------------------------------------------------------
------------------------QKKIG-----------YSLVKCDKIL-VPIHQ-D--
-----VHWCLAV-INIRDKRIEYLDSL----------------------KGVD-DTVLQV
-------------LGRYIVDEARDKGDEVL-----------DVSTWE-RSFPDDIPEQLN
GCD--------CGMFMV-KYADFHSRG--------------SSLCFT-----Q-------
EH----MEYFRRRTVYEILMLKAS-----------------------
>S.willdenowii|2001308 
------------------------------------------------------------
------------------------------------------------------------
------------------------------------------------------------
------------------------------------------------------------
------------------------------------------------------------
------------------------------------------------------------
------------------------------------------------------------
------------------------------------------------------------
------------------------------------------------------------
------------------------------------------------------------
------------------------------------------------------------
------------------------------------------------------------
------------------------------------------------------------
------------------------------------------------------------
------------------------------------------------------------
------------------------------------------------------------
------------------------------------------------------------
---------------------WTTQKKLG-----------YSLLDCDKIF-VPVHK-D--
-----IHWCLAI-INLRSKKFEYLDSL----------------------KGID-EDVLNV
-------------LSQYLVDEAKDKLGKTI-----------DVGSWQ-HEFPDDIPEQQN
GCD--------CGMFML-KYADFHARG--------------DSLPFT-----Q-------
ED----MEYFRRRTVWEILCLKA------------------------
>C.tughillensi|2012931 
------------------------------------------------------------
------------------------------------------------------------
------------------------------------------------------------
------------------------------------------------------------
------------------------------------------------------------
------------------------------------------------------------
------------------------------------------------------------
------------------------------------------------------------
------------------------------------------------------------
------------------------------------------------------------
------------------------------------------------------------
------------------------------------------------------------
------------------------------------------------------------
------------------------------------------------------------
------------------------------------------------------------
---------------------VTITRDKLQCMRTGIWL---------NDEV--INFYMLL
LQDRDKRWRSDK-----------------SGRR----LP---KCH--FWN---------S
FFLNKLYKD-DKKYSYANVRRWTGPARLKNHQQES-----LSVLDVDRII-MPVHL-G--
-----CHWTAAM-VDLQHKAFYYFDSM----------------------GGKD-PMCLDS
-------------LAQWVVDEAKDKRKEVL-----------DVSDWP-RHYPRAIPQQHN
GCD--------CGVFAI-TFAAFLGAA--------------RTFDWD-----Q-------
RD----MEFFRRRVTSQLMDASI------------------------
> Chlamydomonas_sp|2054200
------------------------------------------------------------
------------------------------------------------------------
------------------------------------------------------------
------------------------------------------------------------
------------------------------------------------------------
------------------------------------------------------------
------------------------------------------------------------
------------------------------------------------------------
------------------------------------------------------------
------------------------------------------------------------
------------------------------------------------------------
------------------------------------------------------------
------------------------------------------------------------
------------------------------------------------------------
---------------------------------------------------------PNE
VLVRHE------------PSELTIPRAKLLCMKPTVWL---------NDEV--INCYMLL
LQDRDKQWRSTK-----------------AGKG----RP---KCH--FWN---------S
FFLNKLYKD-EGQYKYNNVRRWTMPARLKMHGQVS-----SSIFEVDRII-MPVHQ-G--
-----VHWTCAM-VDLKNKALYYLDSM----------------------GHTD-AKCLEC
-------------LARWVVDEAKDKRKEDW-----------NVSDWP-RYSPRSIPQQLN
GCD--------CGVFTI-MFASYLGAG--------------RHFDWD-----Q-------
RD----MEFFRRRVTTQLLDARVD-----------------------
>C.bilatus|onekp|MULF_scaffold_2006929 
------------------------------------------------------------
------------------------------------------------------------
------------------------------------------------------------
------------------------------------------------------------
------------------------------------------------------------
------------------------------------------------------------
------------------------------------------------------------
------------------------------------------------------------
------------------------------------------------------------
------------------------------------------------------------
------------------------------------------------------------
------------------------------------------------------------
------------------------------------------------------------
------------------------------------------------------------
------------------------------------------------------------
----------------------EISRGKLRCMKVGDWL---------NDEA--INFYMRL
LQERDTAMRSSPP----------------ASGP----AP---KCH--FFN---------S
FFLSKLYRD-KGTYEYKAVQRWSTPNKLKIEGQAS-----ANLLDVDRII-IPVNC-GN-
-----VHWTCVM-IDVKNKALVYYDSM----------------------RGQD-KELLEH
-------------LARYIADEAQDKCKVAL-----------DTRKWQ-RLFPRDIPQQRN
GCD--------CGVFTI-MYADRLGLGMGD---------SARPFDFN-----Q-------
SD----MNRIRVKVLHRLVSYRV------------------------
>G.soja|2016079 
------------------------------------------------------------
------------------------------------------------------------
------------------------------------------------------------
------------------------------------------------------------
------------------------------------------------------------
------------------------------------------------------------
------------------------------------------------------------
------------------------------------------------------------
------------------------------------------------------------
------------------------------------------------------------
------------------------------------------------------------
------------------------------------------------------------
------------------------------------------------------------
------------------------------------------------------------
------------------------------------------------------------
------------------------------------------------------------
------------------------------------------------------------
------------------------------------------------------------
-------------INKKDKKFQYLDSM----------------------KGED-SFVLEK
-------------LAKYFADEVNDKTGKHI-----------DVNTWK-KEFVKDLPVQKN
GYD--------CGVFMI-KYADFYSRG--------------LELCFN-----Q-------
EN----MSYFRRRTAKEILRLKAE-----------------------
>E.hymale|2120605 
------------------------------------------------------------
------------------------------------------------------------
------------------------------------------------------------
------------------------------------------------------------
------------------------------------------------------------
------------------------------------------------------------
------------------------------------------------------------
------------------------------------------------------------
------------------------------------------------------------
------------------------------------------------------------
------------------------------------------------------------
------------------------------------------------------------
------------------------------------------------------------
------------------------------------------------------------
------------------------------------------------------------
------------------------------------------------------------
------------------------------------------------------------
--------------------------------------------ECDKIF-VPIHK-D--
-----IHWCLAI-INIQEKKLEYLDSL----------------------KGRD-KHALQI
-------------LANYLVDEAKDKAGKEI-----------DLSSWE-RSFPENIPEQLN
GCD--------CGVFMV-KYIDFHSRG--------------VSLKFS-----Q-------
DD----MEYFRRRMVHELLHLNA------------------------
>A.caroliniana|2007253 
------------------------------------------------------------
------------------------------------------------------------
------------------------------------------------------------
------------------------------------------------------------
------------------------------------------------------------
------------------------------------------------------------
------------------------------------------------------------
------------------------------------------------------------
------------------------------------------------------------
------------------------------------------------------------
------------------------------------------------------------
------------------------------------------------------------
------------------------------------------------------------
------------------------------------------------------------
-----------------------------AFTPLTKEEEET---VSHALNV----SNRHE
VLVQHE------------RSNIDLTGGAIQCLRPGAWL---------NDDV--INLYLEL
LKERELR----------------------EPKS----FM---KCH--FFN---------T
FFYNKLYKD-ANSYNYKAVRRWTT------------------------------------
------------------------------------------------------------
------------------------------------------------------------
------------------------------------------------------------
-----------------------------------------------
>C.reticulata|2005987 
------------------------------------------------------------
------------------------------------------------------------
------------------------------------------------------------
------------------------------------------------------------
------------------------------------------------------------
------------------------------------------------------------
------------------------------------------------------------
------------------------------------------------------------
------------------------------------------------------------
------------------------------------------------------------
------------------------------------------------------------
------------------------------------------------------------
------------------------------------------------------------
------------------------------------------------------------
------------------------------------------------------------
-----------------------ISRDKLLCMQSATWL---------NDEV--INYYMLL
LQDRDKRWRSSK-----------------AARG----RP---KCH--FWN---------S
FFLNKLYKD-ENKYKYANVRRWTLPARLSKTSQVS-----ASLLDVDRII-MPVNQHS--
-----THWTCAM-VDLQHKAFYYFDSM----------------------GHAD-EMCLNS
-------------LAQWVVDEAMDKRKEVW-----------DVSSWP-KHTPGSIPQQSN
GYD--------CGVFSI-MFAAYLGSG--------------RTFDWS-----Q-------
GD----IEFFRRRITYQLLQARVD-----------------------
>C.rosa|2052788
------------------------------------------------------------
------------------------------------------------------------
------------------------------------------------------------
------------------------------------------------------------
------------------------------------------------------------
------------------------------------------------------------
------------------------------------------------------------
------------------------------------------------------------
------------------------------------------------------------
------------------------------------------------------------
------------------------------------------------------------
------------------------------------------------------------
------------------------------------------------------------
------------------------------------------------------------
------------------------------------------------------------
----------------------EIKREKLLCMKTREWL---------NDEV--INYYMLL
LQDRDKRWRSSK-----------------AAHG----RP---RCH--FWN---------S
FFLNKLYKD-ENQYKYANVRRWSMPARLSKTSQVS-----ASVLDVDRII-MPVNVHG--
-----THWTCAM-VDLQNKAFYYFDSM----------------------AHPD-VPLMNH
-------------LAQWVVDEAKDKRKEVW-----------DVSDWP-RHAPRAVPQQSN
GVD--------CGVFSI-MFASYLGSG--------------RSFDWS-----Q-------
DD----IEFYRRRVTNQILQAHVD-----------------------
>S.palustre|2011540 
------------------------------------------------------------
------------------------------------------------------------
------------------------------------------------------------
------------------------------------------------------------
------------------------------------------------------------
------------------------------------------------------------
------------------------------------------------------------
------------------------------------------------------------
------------------------------------------------------------
------------------------------------------------------------
------------------------------------------------------------
------------------------------------------------------------
------------------------------------------------------------
------------------------------------------------------------
--------------------------KSEAFTPLSREAEEA---VDNALRR----SDRNE
VLALHD------------NSNIEVTRAVIQCLLPGAWL---------NDEV--INLYMEL
LKERENR----------------------EPKK----FL---KCH--FFN---------T
FFYNKLYKD-KRSYDYKSVRRW--------------------------------------
------------------------------------------------------------
------------------------------------------------------------
------------------------------------------------------------
-----------------------------------------------
>S.recurvatum|2092232 
------------------------------------------------------------
------------------------------------------------------------
------------------------------------------------------------
------------------------------------------------------------
------------------------------------------------------------
------------------------------------------------------------
------------------------------------------------------------
------------------------------------------------------------
------------------------------------------------------------
------------------------------------------------------------
------------------------------------------------------------
------------------------------------------------------------
------------------------------------------------------------
------------------------------------------------------------
--------------------------KSEAFTPLSSEAEEA---VDNALRR----SDRNE
VLALHD------------NSNIEVTRAVIQCLLPGAWL---------NDEV--INLYMEL
LKERENR----------------------EPKK----FL---KCH--FFN---------T
FFYNKLYKD-KRSYDYKSVRRWT-------------------------------------
------------------------------------------------------------
------------------------------------------------------------
------------------------------------------------------------
-----------------------------------------------
>S.sisymbriifolium|2091232 
------------------------------------------------------------
------------------------------------------------------------
------------------------------------------------------------
------------------------------------------------------------
------------------------------------------------------------
------------------------------------------------------------
------------------------------------------------------------
------------------------------------------------------------
------------------------------------------------------------
------------------------------------------------------------
------------------------------------------------------------
-------------------------------------------------------VPPYK
KLLG-SAE----------KRNDHLK-----------RLQFQIEYTEKLRETHH-------
------------------------------------------------------LL-RPH
DK-EE--------------HVKE-DVITEPFVLLTEEEEAE---VSRALSN----SSRRK
VLATHE------------NSNIDITGEILQCLRPGAWL---------NDEV--INVYLEL
LKEREKR----------------------EPRK----FL---KCH--FFN---------T
FFYKKLISG-K-------------------------------------------------
------------------------------------------------------------
------------------------------------------------------------
------------------------------------------------------------
-----------------------------------------------
>E.diffusum|2003497 
------------------------------------------------------------
------------------------------------------------------------
------------------------------------------------------------
------------------------------------------------------------
------------------------------------------------------------
------------------------------------------------------------
------------------------------------------------------------
------------------------------------------------------------
------------------------------------------------------------
------------------------------------------------------------
------------------------------------------------------------
------------------------------------------------------------
------------------------------------------------------------
------------------------------------------------------------
--------------------------------------------------------NRQE
VLVFHK------------NSNIEINRITMQCLRPGKWL---------NDEV--VNLYMEL
FKEREHR----------------------DPKK--------------FFN---------T
FFYNKLFKD-KLNYDFKAVRRWTTQRKIG-----------YALHECDKIF-VPIHK----
------------------------------------------------------------
------------------------------------------------------------
------------------------------------------------------------
-----------------------------------------------
>C.perforata|2042847
------------------------------------------------------------
------------------------------------------------------------
------------------------------------------------------------
------------------------------------------------------------
------------------------------------------------------------
------------------------------------------------------------
------------------------------------------------------------
------------------------------------------------------------
------------------------------------------------------------
------------------------------------------------------------
------------------------------------------------------------
------------------------------------------------------------
------------------------------------------------------------
------------------------------------------------------------
------------------------------------------------------------
LVVEHA------------RSSLPLTLHSLRTLKDGTWL---------NDEI--INVSMAL
MQERDWNLSQRPGG---------------RPAG----TP---KVH--YFS---------S
FFLNKLHKD-AGVYSYKEVSRWTKTAKIKKYGQAC-----STVLDCDMLI-FPVHV-GQ-
-----SHWATAC-IHLKERRLKYWDSM----------------------ATGY-TPVLDF
-------------LAQWVVHEAEDKLGRGTPAAL----SWADALDWP-RDMPKSVPQQHN
GCD--------CGIFAI-MFAAFGGAG--------------KAFDFK-----Q-------
RD----MPVVRRRLMHDLSNLKWT-----------------------
>C.noctigama|2047591
------------------------------------------------------------
------------------------------------------------------------
------------------------------------------------------------
------------------------------------------------------------
------------------------------------------------------------
------------------------------------------------------------
------------------------------------------------------------
------------------------------------------------------------
------------------------------------------------------------
------------------------------------------------------------
------------------------------------------------------------
------------------------------------------------------------
------------------------------------------------------------
------------------------------------------------------------
------------------------------------------------------------
NIVVVK------------SAGVQLTRRDLLCLLPKKWL---------NDGV--IDSVGVY
LEQRSIK----------------------KQRQ----DV--------FIS---------S
FMYTKLTNG-GAYRGYDSVKSYLKNRRIG------------SIFDKQQVI-IPVNV-D--
-----KHWLCVL-VDVKKKQVVCYDSM----------------------HALR-PKVLDI
-------------ITKLLKEAAEAESHERF------------MDGWE-TKNKKVLKCQQN
TYD--------CGVYTI-MFMHYLGL--------------------------Q-------
------ID---------------------------------------
>A.thaliana|AT4G15880
------------------------------------------------------------
-----MGAVA--------------------------------------------------
-------------------------------INRKRSDESFN--------------FINQ
--------------QSTNPLR---------------------------------------
------NSPYFQASKKRRFSF-----------------AMSEDSG---------------
------------KPAS-----SNPTI----------------------------------
-SRI-SRYPDAKAPL----------------RREIHAPSRGIL-----------------
-----------RYGKAKSND---------------------------YCEKDANFF----
-----------VRKYDDAKRSALEA--------LRFVNKGKDF-------------VDLG
DEVE-KEEVVSDDSSVQAI-----------------------------------------
--------------------EVIDCDDDEEK--KNLQPS--FSSGVTDVK----------
-------KGENFRVEDTSMM-----LDSLSLDRDVDND--------------ASSLEAYR
KLMQ-SAE----------KRNSKLE-----------ALGFEIVLNEKKLSLLR-------
---------------------------------------------------------QSR
PKTVE--------------KRVE--VPREPFIPLTEDEEAE---VYRAFSG----RNRRK
VLATHE------------NSNIDITGEVLQCLTPSAWL---------NDEV--INVYLEL
LKERETR----------------------EPKK----YL---KCH--YFN---------T
FFYKKLVSD--SGYNFKAVRRWTTQRKLG-----------YALIDCDMIF-VPIHR-G--
-----VHWTLAV-INNRESKLLYLDSL----------------------NGVD-PMILNA
-------------LAKYMGDEANEKSGKKI-----------DANSWD-MEFVEDLPQQKN
GYD--------CGMFML-KYIDFFSRG--------------LGLCFS-----Q-------
EH----MPYFRLRTAKEILRLRAD-----------------------
>M.polymorpha|Mp5g14790
MVNNLYKRRLDDMYDQSSLPLSTKRKKAHLSNSSPTSDKGQHPKKSFLQAFEDQYKIFAT
TPLSRMRHGTSF------AVTGNSPAGRPLVAQGSSFVAGSHYEC-------P-------
--------------------------WTPRTPRRQRHYSPR-------------RPWNNH
TV--------AGI-SARSPVNVLGLCS-TPEVLSSATVSE----LPSHLARSSFGPRLYS
SLCTGRGADWSDAGKKLGVSKGW----------------YRLTTDMSE------------
------------TRLNDMC--RERLVSKELPES-------------------------IV
LSKLKDENRALEKKL----------------HAVRPEP----------------------
-----------RVSNNLSS----------------------GRTED-VEQLEMSEL----
--------------------------------DSEMLKAYRQS------------IASIQ
GDEKRLADISKTCSNLQEARYV--SPDSVL-------SKAVPVMGS--DSSGE-------
-----------------------ISDVVTQQ-----------GRNVADHD----------
--------KLASRIERGGDS-------------------------------HFAKPDDWR
ALYD-RTK----------SYDPKLE-----------ILKLEAEFAEKQLAALS-------
---------------LRRPTI---------------------------------------
---SK--------------AKKDVKDVAEAFTPLSEEAEED---IDDALQG----SDRSK
VLTFHK------------KSSIDVTRAVMQCLLPGAWL---------NDEV--INLYMEL
LKEREVQ----------------------EPKK----FL---KCH--FFN---------T
FFYNKV-------------------------------------------------R-D--
-----FTW----------------------------------------------------
------------------------------------------------------------
------------------------------------------------------------
-----------------------------------------------
>O.sativa|Os03t0344300-02
------------------------------------------------------------
-----MTALAS-------------------------------------------------
---------------------------PFLLPHRRRKRPLDD------------------
------------------------------------------------------------
---SHFHGPQRHRRRRLCLCPAAF------------------------------------
---P-------SPPIP--------------------------------------------
-------------------------------PEAASSPAFD-------------------
-----------------------------------------------MGGFLS-------
-------FLRGKPRHDDAGLGVYRGW------------------------------VDVR
SRDLSVATAMEDDDA---------------------------------------------
---------------------------------------GFGPRLVVRRR----------
-------VGDPRKAALEAAA----------------------------PRPRVKREPYYK
EALE-RMR----------SHDKRLG-----------ELASLVNLEEEKLAEL--------
---------------------------------------------------------RKA
AEPPK-------------------EDLSELFTPLTAEEENE---VHNCLFG---RGSSTE
ILALHE------------PSNIEVSREKFRCLRLTAWL---------NDEV--INLYLEL
LKEREAR----------------------EPKR----FL---KCH--FFN---------T
FFYKKDDVW-RNATQVLASQNTITSSLWG------------------AVLCWPVWL-G--
-------------------------------------------------MGNS-------
-------------RKFFI------------------------------------------
-----------CLHPLI-------------------------------------------
-----------------------------------------------
