# Supplementary material for: Charting the evolutionary path of the SUMO modification system in plants reveals molecular hardwiring of development to stress adaptation
Source: Plant Cell. 2024 Jun 26;36(9):3131–44. doi: 10.1093/plcell/koae192 (PMC11371177; doi:10.1093/plcell/koae192)
Supplement: koae192_Supplementary_Data [file koae192_supplementary_data.zip › ELSESD_PhyML_newick_tree.nhx]

(C_reinhardtii_PNW71223:0.00000001,C_reinhardtii_PNW71222:0.00000001,((C_tughillensi_2012931:0.15292992,(Chlamydomonas_sp_2054200:0.21352163,(C_reticulata_2005987:0.1068816,C_rosa_2052788:0.12934787)0.968:0.10325989)0.774:0.05098566)0.97:0.19659547,(C_perforata_2042847:0.98657137,((C_noctigama_2047591:2.79898404,C_bilatus_onekp_MULF_scaffold_2006929:0.21661237)0.875:0.24220552,(C_subdivisa_2012080:0.60465934,((S_moellendorffii_18194:0.53721538,T_arboricola_2006121:0.62913385)0.922:0.27629812,(K_nitens_kfl00250_0100_v1_1:2.00732647,(AT1G47128__-Cysteine_proteina:6.98296472,(O_tauri_OT_ostta03g03200T0:0.95363307,((M_viridae_Mesvi1206S02113:0.00000047,M_viride_2006400:0.00000001)1:0.62242333,(K_nitens_kfl00416_0010_v1_1:0.57339141,(C_atmophyticus_Chrsp66S09177:0.41994806,(((S_muscicola_SM000071S21124:0.00628683,(S_muscicola_SM000308S11823:0.13705158,S_muscicola_SM000032S12138:0.24048776)0.69:0.04233328)1:0.39861009,((M_caldariorum_2047810:0.26480586,(M_kramstei_2053595:0.1347688,Penium_pm021755g0020:0.66101138)0.021:0.08335166)0.873:0.10325781,(M_braunii_2048306:0.39120212,(M_endicherianum_ME000371S06278:0.00000033,M_endlicherianum_2047950:0.00000001)0.998:0.28697616)0.777:0.09928632)0.924:0.08097248)0.79:0.03330788,(((E_hymale_2124354:0.10016263,(E_diffusum_2003497:0.00002312,E_hymale_2120605:0.0000215)0.844:0.17747756)0.936:0.08943944,((((A_filiculoides_Azfi_s0015_g013788:0.02452728,A_caroliniana_2007253:0.03079648)0.947:0.0993841,(S_cuculatta_Sacu_v1_1_s0025_g009410:0.19520782,(A_filiculoides_Azfi_s0004_g008362:0.04625516,A_caroliniana_2027891:0.01885834)0.966:0.08498583)0.174:0.01169816)0.94:0.0695069,((C_thalictroides_2086528:0.19117494,(P_amorphum_2009761:0.00000001,P_hesperium_GYFU_scaffold_2015133:0.01301086)0.848:0.04699151)0.887:0.0664382,L_japonicum_2005967:0.17158444)0.065:0.02844248)0.92:0.09593091,(((P_engelmanii_2004485:0.03267384,(P_parviflora_2016004:0.01771673,(P_jeffreyi_2083396:0.00000047,(P_ponderosa_2017482:0.00000001,(P_radiata_2005708:0.00624529,P_taeda_PTA00022758:0.14091667)0.755:0.00629919)0:0.00000067)0.87:0.01480216)0.936:0.03943234)0.95:0.07391275,(G_montanum_TnS000657919t02:0.29829462,W_mirabilis_2009581:0.13920403)0.931:0.11143812)0.871:0.06050815,(A_tricopoda_ERN02234:0.115949,((((S_sisymbriifolium_2091232:0.00000186,((S_lycopersum_Solyc01g066830_3_1:0.04296947,(S_dulcamara_2060027:0.03854389,S_ptychanthum_2012071:0.06103349)0.384:0.00722716)0.893:0.02075147,(S_xanthocarpum_2082882:0.02875497,S_sisymbriifolium_2018104:0.00000046)0.716:0.01455138)0:0.00000246)0.911:0.09314841,(G_soja_2016079:0.23025682,((S_lycopersum_Solyc12g099530_3_1:0.05105203,(S_dulcamara_012483:0.01243279,S_ptychanthum_2011071:0.02563343)0.866:0.01323343)0.85:0.01201053,(L_cheesmanii_009036:0.01282708,S_xanthocarpum_2015699:0.0000003)0:0.0000003)0.879:0.03632679)0.774:0.04096095)0.789:0.02621764,(C_sinensis_CsNadorcott_v0_1_P31131_1:0.28323019,(((S_alba_2001098:0.0280075,A_thaliana_AT4G15880:0.07733344)0.956:0.07648348,(A_thaliana_AT4G00690_1:0.20827839,S_alba_2084961:0.18522239)0.388:0.03578146)0.968:0.10791636,(G_montanum_TnS000842779t03:1.91281326,A_thaliana_AT3G06910_1:0.21845861)0.779:0.168424)0.668:0.03535234)0.817:0.02461711)0.97:0.08943022,(A_vera_2013031:0.16564689,((A_vera_2002969:0.18244152,(A_fatua_2023061:0.00001982,O_sativa_Os03t0344300_02:1.25987218)0.964:0.40633845)0.817:0.07449151,((O_sativa_Os01t0355900_01:0.07434366,(A_fatua_2004180:0.00000116,A_fatua_2004179:0.04461146)0.977:0.14361543)0.99:0.17482318,(Z_marina_Zosma401g00090_1:0.54905456,Z_marina_Zosma29g01100_1:0.29189777)0.791:0.07464256)0.738:0.02797376)0.457:0.01355511)0.873:0.06459147)0.943:0.07241195)0.685:0.06033905)0.996:0.19464528)0.904:0.07365221)0.842:0.04643185,((L_cruciata_2076473:0.07356539,(M_emarginata_2067959:0.03253136,(M_paleacea_2008218:0.01245311,(M_polymorpha_2006450:0.00000001,M_polymorpha_Mp5g14790:0.00000056)0:0.00000001)0.864:0.01656095)0.918:0.03880145)0.987:0.10237173,((((Isoetes_sp_2075389_____Isoetes_sp_2075389___1:0.00000001,Isoetes_sp_2075389_____Isoetes_sp_2075389___2:0.00000001)0.786:0.0144143,(I_tegetiformans_2099822_____I_tegetiformans_2099822___1:0.00000001,I_tegetiformans_2099822_____I_tegetiformans_2099822___2:0.00000001)0.769:0.01038377)1:0.21963552,(((P_carolinianus_2014856:0.00000001,(P_carolinianus_2020679:0.00602971,(P_carolinianus_2016949:0.00609003,P_carolinianus_2000684:0.00000066)0:0.00000033)0:0.00000033)0.934:0.05239697,((M_tosanus_2005908:0.03060038,(N_aenigmaticus_2030256:0.00000001,M_vincentianus_2004517:0.00000314)0.829:0.04045043)0.923:0.0446208,(P_carolinianus_2020873:0.03491972,((A_agrestis_AagrOXF_evm_model_utg000069l_92_1:0.0054528,A_agrestis_AagrBONN_evm_model_Sc2ySwM_369_340_1:0.12431921)0.965:0.05167976,((A_agrestis_AagrOXF_evm_model_utg000126l_178_1:0.02511042,A_agrestis_2010282:0.00000068)0.903:0.01260374,(A_punctatus_Apun_evm_model_utg000045l_240_1:0.44196441,P_carolinianus_2024845_Phaeoceros_carolinianus:0.00812669)0.682:0.01100382)0.742:0.00677951)0.849:0.04700863)0.994:0.10922325)0.089:0.02418796)0.998:0.12635192,(((S_acanthonota_2042826_____S_acanthonota_2042826___1:0.00000001,S_acanthonota_2042826_____S_acanthonota_2042826___2:0.00000001)0.94:0.03889914,(S_wallacei_2013712_____S_wallacei_2013712___1:0.00000001,S_wallacei_2013712_____S_wallacei_2013712___2:0.00000001)0.879:0.03388276)0.982:0.0963507,(((S_selaginoides_2043165_____S_selaginoides_2043165___1:0.00000001,S_selaginoides_2043165_____S_selaginoides_2043165___2:0.00000001)1:0.20783541,(S_kraussiana_2008837:0.00000001,_kraussiana_2008837:0.00000001)0.922:0.05676378)0.924:0.06851188,(S_willdenowii_2001308:0.11034829,(S_moellendorffii_93889:0.03515751,((S_lepidophylla_2006990_____S_lepidophylla_2006990___1:0.00000001,S_lepidophylla_2006990_____S_lepidophylla_2006990___2:0.00000001)0.901:0.03763248,(S_apoda_2009329_____S_apoda_2009329___1:0.00000001,S_apoda_2009329_____S_apoda_2009329___2:0.00000001)0.829:0.02161926)0.608:0.02409528)0.935:0.08991215)0.946:0.10318312)0.255:0.03322148)0.897:0.05837315)0.093:0.01908396)0.816:0.02383582,((P_patens_Pp3c22_12640V3_1_p:0.17536613,(P_patens_Pp3c23_850V3_1_p:0.01008408,Physcomicromitrium_sp_2072898:0.00000001)1:0.29428073)0.303:0.0222031,(T_lepidozioides_2079957:0.10342396,((S_palustre_2002635:0.00000058,(S_recurvatum_2091128:0.00000046,S_palustre_2011540:0.000001)0:0.00000058)0:0.00000056,(S_fallax_Sphfalx01G132500_1_p:0.00000037,(S_recurvatum_2092232:0.01460965,S_lescurii_2016624:0.00000027)0:0.00000027)0:0.00000037)1:0.12608109)0.866:0.04437464)0.881:0.04645575)0.902:0.03509957)0.853:0.03848791)0.956:0.10486685)0.927:0.1217727)0.808:0.10188631)0.824:0.10459925)0.107:0.12304847)0.775:0.16838536)0:0.00008786)0.897:0.23643086)0.574:0.07871006)0.659:0.08637439)0.889:0.1878227)0.494:0.10020104)1:0.63535752);
