# Supplementary material for: Charting the evolutionary path of the SUMO modification system in plants reveals molecular hardwiring of development to stress adaptation
Source: Plant Cell. 2024 Jun 26;36(9):3131–44. doi: 10.1093/plcell/koae192 (PMC11371177; doi:10.1093/plcell/koae192)
Supplement: koae192_Supplementary_Data [file koae192_supplementary_data.zip › FUG_Mafft_alignment.fasta]

>AT1G47128  	Cysteine proteina
------------------------------------------------------------
------------------------------------------------------------
------------------------------------------------------------
------------------------------------------------------------
------------------------------------------------------------
------------------------------------------------------------
----------------------------------------------MGFLKPTMAIL---
-----------------------------FLAMVAVSSAVDMSII---------------
------------------------------------------------------------
-SYDEKHGVSTTGGR---------------------SEAEVMSIYEAWLV-KHG--KAQS
QNSL---------VEKDRRFEIFKD--------------------------------NLR
FVDE-------------------------------------HNEKNL-------------
-----------------------SYRLGLTRFADLTNDEYR-SKYLG-------------
------AKMEK-------------KGERRTSL-----RYEARVGDEL------PESIDWR
KKGAVAEVKDQGGCGSCWAFSTIGAVEGINQIVTGDLITLSEQELVDCDTSYNEGCNGGL
MDYAFEFIIKNGGID-TDKD------------YPYKGV----------------------
---------------------------DGTCDQIRKNAKVVTI------------DSYED
VPTYSEESLKK-----------AVAHQPISIAIEAGGRAFQLYD----------------
--SG-------IF---DGS---CG-TQLDHGVVA-----------------------VGY
---GTENGKDYWIVRN---SWG---------------------------------KSWGE
SGYLRMARNIA-SSSGK-C--GIAIEPSYPIKNGENPPNPG-----P-SPPSPIK-----
---------------------PPTQCDSYYTCPESNTCCCLFEYGKYCFA-WGCCPLEAA
TCCDDNYSCCP--HEYPVCDLDQG-----------TCLLSKNSPFSVKALKRKPAT-PFW
SQG-----------------------------------RKNIA-----------------
------------------------------------------------------------
------------------------------------------------------------
------------------------------------------------------------
------------------------------------------------------------
------------------------------------------------------------
------------------------------------------------------------
------------------------------------------------------------
------------------------------------------------------------
------------------------------------------------------------
------------------------------------------------------------
------------------------------------------------------------
------------------------------------------------------------
------------------------------------------------------------
------------------------------------------------------------
------------------------------------------------------------
--------------------------------------
>Arabidopsisthaliana/AT1G60220 OTS1
MTKRKKEVI-------------------DVDCSEKKDFVIDWSSAMDKEDE-VPELEIVN
T-------------TKPTPPP-------------PPTFFSDD---QTDSP-KLLTDRDLD
EQLERKKA--------------------------ILTLGP-GLPDKGEKIRL------KI
ADLEEEKQRRVLEGSK-MEVD---------------------------------------
-------------------R----------SSKVVSSTSSGSDVLPQGNAVSKDTSR---
-------------------------GNADSKDTSRQ------------------------
--GNADSKEVSRSTFSA------V----------------FSKPKTDSQSKKAFGKE--L
ED----------------LGCERR-----K-HKAGRKPVTRLSNGWRLLPDVGKAEHSAK
QFDSGLKESKGNKKSKEPYGK--------KRPMESSTYSLIDDDDDDDDDDDNDTSGHET
-PREWSWEKSPSQSS---------------------RRRK-----------KS-------
EDTV---------INVDEE-EA--------------------------------------
------------------------------------------------------------
-------------------------QPSTVA-EQAAELP-----EG--------------
------------------------LQE---DI-----CYPTR-DD--------PHFVQ--
-------------------------------VCLKDLECLAPRE----------YLTSPV
MNFYMRFLQQQISSS-NQIS-A---DCHFFNTYFYKKLSDAVTY----------------
-K-GNDK--------------------DAFFVRFRRWWKGIDL----------FRKAYIF
IPIHED------------------LHWSLVIVCI-PDK----------------------
--KD----------E-SGL---TI-LHLDSL-GL--------------------------
----HSRKSIVENVKR-----------------------------FLK-------DEWNY
-------LN---Q-D--------DYSLDLPISEKVWKNLPR-----R-ISEAVVQ-----
---------------------VPQQKNDF-------DCGPFVLFFIKRFI-------EEA
----------P--QRLKRKDLG---------------MFDK------KWFRPDEAS-ALR
IKI-----------------------------------RNTLIELFRVSDQTE-------
------------------------------------------------------------
------------------------------------------------------------
------------------------------------------------------------
------------------------------------------------------------
------------------------------------------------------------
------------------------------------------------------------
------------------------------------------------------------
------------------------------------------------------------
------------------------------------------------------------
------------------------------------------------------------
------------------------------------------------------------
------------------------------------------------------------
------------------------------------------------------------
------------------------------------------------------------
------------------------------------------------------------
--------------------------------------
>A-thaliana|AT4G00690.1
------------------------------------------------------MALVPK
-----------------------------------------------IRN-RTISDKPVS
SSCTRTSSF---------------------------------------------------
RQRLLASCKRFL------------------------------------------------
------------------------------------------------------------
------------------------------------------------------------
------------------------------------------------------------
-----------------------------RFKLLVRASSVSLK-----------------
------------------------------------------------------------
-----KKAARCS-------------------------QSQQVVK-------HN-------
DDRI---------EEHSSSNR------------------------------------GFK
DGN-----------------------------NFLVSST--ETKKLVA------------
-----------------------------FCGEPFQPLN---------------------
------------------------EEEVA-LV---NSALSKR-NRKKILVSHKNSNID--
-------------------------------ISGETLQCLRPNQ----------WLNDDV
TNLYLELLKERQ--TRDPQKYF---KCHFFNTFFYVKLVSGS------------------
---------------------------GYNYKAVSRWTTKRKLGY------DLIDCDIIF
VPIHID------------------IHWTLGVINN--------------------------
----------------RER---KF-VYLDSL----------------------------F
---TGVGHTILNAMAK-----------------------------YLV-------DEVKQ
-------KS---QKNI---------------------DVS------S-WGMEYVE-----
--------------------ERPQQQNGY-------DCGMFMLKYIDFYS-------RGL
----------SL-------------------------QFSQV----IRDVIKKDMP-YFR
LRT----------------------------------AKEILRLRAD-------------
------------------------------------------------------------
------------------------------------------------------------
------------------------------------------------------------
------------------------------------------------------------
------------------------------------------------------------
------------------------------------------------------------
------------------------------------------------------------
------------------------------------------------------------
------------------------------------------------------------
------------------------------------------------------------
------------------------------------------------------------
------------------------------------------------------------
------------------------------------------------------------
------------------------------------------------------------
------------------------------------------------------------
--------------------------------------
>lcl|AT3G48480.1 | Symbols:  | Cysteine proteinases superfamily protein | chr3:17957326-17959062 REVERSE LENGTH=298
M-----------------------------------------------------------
------------------------------------------SRRRSNRV-RNTNSKYVS
SPARVTI--------------------------------------------------IDD
CEEDEYLHHRTC------------------------------------------------
------------------------------------------------------------
------------------------------------------------------------
--------------------------------------------------WKHIAA----
------------------------------ALSKCGSK----------------------
------------------------------------------------------------
PKRTK-ELEIFKLTAPC-----------------FYDECTRRGRS---------------
ERRI--------------------------------------------------------
------------------------------------------------------------
------------------------------------------------------------
------------------------------------------------------------
-------------------------------KCKYLDSKLRK------------KLNSKA
FVGYLEDVWRGFS---DEKK-N---SFVYLDCLWFSMYK---------------------
----SEN--------------------HNIRSSVFDSVKTKQI----------FSKKYVF
LPIVYW------------------SHWTLLIFCN-FGEDLD-------------------
--SD-------------KT---CM-LFLDSL-QT--------------------------
---TDSSQRLEPDIRK-----------------------------FVL-------DIYRA
-------EG---RTEDS--------------------SLVD-----E-IPFYVPM-----
---------------------VPQQTNDV-------ECGSFVLYYIHRFI-------EDA
----------P--ENFNV-ED-----------MP-Y-FLKE------DWFSHKDLE-KFC
DEL-----------------------------------HSL-------------------
------------------GTI-H-------------------------------------
------------------------------------------------------------
------------------------------------------------------------
------------------------------------------------------------
------------------------------------------------------------
------------------------------------------------------------
------------------------------------------------------------
------------------------------------------------------------
------------------------------------------------------------
------------------------------------------------------------
------------------------------------------------------------
------------------------------------------------------------
------------------------------------------------------------
------------------------------------------------------------
------------------------------------------------------------
--------------------------------------
>lcl|CsNadorcott.v0.1.P06167.1 protein "Similar to ULP2A Probable ubiquitin-like-specific protease 2A (Arabidopsis thaliana OX=3702)"
M-----------------------------------------------------------
------------------------------------------GKRKRGDA-NNPIDIVSS
TPEDPG------------------------------------------------------
----HLSKHRTC------------------------------------------------
------------------------------------------------------------
------------------------------------------------------------
------------------------------------------WLHTVAFLHAR-------
-------------------------------KMKISKQKIR-------------------
----------------------------------NFELTAPCFL-----------GTFSC
RRRSKRRVKCKNTSLIK------------------GKNSSSVKCK---------------
DMIT--------------------------------------------------------
------------------------------------------------------------
------------------------------------------------------------
------------------------------------------------------------
-------------------------------------KRKKN------------KLDSGK
FEHLLDNLWRSFS---EDKK-A---GFTYLDSLWFDLYR---------------------
------K--------------------PSSKAKVLTWIKRKHI----------FSKKYVL
VPIVCW------------------RHWNLLILCN-FGGSFE-------------------
--SK----------T-RTP---CM-LLLDSL-EM--------------------------
---SN-PWRFEPDIRK-----------------------------FVM-------DIYKA
-------ED---RPETK--------------------ELIS-----R-IPLLVPK-----
---------------------VPQQRNGE-------ECGNFVLYFINLFV-------EGA
----------P--ENFNL-ED-----------YP-Y-FMEK------NWFTAEDLD-CFC
ERL-----------------------------------NSS--EN---------------
------------------------------------------------------------
------------------------------------------------------------
------------------------------------------------------------
------------------------------------------------------------
------------------------------------------------------------
------------------------------------------------------------
------------------------------------------------------------
------------------------------------------------------------
------------------------------------------------------------
------------------------------------------------------------
------------------------------------------------------------
------------------------------------------------------------
------------------------------------------------------------
------------------------------------------------------------
------------------------------------------------------------
--------------------------------------
>lcl|CsNadorcott.v0.1.P04175.1 protein "Similar to ULP2A Probable ubiquitin-like-specific protease 2A (Arabidopsis thaliana OX=3702)"
------------------------------------------------------------
------------------------------------------------------------
MPE---------------------------------------------------------
------------------------------------------------------------
------------------------------------------------------------
------------------------------------------------------------
------------------------------------------------------------
------------------------------------------------------------
--------------------------------------------------------TLS-
--RSKRRVKCKNTSLIK------------------GKNSSSVKCK---------------
DMIT--------------------------------------------------------
------------------------------------------------------------
------------------------------------------------------------
------------------------------------------------------------
-------------------------------------KRKKN------------KLDSGK
FEHLLDNLWRSFS---EDKK-A---GFTYLDSLWFDLYR---------------------
------K--------------------PSSKAKVLTWIKRKHI----------FSKKYVL
VPIVCW------------------RHWNLLILCN-FGGSFE-------------------
--SK----------T-RTP---CM-LLLDSL-EM--------------------------
---SN-PWRFEPDIRK-----------------------------FVM-------DIYKA
-------EE---RPETK--------------------ELIS-----R-IPLLVPK-----
---------------------VPQQRNGE-------ECGNFVLYFINLFV-------EGA
----------P--ENFNL-ED-----------YP-Y-FMEK------NWFTAEDLD-CFC
ERL-----------------------------------NSS--EN---------------
------------------------------------------------------------
------------------------------------------------------------
------------------------------------------------------------
------------------------------------------------------------
------------------------------------------------------------
------------------------------------------------------------
------------------------------------------------------------
------------------------------------------------------------
------------------------------------------------------------
------------------------------------------------------------
------------------------------------------------------------
------------------------------------------------------------
------------------------------------------------------------
------------------------------------------------------------
------------------------------------------------------------
--------------------------------------
>lcl|Solyc11g072220.2.1 Ubiquitin-like-specific protease 1D (AHRD V3.3 *-* A0A1J3EWQ3_NOCCA)
M-----------------------------------------------------------
------------------------------------------PKRSRNV---VEPRRSSR
LRE---------------------------------------------------------
-----LENRRNNRSE---------------------------------------------
------------------------------------------------------------
------------------------------------------------------------
----------------------------------------GECLHRLS--NRR-------
-------------------------------NDRSEGEHTQVAST---------------
-------------------------------LDSAVELRCSSRR-----------CELS-
NRRNDRSEGESHCGLSNRQNDRSEGERTGNDISN-GERMGNDSSK---------------
GECTENDIL------EGERMGNERSE---------GERTRNSRSEGERTGNDRSEGEQLR
ELS--------------------------------------NSRNS-RSKNERSEG----
-------ERM-GNDISEREHTGNNISEGEHTGNDQSEGERTGNDRSE-------------
----------------------------EERLC----KLSCS-RNSR------SEGERLR
GLSKRRNSR-------------------SEGERFRRNSRSEG------------KLNSIN
FDCYLENIWRKLP---EDKK-N---LFACLDSLWFSSYR---------------------
------N--------------------KRFESKVLRWIKNKDI----------FSKKYVF
VPIVLW------------------GHWCLLIFCH-LGESLE-------------------
--SE----------S-TTP---CM-LLLDSL-QI--------------------------
---AD-SSRFAPEIRK-----------------------------FIS-------SIFNN
-------EE---RPESK--------------------QLIK-----N-IPLLVPQ-----
---------------------VPQQRNAT-------DCGKFVLYYISLFL-------ENA
----------P--ETFSISEG-----------YP-Y-FMKE------DWFTHDQLE-SFW
QDL-----------------------------------QTV--NKNSSSADGNSSD----
------------------------SDDVICLD----------------------------
------------------------------------------------------------
------------------------------------------------------------
------------------------------------------------------------
------------------------------------------------------------
------------------------------------------------------------
------------------------------------------------------------
------------------------------------------------------------
------------------------------------------------------------
------------------------------------------------------------
------------------------------------------------------------
------------------------------------------------------------
------------------------------------------------------------
------------------------------------------------------------
------------------------------------------------------------
--------------------------------------
>gb|ERN13634| pep supercontig:AMTR1.0:AmTr_v1.0_scaffold00049:1119888:1122014:-1 gene:AMTR_s00049p00094540 transcript:ERN13634 gene_biotype:protein_coding transcript_biotype:protein_coding description:Cysteine proteinases superfamily protein [Source:Proje
------------------------------------------------------------
----------------------------------------------------------MH
MPC---------------------------------------------------------
------------------------------------------------------------
------------------------------------------------------------
------------------------------------------------------------
--------------------------------------------------QEDV------
-------------------------------LIETQGEWIP-------------------
------------------------------------VVPRPYFF-----------NGFHG
RKRSERRHHLS--SLPND-----------------NKDNPMVPSS---------------
EMKIELNPF------SASEISQ----------------------------------TNLK
KQR--------------------------------------KTQIPF-------------
------------------------------------------------------------
------------------------------------------------------------
---------------------------------FHGLSKLQH------------KIDTNI
FEFYLETLWKKLP---EDKQ-R---SCTYLDCLWFHLYG---------------------
------V--------------------GSSSTKVLDWVRRKHI----------FSRKYVF
VPIIRW------------------RHWSLLILCH-LGEDLD-------------------
--SK----------E-RTP---CL-LLLDSL-RM--------------------------
---AE-PRRLEPDIRK-----------------------------FVW-------DIYKS
-------EG---GKESK--------------------EIVS-----R-IPLLVPK-----
---------------------VPQQRDEK-------QCGMFVLQFIDLFL-------QNA
----------P--ENFCPFKG-----------YP-Y-FLKE------DWFDPKDIE-SFC
KDI-----------------------------------HSF--SLRRWYNGELNLKFRL-
-----------------------PEDSSSIFD----------------------------
------------------------------------------------------------
------------------------------------------------------------
------------------------------------------------------------
------------------------------------------------------------
------------------------------------------------------------
------------------------------------------------------------
------------------------------------------------------------
------------------------------------------------------------
------------------------------------------------------------
------------------------------------------------------------
------------------------------------------------------------
------------------------------------------------------------
------------------------------------------------------------
------------------------------------------------------------
--------------------------------------
>lcl|Solyc02g038804.2.1 Peptidase_C48 domain-containing protein (AHRD V3.11 *-* tr|A0A1Q3BJV2|A0A1Q3BJV2_CEPFO)
M-----------------------------------------------------------
------------------------------------------SKRERGVKMKSTNNPLLH
NPSESSA-----------------------------------------------------
---PGIVNHQQVDIHV--------------------------------------------
------------------------------------------------------------
------------------------------------------------------------
------------------------------------------------------------
-----------------------------PANQKLKGIHVPGETQN--------------
-----------------------------LYQNCSLSKNVPRLQ-----------KSKEG
LQNSVTDQERNHTELPSWSQFRS------------RSRPSTQKSKV-------------T
ADTTHSEVI----PEQASCFSQFKPQ---------SHSQKRTKSKI--TANTTDSEVITQ
QASCF-----------------------------------LQSKPRPHPRKRKK------
------------NKIT------ANTTDSEAIQQQASCCSQI-KPRPHS------------
------------------------RKRSKSRIT----------ADSTD-----SEVIPLR
A---------------------------SRCHGQSRRNNSQK------------GLGSSK
FELYLESIWKLHP---EDRR-N---TFTYLDSLWFSLYS---------------------
------E--------------------RSHKAKVLNWIAKKKI----------FSKEYVF
VPIVLW------------------GHWSLLIFCH-LGESLQ-------------------
--SK----------E-RSP---CM-LLLDSL-HM--------------------------
---AN-PERFDPGIRK-----------------------------FVI-------DLFKA
-------EQ---RPETK--------------------DQIM-----K-IPLMIPK-----
---------------------VPQQQNDE-------DCGNFVLYYINLFL-------ESA
----------P--ENFSISKG-----------YP-Y-FMTE------DWFTPERLE-CFL
QEV-----------------------------------QSASGSTSDSDECFLD------
------------------------DGDVVCID----------------------------
------------------------------------------------------------
------------------------------------------------------------
------------------------------------------------------------
------------------------------------------------------------
-P----------------------------------------------------------
------------------------------------------------------------
------------------------------------------------------------
------------------------------------------------------------
------------------------------------------------------------
------------------------------------------------------------
------------------------------------------------------------
------------------------------------------------------------
------------------------------------------------------------
------------------------------------------------------------
--------------------------------------
>lcl|PTA00083421 
------------------------------------------------------------
----------------------------------------------------------MD
SPSQAL------------------------------------------------------
----LFTKTQTSGKRF--------------------------------------------
------------------------------------------------------------
------------------------------------------------------------
-----------------------------------------RCQSLCEWIPRRRRSC---
----------------------------LQKRRRLWGKVILLDA----------------
---------------------------------HGGSVNFDANS-----------SNEQG
PSRNPESQTVGNRLNPK------------------GKVDNEGGES---------------
SVKLALV---------QQRIEEMKYK---------ISELKFMLENGF-SDARANKRGSVG
RRS--------------------------------------TSKGPVRPTNKRM------
------------NRIMI-----VDCKDGDSPTSQLQSSSVRGTERIH-------------
-----PPHMQT-------GLLIDVDDVREETCK----HWSSR-NRAE------KKGVRL-
-------------------------------VRRNQVLKIDD------------YLDTNI
IDKYMERLWKKLP---EAKQ-K---SCTFLDCLWFSMYL---------------------
------E--------------------EALSFNVLKWTKAKNI----------FATQYVF
IPIVHW------------------SHWNLLILCH-FGEGFG-------------------
--TP----------T-RSP---CI-LLLDSL-KE--------------------------
---TN-PNRLEPLIRK-----------------------------FLV-------DIHKE
-------EG---KQDGD--------------------KIIA-----K-IPLLVPD-----
---------------------VPQQTNGN-------DCGVFLLHFIDLFL-------RLA
----------P--ENFSISNGC----------YP-Y-FLTK------DWFKSDEIQ-KRR
KDI-----------------------------------YNMCLEERHSVNQMTNRRFSAR
-------------SKKVPSFC-S-------------------------------------
------------------------------------------------------------
------------------------------------------------------------
------------------------------------------------------------
------------------------------------------------------------
------------------------------------------------------------
------------------------------------------------------------
------------------------------------------------------------
------------------------------------------------------------
------------------------------------------------------------
------------------------------------------------------------
------------------------------------------------------------
------------------------------------------------------------
------------------------------------------------------------
------------------------------------------------------------
-------------------------------------Y
>lcl|Zosma79g00310.1 pacid=33172751 transcript=Zosma79g00310.1 locus=Zosma79g00310 ID=Zosma79g00310.1.v2.2 annot-version=v2.2
------------------------------------------------------------
----------------------------------------------MANA-DGIPFYDLS
SPE---------------------------------------------------------
------------------------------------------------------------
------------------------------------------------------------
------------------------------------------------------------
------------------------------------------------------------
------------------------------------------------------------
------------------------------------------------------------
------------------------------------REGGSVQTR---------------
SMVLSKKIS-----RESREAEK--------------------------------------
------------------------------------------------------------
------------------------------------------------------------
--------------------------IAEKSLY----SLTLF-KRA-------KRGV---
-------------------------------NGRCTDSEKQK------------MLDTDK
FECYLEKLLSEIP---DEKK-C---SCVCLDSMWFSIYVD--------------------
-ASIKKD--------------------QSQKAKVIKWVNKKQI----------FQRKYVF
VPIVCW------------------KHWNLLILCH-FDEI---------------------
--SK----------V-DKP---CM-LLLDSL-GT--------------------------
---MG-PERLEPDIRR-----------------------------FVC-------DIFKR
-------KE---SPIDE--------------------KFIH-----K-IPLRMPK-----
---------------------VPQQTNGE-------ECGIFVLYFIHLFM-------NNI
----------P--QS-----------------YS-Y-SNTK------NWFDSDDLD-RFR
KNV-----------------------------------HAF-FQRKT-------------
------------------------------------------------------------
------------------------------------------------------------
------------------------------------------------------------
------------------------------------------------------------
------------------------------------------------------------
------------------------------------------------------------
------------------------------------------------------------
------------------------------------------------------------
------------------------------------------------------------
------------------------------------------------------------
------------------------------------------------------------
------------------------------------------------------------
------------------------------------------------------------
------------------------------------------------------------
------------------------------------------------------------
--------------------------------------
>lcl|TnS000462293t01 
------------------------------------------------------------
----------------------------------------------------------ME
RPSQEA------------------------------------------------------
----CGAPRRS-------------------------------------------------
------------------------------------------------------------
------------------------------------------------------------
---------------------------------------------------QRLLN----
---------------------------------RGSAPASRHSS----------------
---------------------------------SNGAEEMERND-----------QIHSG
LKRKRQHELQESDSNPNGH----------------GEEQSQAAEG---------------
ELVVQLAVVLPLVPREEQSQEESNHE---------HEQEKHQ------HEHKHNQEAHQH
EHE--------------------------------------EEEKEHHPEHGH-------
-------------------------EEEEKEHQQEQEE----------------------
----------------------------EHQHE----HEHKQ-EAVL------EDGVELP
VWLPSPSVS-------------------LPSSNANAESKTDTST---------GCLDSHV
IDMYIRHLWEKLP---KDKQ-E---TCSYLDCLWFKMYL---------------------
------E--------------------DALSVKILKWTKAKCI----------FTKRYVF
IPIIHW------------------GHWNLLILCH-FGDYSN-------------------
--SK----------ARRKP---CM-LLLDSL-RT--------------------------
---AG-PKRLEPLIRK-----------------------------FLR-------DLYKE
-------EG---KRNGD--------------------KLVP-----K-IPLFIPE-----
---------------------VPQQTNGN-------DCGVFLLHFIDLFL-------HSA
----------P--ET-GVSEDC----------LH-H-FLKK------DWFQLCDIE-QRR
KHI-----------------------------------YDLLLNNKDGANGIKNRRVSMR
-------------SKKHHGFL-NIEQKAHLIDL---------------------------
------------------------------------------------------------
------------------------------------------------------------
------------------------------------------------------------
---------------------------------------------------------SRS
T-----------------------------------------------------------
------------------------------------------------------------
------------------------------------------------------------
------------------------------------------------------------
------------------------------------------------------------
------------------------------------------------------------
------------------------------------------------------------
------------------------------------------------------------
------------------------------------------------------------
------------------------------------------------------------
--------------------------------------
>lcl|Os11t0214001-00 Hypothetical conserved gene.
------------------------------------------------------------
---------------------------------------------------SYFSFYVCY
TECKN-------------------------------------------------------
-----KRPRRT-------------------------------------------------
------------------------------------------------------------
------------------------------------------------------------
------------------------------------------------------------
------------------------------------------------------------
------------------------------------------------------------
IKPAARNVSKS--ALPS------------------GLDALNPNRR---------------
TLRT--------------------------------------------------------
------------------------------------------------------------
------------------------------------------------------------
------------------------------------------------------------
-------------------------------ASSNRDKKNKD------------KLDTEI
FELYLEDLWKDID---EEKR-S---AYAYFDSLWFHMYT---------------------
------S--------------------GHNKSNVLKWIKAKKV----------FSRQYVF
VPIVIW------------------GHWNLLVLCN-FGETDY-------------------
--LG----------TDKGP---RM-LLLDSL-KT--------------------------
---TN-PTRLRSNIKR-----------------------------FIA-------DIFKT
-------EE---REENE--------------------QFIN-----K-ICLEFPE-----
---------------------VPQQ-NGD-------ECGIYVLYFIYCFL-------QNK
----------ALGEDFSQLVCQTF---PPLPCFP-F-APYK------SYANMFSL-----
------------------------------------------------------------
------------------------------------------------------------
------------------------------------------------------------
------------------------------------------------------------
------------------------------------------------------------
------------------------------------------------------------
------------------------------------------------------------
------------------------------------------------------------
------------------------------------------------------------
------------------------------------------------------------
------------------------------------------------------------
------------------------------------------------------------
------------------------------------------------------------
------------------------------------------------------------
------------------------------------------------------------
------------------------------------------------------------
--------------------------------------
>lcl|PTA00046166 
------------------------------------------------------------
----------------------------------------------------------MD
SPSQAL------------------------------------------------------
----LFTKTQT-------------------------------------------------
------------------------------------------------------------
------------------------------------------------------------
------------------------------------------------------------
----------------------------------FMGKVILLDA----------------
---------------------------------HDGSVNLDANS-----------SNEQG
PSRNPESQNVGNRLNPK------------------GKVDNEGGES---------------
SVKLAL-----------RRIEEMKYK---------ISELKFMLGNGF-SDARANKRGSIR
RRS--------------------------------------TSKGPVRPTNKRM------
------------NRIMI-----VDCKDGDSTTSQLQSSSVRGTERIH-------------
-----PPYIPT-------GLLIDVDDVWEETCK----HWSSR-NRAE------KKGVRL-
-------------------------------VRRNQVLKLDD------------YLDTNI
IEKYMERLWKNLP---EAKQ-K---SCTFLDCLWFSMYL---------------------
------E--------------------EALSFNVLKWTKPKSI----------FVTQYVF
IPIVHW------------------SHWNLLIICH-FGEGFG-------------------
--TQ----------QGHHA---CM-LLLDSL-KE--------------------------
---TN-PNWLEPPIRK-----------------------------FLI-------DIHKE
-------EG---KQDGD--------------------KIIA-----K-IPLLVPD-----
---------------------VP-------------------------------------
------------------------------------------------------------
------------------------------------------------------------
------------------------------------------------------------
------------------------------------------------------------
------------------------------------------------------------
------------------------------------------------------------
------------------------------------------------------------
------------------------------------------------------------
------------------------------------------------------------
------------------------------------------------------------
------------------------------------------------------------
------------------------------------------------------------
------------------------------------------------------------
------------------------------------------------------------
------------------------------------------------------------
------------------------------------------------------------
------------------------------------------------------------
--------------------------------------
>lcl|PTA00048981 
------------------------------------------------------------
-----------------------------------------------------MNRYALD
LPL---------------------------------------------------------
------------------------------------------------------------
------------------------------------------------------------
------------------------------------------------------------
------------------------------------------------------------
------------------------------------------------------------
------------------------------------------------------------
-----------------------------------NERDLARNCR---------------
IMIV--------------------------------------------------------
------------------------------------------------------------
-----------------------DCKDGHSTTSQLQSSSVRGTEKIH-------------
-----PPHMPT-------GLLIDVDDVREETCK----HWSSR-NRAE------KKGVRL-
-------------------------------VRRNQVLKLDD------------YLDTNI
IDKYMERLWKNLP---EAKQ-K---SCTFLDCLWFSI-----------------------
----------------------------GIILQRIEMDEGKKY----------FCNAIRF
HSDSSL------------------EPLEFIDSLS-FWRGFR-------------------
--YP----------T-RTP---CM-LLLDSL-KE--------------------------
---TN-PNRLEPLIRN-----------------------------RSY-------QF---
--------Q---KKTKG--------------------FVIC-----L-FTSCSVH-----
---------------------APQQTNGN-------DCGVFLLHFIDLFL-------QSA
----------P--ENFSISNGC----------YP-Y-FLTK------DWFKSDEIQ-KRR
KDI-----------------------------------YNMCLEERHSVSQMTNRRISAR
-------------SKKFHLFV-HTDYMSNWIDL---------------------------
------------------------------------------------------------
------------------------------------------------------------
------------------------------------------------------------
---------------------------------------------------------SSA
A-----------------------------------------------------------
------------------------------------------------------------
------------------------------------------------------------
------------------------------------------------------------
------------------------------------------------------------
------------------------------------------------------------
------------------------------------------------------------
------------------------------------------------------------
------------------------------------------------------------
------------------------------------------------------------
--------------------------------------
>lcl|Zosma96g00540.1 pacid=33177656 transcript=Zosma96g00540.1 locus=Zosma96g00540 ID=Zosma96g00540.1.v2.2 annot-version=v2.2
---------------------------------MQGRLNLSWGELLPPGGKDVPPEELVI
T-------------DKVGT----------------CLLELEK-EEERFPV-EELSDHELK
KQIDRCKST-------------------------LSNFNF-KLPDKGAKLNR------RA
RLLEKELDRRK-----------KEWEN-----------------------------KDDT
SVVE--IVMDSRLSLGGGHK----------GLPNYQTSASC--FDHNGSFGSIFKKK---
-----------------LNTKADPLAAAFHVELGTM------------------------
--NNKRNSGLCASAPSRL----LP----------------FRSPHTIKNKKQKISDL-SH
YNTPL-----------SCLSSQDR-----SSFIKDLRQAFSTSD----------------
----------------SKYNT--------PRSCLS----------------------FQD
-RSSFIKDPKQVFSS---------------------SDSKLRDDEVTDLDSDE-------
CREV---------VLLDEE-DM--------------------------------------
------------------------------------------------------------
-------------------------SLNEEDLQSTKTLPL-DNNKQ--------------
------------------------KEV---TI-----YYPTR-NH--------PECVE--
-------------------------------ICYSDITCLDPRS----------YLSSTI
MNFYIQYLQKPTFPI-GRSK-G---EYHFFNTYFYSKLEEAVSS----------------
-K--IGK--------------------NARFAKLRRWLKGVNI----------FQKAYVF
LPIHGK------------------LHWSLVIICI-PAK----------------------
--EE----------E-SGP---VI-LHLDSL-GV--------------------------
----HDTKLIFENIER-----------------------------YLI-------EEWGQ
-------IE---QDA--------FSLPNFPISECL---LP------R-IVKKKIM-----
---------------------VPQQTNEY-------DCGLFVLYFIERFI-------EDA
----------P--ERVKLEDLD---------------KFGA------KWFRSEEAS-ALR
TRL-----------------------------------RDLLMVEFENRIRHTD------
----------------------CAENAGLLF-----------------------------
------------------------------------------------------------
------------------------------------------------------------
------------------------------------------------------------
---------------------------------------------------------SCL
DSIDKSSEV-------LESE--------------------------------KSPDIAIT
NDQVYMIED---------------------------------------------------
------------------------------------------------------------
------------------------------------------------------------
------------------------------------------------------------
------------------------------------------------------------
------------------------------------------------------------
------------------------------------------------------------
------------------------------------------------------------
------------------------------------------------------------
--------------------------------------
>lcl|TnS000253779t01 
M------------------------ARDSEEGNDLSVFDFK-----EDEPELNPGVSVDR
KFFAEMFSRKHK--ERDAVTGN------------------CGTLTRDGSICSREEDVTIV
SNAEAETDDEGR-----------------------------SLEKST-------------
--SNEVSNNDNDESSS--------------------------------------------
--------------------------------------ADSDK-----------------
----------------SSSPQHDMV--SEDEEMSEM----------------RNSSEDSL
QFELEEEGQQKYCDPDLS-----DASDPYDESDDEDD---MECADGDVILYPEFGWYGDQ
FL------------MMPELKFCME-----SVTLLIKNPKSSLENIHSFNWV---------
---------VTDIEYIKTHQFS------PG----DVGIVIVALK-------------DHC
-VDELGTVFGEV-G----------------------EKCISFVFNGVRWQ-EQ-------
FLHL---------LSLNEGYKSVWK--------------------------------SMH
EDS--------------------------------------FSED---------------
-----------------------LSACKWLSE--TNELEGK-QCSF--------------
------VRLE--------------ETVQ--EF-----IFP-T-GD--------PDAVS--
-------------------------------ISGRDIDLLQMDT----------FINDTL
VDFYIKYLQTTIP---ESQR-Q---YCHFFNSFFFRKLADLDK----------------Y
PETTVIK--------------------REAFLRVRKWTRKVDI----------FNKGYIF
IPVNYC------------------YHWSVVIVCN-PGGVVP-------------------
--KD-------DTVS-ISP---CI-LHLDSL-SG--------------------------
---THAS--LKTIIQS-----------------------------YLW-------EEWRE
-------RNHV-DE----------AMAEAI-SQ----KFF------N-VNFLECE-----
---------------------VPQQDNGC-------DCGLFLLHYVERFL-------REA
----------P--QKIDISRLRN---------SS-R-FLTR------DWFFPAEASVLKR
CLI-----------------------------------RELIFKLYNEAVSASFGA----
-------------NQICKE---SSDAVNAYQEAE--------------------------
---------CAMECENSVLNLGEGT--------------EGMVLNEETFEIACIQYDG--
--SDPKADFKDDSAVQHLNPEPMQTDENINTNSNQMPNEQET-------ISQLQVQDHFE
N-------ELNKTCLNELRTKADDLDEDMTETPVINEMVK-----------------MDS
STVVSETTCSENFKN-----------LNNGLDCSISDR------------NDDEGSKPLK
KLKVIDKREFSQGSMLTEE----------------------------------NWDMKKE
PLTSDTKEHRGDIQKIASENNLVEEELMQNLRLPYLESIT---SVPLAEFTDV-------
------RTIQEAGSTKDTNNGC-----------SELEPCQVQKEPIACSEAC------EP
RKES-ITCSEACKDGKEIINCSE-------------------------------------
--------------------------ACQDQIET---------------------INCLE
ARQDQIESISCSEACHSQKE----SIND--DIVTNNVSSEPCDAD----RQLSNTVAADG
NRNA-----------VQQMFDNGVKAVTEETDSLDPSK-------EFTEAISDVEG----
NEHKESRSEDRVE-------------STQDSLNDITKEPNI-NIID-------------C
SSSPEPTSRSPRG---------------------------------EKTPK---SGKKRK
RNDGRH-------------------------------------SNERPRTRSVTRNAIIP
RPTRVSG-----------------RRQLHPYGKQ----
>lcl|Os06t0487900-01 SUMO (Small Ubiquitin-like Modifier) Protease, Salt tolerance
---------------------------------------------MAGGED---------
--------------GADGVG-------------------------DDTEL-RRFSDVELL
EKSRRIQGEL------------------------SGGIER-RLKDRGAKFRR------LL
DAIVREIDRRK------AATD---------------------------------------
-----------------DDR----------CARVVQSGCAESSVKQQAVTISDFRSS---
-----------------FGIDEEAGVDVSHLETSACI---------------------GD
PKTSTDNEGILCEEEDSC-----------------------KCKPSTSQKASYV------
----------------------DR-----STYMEN---IDAADDG---------------
----------------KDNGY--------SRICKD----------------------AHT
-SRKRNGEFSPTFSM---------------------RLRS-----------RK------V
VEEV---------VLLDGD-TC--------------------------------------
------------------------------------------------------------
-------------------------IS-----DSAEKTS----SAC--------------
------------------------DAM---KI-----HYPSW-DT--------PNSIE--
-------------------------------LSYSDMKCLEPES----------LLSSPI
LNFYIMYLMGQMPST-SRLG-G---KYHIFNTYFFSKL-EALTS----------------
-K--VDN--------------------DAYFLNLRRWWKGVDI----------FKKAYII
IPVHAD------------------AHWSLVIICM-PAK----------------------
--ED----------Q-SGP---TI-FHLDSL-KF--------------------------
----HSSRFIFSTVER-----------------------------FLK-------EEWNY
-------LN---K-T--------GSLEDCHLHESVWKNLPR-----K-IKKKAVT-----
---------------------VPQQDNEY-------DCGVFVLYYMRRFI-------EEA
----------P--ERLNNKDSSN--------------MFGE------GWFQREEAS-ALR
KEM-----------------------------------QALLLRLFEEAKDNNH------
----------------------MRDPTTP-------------------------------
------------------------------------------------------------
------------------------------------------------------------
------------------------------------------------------------
----------------------------------------------------------VS
ATAEHPVEVLSTEPAVPDHP--------------------------------RNAVGVAT
S-----------------------------------------------------------
------------------------------------------------------------
------------------------------------------------------------
------------------------------------------------------------
------------------------------------------------------------
------------------------------------------------------------
------------------------------------------------------------
------------------------------------------------------------
------------------------------------------------------------
--------------------------------------
>lcl|g17607.t1 length:1671 (mRNA) (CHBRA209g00550)  (probable ubiquitin-like-specific protease 2B isoform X1)
-------------------------MKSKTTADDPATIQIRWETKTGNKRNNACDCECDG
KPNRVGSEPRVV-SSTSSVEVS---------VIADGRAFGLGAENGDGVM-RNVYPTTMY
NQITWEEEEIDQALQPVHGGRAKGKQKRREREAEGQGARP--VSDAKRGVGAAKVEGLRG
VVLNVRKDRESSPPIG-SRAQKGYISM-------------VSTKLGRFR---KIFCRAYD
DPA------------GPEERKSRLQAVRHVKEIEPLGSCSPDSVALGVRDIGRRPAAASS
GGSGGNVRRCRE--GRPLKDKIFVDESEGAEECGEMFVGWGTGPPGGPSKRPRSEEAVDC
ATLRESEALKGLTGAESV-----KSCYEACCSGDT------GTQPAVKVVKEGFARAGGD
CIVVLSDDDDASESAQPTAAANEEEK--CAAELKKMLQLGS--CVSKLAWN-GSTERRG-
-------DNAADLRERRTRVAS------EAEAEEGQPASNRHEQ-------------DQT
-SSKGEHLCRMG-GMEAKYGD--------------GGQEELCEADTLRLV-VR-------
SECI---------SSGTTSAQRGPEY----------------------------SSTITA
WSN--------------------------------------YDND---------------
-----------------------DDETAVAKNRQDSEAA---SHFVVDDNQGDDAASGCG
MESSSPPGVSW-------------PRIR--PL-----IFP-P-NG--------RDAVR--
-------------------------------ITDDDLNLLKPMS----------FINDTL
VDFYMKYLEQQFL---GDEKED---RFYIFNSFFFRKLRDSKKASTT----------CCC
DGGQLLA--------------------EALADPLRKWTRRVNL----------FDYSYLV
IPINES------------------AHWSVVIICH-PGDVVK----------------QPT
R-GD-------DIRS-VTP---CI-LHLDSL-SG--------------------------
---SHTN--VDLPIRR-----------------------------YLL-------DEHVV
-------RF---RSDQ-----PVHSMYQAARSSFF--DSK------S-FPMYKPK-----
---------------------VPQQGNFT-------DCGLFVIHYVELFC-------QQA
----------P--LSFNWLSVGRE--------RP-G-MLCD------DWFDPAEAS-AKR
RVL-----------------------------------SALILQKATLVSSPGEEGRQER
-EKSQGDPCGLH-AEHFYS---AAAAAAAASSIGVMLREGAPK-----------TVEGSL
EGNLEE-GRDPQECTVVNGQPVVSMMEDLAMLTPDGVEKAGGAKEERSGLLEEVTPDA-D
VFGVPHITKSQPESDADAQLSEPAITLSMSICKVSVAEEEEPTTTRGGEIDEVVPDSQPE
GGKVQQRSSFNAGLFDKEDFAAVLWSEQEQGKPMTTAEG---------GGDAGC-----M
ESTPGSMESTPGSSTFTE--TADFGVFSEEGKPMRSADKGRHSGWMERT-PGSSTLTETS
DFVVVSSNAKPSEQQIEDSGRAADAVPWLDISTSPSPWRSATPVAAVVKTYSRRRLSLRK
NREEKSSGP-------SRLDSSPSYAAAANVHEKPELCYAVKDDDPSQQLPSPISGKGAF
VVPNAIPSTCPGTPTKSIRVNTNNYSRLRDMDIDDVEDCHASEPNCTTLPRSRRGATWKP
YTSP-IYVSDSGDDSEPPRWRPLLGSNEGDA--TLNRGLERNESSDVCCRGFEERGAMCR
DSDGPRRPRWTSLARGGRHAMLSRGLELDESSNI-CFLRGFQERGGAGDDYNSIQVVPGA
ERKETVSRASCSTHRGTGFG----PVGTQPDDVNGKGGEGDSDGSGDVLSQLSRLQLQSG
ENPLSSCGDGREGTSFSEYYNYAA--------AAVAGQG-----CDSAERVGFPARMG-E
HEEEEHCEVFGEKKAVLVWR--M----VQDHPDSVKKGRSD-HITCRRMD-DDSTRCDFS
NPSLEDGPRSPRSPA------CTAEGDEGSMALGGSDTDRGSLRLLENEPEVEFVEARMR
AAASDSTVW----IC------LQESDEDSGGEAVGLPSSSPSDCHTESKRQMEEGKRICT
RRIKNNKGPQWPEMRMARN-----TRRLNSARQRAKDH
>lcl|Zosma43g00790.1 pacid=33179546 transcript=Zosma43g00790.1 locus=Zosma43g00790 ID=Zosma43g00790.1.v2.2 annot-version=v2.2
------------------------------------------------------------
------------------------------------------------------------
------------------------------------------------------------
------------------------------------------------------------
------------------------------------------------------------
------------------------------------------------------------
------------------------------------------------------------
------------------------------------------------------------
------------------------------------------------------------
------------------------------------------------------------
------------------------------------------------------------
------------------------------------------------------------
------------------------------------------------------------
------------------------------ML-----TYS--------------------
------------------------------------------------------------
--LCHRHLKHVMK---PAER-C---RFHFFNSFFFRKLVDMDK----------------D
PESYLDG--------------------RAAFIRVRKWTRKVDL----------FEKDYIF
IPVNFN------------------SHWSLLVICH-PGEIAK-------F-----------
--SG-------IRHV-KVP---CV-LHLDSL-NG--------------------------
---THPGFELKQLMQS-----------------------------YLC-------EEWKE
-------RN---FL------------NSQV-EKSCRFKFS------N-TSFISLE-----
---------------------LPQQQNNF-------DCGLFLLHYVEMFL-------KQA
----------P--INFNPFGIQP---------SP-Q-FIQA------DWFPAAEAS-SKR
LLI-----------------------------------KNLIHSILLRGSKNI-------
----------------KQS---AAGSKKK-------------------------------
-------QPVHQYCSTDSKSLD--------------------------------------
-----------------VFAPQKSITSSNNIISTEIVAEE--------------------
------------------------------------------------------------
-----TGLSFDDRR---------NHTIDSQTEISKSE----------------PSFTQTP
CRSVYDFVTDAYRRIIKTS----------------------------------KNQTTLL
NTSIASDQ-----------------EIAKDYYSQTH-------GMLSRDFIKR-------
------GTLFNSPPQSDV-------LTVMSSKMHSIMDSKDPIQSAT-------------
------FMFNSSPQSQVSINGGM-----------TSR-----LNS---------------
---------------------------LMDSQQ-------------------------GT
VSRDLIQPQEASTSMISRKR----PLTD--------------------------------
--------------------------------YSQQGM-------VSRDLIQQHMY----
RSPSQSKASTGMS-------------LNQYNLRNMKK----------------------H
SRCHQSLT----------------------------------------------------
------------------------------------------------------------
--------------------------------------
>gb|ERN06626| pep supercontig:AMTR1.0:AmTr_v1.0_scaffold00058:2686826:2714896:1 gene:AMTR_s00058p00168420 transcript:ERN06626 gene_biotype:protein_coding transcript_biotype:protein_coding description:hypothetical protein
MTSLNL-----------------------VDSMENQPLKLDWNKLLPGRDDPVAELEVLS
D-------------SRGKIRD-------------ETVTELDSLSMSREKV-EKITDHQLE
EKIQRVKRTL------------------------STSFTL-KLPDGGEKFRT------SL
KRLEDEKERRKIQRLK-KEAD-ESEKS-----------------------------KRN-
---S--IFLDAFL----DHR----------SQPSTSLSQS---MSSSGLIYQKVETK---
-----------------PDGSINDKGNAFEKELGFL------------------------
--GPKDPNSLRSQRLRK------P----------------KELWRTVSSKQSPFGSP-FS
FS----------------IDEDKR-----KCHVGDRKGITSSRS----------------
----------------SPFGM--------EKNCPSHGFEK--------------------
--RSFSTPATRDLTK---------------------R---------------K-------
VQTV---------VLLDEE-DL--------------------------------------
------------------------------------------------------------
-------------------------EPTQDL-EK-EPHK-----GM--------------
------------------------TEA---KI-----YYPSR-DH--------PDAVE--
-------------------------------ICYSDMECLAPRS----------YLSSPI
MNFYIQYLQRPELGF-Q----G---DYHFFSTYFYKKLEEAVSH----------------
-KRRTDK--------------------RISFAKLRRWWKGVNI----------FQKAYIF
LPVHAD------------------QHWSLVIICI-PSK----------------------
--ED----------E-SGP---FI-LHLDSM-GL--------------------------
----HFSMEIFDNIKS-----------------------------FLV-------EEWNY
-------LK---Q-R--------DTPPDIPIIDKIWKQLPG-----N-IQQRRIE-----
---------------------VPQQKNEY-------DCGLFVLYFIERFI-------EDA
----------P--ERVRKKDLA---------------MFGR------KWFRPEEAS-DLR
LRI-----------------------------------RKLLYEEFEAQHSD--------
----------------------EKELSPS-------------------------------
------------------------------------------------------------
------------------------------------------------------------
------------------------------------------------------------
------------------------------------------------------------
----------------------------------------------------------PM
DDSV--------------------------------------------------------
------------------------------------------------------------
------------------------------------------------------------
------------------------------------------------------------
------------------------------------------------------------
------------------------------------------------------------
------------------------------------------------------------
------------------------------------------------------------
------------------------------------------------------------
--------------------------------------
>lcl|Sphfalx11G047100.1.p pacid=41975688 transcript=Sphfalx11G047100.1 locus=Sphfalx11G047100 ID=Sphfalx11G047100.1.v1.1 annot-version=v1.1
------------------------------------MFED--------------------
--------------------------------------METANKRQKPLV-EIEAETSVF
DFIEEEEDRP--------------------------------------------------
----ASSSRPTTETFY---------------------------------------KRRNG
TP-------------------------------LPSAIPRPDWLR---------------
--------------RPALKRPVNAV-----------------------------------
---------QEISRN--------------------------EASRDEVIVTASRARFGLQ
HV------------KAPSMRFTSH-----FVEFRAVKGFGQ---KYSITWR---------
---------LEEIRSFMCYYVF------HSPLAEEKAMVWIDVH-------------KES
LPCKPASLKQFALGSGR----F-----------QQNTDTYVVEVNNKDWI-EH-------
QRTI---------LAMTKKYKEIWGR------------------------------CTSD
EAE--------------------------------------IIREQLA------------
----------------------RSPLRDLSNN--VHQTR---ANYV--------------
------PRFKAEDSSISGRISEDVQKFE--VL-----VYP-R-DD--------SDAVT--
-------------------------------VTRSDFEMLKPMG----------FLSDSV
IDFYIKYLQGGVP---TKNQ-A---QFYFFNSFFYRKLAEPG------------------
KNSQDSG--------------------KSPYERVKKWTRKVDL----------FDKDYIF
IPVNQR------------------SHWSLIIICH-LGHLAH--S---------------P
E-HS-------GSRL-ATP---CI-LHLDSL-EG--------------------------
---SHGD--VEKHIQR-----------------------------YLS-------EAWME
-------RN---QT---------LHLSGNL-SH---EVLP------H-IQFYRAE-----
---------------------VPQQTNLC-------DCGLFLLHYVEVFL-------RAS
Q----VY--QP--QR------QG---------IP-D-FLTR------DWFKTADVS-AKR
RHI-----------------------------------QELLLQLHQAM-----------
------------------------------------------------------------
------------------------------------------------------------
-------------------------RKNNLKNGTKV------------------------
------------------------------------------------------------
-------------------------------------------------------LPADE
ALLVGSK-----------------------------------------------------
------------------------------------------------------------
------------------------------------------------------------
------------------------------------------------------------
------------------------------------------------------------
------------------------------------------------------------
------------------------------------------------------------
------------------------------------------------------------
------------------------------------------------------------
------------------------------------------------------------
--------------------------------------
>lcl|ME000228S03454  locus=S228:195229:202433:- [translate_table: standard]
------------------------------------------------------------
------------------------------------------------------------
------------------------------------------------------------
------------------------------------------------------------
------------------------------------------------------------
------------------------------------------------------------
------------------------------------------------------------
------------------------------------------------------------
------------------------------------------------------------
------------------------------------------------------------
------------------------------------------------------------
------------------------------------------------------------
------------------------------------------------------------
------------------------------MLQ----SSCGKGQDVEL-----PDAGR--
-------------------------------KWQENQGGRGKEL----------------
--YQCRYLQHSKSHI-GLWQ-N---NVYAYSSFFYGKLLRSLQV----------------
----EKGDP------------------RAAFEHVKKWTRRIDP----------FSYDYLM
FPIHHS------------------LHWSLIIVCH-PRRLLSSKE----------NSGQKA
T-SG-------ALEE-QAA---CM-IHLDSL-EG--------------------------
---GHRA--AESHIRN-----------------------------YLW-------EECFD
-------RQ---GV-------------VAS-KA----SLR------D-LQCVPVQ-----
---------------------VPQQDNHT-------DCGLFLLHYVEMFL-------KQS
----------P--RSVHPSKQHKD--------YP-S-FLRP------EWFKPAEAS-AKR
EIL-----------------------------------RTCILREARKASTPTEPPDA--
-------------ARTPLS---SGSSANIIVSR-----------------------DKSL
NGNLQQPLKLPSEVKGVGEPQG-----------------AGR--ARPRHPRSPANLDA-R
LKTGLRVS---PRLAAAACREGLATEAGRGENRIANRAKRK----RGG--SQCAEGESSE
G---QRRKKMGAGTKNGSRLG--------RRWPAFIGDSLVAGSGVQVGTSAAV---GEV
ASDSFSDASSDGDGRHRQ--RKDAHLVREPTKKGAGGAGGGADAKGKRPRGRLARGAAVG
GSALQAGGSGAHRELGRDSG------PKMGIGG---------------RGKARKTTGKRR
QEEKQEGLLAAAGCSHKRLRGAFEEDSSSDVEFLRDSSLP--PGTCSPAQPRP----G--
------GRLDGPGSTHSTGQQRVDRAKLDAQELGDLIDSLAPLLQQTPEP---------P
PPPPLHASARTPEPAPPPLHASVSPVERPHLMHQRSPGRLVGISGTP-CGGREEAHAAGS
EAWGEKQTAPRSLCR-------PLPPRLGKPQGTSCHVAG----------------ISEP
ALEEAAALNKAEDCQVEKQKVKSFPLPEVEKQLRCGGSAEQENAAG---ARRGRDAEEDQ
AQSMDVEEPRADLPFLSRHTRMREKEEPKSTATADPKDPLKCCRPGSAKAVDEPPLLGSR
HESAGATETKPEVAREQQLQSGMPHLKEQEDEEEQREGEETGGVACR----PSHSSAGNE
SQSQRFSPSPPQRAGHWDSDEIASQGEQP--------------RLLSGESE-EALPETTR
LGSCISLGHPVPSPCQPEPPGLHRAVTATLGQGHGL-------QHDLIKRQELTGPVLPP
QSSTLD------SLVAGRVVGSPPVRVQMPVEKRRG--
>lcl|AagrOXF_evm.model.utg000009l.371.1 EVM AagrOXF_evm.TU.utg000009l.371   utg000009l:1385537-1389365(-)
--------------------------------------------MASGDSRGVDASRAAP
GTQ-----------------------------------EPSAKSEKMDEL-AALSDFQIS
EKIGRYTNLQAS---------------------------L-EMKDRNLKLHR------QL
QLLREEKERREKRRTK-DGKHLQPAED----------------DEARF------------
----------------------------------PSMSSSPPEINKQSFPSSTKFSVF--
----------------------------------------------------------PE
AVERVQQNDRTASGQQAG-----PSCPP-----------PRRTNWACLNSLSRSATT---
-----------------------------RQCARVARPVVSGYQS---------------
---------------TRRL---------RSAGLKDNGASE---------------AGEVS
-ESDRKAAEPSAIGL---------------------SMDNA-------------------
-MEL---------VSSDDE-DP-----------------------------------GRV
PVG--------------------------------------PNH----------------
------------------------VANVRSRRPGLRPLL---PSRL--------------
------------------------DGQ---TI-----AYPSR-DD--------PDAIE--
-------------------------------VPFSDMQRLAPLE----------FLNDTI
IDFYIKYMQK-EWKG-SKER-D---EFHFFNTFFYKKLSDIVIG----------------
-QKPKRGE--------NKESKESKDIKEKEILKLRKWTKGTNI----------FDKAYLF
IPVHDN------------------LHWSLAIICL-PPR--T------------------W
D-GL----------Q-YDP---CI-IHLDSM-QP--------------------------
---GHSSQYIFRALRT-----------------------------YLV-------AEWKH
-------RD---DQH--------AIEGEVPQIKKLKVSAE------N-FQAKRVP-----
---------------------VPQQENES-------DCGLFLLHYIQRFI-------EDS
----------P--PNIRWSELEE----------LKDKLFGR------KWFDPQDAS-SLR
HTI-----------------------------------QALLQSLFEAQEKA--------
------------------------------------------------------------
------------------------------------------------------------
------------------------------------------------------------
------------------------------------------------------------
---------------------------------------------------------QEN
GAQQLVKENAPSKSQEQQVV------------------------------TVTLDLDIQR
TEAAQDDLQLL---VDLDAKVLSPQQKSNDDCVGQS------------------------
------------QPEATCKA----------------------------------------
------------------------------------------------------------
------------------------------------------------------------
---------------------------------------------------GK-------
------------------------------------------------------------
RVEGECVEDE--------------------------------------------------
----------PYDACN----F---------------------------------------
------------------------------------------------------------
--------------------------------------
>lcl|AagrBONN_evm.model.Sc2ySwM_228.281.1 EVM AagrBONN_evm.TU.Sc2ySwM_228.281   Sc2ySwM_228:1338979-1342819(+)
M----------------------------------------PLAMASGDSRGVDASRAAP
GTQ-----------------------------------EPSAKSEKMDEL-AALSDFQIS
EKIGRYTNLQAS---------------------------L-EMKDRNLKLHR------QL
QLLREEKERREKRRTK-DGKHLQPAED----------------DEARF------------
----------------------------------PSMSSSPPEINKQSFPSSTKFSVF--
----------------------------------------------------------PE
AVERVQQNDRTASGQQAG-----PSCPP-----------PRRTNWACLNSLSRSATT---
-----------------------------RQCARVARPVVSGYQS---------------
---------------TRRL---------RSAGLKDNGASE---------------AGEVS
-ESDRKAAEPSAIGL---------------------SMDNA-------------------
-MEL---------VSSDDE-DP-----------------------------------GRV
PVG--------------------------------------PNH----------------
------------------------VANVRSRRPGLRPLL---PSRL--------------
------------------------DGQ---TI-----AYPSR-DD--------PDAIE--
-------------------------------VPFSDMQRLAPLE----------FLNDTI
IDFYIKYMQK-EWKG-SKER-D---EFHFFNTFFYKKLSDIVIG----------------
-QKPKRGE--------NKESKESKDIKEKEILKLRKWTKGTNI----------FDKAYLF
IPVHDN------------------LHWSLAIICL-PPR--T------------------W
D-GL----------Q-YDP---CI-IHLDSM-QP--------------------------
---GHSSQYIFRALRT-----------------------------YLV-------AEWKH
-------RD---DQH--------AIEGEVPQIKKLKVSAE------N-FQAKRVP-----
---------------------VPQQENES-------DCGLFLLHYIQRFI-------EDS
----------P--PNIRWSELEE----------LKDKLFGR------KWFDPQDAS-SLR
HTI-----------------------------------QALLQSLFEAQEKA--------
------------------------------------------------------------
------------------------------------------------------------
------------------------------------------------------------
------------------------------------------------------------
---------------------------------------------------------QEN
GAQQLVKENAPSKSQEQQVV------------------------------TVTLDLDIQR
TEAAQDDLQLL---VDLDAKVLSPQQKSNDDCVGQS------------------------
------------QPEATCKA----------------------------------------
------------------------------------------------------------
------------------------------------------------------------
---------------------------------------------------GK-------
------------------------------------------------------------
RVEGECVEDE--------------------------------------------------
----------PYDACN----F---------------------------------------
------------------------------------------------------------
--------------------------------------
>lcl|OT_ostta12g01360T0 jgi|Ostta4221_3|70517
----------------------------------MSRVDDDVRDGLSTDARASDASEAPR
TTDAL--------IRKHGAST-------------------DAAFGHRREG-GRMTSRELT
WKLTRLEKCADAL------------------RGRGKAVSA-KLEQQMAYVR-------DA
ADVAAREERRGRERAS---------------M--------------EFE---TMAVRAER
SPL---------------------------GKARSMGGERRTSVDFE-------------
------------------------------------------------------------
--RFAHAREATPSGRRAS-----------------------EVDDAAAAVARTLDAINHE
HGL----------GGDIKRQWSEV-----GVRSNGQRQLDAALGRES-EPK----PRRG-
--------------DEQTYYR-------RATRTTTNAIGRL--------------FGLSS
-KESDEKNDRGGVTQ---------------------SDDRPPAKRRASSRGKK---TEPI
MVDL---------LESEEE-------------------------------------RGED
DLE--------------------------------------TSTKVL-------------
------------------DSSDAVTTSGDELRRSTRSSR---YRSL--------------
------------------------QTELG-NL---STMYPDA-KV--------KGAVQ--
-------------------------------ITLGDLENLKDGS----------MLNDQC
VDFFLKYVQIETIGKQFPDVLS---KVHFFNSFFYQKLAQRNDL----------------
-ESGVDAA-------------------TASHARVKGWTKGVDV----------FEKEFLL
IPVHSG------------------LHWSLAIVCY-AGF---------------------D
Q-SE------------RDP---MI-LHMDSLTQS----------------------G---
---GHNSEMVAKNVRR-----------------------------YLN-------KEWVA
-------RGKGDEED----------------------KFTT-----KTLPCLRPN-----
---------------------VPRQQNGC-------DCGVFILAFVEKFL-------TEK
----------P--QILEESQVRLATQRRIFGTTDTDVFLRK------NWF-PNECVDELR
IKLTALIIDCVAASLEDNDLSKITLKEARNHHLKELDHRQLMTKRAESRAEKER------
-------------HQRIEA---KEEQARLKLKAQ--------------------------
------------------------------------------------------------
-----------------------TLDSNDEKKKDENAAQAE--------------NDEDE
D--------FNIGIVEDHDRS--------RSQPRTYTKTT---QSTFLGS---------N
WNRANDKTSVGGSSKNVVAFSGQSYRVGSYNSSVKPAM-------------PKPGGPGSS
ASDLIKRHNRSQARLTEERL------------------------------SERKETQQKI
QQYTSSGGTG--------------------------------------------------
------DENGDPKPKAKNE--------------STLLDRLSRMRTAN-------------
------------------------------------------------------------
------------------------------------------------------------
------------------------------------------------------------
------------------------------------------------------------
RNQTEVENT---------------------------------------------------
------------------------------------------------------------
------------------------------------------------------------
--------------------------------------
>lcl|SM000008S22243  [mRNA]  locus=s8:607891:613126:+ [translate_table: standard]
MKRGSPAARPSATGAAAGGGGGGGSGGGAAERAPLELEDFFHAAAAGRDGEDAEELHIVH
G-------------SRSGAGNGD-------SGGAGALGEDLRGKEDEGRL-SGPTEEGLH
DQLRAIDALLDR--------------------AEPGGVLA-RLPDRGVKLRR------RR
HHLQLALGAFKAQEAR-NGSSPAP----------VQPVPKLSTPEPRFSPCLWTPRRHES
KGAF--MLADDPYAFSVDDS------------DVTAHTQARGNIQQSGLTKKSVFTSREQ
QG-----KRAEDWVGAITQKTASPVAKYSRKSLPLQRT------------SHHSSSSTGK
RRRNSDEGSYAASGDRRTQNIDLPRVAIMSTMGRSASRYNVQQCSGCCKRLQKFHEL-VH
DSKEV---DYLCENCWKEITGGK------EKLSRAQSISKEAAGS---------------
----------------QRLLRSLGASHMGSLLLQGLTSFR------------------KE
-RRTPEKPKHPVEGD---------------------TIDTA-------------------
-VEI---------ASSDDE-GD-----------------------------------ALH
FFS--------------------------------------PSKA---------------
----------------------QKGSPGWSRRDSLRSSQ---RQRL--------------
------------------------EGR---RV-----AFPA--GD--------PDAVE--
-------------------------------LSVEDLQRLGPCE----------FLNDTV
IDFYIKYLQQPERMK-LELR-K---RLHFFNSFFFKKLTKTV-AV---------------
-ERQSPG--------------------KANIS---KWTKGVDL----------FSKDYLF
VPIHAE------------------LHWSLAIICF-PGA---------------------D
GTVS----------S-SRP---CL-LHLDSL-NA--------------------------
---GHNATYIFRTLRS-----------------------------YLQ-------SEWAR
-------QQ---DPKS-----RSPSKSPCEQLPSRTFNPK------T-LPGRRVT-----
---------------------VPQQPNAY-------DCGCFLLHYVELFL-------QSA
----------P--QQFRPEDIDK------------MNLFGQ------KWFRPEEAT-NLR
YTV-----------------------------------RQLVKDMLQGVTEASRKDAHGP
PEETLAESVL---ADKAES---KEGPRSPVKEEAE--GDAGPSDRQHTGILTQPKVEHHI
TTALQKSPAPGQNAQAEGASHSAAQ-----------------------------------
-------------VAGGDDSPEREADSNGSEEESDHGTPS--------------------
------------------------------KLPWEQSPTL---NVAELGGKGVRVYKKRK
RRQKVDWKCRPMGRR----------KQGQEWENLKSAA-------------SLLRDELDA
SARKRAQAGEAAQRSAGTKL--------------------------------RCLVPIAL
DFASEDSPS--------ASKAAGATEQANNIARKNS------------------------
-------------PSASKA-----------------------------------------
------------------------------------------------------------
------------------------------------------------------------
---------------------------------------------------AGALNR---
------------------------------------------------------------
HTSDDL------------------------------------------------------
------------------------------------------------------------
------------------------------------------------------------
--------------------------------------
>gb|ERN14411| pep supercontig:AMTR1.0:AmTr_v1.0_scaffold00033:5399824:5448159:-1 gene:AMTR_s00033p00238470 transcript:ERN14411 gene_biotype:protein_coding transcript_biotype:protein_coding description:hypothetical protein
-----------------------MKRRGLSLEKDYSVFEF------NDEAVEQQSIKVMG
KYASH-HNPKVD---ESGVTKY--------------QFLECFSKTNNAPQ-AGVHDGCCL
DFMPTGISEK--------SGPSVVYQNHELYTVNKSGLNG-TCEEASLGLKD--------
--ILVTSSQDINEAAR-HTIQGNYESG-------------------------VFMSRADS
LPSEF---------LGLE-----------VPCKYPN--QVKDT-----------------
----------------PLQAEENLVDVASDGEGSLM----------------KSSVSTSD
SNLSGDEGVMEPSTSDHC-------SSGYCDKG---------TECSEVAFTSDFVFCGKR
HY------------QDPRLTFFSE-----CIKLEVPFANGN-DATLSWKWG---------
---------LLDIFSIEYNWVE------SV----SATWLRLHLS-------------PTA
-MTDGESVWDASGG----------------------VVKLIFAVNDPNWL-EK-------
VHMI---------TFLSDRYKDICN--------------------------------APY
DSD--------------------------------------CNSEK--------------
----------------------INDDDSMGIQ--AEMSN---NPYL--------------
------TRCN--------------EPFE--DL-----VYP-K-GD--------PDAVS--
-------------------------------IGKRDVELLQPEV----------FVNDTI
IDFYIKYLQCKLE---EHDK-N---RFHFFNSFFFRKLADLDK----------------N
PGCAFES--------------------KAAFQRVRKWTRKVNM----------FKKDYIF
IPVNFN------------------YHWSLMVICH-PGEVVK-------------------
S-ED-------DNDH-KVP---CV-LHLDSI-KG--------------------------
---SHKD--LKDLVQG-----------------------------YLW-------EEWKE
-------RH---AE----------E-KESC-ENAL-VNFS------N-MRFIPLE-----
---------------------LPQQENSF-------DCGLFLLHYVELFL-------RDV
----------P--TNFSPFKITK---------YS-N-FLTK------DWFPPVEAF-SKR
FHL-----------------------------------QKLIYDLHDDHIRTIPP-----
----------------SHS---SSDDESTGIG--------------------------DT
EVGDQIIDFVTEECAGANLCLG--------------------------------------
------------------NSFHSTVEANESSNSNLLIS--------------LPVHDGVV
G---------DEACLHDNAGGTICADFLMHDAPCATSP--------------------DG
QTRPFQDASSPPL-------------LDCALNRLKAYI-------------VDGNEPMEP
ELAL--SPTQKPVHIARPE----------------------------------TSIACTE
DVISGSKE---------------------SLQIQASPP-------HNNHFPQP-------
------SKSACSASSSSCG-----SQAVWPPHQHNVDPTTQDHERAA-------------
------TVP-APTSTED-------------------------------------------
------------------------------------------------------------
--HDCVPLSPVSVSSERARL----SVTE------------------------ASFLEDDN
NNHT-----------VAESKESG------DSFFSCPDN-------LPAPPIRDPEL----
PENGGLLPGNIDSG---------KDLTGNDDCMEITD----------------------E
VLSEEQMKMTS--------------------------------------------PKRMK
LGLDV-----------------------------------------GPERQAFTETG---
--------------------------------------
>lcl|Zosma68g00230.1 pacid=33182510 transcript=Zosma68g00230.1 locus=Zosma68g00230 ID=Zosma68g00230.1.v2.2 annot-version=v2.2
-------------------------------MGEVTPKR----KILFISD--VAMVEAET
S-------------GRGG---------------------------GGETT-GNMTDRELR
EKIERMKG--------------------------SAIAMD-KLPDKGLKLRR------SL
KKLEEEEER----RLK-LIAT-CGLKN-----------------------------K---
-----------------DLR----------SK-EVCMTQS---VDFPDL---QNQAK---
-----------------VCNILNTILDTKEVNGNFI------------------------
----SDEN-LSSTTLDS------K-----------------------CSKQNEL------
HN----------------CNDDQN-----R--------ITCLKS----------------
----------------PSFGY--------KD-----GASL--------------------
--SSFNLLDDHPIAK---------------------RTRACKNHEV-HWEWSK-------
TDNV---------VLLDDE-DV--------------------------------------
------------------------------------------------------------
-------------------------LPLQQT-EEGREDS-----EM--------------
------------------------RES---KI-----YYPSR-DH--------PDFVE--
-------------------------------IYYSEINCLKPKL----------YLTSTI
MNFYIQYLQNPVSLK-GRPI-N---EYHFFNTYFYKKLEKAVSC----------------
-K--VDK--------------------KENFSKLRRWLKGVNI----------FQKAYIF
LPIHGD------------------LHWSLAIICL-PAK----------------------
--EN----------E-SGP---II-LHLDSL-GF--------------------------
----HYSNSIFDNIKK-----------------------------YLE-------EEWRY
-------MY---E-N--------VPAAEVPIPKKIWDYLPQ-----N-IKKRKIM-----
---------------------VPQQKNEY-------DCGLFVLYFMERFI-------GEA
----------P--ERVKNKDLA---------------KFGD------KWFKPEEAS-ELR
KRL-----------------------------------RELLKEKFRSGKLENN------
----------------------HGKSV---------------------------------
------------------------------------------------------------
------------------------------------------------------------
------------------------------------------------------------
------------------------------------------------------------
------------------------------------------------------------
------------------------------------------------------------
------------------------------------------------------------
------------------------------------------------------------
------------------------------------------------------------
------------------------------------------------------------
------------------------------------------------------------
------------------------------------------------------------
------------------------------------------------------------
------------------------------------------------------------
--------------------------------------
>lcl|Apun_evm.model.utg000126l.95.1 EVM Apun_evm.TU.utg000126l.95   utg000126l:452266-456066(-)
M----------------------------------------PLAMAAGDSRGVDASRAAP
GTQ-----------------------------------EPSAKTEKMDEL-AALSDFQIS
EKIGRYTNLQAS---------------------------L-EMKDRNLKLHR------QL
QLLREEKERREKRRTK-DGKHLQPAED----------------DEARF------------
----------------------------------PSRSSSPPEINKQSFPSSTKLSVF--
----------------------------------------------------------PE
AVERVQQNDRTASGQQAG-----PSCPP-----------PRRTNWACLNSLSRSATT---
-----------------------------RQCAR-ARPVVSGYQS---------------
---------------TRRL---------RSAGLKDNGASE---------------AGEIY
-ESDRKAAEPSAIGL---------------------SMDNA-------------------
-MEL---------VSSDDE-DP-----------------------------------GRV
PVG--------------------------------------PNH----------------
------------------------VANVRSIRPGLRPLL---PSRL--------------
------------------------DGQ---TI-----AYPSR-DD--------PDAIE--
-------------------------------VPFSDMQRLAPLE----------FLNDTI
IDFYIKYMQK-EWKG-SKER-D---EFHFFNTFFYKKLSDIVIG----------------
-QKPKRGE--------NKESKESKDIKEKEILKLRKWTKGTNI----------FDKAYLF
IPVHDN------------------LHWSLAIICL-PPK--T------------------W
D-GL----------Q-YDP---CI-IHLDSM-QP--------------------------
---GHSSQYIFRALRT-----------------------------YLV-------AEWKH
-------RD---DQH--------AIEGEVLQIKKLKVSAE------N-FQAKRVS-----
---------------------VPQQENES-------DCGLFLLHYIQRFI-------EDS
----------P--PNIRWSELEE----------LKDKLFGR------KWFDPQDAS-SLR
HTI-----------------------------------QALLQSLFEAQEKA--------
------------------------------------------------------------
------------------------------------------------------------
------------------------------------------------------------
------------------------------------------------------------
---------------------------------------------------------QAN
GAQQLVKENAPSKSQEQQVV------------------------------TVTLDLDIQR
TEAAQDDLQLL---VDLDAKVLSPQQKSNDDCVGH-------------------------
--------------KATCKA----------------------------------------
------------------------------------------------------------
------------------------------------------------------------
---------------------------------------------------GKRLSL---
------------------------------------------------------------
RVEGECVEDQ--------------------------------------------------
----------PYDACN----F---------------------------------------
------------------------------------------------------------
--------------------------------------
>gnl|onekp|VMNH_scaffold_2009441 Sinapis_alba
------------------------------------------------------------
------------------------------------------------------------
------------------------------------------------------------
-------NHRSC------------------------------------------------
------------------------------------------------------------
------------------------------------------------------------
--------------------------------------------------WKHIAY----
------------------------------LNTRDSSK----------------------
------------------------------------------------------------
PKLSKEEFEMFKLTAPC-----------------FYEECTRRERS---------------
RRRI--------------------------------------------------------
------------------------------------------------------------
------------------------------------------------------------
------------------------------------------------------------
-------------------------------KCKYLVSKLRK------------KLNSNI
FINYLEVLWKDVL---DEKN-N---SFVYVDCLWFSMYK---------------------
----SEN--------------------ERVKSSVFESVKAKQI----------FSKQYVF
LPIVYW------------------SHWTLLIFCN-FGEHLD-------------------
--DD----------N-EKT---CM-LFLDSL-KT--------------------------
---TETAQRLEPDIRK-----------------------------FVL-------DIFRI
-------EG---RKEDS--------------------SLVD-----D-IPLHAPD-----
---------------------VPQQTNDV-------ECGSFVLYYIHRFI-------ENA
-------------YNFNV-DS-----------YP-C-FLKE------DWFSHKDLE-DFC
NTF-----------------------------------DSL-------------------
------------------GAI---------------------------------------
------------------------------------------------------------
------------------------------------------------------------
------------------------------------------------------------
------------------------------------------------------------
------------------------------------------------------------
------------------------------------------------------------
------------------------------------------------------------
------------------------------------------------------------
------------------------------------------------------------
------------------------------------------------------------
------------------------------------------------------------
------------------------------------------------------------
------------------------------------------------------------
------------------------------------------------------------
--------------------------------------
>gnl|onekp|OAQS_scaffold_2028695 Glycine_soja
------------------------------------------------------------
----------------------------------------------------MESDFWSN
VPQ---------------------------------------------------------
-------RLRT-------------------------------------------------
------------------------------------------------------------
------------------------------------------------------------
---------------------------------------------------KR-------
-------------------------------KSKFNGKE---------------------
------------------------------------ALSTPKV-------------VLS-
--KSKETISRSNKALST------------------LKEALSRPNK---------------
ALSTPKEVL-----------------------------------------------STLK
EA----------------------------------------------------------
------------------------------------------------------------
------------------------------------------------------------
------------------------------------LSRPKE------------KLNSGD
FDIYLKKIWKIFS---GDRL-R---HFTCFDSLWFSLYR---------------------
------A--------------------APSKDKVLTWIKKEPI----------FSKSYVF
VPIVCW------------------GHWSLLILCH-FGESLE-------------------
--ST----------T-KSR---CM-LLLDSL-EM--------------------------
---TN-PRRLEPEIRR-----------------------------FVL-------DIYKT
-------ED---RPEAK--------------------HLVS-----Q-IPFLVPK-----
---------------------VPQQRDGN-------ECGFFILYFINLFL-------EHA
----------P--DNFSM-EG-----------YP-Y-FMKK------DWFSFEDLD-RFY
ERL-----------------------------------DSL--N----------------
------------------------------------------------------------
------------------------------------------------------------
------------------------------------------------------------
------------------------------------------------------------
------------------------------------------------------------
------------------------------------------------------------
------------------------------------------------------------
------------------------------------------------------------
------------------------------------------------------------
------------------------------------------------------------
------------------------------------------------------------
------------------------------------------------------------
------------------------------------------------------------
------------------------------------------------------------
------------------------------------------------------------
--------------------------------------
>gnl|onekp|GHLP_scaffold_2006779 Solanum_dulcamara
------------------------------------------------------------
------------------------------------------------------------
------------------------------------------------------------
------------------------------------------------------------
------------------------------------------------------------
------------------------------------------------------------
------------------------------------------------------------
------------------------------------------------------------
------------------------------------------------------------
-------------------------------------------QK---------------
G-----------------------------------------------------------
------------------------------------------------------------
------------------------------------------------------------
------------------------------------------------------------
-------------------------------------------------------LGSSK
FELYLESIWKLHP---EDRR-N---AFTYLDSLWFSLYS---------------------
------E--------------------RSHKAKVLSWIAKKKI----------FSKEYVF
VPIVLW------------------GHWCLLIFCH-LGESLE-------------------
--SE----------S-TTP---CM-LLLDSL-QM--------------------------
---AD-PFRFAPEIRK-----------------------------FVS-------SIFIN
-------EE---RPESE--------------------QLIK-----K-IRLLVPQ-----
---------------------VPQQRNAT-------DCGKFVLYYISLFL-------ENA
----------P--ETFSITEG-----------YP-Y-FMKE------DWFTPDQLE-SFW
QEL-----------------------------------QTM--NK---------------
------------------------------------------------------------
------------------------------------------------------------
------------------------------------------------------------
------------------------------------------------------------
------------------------------------------------------------
------------------------------------------------------------
------------------------------------------------------------
------------------------------------------------------------
------------------------------------------------------------
------------------------------------------------------------
------------------------------------------------------------
------------------------------------------------------------
------------------------------------------------------------
------------------------------------------------------------
------------------------------------------------------------
--------------------------------------
>gnl|onekp|NMDZ_scaffold_2095264 Solanum_sisymbriifolium
------------------------------------------------------------
------------------------------------------------------------
------------------------------------------------------------
------------------------------------------------------------
------------------------------------------------------------
------------------------------------------------------------
------------------------------------------------------------
------------------------------------------------------------
------------------------------------------------------------
------------------------------------------------------------
------------------------------------------------------------
------------------------------------------------------------
------------------------------------------------------------
------------------------------------------------------------
----------------------------------------QK------------GLGSSK
FELYLESIWKLHP---EDRR-N---AFTYLDSLWFSLYS---------------------
------E--------------------HSHKAKVLNWIAKKKI----------FSKEYVF
VPIVLW------------------GHWSLLILCH-LGESLQ-------------------
--SK----------E-RSP---CM-LLLDSL-HM--------------------------
---AN-PERFEPGIRK-----------------------------FVI-------DLFKV
-------EQ---RPETK--------------------DQIR-----K-IPLLIPK-----
---------------------VPQQRNDE-------DCGNFVLYYINLFL-------ESA
----------P--ENFSISKG-----------YP-Y-FMTE------DWFTLERLE-CFF
QEV-----------------------------------QS--------------------
------------------------------------------------------------
------------------------------------------------------------
------------------------------------------------------------
------------------------------------------------------------
------------------------------------------------------------
------------------------------------------------------------
------------------------------------------------------------
------------------------------------------------------------
------------------------------------------------------------
------------------------------------------------------------
------------------------------------------------------------
------------------------------------------------------------
------------------------------------------------------------
------------------------------------------------------------
------------------------------------------------------------
--------------------------------------
>gnl|onekp|LQJY_scaffold_2080842 Solanum_xanthocarpum
------------------------------------------------------------
------------------------------------------------------------
------------------------------------------------------------
------------------------------------------------------------
------------------------------------------------------------
------------------------------------------------------------
------------------------------------------------------------
------------------------------------------------------------
------------------------------------------------------------
------------------------------------------------------------
------------------------------------------------------------
------------------------------------------------------------
------------------------------------------------------------
------------------------------------------------------------
----------------------------------------QK------------GLDSTK
FQLYLESIWKLHL---EDRR-N---AFTYLDSLWFFLYS---------------------
------E--------------------NDQKAKVLNWIAKKKI----------FSKEYVF
VPIVLW------------------GHWSLLIFCH-LGESLQ-------------------
--SK----------E-RSP---CM-LLLDSL-HM--------------------------
---AN-PERFEPGIRK-----------------------------FVI-------DLFKV
-------EQ---RPETK--------------------DQIR-----K-IPLLIPK-----
---------------------VPQQRSDD-------DCGNFVLYYINLFL-------ESA
----------P--ENFSILKG-----------YP-Y-FMTE------DWFTLERLE-CFF
QEV-----------------------------------QS--------------------
------------------------------------------------------------
------------------------------------------------------------
------------------------------------------------------------
------------------------------------------------------------
------------------------------------------------------------
------------------------------------------------------------
------------------------------------------------------------
------------------------------------------------------------
------------------------------------------------------------
------------------------------------------------------------
------------------------------------------------------------
------------------------------------------------------------
------------------------------------------------------------
------------------------------------------------------------
------------------------------------------------------------
--------------------------------------
>gnl|onekp|MFTM_scaffold_2001873 Pinus_jeffreyi
------------------------------------------------------------
------------------------------------------------------------
------------------------------------------------------------
------------------------------------------------------------
------------------------------------------------------------
------------------------------------------------------------
------------------------------------------------------------
------------------------------------------------------------
------------------------------------------------------------
------------------------------------------------------------
------------------------------------------------------------
------------------------------------------------------------
------------------------------------------------------------
------------------------------------------------------------
-------------------------------------------------------LDTDV
IDRYMEHIWKKLP---KHKR-E---SCTYLDCLWFSMYL---------------------
------E--------------------EALSFNVLKWTKAKRI----------FTKQYVF
IPIVHW------------------GHWNLLILCH-FGEDLS-------------------
--SE----------A-RTP---CM-LLLDSL-KE--------------------------
---AD-PNRLEPLIRK-----------------------------FLI-------DLHKE
-------DG---REDGD--------------------KIIA-----E-IPLLVPE-----
---------------------VPQQTNGN-------DCGVFLLHFIDLFL-------QSA
----------P--ENFSISNGC----------YP-Y-FLTK------DWFKSDEIE----
------------------------------------------------------------
------------------------------------------------------------
------------------------------------------------------------
------------------------------------------------------------
------------------------------------------------------------
------------------------------------------------------------
------------------------------------------------------------
------------------------------------------------------------
------------------------------------------------------------
------------------------------------------------------------
------------------------------------------------------------
------------------------------------------------------------
------------------------------------------------------------
------------------------------------------------------------
------------------------------------------------------------
------------------------------------------------------------
--------------------------------------
>gnl|onekp|DZQM_scaffold_2010121 Pinus_radiata
------------------------------------------------------------
------------------------------------------------------------
------------------------------------------------------------
------------------------------------------------------------
------------------------------------------------------------
------------------------------------------------------------
------------------------------------------------------------
------------------------------------------------------------
------------------------------------------------------------
------------------------------------------------------------
------------------------------------------------------------
------------------------------------------------------------
------------------------------------------------------------
------------------------------------------------------------
-------------------------------------------------------LDTDV
IDRYMEHIWKKLP---KHKR-E---SCTYLDCLWFSMYL---------------------
------E--------------------EALSFNVLKWTKAKRI----------FTKQYVF
IPIVHW------------------GHWNLLILCH-FGEDLS-------------------
--SE----------A-RTP---CM-LLLDSL-KE--------------------------
---AD-PNRLEPLIRK-----------------------------FLI-------DLHKE
-------DG---REDGD--------------------KIIA-----E-IPLLVPE-----
---------------------VPQQTNGN-------DCGIFLLYFIDLFL-------QLA
----------P--ENFSISNGC----------YP-Y-FLTK------DWF----------
------------------------------------------------------------
------------------------------------------------------------
------------------------------------------------------------
------------------------------------------------------------
------------------------------------------------------------
------------------------------------------------------------
------------------------------------------------------------
------------------------------------------------------------
------------------------------------------------------------
------------------------------------------------------------
------------------------------------------------------------
------------------------------------------------------------
------------------------------------------------------------
------------------------------------------------------------
------------------------------------------------------------
------------------------------------------------------------
--------------------------------------
>gnl|onekp|JBND_scaffold_2008575 Pinus_ponderosa
------------------------------------------------------------
------------------------------------------------------------
------------------------------------------------------------
------------------------------------------------------------
------------------------------------------------------------
------------------------------------------------------------
------------------------------------------------------------
------------------------------------------------------------
------------------------------------------------------------
------------------------------------------------------------
------------------------------------------------------------
------------------------------------------------------------
------------------------------------------------------------
------------------------------------------------------------
-------------------------------------------------------LDTDV
IDRYMEHIWKKLP---KHKR-E---SCTYLDCLWFSMYL---------------------
------E--------------------EALSFNVLKWTKAKRI----------FTKQYVF
IPIVHW------------------GHWNLLILCH-FGEDLS-------------------
--SE----------A-RTP---CM-LLLDSL-KE--------------------------
---AD-PNRLEPLIRK-----------------------------FLI-------DLHKE
-------DG---REDGD--------------------KIIA-----E-IPLLVPE-----
---------------------VPQQTNGN-------DCGVFLLHFIDLFL-------QSA
----------P--ENFSISNGC----------YP-Y-FLTK------DWF----------
------------------------------------------------------------
------------------------------------------------------------
------------------------------------------------------------
------------------------------------------------------------
------------------------------------------------------------
------------------------------------------------------------
------------------------------------------------------------
------------------------------------------------------------
------------------------------------------------------------
------------------------------------------------------------
------------------------------------------------------------
------------------------------------------------------------
------------------------------------------------------------
------------------------------------------------------------
------------------------------------------------------------
------------------------------------------------------------
--------------------------------------
>gnl|onekp|AWQB_scaffold_2056007 Picea_engelmanii
------------------------------------------------------------
------------------------------------------------------------
------------------------------------------------------------
------------------------------------------------------------
------------------------------------------------------------
------------------------------------------------------------
------------------------------------------------------------
------------------------------------------------------------
------------------------------------------------------------
------------------------------------------------------------
------------------------------------------------------------
------------------------------------------------------------
---------------------------------QLQ------------------------
-------------------------------C----------------------------
---------------------------------RNAVVKLDN------------YLDTDI
IDRYIEHIWKKHP---KYKQ-E---SCTYLDCLWFSMYL---------------------
------E--------------------EALSFNILKWTKAKHI----------FSKQYVF
IPIVHW------------------GHWNLLILCH-FGEDLS-------------------
--SE----------S-RTP---CM-LLLDSL-KE--------------------------
---TE-PNRLEPLIRK-----------------------------FLV-------DVHNE
-------DG---RQDGD--------------------KIIA-----K-IPLLVPE-----
---------------------VPQQTNGN-------DCGVFLLHFVDKFL-------KRA
----------P--KNFSISEGC----------YP-Y-FLTK------NWF----------
------------------------------------------------------------
------------------------------------------------------------
------------------------------------------------------------
------------------------------------------------------------
------------------------------------------------------------
------------------------------------------------------------
------------------------------------------------------------
------------------------------------------------------------
------------------------------------------------------------
------------------------------------------------------------
------------------------------------------------------------
------------------------------------------------------------
------------------------------------------------------------
------------------------------------------------------------
------------------------------------------------------------
------------------------------------------------------------
--------------------------------------
>gnl|onekp|MFTM_scaffold_2001872 Pinus_jeffreyi
------------------------------------------------------------
------------------------------------------------------------
------------------------------------------------------------
------------------------------------------------------------
------------------------------------------------------------
------------------------------------------------------------
------------------------------------------------------------
------------------------------------------------------------
------------------------------------------------------------
------------------------------------------------------------
------------------------------------------------------------
------------------------------------------------------------
------------------------------------------------------------
------------------------------------------------------------
-------------------------------------------------------LDTDV
IDRYMEHIWKKLP---KHKR-E---SCTYLDCLWFSMYL---------------------
------E--------------------EALSFNVLKWTKAKRI----------FTKQYVF
IPIVHW------------------GHWNLLILCH-FGEDLS-------------------
--SE----------A-RTP---CM-LLLDSL-KE--------------------------
---AD-PNRLEPLIRK-----------------------------FLI-------DLHKE
-------DG---REDGD--------------------KIIA-----E-IPLLVPE-----
---------------------VPQQTNGN-------DCGVFLLHFVDKFL-------KQA
----------P--KNFSICEGC----------YP-Y-FFTK------NWF----------
------------------------------------------------------------
------------------------------------------------------------
------------------------------------------------------------
------------------------------------------------------------
------------------------------------------------------------
------------------------------------------------------------
------------------------------------------------------------
------------------------------------------------------------
------------------------------------------------------------
------------------------------------------------------------
------------------------------------------------------------
------------------------------------------------------------
------------------------------------------------------------
------------------------------------------------------------
------------------------------------------------------------
------------------------------------------------------------
--------------------------------------
>gnl|onekp|JBND_scaffold_2008576 Pinus_ponderosa
------------------------------------------------------------
------------------------------------------------------------
------------------------------------------------------------
------------------------------------------------------------
------------------------------------------------------------
------------------------------------------------------------
------------------------------------------------------------
------------------------------------------------------------
------------------------------------------------------------
------------------------------------------------------------
------------------------------------------------------------
------------------------------------------------------------
------------------------------------------------------------
------------------------------------------------------------
-------------------------------------------------------LDTNI
IDKYMERLWKNLP---EAKQ-K---SCTFLDCLWFSMYL---------------------
------E--------------------EALSFNVLKWTKAKNI----------FATQYVF
IPIVHW------------------SHWNLLILCH-FGEGFG-------------------
--TQ------------RTP---CM-LLLDSL-KE--------------------------
---TN-PNRLEPLIRK-----------------------------LLV-------DIHKE
-------EG---KQDGD--------------------KIIA-----K-IPLLVPD-----
---------------------VPQQTNGN-------DCGVFLLHFIDLFL-------QSA
----------P--ENFSISNGC----------YP-Y-FLTK------DWF----------
------------------------------------------------------------
------------------------------------------------------------
------------------------------------------------------------
------------------------------------------------------------
------------------------------------------------------------
------------------------------------------------------------
------------------------------------------------------------
------------------------------------------------------------
------------------------------------------------------------
------------------------------------------------------------
------------------------------------------------------------
------------------------------------------------------------
------------------------------------------------------------
------------------------------------------------------------
------------------------------------------------------------
------------------------------------------------------------
--------------------------------------
>gnl|onekp|AWQB_scaffold_2000015 Picea_engelmanii
------------------------------------------------------------
------------------------------------------------------------
------------------------------------------------------------
------------------------------------------------------------
------------------------------------------------------------
------------------------------------------------------------
------------------------------------------------------------
------------------------------------------------------------
------------------------------------------------------------
------------------------------------------------------------
------------------------------------------------------------
------------------------------------------------------------
------------------------------------------------------------
------------------------------------------------------------
------------------------------------VSKLDK------------HLDTNI
IDKYMEQLWKNLP---KAKQ-E---SCTFLDCLWFSMYL---------------------
------E--------------------EALSFNILKWTKAKSI----------FARQYVF
IPIVHW------------------SHWNLLILCH-FGEDFG-------------------
--TH----------V-RTP---CM-LLLDSL-KE--------------------------
---TN-PNRLEPLIRK-----------------------------FLI-------EIHKA
-------EG---RQDGD--------------------KIIA-----K-IPLLVPE-----
---------------------VPQQTNGN-------DCGVFLLHFIDLFS-------QSA
----------P--ENFSISNGC----------YP-Y-FL---------------------
------------------------------------------------------------
------------------------------------------------------------
------------------------------------------------------------
------------------------------------------------------------
------------------------------------------------------------
------------------------------------------------------------
------------------------------------------------------------
------------------------------------------------------------
------------------------------------------------------------
------------------------------------------------------------
------------------------------------------------------------
------------------------------------------------------------
------------------------------------------------------------
------------------------------------------------------------
------------------------------------------------------------
------------------------------------------------------------
--------------------------------------
>gnl|onekp|IIOL_scaffold_2007777 Pinus_parviflora
------------------------------------------------------------
------------------------------------------------------------
------------------------------------------------------------
------------------------------------------------------------
------------------------------------------------------------
------------------------------------------------------------
------------------------------------------------------------
------------------------------------------------------------
------------------------------------------------------------
------------------------------------------------------------
------------------------------------------------------------
------------------------------------------------------------
------------------------------------------------------------
------------------------------------------------------------
-------------------------------------------------------LDTDV
IDRYMEHIWKKLP---KHKR-E---SCTYLDCLWFSMYL---------------------
------E--------------------EALSFNVLKWTKAKRI----------FTKQYVF
IPIVHW------------------GHWNLLILCH-FGEDLS-------------------
--SE----------A-RTP---CM-LLLDSL-KE--------------------------
---TE-PNRLEPLIRK-----------------------------FLI-------ELHKE
-------DG---REDVD--------------------KIIA-----E-IPLLVPE-----
---------------------VPQQTNGN-------DCGVFLLHFVDKFL-------KQA
----------P--KNFSICEGC----------YP-Y-FFTK------NWF----------
------------------------------------------------------------
------------------------------------------------------------
------------------------------------------------------------
------------------------------------------------------------
------------------------------------------------------------
------------------------------------------------------------
------------------------------------------------------------
------------------------------------------------------------
------------------------------------------------------------
------------------------------------------------------------
------------------------------------------------------------
------------------------------------------------------------
------------------------------------------------------------
------------------------------------------------------------
------------------------------------------------------------
------------------------------------------------------------
--------------------------------------
>gnl|onekp|DLJZ_scaffold_2051062 Solanum_ptychanthum
------------------------------------------------------------
------------------------------------------------------------
------------------------------------------------------------
------------------------------------------------------------
------------------------------------------------------------
------------------------------------------------------------
------------------------------------------------------------
------------------------------------------------------------
------------------------------------------------------------
------------------------------------------------------------
------------------------------------------------------------
------------------------------------------------------------
------------------------------------------------------------
------------------------------------------------------------
------------------------------------------------------------
------------------------------------------------------------
------------------------------KSEVLRWIKNKDI----------FSKKYVF
VPIILW------------------AHWCLLIFCH-LGESLE-------------------
--SE----------S-TTP---CM-LLLDSL-QS--------------------------
---AG-SSRFAPEIRK-----------------------------FVS-------SIFIS
-------EE---RPESQ--------------------QLIN-----K-IPLLVPQ-----
---------------------VPQQRNAT-------DCGKFVLYYISLFL-------ESA
----------P--ETFSISEG-----------YP-Y-FMKK------DWFNPDQLE-SFW
QEL-----------------------------------QTV--NK---------------
------------------------------------------------------------
------------------------------------------------------------
------------------------------------------------------------
------------------------------------------------------------
------------------------------------------------------------
------------------------------------------------------------
------------------------------------------------------------
------------------------------------------------------------
------------------------------------------------------------
------------------------------------------------------------
------------------------------------------------------------
------------------------------------------------------------
------------------------------------------------------------
------------------------------------------------------------
------------------------------------------------------------
--------------------------------------
>gnl|onekp|IIOL_scaffold_2014640 Pinus_parviflora
------------------------------------------------------------
------------------------------------------------------------
------------------------------------------------------------
------------------------------------------------------------
------------------------------------------------------------
------------------------------------------------------------
------------------------------------------------------------
------------------------------------------------------------
------------------------------------------------------------
------------------------------------------------------------
------------------------------------------------------------
------------------------------------------------------------
------------------------------------------------------------
------------------------------------------------------------
------------------------------------------------------------
-------LWKNLP---EAKQ-K---SCTFLDCLWFSMYL---------------------
------E--------------------EALSFKILKWTKAKSI----------FARQYVF
IPIVHW------------------SHWNLLILCH-FGDDFG-------------------
--TP----------T-RTP---CM-LLLDSL-KE--------------------------
---TN-PNRLEPLIRK-----------------------------FLI-------DIHKE
-------EG---KQDGD--------------------KIIA-----K-IPLLVPD-----
---------------------VPQQTNGN-------DCGVFLLHFIDLFL-------QSA
----------P--ENFSISNGC----------YP-Y-FLTK------DWF----------
------------------------------------------------------------
------------------------------------------------------------
------------------------------------------------------------
------------------------------------------------------------
------------------------------------------------------------
------------------------------------------------------------
------------------------------------------------------------
------------------------------------------------------------
------------------------------------------------------------
------------------------------------------------------------
------------------------------------------------------------
------------------------------------------------------------
------------------------------------------------------------
------------------------------------------------------------
------------------------------------------------------------
------------------------------------------------------------
--------------------------------------
>gnl|onekp|DLJZ_scaffold_2049697 Solanum_ptychanthum
------------------------------------------------------------
------------------------------------------------------------
------------------------------------------------------------
------------------------------------------------------------
------------------------------------------------------------
------------------------------------------------------------
------------------------------------------------------------
------------------------------------------------------------
------------------------------------------------------------
------------------------------------------------------------
------------------------------------------------------------
------------------------------------------------------------
------------------------------------------------------------
------------------------------------------------------------
------------------------------------------------------------
------------------------------------------------------------
------------------------------KAKVLSWIAKKKI----------FSKEYVF
VPIVLW------------------GHWSLLIFCH-LGESLQ-------------------
--SK----------E-RSP---CM-LLLDSL-HM--------------------------
---AN-PERFEPGIRK-----------------------------FVI-------DIFKA
-------EQ---RPETN--------------------DQIR-----K-IPLLIPK-----
---------------------VPQQRNDE-------DCGNFVLYYINLFL-------ESA
----------P--DNISISKG-----------YP-Y-FMTE------DWFTLERLE-CFF
QEL-----------------------------------QS--------------------
------------------------------------------------------------
------------------------------------------------------------
------------------------------------------------------------
------------------------------------------------------------
------------------------------------------------------------
------------------------------------------------------------
------------------------------------------------------------
------------------------------------------------------------
------------------------------------------------------------
------------------------------------------------------------
------------------------------------------------------------
------------------------------------------------------------
------------------------------------------------------------
------------------------------------------------------------
------------------------------------------------------------
--------------------------------------
>gnl|onekp|GHLP_scaffold_2006780 Solanum_dulcamara
------------------------------------------------------------
------------------------------------------------------------
------------------------------------------------------------
------------------------------------------------------------
------------------------------------------------------------
------------------------------------------------------------
------------------------------------------------------------
------------------------------------------------------------
------------------------------------------------------------
------------------------------------------------------------
------------------------------------------------------------
------------------------------------------------------------
------------------------------------------------------------
------------------------------------------------------------
----------------------------------------QK------------GLGSSK
FELYLESIWKLHP---EDRR-N---AFTYLDSLWFSLYS---------------------
------E--------------------RSHKAKVLSWIAKKKI----------FSKEYVF
VPIVLW------------------GHWSLLIFCH-LGESLQ-------------------
--SK----------E-RSP---CM-LLLDSL-HM--------------------------
---AN-PERFEPGIRK-----------------------------FVI-------DLFKA
-------E----------------------------------------------------
------------------------------------------------------------
------------------------------------------------------------
------------------------------------------------------------
------------------------------------------------------------
------------------------------------------------------------
------------------------------------------------------------
------------------------------------------------------------
------------------------------------------------------------
------------------------------------------------------------
------------------------------------------------------------
------------------------------------------------------------
------------------------------------------------------------
------------------------------------------------------------
------------------------------------------------------------
------------------------------------------------------------
------------------------------------------------------------
------------------------------------------------------------
------------------------------------------------------------
--------------------------------------
>gnl|onekp|PFSA_scaffold_2023369 Gylcine_soja
------------------------------------------------------------
------------------------------------------------------------
------------------------------------------------------------
------------------------------------------------------------
------------------------------------------------------------
------------------------------------------------------------
------------------------------------------------------------
------------------------------------------------------------
------------------------------------------------------------
------------------------------------------------------------
------------------------------------------------------------
------------------------------------------------------------
------------------------------------------------------------
------------------------------------------------------------
------------------------------------------------------------
------------------------------------------------------------
------------------------------------------------------------
-----------------------------------FGESLE-------------------
--ST----------T-RSR---CM-LLLDSL-EM--------------------------
---TN-PRRLEPEIRR-----------------------------FVL-------DIYKT
-------ED---RPEAK--------------------HLVS-----Q---FLVPK-----
---------------------VPQQRDGN-------ECGFFILYFINLFL-------EHA
----------P--DNFSM-EG-----------YP-Y-FMKK------DWFSFEDLD-RFY
ERL-----------------------------------DSL--N----------------
------------------------------------------------------------
------------------------------------------------------------
------------------------------------------------------------
------------------------------------------------------------
------------------------------------------------------------
------------------------------------------------------------
------------------------------------------------------------
------------------------------------------------------------
------------------------------------------------------------
------------------------------------------------------------
------------------------------------------------------------
------------------------------------------------------------
------------------------------------------------------------
------------------------------------------------------------
------------------------------------------------------------
--------------------------------------
>gnl|onekp|DLAI_scaffold_2103026 Solanum_lasiophyllum
------------------------------------------------------------
------------------------------------------------------------
------------------------------------------------------------
------------------------------------------------------------
------------------------------------------------------------
------------------------------------------------------------
------------------------------------------------------------
------------------------------------------------------------
------------------------------------------------------------
------------------------------------------------------------
------------------------------------------------------------
------------------------------------------------------------
------------------------------------------------------------
------------------------------------------------------------
------------------------------------------------------------
--------------------------------LWFSLYS---------------------
------E--------------------RSHKAKVLNWIAKKKI----------FSKEYVF
VPIVLW------------------GHWSLLIFCH-LGESLQ-------------------
--SK----------E-RSP---CM-LLLDSL-HM--------------------------
---AN-PERFDPGIRK-----------------------------FVI-------DLFKA
-------EQ---RPETK--------------------DQIM-----K-IPLMIPK-----
---------------------VPQQ-----------------------------------
------------------------------------------------------------
------------------------------------------------------------
------------------------------------------------------------
------------------------------------------------------------
------------------------------------------------------------
------------------------------------------------------------
------------------------------------------------------------
------------------------------------------------------------
------------------------------------------------------------
------------------------------------------------------------
------------------------------------------------------------
------------------------------------------------------------
------------------------------------------------------------
------------------------------------------------------------
------------------------------------------------------------
------------------------------------------------------------
------------------------------------------------------------
--------------------------------------
>gnl|onekp|JVBR_scaffold_2043491 Aloe_vera
------------------------------------------------------------
------------------------------------------------------------
------------------------------------------------------------
------------------------------------------------------------
------------------------------------------------------------
------------------------------------------------------------
------------------------------------------------------------
------------------------------------------------------------
------------------------------------------------------------
------------------------------------------------------------
------------------------------------------------------------
------------------------------------------------------------
------------------------------------------------------------
------------------------------------------------------------
------------------------------------------------------------
------------------------------------------------------------
------------------------------------------------------------
-------------------------------LCH-FGEKRN-------------------
--SR----------T-KQP---FM-LLLDSL-QD--------------------------
---LD-PKRLEPDIRR-----------------------------LVI-------DIYRS
-------EG---RKEND--------------------EFIS-----K-IPLLIPK-----
---------------------VPQQRNGE-------ECGIYVLYFLFLFL-------QSV
----------P--DSFSQ-EG-----------CP-Y-FLNE------DWF----------
------------------------------------------------------------
------------------------------------------------------------
------------------------------------------------------------
------------------------------------------------------------
------------------------------------------------------------
------------------------------------------------------------
------------------------------------------------------------
------------------------------------------------------------
------------------------------------------------------------
------------------------------------------------------------
------------------------------------------------------------
------------------------------------------------------------
------------------------------------------------------------
------------------------------------------------------------
------------------------------------------------------------
------------------------------------------------------------
--------------------------------------
>gnl|onekp|TOXE_scaffold_2003057 Welwitschia_mirabilis
------------------------------------------------------------
------------------------------------------------------------
------------------------------------------------------------
------------------------------------------------------------
------------------------------------------------------------
------------------------------------------------------------
------------------------------------------------------------
------------------------------------------------------------
------------------------------------------------------------
------------------------------------------------------------
------------------------------------------------------------
------------------------------------------------------------
------------------------------------------------------------
------------------------------------------------------------
-------------------------------------------------------LDSDV
IDRYIKQIWEKLP---KHKQ-E---SCTYLDCLWFKMYL---------------------
------E--------------------EALSMKILKWTKAKRI----------FSKQYVF
IPIIHW------------------GHWNLLILCH-FGEKMH-------------------
--SQ----------T-RRP---YM-LLLDSL-RK--------------------------
---TG-PIRLEPLIR---------------------------------------------
------------------------------------------------------------
------------------------------------------------------------
------------------------------------------------------------
------------------------------------------------------------
------------------------------------------------------------
------------------------------------------------------------
------------------------------------------------------------
------------------------------------------------------------
------------------------------------------------------------
------------------------------------------------------------
------------------------------------------------------------
------------------------------------------------------------
------------------------------------------------------------
------------------------------------------------------------
------------------------------------------------------------
------------------------------------------------------------
------------------------------------------------------------
------------------------------------------------------------
------------------------------------------------------------
--------------------------------------
>gnl|onekp|RMVB_scaffold_2102323 Avena_fatua
------------------------------------------------------------
------------------------------------------------------------
------------------------------------------------------------
------------------------------------------------------------
------------------------------------------------------------
------------------------------------------------------------
------------------------------------------------------------
------------------------------------------------------------
------------------------------------------------------------
---ANRNV------LPS------------------YGDDLLPKRS---------------
SKRI--------------------------------------------------------
------------------------------------------------------------
------------------------------------------------------------
------------------------------------------------------------
-------------------------------ANSRRGKTKED------------KMDTDI
FELYMEDLWKRIE---EDKK-S---AYAYFDSIWFYMYN---------------------
------S--------------------GNNKANVLKWIKAKKI----------FSRQYVF
VPIVCW------------------GHWNLLVLCN-FGETNY-------------------
--LD----------TKKKP---RM------------------------------------
------------------------------------------------------------
------------------------------------------------------------
------------------------------------------------------------
------------------------------------------------------------
------------------------------------------------------------
------------------------------------------------------------
------------------------------------------------------------
------------------------------------------------------------
------------------------------------------------------------
------------------------------------------------------------
------------------------------------------------------------
------------------------------------------------------------
------------------------------------------------------------
------------------------------------------------------------
------------------------------------------------------------
------------------------------------------------------------
------------------------------------------------------------
------------------------------------------------------------
------------------------------------------------------------
------------------------------------------------------------
--------------------------------------
>gnl|onekp|YEPO_scaffold_2004301 cf._Physcomicromitrium_sp
------------------------------------------------------------
------------------------------------------------------------
------------------------------------------------------------
------------------------------------------------------------
------------------------------------------------------------
------------------------------------------------------------
------------------------------------------------------------
------------------------------------------------------------
------------------------------------------------------------
------------------------------------------------------------
------------------------------------------------------------
------------------------------------------------------------
------------------------------------------------------------
--------------------------FE--TL-----VYP-Q-GD--------PDAVT--
-------------------------------ITSKDVDVLRPMG----------FLNDTI
IDFYIKYLQNQLS---DKDK-G---RFYFFNSFFFRKLADSSI----------------K
YTGPNRG--------------------KVVYDRVRKWTRKVSL----------FEKDYVF
IPVNQS------------------LHWSLIIVCH-LGALRS--T---------------P
D-EG----------R-GTP---CI-LHLDSM-EG--------------------------
---NHDD--IEEHIRN-----------------------------YIV-------QAWME
-------EH---QS----------SANHSA-SK---EIIS------Q-MKYKVAT-----
---------------------VPQQINHC-------DCGIYLLHYVELFL-------KEA
----------P--QHFNLASFEG---------FP-Y-FLTR------TWFKSSEAS-AKR
SAI-----------------------------------RNLLMQLHEG------------
------------------------------------------------------------
------------------------------------------------------------
------------------------------------------------------------
------------------------------------------------------------
------------------------------------------------------------
------------------------------------------------------------
------------------------------------------------------------
------------------------------------------------------------
------------------------------------------------------------
------------------------------------------------------------
------------------------------------------------------------
------------------------------------------------------------
------------------------------------------------------------
------------------------------------------------------------
------------------------------------------------------------
--------------------------------------
>gnl|onekp|DZQM_scaffold_2010151 Pinus_radiata
------------------------------------------------------------
------------------------------------------------------------
------------------------------------------------------------
------------------------------------------------------------
------------------------------------------------------------
------------------------------------------------------------
------------------------------------------------------------
------------------------------------------------------------
------------------------------------------------------------
------------------------------------------------------------
------------------------------------------------------------
------------------------------------------------------------
------------------------------------------------------------
------------------------------------------------------------
-------------------------------------------------------LDTNI
IDKYMERLWKKLP---EAKQ-K---SCTFLDCLWFSMYL---------------------
------E--------------------EALSFNVLKWTKAKNI----------FATQYVF
IPIVHW------------------GHWNLLILCH-FGE----------------------
------------------------------------------------------------
------------------------------------------------------------
------------------------------------------------------------
------------------------------------------------------------
------------------------------------------------------------
------------------------------------------------------------
------------------------------------------------------------
------------------------------------------------------------
------------------------------------------------------------
------------------------------------------------------------
------------------------------------------------------------
------------------------------------------------------------
------------------------------------------------------------
------------------------------------------------------------
------------------------------------------------------------
------------------------------------------------------------
------------------------------------------------------------
------------------------------------------------------------
------------------------------------------------------------
------------------------------------------------------------
------------------------------------------------------------
--------------------------------------
>gnl|onekp|AWQB_scaffold_2009986 Picea_engelmanii
------------------------------------------------------------
------------------------------------------------------------
------------------------------------------------------------
---------DNDEQTT--------------------------------------------
-------------------------------------CTTPDP-----------------
----------------SEDMQVDLI--SEDEDLSGM----------------KFSPSNDM
CDPSDDEGASEYSNSDTC-----HDSDGYLNME--------ECED-EVLVTPEFGLYGKS
TF------------LLPRLTFSAD-----WVRLEIVKQNSSCDEVHTFQWN---------
---------LFDIEYLKTFWLS------QV----SVAVAILGLK-------------DSS
-GVELQTFFGVT-G----------------------APSVMFAFNESGWH-RQ-------
EHRI---------ISLSDAYHNLWK--------------------------------SLD
ESV--------------------------------------YISE---------------
-----------------------NTMCGVHSEEYSEAFE---DHWV--------------
------GRFE--------------ETLE--EF-----VFP-K-GD--------SDAVT--
-------------------------------ISGRDVELLEPGI----------FINDTL
IDFYIKYLQSTIS---ESQR-Q---ACHFFNSFFFRKLADLDK----------------F
PDTEVVS--------------------REAFLRVRKWTRRVNI----------FEKDYIF
IPVNYS------------------YHWSLIVICN-PGAAIL-------------------
--ED-------GNQS-KTP---CI-LHMDSI-NG--------------------------
---THGN--LSKLIQS-----------------------------YLW-------EEWRE
-------RH---K-------------VDEA-SFVTAENFY------N-MQFISLE-----
---------------------VPQQNNLY-------DCGLFLLHYVEMFL-------REA
----------P--TTFSLSQLAN---------TA-Y-FLSS------DWFVPAEASLLKR
YHI-----------------------------------RQLIYKLH--------------
------------------------------------------------------------
------------------------------------------------------------
------------------------------------------------------------
------------------------------------------------------------
------------------------------------------------------------
------KKLSGNVPMLSYG----------------------------------TAQQSYK
AEQSDTG---------------------KNMEVEFV------------------------
------------------------------------------------------------
-----------WKD----------------------------------------------
------------------------------------------------------------
----------CSA---NQRS----SLN---------------------------------
--------------------------------SVLP------------------EG----
TEQTSLCQTDKTA-------------LMED------------------------------
------------------------------------------------------SGKALG
VG----------------------------------------------------------
--------------------------------------
>gnl|onekp|MFTM_scaffold_2013650 Pinus_jeffreyi
------------------------------------------------------------
------------------------------------------------------------
------------------------------------------------------------
------------------------------------------------------------
------------------------------------------------------------
------------------------------------------------------------
-----------------------------------------------ISVTPEFGLCGSN
TF------------LLPRLTFSAE-----WIRLETMKHNSSCDAVHTFQWN---------
---------LSDIEYLKTFWLN------PV----NVAVAMLGLK-------------DNS
-GVELQTYFGVN-G----------------------APYVLFAFQDSGWI-RQ-------
EHRI---------LSLSDAYNNFWK--------------------------------SLD
ESV--------------------------------------YSSE---------------
-----------------------NTMCGVHSNEYSEEFE---GHWL--------------
------GRFE--------------ESLE--EF-----VYP-K-GD--------PDAVT--
-------------------------------ISGRDVELLDPGV----------FINDTL
IDFYIKYLQSEIS---ESRR-Q---ACHFFNSFFFRKLADLDK----------------F
PDTEVVS--------------------REAFLRVRKWTRRVNI----------FEKDYIF
IPVNYS------------------YHWSLIIICN-PGAAIL-------------------
--ED-------GNQS-KTP---CI-LHMDSL-NG--------------------------
---THGN--LSKLIQS-----------------------------YLW-------EEWRE
-------RH---M-------------ADDT-SFVTAEKFY------N-MAFISLE-----
---------------------VPQQNNYH-------DCGLFLLHYVEMFL-------RQV
----------P--TTFSLPQLAN---------TA-Y-FLTN------DWFVPAEASSLKR
LHI-----------------------------------RQLIYKLH--------------
------------------------------------------------------------
------------------------------------------------------------
------------------------------------------------------------
------------------------------------------------------------
------------------------------------------------------------
------KSFSSTGPMLSC------------------------------------------
------------------------------------------------------------
------------------------------------------------------------
------------------------------------------------------------
------------------------------------------------------------
------------------------------------------------------------
------------------------------------------------------------
------------------------------------------------------------
------------------------------------------------------------
------------------------------------------------------------
--------------------------------------
>gnl|onekp|JBND_scaffold_2017551 Pinus_ponderosa
------------------------------------------------------------
------------------------------------------------------------
------------------------------------------------------------
------------------------------------------------------------
------------------------------------------------------------
------------------------------------------------------------
-----------------------------------------------ISVTPEFGLCGSN
TF------------LLPRLTFSAE-----WIRLETMKHNSSCDAVHTFQWN---------
---------LSDIEYLKTFWLN------PV----SVAVAMLGLK-------------DNS
-GVELQTYFGVN-G----------------------APYVLFAFQDSGWI-RQ-------
EHRI---------LSLSDAYNNFWK--------------------------------SLD
ESV--------------------------------------YSSE---------------
-----------------------NTMCGVHSNEYSEEFE---GHWL--------------
------GRFE--------------ESLE--EF-----VYP-K-GD--------PDAVT--
-------------------------------ISGRDVELLDPGV----------FINDTL
IDFYIKYLQSEIS---ESRR-Q---ACHFFNSFFFRKLADLDK----------------F
PDTEVVS--------------------REAFLRVRKWTRRVNI----------FEKDYIF
IPVNYS------------------YHWSLIIICN-PGAAIL-------------------
--ED-------GNQS-KTP---CI-LHMDSL-NG--------------------------
---THGN--LSKLIQS-----------------------------YLW-------EEWRE
-------RH---M-------------ADDT-SFVTAEKFY------N-MAFISLE-----
---------------------VPQQNNYH-------DCGLFLLHYVEMFL-------RQV
----------P--TTFSLPQLAN---------TA-Y-FLTN------DWFVPAEASSLKR
LHI-----------------------------------RQLIYKLH--------------
------------------------------------------------------------
------------------------------------------------------------
------------------------------------------------------------
------------------------------------------------------------
------------------------------------------------------------
------KSFSSTGPMLSC------------------------------------------
------------------------------------------------------------
------------------------------------------------------------
------------------------------------------------------------
------------------------------------------------------------
------------------------------------------------------------
------------------------------------------------------------
------------------------------------------------------------
------------------------------------------------------------
------------------------------------------------------------
--------------------------------------
>gnl|onekp|JVSZ_scaffold_2125472 Equisetum_hymale
------------------------------------------------------------
------------------------------------------------------------
------------------------------------------------------------
------------------------------------------------------------
------------------------------------------------------------
------------------------------------------------------------
------------------------------------------------------------
------------------------------------------------------------
------------------------------------------------------------
------------------------------------------------------------
------------------------------------------------------------
------------------------------------------------------------
------------------------------------------------------------
------------------------------------------------------------
------------------------------------------------------------
------------------------------NSFFFRKLAEQEC----------------I
IQEVEKR--------------------KTAFDGVKRWTANVQI----------FEKDFLF
IPVMQS------------------AHWSLVIVCY-PSPELTVSG----------------
--DN------------ERPSMSCI-LHLDSL-EG--------------------------
---SHKN--VEKPIKN-----------------------------YLV-------EAWID
-------RY---REY--------SGLLDYA-CH----HIS------Q-MQFSVAK-----
---------------------VPQQTNFS-------DCGLFLLHYVELFI-------KQI
---------------------ND---------FP-H-FLNR------QWFNPVDAS-VKR
GKI-----------------------------------REII------------------
------------------------------------------------------------
------------------------------------------------------------
------------------------------------------------------------
------------------------------------------------------------
------------------------------------------------------------
------------------------------------------------------------
------------------------------------------------------------
------------------------------------------------------------
------------------------------------------------------------
------------------------------------------------------------
------------------------------------------------------------
------------------------------------------------------------
------------------------------------------------------------
------------------------------------------------------------
------------------------------------------------------------
--------------------------------------
>gnl|onekp|IIOL_scaffold_2016421 Pinus_parviflora
------------------------------------------------------------
------------------------------------------------------------
------------------------------------------------------------
------------------------------------------------------------
------------------------------------------------------------
------------------------------------------------------------
---------SEYSTPDTC-----HDSDGYYNME--------ECEDVEVSVTPEFGLCGSV
TF------------LSPRLTFSAE-----WIRLEMMKHNSPCDAVHTFQWN---------
---------LSDIEYLKTFWLN------PV----NVAVAMLGLK-------------DNS
-GVELQTYFGID-G----------------------VPYVLFAFQDSGWI-RQ-------
EHRI---------LSLSDAYNNFWK--------------------------------SLD
ESV--------------------------------------YSSE---------------
-----------------------NTMCGVHSKEYSEEFE---GHWL--------------
------GRFE--------------ESLE--EF-----VYP-K-GD--------PDAVT--
-------------------------------ISGRDVELLEPGI----------FINDTL
IDFYIKYLQSDIS---ESRR-Q---ACHFFNSFFFRKLADLDK----------------F
PDTEVVS--------------------REAFIRVRKWTRRVNI----------FEKDYIF
IPVNYS------------------FHWSLIVICN-PGAAIL-------------------
--ED-------GNQS-KTP---CI-LHMDSL-NG--------------------------
---THGN--LSKLIQS-----------------------------YLW-------EEWRE
-------RH---M-------------ADDT-SSVTAEKFY------N-MPFISLE-----
---------------------VPQQNNYH-------DCGLFLLHYVEMFL-------RQV
----------P--TTFSLPQLAN---------TT-Y-FLTN------DWFVPAEASSLKR
LYI-----------------------------------RQLIYKLH--------------
------------------------------------------------------------
------------------------------------------------------------
------------------------------------------------------------
------------------------------------------------------------
------------------------------------------------------------
------KRLSSTGPMLSC------------------------------------------
------------------------------------------------------------
------------------------------------------------------------
------------------------------------------------------------
------------------------------------------------------------
------------------------------------------------------------
------------------------------------------------------------
------------------------------------------------------------
------------------------------------------------------------
------------------------------------------------------------
--------------------------------------
>gnl|onekp|DZQM_scaffold_2015529 Pinus_radiata
------------------------------------------------------------
------------------------------------------------------------
------------------------------------------------------------
---------DNDEQTT--------------------------------------------
-------------------------------------CTTPDP-----------------
----------------SQDMHVDLS--SEDEDLTAM----------------KFSPSNAM
CDPSDEEGASEYSTPDTC-----HDSDGYLNME--------ECEDVEISVTPEFGLCGSN
TF------------LLPRLTFSAE-----WIRLETMKHNSSCDAVHTFQWN---------
---------LSDIEYLKTFWLN------PV----NVAVAMLGLK-------------DNS
-GVELQTYFGVN-G----------------------APYVLFAFQDSGWI-RQ-------
EHRI---------LSLSDAYNNFWK--------------------------------SLD
ESV--------------------------------------YSIE---------------
-----------------------NTMCGVHSNEYSEEFE---GHWL--------------
------GRFE--------------ESLE--EF-----VYP-K-GD--------PDAVT--
-------------------------------ISGRDVELLDPGV----------FINDTL
IDFYIKYLQSEIS---ESRR-Q---ACHFFNSFFFRKLADLDK----------------F
PDTEVVS--------------------REAFLRVRKWTRRVNI----------FEKDYIF
IPVNYS------------------YHWSLIIICN-PGAAIL-------------------
--ED-------GNQS-KTP---CI-LHMDSL-NG--------------------------
---THGN--LSKLIQS-----------------------------YLW-------EEWRE
-------RH---M-------------ADDT-SFVTAEKFY------N-MAFISLE-----
---------------------VPQQNNYH-------DCGLFLLHYVEMFL-------RQV
----------P--TTFSLPQLAN---------TA-Y-FLTN------DWFVPAEASSLKR
LYI-----------------------------------RQLIYKLH--------------
------------------------------------------------------------
------------------------------------------------------------
------------------------------------------------------------
------------------------------------------------------------
------------------------------------------------------------
------KSFSSTGPMLSCG----------------------------------TGQ----
------------------------------------------------------------
------------------------------------------------------------
------------------------------------------------------------
------------------------------------------------------------
------------------------------------------------------------
------------------------------------------------------------
------------------------------------------------------------
------------------------------------------------------------
------------------------------------------------------------
--------------------------------------
>gnl|onekp|NMDZ_scaffold_2092428 Solanum_sisymbriifolium
------------------------------------------------------------
------------------------------------------------------------
------------------------------------------------------------
------------------------------------------------------------
------------------------------------------------------------
------------------------------------------------------------
------------------------------------------------------------
------------------------------------------------------------
------------------------------------------------------------
------------------------------------------------------------
------------------------------------------------------------
------------------------------------------------------------
------------------------------------------------------------
------------------------------------------------------------
------------------------------------------------------------
------------------------------------------------------------
----------------------------------RRWTTKVDL----------FGKDFIF
IPVNFS------------------LHWSLIVICH-PGEVVT-FR---------------E
E-EM-------EKSS-RVP---CI-LHMDSI-RG--------------------------
---SHKG--LKNLIQS-----------------------------YLL-------EEWKE
-------RH---KE----------L-GEDV-AR----KFS------S-LPFVCLE-----
---------------------LPQQENSF-------DCGLFLLHYVELFL-------EQA
----------P--INFKLSLINA---------SS-K-FLSK------NWFSTEDVD-CKR
EHI-----------------------------------KRLICEITKNR-----------
------------------------------------------------------------
------------------------------------------------------------
------------------------------------------------------------
------------------------------------------------------------
------------------------------------------------------------
------------------------------------------------------------
------------------------------------------------------------
-------------AQ---------------------------------------------
------------------------------------------------------------
------------------------------------------------------------
------------------------------------------------------------
------------------------------------------------------------
------------------------------------------------------------
------------------------------------------------------------
------------------------------------------------------------
--------------------------------------
>gnl|onekp|PIVW_scaffold_2023480 Ceratopteris_thalictroides
------------------------------------------------------------
------------------------------------------------------------
------------------------------------------------------------
------------------------------------------------------------
------------------------------------------------------------
------------------------------------------------------------
------------------------------------------------------------
------------------------------------------------------------
------------------------------------------------------------
------------------------------------------------------------
EQQI---------TSLSDVYKTIWRP----------------------------W-KEIA
QDN--------------------------------------YKDSIFI------------
----------------------------------QRERT---RDIL--------------
------------------------CDWC--DL-----VYPTE-DD--------LDAVT--
-------------------------------VTKHDYLLLEPDQ----------FLSDTI
IDFYIKYLQTQLS---EVDK-R---RFYFYNSFFFRKLTEANKN---------------L
QCGSEKC--------------------KSAFERVKRWTAKINI----------LDKDYLF
IPIMLN------------------AHWSLVIICH-PGNMLT------------------D
K-TG-------MDDV-RVP---LI-LHLDSL-EG--------------------------
---CHSS--LEEPIRS-----------------------------YLV-------EEWRE
-------RN---S--------------RAE-CH----EVP------Q-LRFAALK-----
---------------------VPQQTNFS-------DCGLFLLHYVELFI-------HGV
-------------------LEKN---------TI-D-FVSH------MWFNPVEVS-RKR
ARI-----------------------------------QSLIQDL---------------
------------------------------------------------------------
------------------------------------------------------------
------------------------------------------------------------
------------------------------------------------------------
------------------------------------------------------------
------------------------------------------------------------
------------------------------------------------------------
------------------------------------------------------------
------------------------------------------------------------
------------------------------------------------------------
------------------------------------------------------------
------------------------------------------------------------
------------------------------------------------------------
------------------------------------------------------------
------------------------------------------------------------
--------------------------------------
>gnl|onekp|DLJZ_scaffold_2001077 Solanum_ptychanthum
------------------------------------------------------------
------------------------------------------------------------
------------------------------------------------------------
------------------------------------------------------------
------------------------------------------------------------
------------------------------------------------------------
------------------------------------------------------------
------------------------------------------------------------
------------------------------------------------------------
------------------------------------------------------------
------------------------------------------------------------
------------------------------------------------------------
------------------------------------------------------------
------------------------------------------------------------
------------------------------------------------------------
------------------------------------------------------------
-----------------------------AFLRVRRWTTKVNL----------FGKDFIF
IPVNFS------------------LHWSLIVICH-PGEVVT-FR---------------E
E-EM-------EKSS-KVP---CI-LHMDSI-RG--------------------------
---SHKG--LKNLIQS-----------------------------YLL-------EEWKE
-------RH---KE----------V-GEDV-AR----KFS------S-LPFLRPE-----
---------------------LPQQGNSF-------DCGLFLLH---LFL-------EQA
----------P--VNFKLSLISG---------SS-K-FLSE------NWFSTEDVD-CKR
ENI-----------------------------------KRLICEI---------------
------------------------------------------------------------
------------------------------------------------------------
------------------------------------------------------------
------------------------------------------------------------
------------------------------------------------------------
------------------------------------------------------------
------------------------------------------------------------
------------------------------------------------------------
------------------------------------------------------------
------------------------------------------------------------
------------------------------------------------------------
------------------------------------------------------------
------------------------------------------------------------
------------------------------------------------------------
------------------------------------------------------------
--------------------------------------
>gnl|onekp|RXRQ_scaffold_2024935 Phaeoceros_carolinianus
------------------------------------------------------------
------------------------------------------------------------
------------------------------------------------------------
------------------------------------------------------------
------------------------------------------------------------
------------------------------------------------------------
------------------------------------------------------------
------------------------------------------------------------
----------------------------------------------------------IV
-RKGKSVVDSPGIGQ---------------------SKDTA-------------------
-MEL---------FSSDDE-GS-----------------------------------ERV
LVS--------------------------------------PRTK---------------
-----------------------TPVVGRSRRPGLRPSI---TCSL--------------
------------------------EQR---TI-----AYPSR-DD--------PDAIE--
-------------------------------VPSSDLQRLAPLE----------FLNDTI
IDFYIKYIQC--QGD-GKDS-D---RFHFFNSFFYKKLSDIV-H----------------
-QKAKKGE--------SKESKENK---EKEILKMQKWTKGTDI----------FDKAYLF
VPVHDN------------------LHWSLAIICL-PPS--P------------------G
S-SS----------E-YDP---CI-YHLDSM-QP--------------------------
---GHNSTAIFKALRM-----------------------------YLV-------AEWKQ
-------RF---EQE--------GNRSDSSLSKKLKTSAD------I-FQARRIP-----
---------------------VPQQENES-------DCGLFLLHYIERFI-------QDS
----------P--PNLRWG--DS----------PHDKLFGR------KWFDPQEAS-SLR
DTI-----------------------------------RAILESLFEAE-----------
------------------------------------------------------------
------------------------------------------------------------
------------------------------------------------------------
------------------------------------------------------------
------------------------------------------------------------
------------------------------------------------------------
------------------------------------------------------------
------------------------------------------------------------
------------------------------------------------------------
------------------------------------------------------------
------------------------------------------------------------
------------------------------------------------------------
------------------------------------------------------------
------------------------------------------------------------
------------------------------------------------------------
--------------------------------------
>gnl|onekp|WEEQ_scaffold_2010286 Phaeoceros_carolinianus_gametophyte_1575
------------------------------------------------------------
------------------------------------------------------------
------------------------------------------------------------
------------------------------------------------------------
------------------------------------------------------------
------------------------------------------------------------
------------------------------------------------------------
------------------------------------------------------------
------------------------------------------------------------
-RKGKSVVDSPGIGQ---------------------SKDTA-------------------
-MEL---------FSSDDE-GS-----------------------------------ERV
LVS--------------------------------------PRTK---------------
-----------------------TPVVGRSRRPGLRPSI---TCSL--------------
------------------------EQR---TI-----AYPSR-DD--------PDAIE--
-------------------------------VPSSDLQRLAPLE----------FLNDTI
IDFYIKYIQC--QGD-GKDS-D---RFHFFNSFFYKKLSDIV-H----------------
-QKAKRGE--------SKESKENK---EKEILKMQKWTKGTDI----------FDKAYLF
VPVHDN------------------LHWSLAIICL-PPS--P------------------G
S-SS----------E-YDP---CI-YHLDSM-QP--------------------------
---GHNSTAIFKALRM-----------------------------YLV-------AEWKQ
-------RF---EQE--------GNRSDSSLSKKLKTSAD------I-FQARRIP-----
---------------------VPQQENES-------DCGLFLLHYIERFI-------QDS
----------P--PNLRWG--DS----------PHDKLFGR------KWFDPQEAS-SLR
DTI-----------------------------------RAILESLFEAE-----------
------------------------------------------------------------
------------------------------------------------------------
------------------------------------------------------------
------------------------------------------------------------
------------------------------------------------------------
------------------------------------------------------------
------------------------------------------------------------
------------------------------------------------------------
------------------------------------------------------------
------------------------------------------------------------
------------------------------------------------------------
------------------------------------------------------------
------------------------------------------------------------
------------------------------------------------------------
------------------------------------------------------------
--------------------------------------
>gnl|onekp|JVSZ_scaffold_2007555 Equisetum_hymale
------------------------------------------------------------
------------------------------------------------------------
------------------------------------------------------------
------------------------------------------------------------
------------------------------------------------------------
------------------------------------------------------------
------------------------------------------------------------
------------------------------------------------------------
------------------------------------------------------------
------------------------------------------------------------
------------------------------------------------------------
------------------------------------------------------------
------------------------------------------------------------
-------------------------------------VYP-K-KD--------PDAVT--
-------------------------------ITENDIILLKPME----------FLSDTI
IDFYIKHLQTALL---EDHK-N---RFYFFNSFFFRKLTEANNS---------------T
IDPTQKW--------------------KVAFHGVKRWTAKVNI----------FDKEYLF
VPIMQS------------------SHWSLVVVCH-PNFNKT-------------------
--SG-------NVEA-EHPCSSCI-LHLDSL-EG--------------------------
---SHTG--VEEPIKN-----------------------------YLL-------EAWLQ
-------RC---GS---------QDTKDSA-SE----WFL------N-LPFSSVK-----
---------------------VPQQTNYF-------DCGLFLLHYVELFV-------KQV
---------------------DE---------FP-K-FLTT------NWFQPDEAS-SKR
YAI-----------------------------------LNLVRRLYAE------------
------------------------------------------------------------
------------------------------------------------------------
------------------------------------------------------------
------------------------------------------------------------
------------------------------------------------------------
------------------------------------------------------------
------------------------------------------------------------
------------------------------------------------------------
------------------------------------------------------------
------------------------------------------------------------
------------------------------------------------------------
------------------------------------------------------------
------------------------------------------------------------
------------------------------------------------------------
------------------------------------------------------------
--------------------------------------
>gnl|onekp|RMVB_scaffold_2103862 Avena_fatua
------------------------------------------------------------
------------------------------------------------------------
------------------------------------------------------------
------------------------------------------------------------
------------------------------------------------------------
------------------------------------------------------------
------------------------------------------------------------
------------------------------------------------------------
------------------------------------------------------------
------------------------------------------------------------
------------------------------------------------------------
------------------------------------------------------------
------------------------------------------------------------
------------------------------------------------------------
------------------------------------------------------------
------------------------------------------------------------
------------------------------------------I----------FAKDFLF
IPVNFS------------------LHWSLIVICH-PGEVVT-SG---------------D
G-EA-------EKHG-KVP---CI-LHMDSL-KG--------------------------
---SHSG--LKDIIQS-----------------------------YLW-------EEWKE
-------RH---PE----------S-ALDI-SD----KFS------N-LRFVPLE-----
---------------------IPQQDNSF-------DCGLFLLHHVELFL-------MDA
----------P--SSFNPLKIDV---------FS-T-FLSD------DWFVPAEAS-LKR
SVI-----------------------------------RKLIHEVVAGP-----------
------------------S-----------------------------------------
------------------------------------------------------------
------------------------------------------------------------
------------------------------------------------------------
------------------------------------------------------------
------------------------------------------------------------
------------------------------------------------------------
------------------------------------------------------------
------------------------------------------------------------
------------------------------------------------------------
------------------------------------------------------------
------------------------------------------------------------
------------------------------------------------------------
------------------------------------------------------------
------------------------------------------------------------
--------------------------------------
>gnl|onekp|AKRH_scaffold_2014184 Gylcine_soja
------------------------------------------------------------
---------------------------------------------------HRSSSRKLQ
----------------F------------------------QCPSKLSKRDT--------
-------------------------------F----------------------------
------------------------------------------------------------
------------------------------------------------------------
----SDGKTCRATSPFSL------------------------------------------
------------------WNNGRNL-----------------------------------
------------------------------------------------------------
-PRCYPKVKDAFQAI---------------------QLDGSRP--------RK-------
-PIV---------LDIDDD-DD--------------------------------------
------------------------------------------------------------
-------------------------DDEAHIVEKTENKF---PEYL--------------
------------------------KEA---KI-----YFPSR-DD--------PECVE--
-------------------------------ICYTDTNCLAPEG----------YLTSTI
MNFYIQYLQQQALLT-NRSL-S---DYHFFNTYFYKKLKEAVSY----------------
-K-QSDR--------------------EMIFAKFRRWWKGVNI----------FQKAYVL
IPIHED------------------LHWSLIIICI-PDK----------------------
--ED----------E-SGP---II-LHLDSL-GL--------------------------
----HSSKSVFDNIKS-----------------------------YLI-------EEKN-
-------MD---R-E--------DMASDVSIADRIWKCLPR-----R-IESQIIQ-----
---------------------VPQQKNDY-------DCGLFVLYFIERFM-------EEA
----------P--ERLKRKDLD---------------MFGR------RWFKPQEAS-NLR
VKI-----------------------------------LKLLLEKLQNSITDNC------
----------------------NSESSPS-------------------------------
------------------------------------------------------------
------------------------------------------------------------
------------------------------------------------------------
------------------------------------------------------------
SSAGPATDC-------VETA--------------------------------RDSVTGPV
TDCVETAQDSVT------------------------------------------------
------------------------------------------------------------
------------------------------------------------------------
------------------------------------------------------------
------------------------------------------------------------
------------------------------------------------------------
------------------------------------------------------------
------------------------------------------------------------
------------------------------------------------------------
--------------------------------------
>gnl|onekp|NBYP_scaffold_2009804 Mesotaenium_kramstei
------------------------------------------------------------
------------------------------------------------------------
------------------------------------------------------------
------------------------------------------------------------
------------------------------------------------------------
------------------------------------------------------------
------------------------------------------------------------
------------------------------------------------------------
------------------------------------------------------------
------------------------------------------------------------
-QRM--------------------------------------------------------
-V----------------------------------------------------------
-------------------------------REGLRDTT---LRRL--------------
------------------------QNM---RF-----AYPPR-FN--------EEQVE--
-------------------------------VHGVDLRHLAPFE----------FLNDTI
IDFYIKYMQRPEFLE-EIKR-S---TMHFCNSFFFKKLLSIF------------------
--EKKNGV--------IDQ--------AAALEKLRKWTNGADI----------FEKSYMF
VPIHDR------------------LHWSLAIICF-PGAVGA------------------D
G-DS---------GE-NEP---CL-LHLDSL-SR--------------------------
---GHYSPKVFRILRS-----------------------------YLA-------AEWES
-------KC---QQEQ--T--KISSGGNSTGGDSSIISASFPPF--D-IKVKRVL-----
---------------------VPQQENEF-------DCGCFLLYYLQSFI-------QTA
----------P--ATFRLEDIEK------------KGLFGR------YWFTPENAS-SLR
GEI-----------------------------------RQLVEKLLE-------------
------------------------------------------------------------
------------------------------------------------------------
------------------------------------------------------------
------------------------------------------------------------
------------------------------------------------------------
------------------------------------------------------------
------------------------------------------------------------
------------------------------------------------------------
------------------------------------------------------------
------------------------------------------------------------
------------------------------------------------------------
------------------------------------------------------------
------------------------------------------------------------
------------------------------------------------------------
------------------------------------------------------------
--------------------------------------
>gnl|onekp|DZQM_scaffold_2051660 Pinus_radiata
------------------------------------------------------------
------------------------------------------------------------
------------------------------------------------------------
------------------------------------------------------------
------------------------------------------------------------
------------------------------------------------------------
------------------------------------------------------------
------------------------------------------------------------
------------------------------------------------------------
------------------------------------------------------------
------------------------------------------------------------
------------------------------------------------------------
------------------------------------------------------------
------------------------------------------------------------
------------------------------------------------------------
------------------------------------------------------------
------------------------------FAKLRRWFKGVNI----------FEKAYIF
LPIHAC------------------QHWSLAIISI-PAR----------------------
--EY----------E-AGP---IILLHLDSL-GL--------------------------
----HTSRTIFENIRR-----------------------------YLK-------AEWEH
-------LN---Q-A--------DVPVQVPIAEKIWKDLPR-----N-IQEKKIQ-----
---------------------VPQQENDY-------DCGLFVLFFMERFI-------EEA
----------P--PRLRKTNLD---------------RFGR------KWFQPAEAS-RLR
DSI-----------------------------------RILLEKHFKEA-----------
------------------------------------------------------------
------------------------------------------------------------
------------------------------------------------------------
------------------------------------------------------------
------------------------------------------------------------
------------------------------------------------------------
------------------------------------------------------------
------------------------------------------------------------
------------------------------------------------------------
------------------------------------------------------------
------------------------------------------------------------
------------------------------------------------------------
------------------------------------------------------------
------------------------------------------------------------
------------------------------------------------------------
--------------------------------------
>gnl|onekp|MFTM_scaffold_2079954 Pinus_jeffreyi
------------------------------------------------------------
------------------------------------------------------------
------------------------------------------------------------
------------------------------------------------------------
------------------------------------------------------------
------------------------------------------------------------
------------------------------------------------------------
------------------------------------------------------------
------------------------------------------------------------
------------------------------------------------------------
------------------------------------------------------------
------------------------------------------------------------
------------------------------------------------------------
------------------------KDI---RI-----YYPER-DH--------PESVE--
-------------------------------ICLSDMECLAPLQ----------FLSSAI
MNFYIQYLQRSEFLR-TEHK-N---DYHFFNTFFYSKLEEALDS----------------
-KCKQED--------------------GNSFAKLRRWFKGVNI----------FEKAYIF
LPIHAC------------------QHWSLAIISI-PAR----------------------
--EY----------E-AGP---IILLHLDSL-GL--------------------------
----HTSRTIFENIRR-----------------------------YLK-------AEWEH
-------LN---Q-A--------DVPVQVPIAEKIWKDLPR-----N-IQEKKIQ-----
---------------------VPQQENDY-------DCGLFVLFFMERFI-------EEA
----------P--PRLRKTNLD---------------RFGR------KWFQPAEAS-RLR
DSI-----------------------------------RILLEKHFKEA-----------
------------------------------------------------------------
------------------------------------------------------------
------------------------------------------------------------
------------------------------------------------------------
------------------------------------------------------------
------------------------------------------------------------
------------------------------------------------------------
------------------------------------------------------------
------------------------------------------------------------
------------------------------------------------------------
------------------------------------------------------------
------------------------------------------------------------
------------------------------------------------------------
------------------------------------------------------------
------------------------------------------------------------
--------------------------------------
>gnl|onekp|AWQB_scaffold_2011152 Picea_engelmanii
------------------------------------------------------------
------------------------------------------------------------
------------------------------------------------------------
------------------------------------------------------------
------------------------------------------------------------
------------------------------------------------------------
------------------------------------------------------------
------------------------------------------------------------
------------------------------------------------------------
------------------------------------------------------------
------------------------------------------------------------
------------------------------------------------------------
------------------------------------------------------------
------------------------KDL---KV-----YYPAR-DD--------PESVE--
-------------------------------ICYSDMECLAPFS----------YLSSPI
MNFYIRYLQSPESTI-TSKQCT---NYHFFNTYFYNKLDEALQD----------------
-HRRQRD--------------------GYSLTKLRRWLKGVNI----------FEKAYIF
VPIYYR------------------QHWSLAVICI-PAR----------------------
--EK----------K-IGP---II-LHLDSL-GL--------------------------
----HTSNIIFQNIRS-----------------------------FMK-------AEWEH
-------LN---Q-A--------GVPTHIPMEESVWKTLIN-----K-IETKNIQ-----
---------------------VPQQENEY-------DCGLFVLYFMERFI-------KDA
----------P--TRLVMSDLH---------------MFDR------KWFRPAEAS-RLR
DSI-----------------------------------KTLLEKHFEDAKN---------
------------------------------------------------------------
------------------------------------------------------------
------------------------------------------------------------
------------------------------------------------------------
------------------------------------------------------------
------------------------------------------------------------
------------------------------------------------------------
------------------------------------------------------------
------------------------------------------------------------
------------------------------------------------------------
------------------------------------------------------------
------------------------------------------------------------
------------------------------------------------------------
------------------------------------------------------------
------------------------------------------------------------
--------------------------------------
>gnl|onekp|LQJY_scaffold_2083703 Solanum_xanthocarpum
---------------------RSRKRQNSSKKHDLSVFDFS----PDDEHIEKSSKKFLQ
TFKNR-KPNKF----HSPVDKY------------------CFLRCFAGEI-SSSQNDSVI
EILHVDDSDDVAEKKTVESGATVASWSSNL----KPSMDYWLCHLES-------------
---KCDTSGAKSHLTRVKTPECSITDG-------------------------KNFSQSDF
ADNE------------------------------PVILDLDDAIE---------------
--------------AESSKNEPVILDPDDAIEAESS----------------KSACYLQE
NKGSGNQQELMQSPN-------------LCDT------------KVPVVVKPDHIMYEDT
YS------------TSSILTFSCS-----SMKLEGSF--GM-KLPFTSEWT---------
---------LCDILAINSEWCK------SV----ETALVELYLK-------------SKD
-ADVANTDNESS-G----------------------AIVLTFALFDPDWS-EI-------
QEAI---------MMLDVKYKDKWN--------------------------------DIT
TLD--------------------------------------PTRS---------------
-----------------------YS-PFFGRK--SFSVP---EHHH--------------
------P--K--------------DNFE--EI-----IFP-E-GD--------PDAVS--
-------------------------------ISKRDVDLLKPKT----------FVNDTI
IDFYIMYLKSKMN---PEEK-D---RFHFFNSFFFRKLANLDR----------------D
PSKACEG--------------------RAAFLRVRRWTTKVDL----------FGKDFIF
IPVNFS------------------LHWSLIVICH-PGEVVT-FR---------------E
E-EM-------EKSS-RVP---CI-LHMDSI-RG--------------------------
---SHKG--LKNLIQS-----------------------------YFL-------EEWKE
-------RH---KE----------L-GEDV-AR----KFS------S-LPFVCLE-----
---------------------LPQQENSF-------DCGLFLLHYVELFL-------EQA
----------P--INFKLSLISA---------SS-K-FLSK------NWFSTEDVD-CKR
EHI-----------------------------------KRLICDITKNR-----------
------------------------------------------------------------
------------------------------------------------------------
------------------------------------------------------------
------------------------------------------------------------
------------------------------------------------------------
------------------------------------------------------------
------------------------------------------------------------
-------------AQK--------------------------------------------
------------------------------------------------------------
------------------------------------------------------------
------------------------------------------------------------
------------------------------------------------------------
------------------------------------------------------------
------------------------------------------------------------
------------------------------------------------------------
--------------------------------------
>gnl|onekp|JVBR_scaffold_2012245 Aloe_vera
------------------------------------------------------------
----------------------------------------------SSSS-SSSSSSSSS
GYLEYQDSDN-------------------------------FC-----------------
-----TASGEK-------------------------------------------------
--------------------------------------DYND------------------
------------------------------------------------------------
---------------------------------------------LTVIVSPDYVIYGNT
LY------------GEAKLILRSD-----SIMVRCSETFGS-NEKFELEWD---------
---------AADIICTECQWSG------SV----NAALIKFHLR-------------ATT
-PKENEKLHDTC-D----------------------VVRLIIAVADINWL-EN-------
ELKS---------KSMAERYKGIRT--------------------------------VLH
DDD--------------------------------------LAL----------------
------------------------EHHGVEQN--SFF-P---RHYF--------------
------TEIP--------------DAFE--DV-----IYP-K-GD--------PDAVS--
-------------------------------ISRRDIELLQPDT----------FINDTI
IDFYIKYLKNKIP---LNRR-D---RFHFFNSFFFRKLADLDK----------------D
PGSASEG--------------------RAAFLRVRKWTRKVNI----------FEKEYIF
IPVNFN------------------LHWSLLVICH-PGEVTR-LK---------------E
D-DL-------KDAS-KIP---CI-LHMDSI-KG--------------------------
---SHNG--LKNLVQS-----------------------------YLL-------EEWKE
-------RL---PE----------SADDDY-NS----MFS------N-MRFVSLE-----
---------------------LPQQENSF-------DCGLFLLHYVELFL-------DEA
----------H--DNFNPFKIRE---------FS-S-FLTV------DWFIPSEAS-FKR
SFI-----------------------------------RKLLYDLLNDP-----------
------------------S----QDVTPT-------------------------------
------------FCSND-------------------------------------------
------------------------------------------------------------
------------------------------------------------------------
------------------------------------------------------------
------------------------------------------------------------
------------------------------------------------------------
-----------HLSTT--------------------------------------------
------------------------------------------------------------
------------------------------------------------------------
------------------------------------------------------------
------------------------------------------------------------
------------------------------------------------------------
------------------------------------------------------------
------------------------------------------------------------
--------------------------------------
>gnl|onekp|LQUX_scaffold_2014307 Gylcine_soja
------------------------------------------------------------
------------------------------------------------------------
------------------------------------------------------------
------------------------------------------------------------
------------------------------------------------------------
------------------------------------------------------------
------------------------------------------------------------
------------------------------------------------------------
------------------------------------------------------------
------------------------------------------------------------
------------------------------------------------------------
------------------------------------------------------------
------------------------------------------------------------
------------------------------------------------------------
------------------------------------------------------------
-------------------Q-N---RFHFFNSFFFRKLADLDK----------------D
PSSACDG--------------------RAAFQRVRKWTRKVNL----------FEKDYIF
IPINYS------------------LHWSLIVICH-PAEVMTCYR---------------D
E-ET-------KGSP-KEA---CI-LHMDSL-RG--------------------------
---SHKG--LKNVFQS-----------------------------YLC-------EEWKE
-------RH---NN----------V-RDDV-SP----KFL------D-LPFVPLE-----
---------------------LPQQQNAY-------DCGIFLLHYVERFL-------EQA
----------P--INFN-----R---------ST-K-FS----------VPPPDAS-LKR
SHI-----------------------------------HKLLI-----------------
------------------------------------------------------------
------------------------------------------------------------
------------------------------------------------------------
------------------------------------------------------------
------------------------------------------------------------
------------------------------------------------------------
------------------------------------------------------------
------------------------------------------------------------
------------------------------------------------------------
------------------------------------------------------------
------------------------------------------------------------
------------------------------------------------------------
------------------------------------------------------------
------------------------------------------------------------
------------------------------------------------------------
--------------------------------------
>gnl|onekp|SKQD_scaffold_2002327 Takakia_lepidozioides
------------------------------------------------------------
------------------------------------------------------------
------------------------------------------------------------
------------------------------------------------------------
------------------------------------------------------------
------------------------------------------------------------
------------------------------------------------------------
------------------------------------------------------------
------------------------------------------------------------
------------------------------------------------------------
------------------------------------------------------------
------------------------------------------------------------
---------------------------DQPRREGLRSTV---TRRR--------------
------------------------EGD---KL-----AYPSR-DD--------PEAVE--
-------------------------------VLYSDLQRLAPLE----------FLNDTV
IDFYIKYIQRPEALN-LEEK-K---RFHFFNSFFYKKLSEVV-A----------------
-GQKKKG--------------------GGDFSKLRKWTKGTNI----------FEKDYLF
VPIHDK------------------LHWSLAIICF-PGE-EG------------------D
E-QS----------M-CQR---CI-VHLDSM-SH--------------------------
---GHNSQVVFRLLRC-----------------------------YLV-------AEWKH
-------SL---ELG--------EYGADECLFTLGKLTAE------SIISAKKVQ-----
---------------------VPLQENES-------DCGLFLLHYIQRFV-------KDA
----------P--RTFRLSDLDTM-----------RGLFGR------DWFNSCEAS-SLR
YTI-----------------------------------KGQLEHLFEDGHKE--------
------------------------------------------------------------
------------------------------------------------------------
------------------------------------------------------------
------------------------------------------------------------
---------------------------------------------------------GST
SA----------------------------------------------------------
------------------------------------------------------------
------------------------------------------------------------
------------------------------------------------------------
------------------------------------------------------------
------------------------------------------------------------
------------------------------------------------------------
------------------------------------------------------------
------------------------------------------------------------
------------------------------------------------------------
--------------------------------------
>gnl|onekp|WDCW_scaffold_2043608 Mesotaenium_endlicherianum
------------------------------------------------------------
------------------------------------------------------------
------------------------------------------------------------
------------------------------------------------------------
------------------------------------------------------------
------------------------------------------------------------
------------------------------------------------------------
------------------------------------------------------------
------------------------------------------------------------
------------------------------------------------------------
------------------------------------------------------------
------------------------------------------------------------
-----------------------------SRREGLRATV---CRRL--------------
------------------------QNR---KF-----AFPSK-ED--------AEAVE--
-------------------------------VVGDDLQRLEPLQ----------YLNDTI
IDFYIKYIQRPGNLS-AGER-S---RFHFYNSFFFKKLTE--------------------
-LQKKKG--------------------GGDLSRLRKWTRGTNI----------FQKDYLF
VPIHDK------------------SHWSLAIVCF-PGA-EP------------------T
G-GSDDDNSDGGLGA-SHT---CL-LHLDSL-AN--------------------------
---GHSSQIVFKALRN-----------------------------YLA-------SEWVH
-------MC---HLEA-RGG--GEGGGHEQVQCAARVFDP------DTTPARRVK-----
---------------------VPQQDNEF-------DCGCFLLHYLDKFV-------HAA
----------P--ATLCIQDMDT------------RNMFGR------DWFPTKEAS-RLR
AVI-----------------------------------RDLVERLLEAGE----------
------------------------------------------------------------
------------------------------------------------------------
------------------------------------------------------------
------------------------------------------------------------
----------------------------------------------------------DH
PLLQQ-------------------------------------------------------
------------------------------------------------------------
------------------------------------------------------------
------------------------------------------------------------
------------------------------------------------------------
------------------------------------------------------------
------------------------------------------------------------
------------------------------------------------------------
------------------------------------------------------------
------------------------------------------------------------
--------------------------------------
>gnl|onekp|BSNI_scaffold_2007840 Anthoceros_agrestis_B
------------------------------------------------------------
------------------------------------------------------------
------------------------------------------------------------
------------------------------------------------------------
------------------------------------------------------------
------------------------------------------------------------
------------------------------------------------------------
------------------------------------------------------------
-----------------------------------------------------------S
-ESDRKAAEPSAIGL---------------------SMDNA-------------------
-MEL---------VSSDDE-DP-----------------------------------GRV
PVG--------------------------------------PNH----------------
------------------------VANVRSRRPGLRPLL---PSRL--------------
------------------------DGQ---TI-----AYPSR-DD--------PDAIE--
-------------------------------VPFSDMQRLAPLE----------FLNDTI
IDFYIKYMQK-EWKG-SKER-D---EFHFFNTFFYKKLSDIVIG----------------
-QKPKRGE--------NKESKESKDIKEKEILKLRKWTKGTNI----------FDKAYLF
IPVHDN------------------LHWSLAIICL-PPR--T------------------W
D-GL----------Q-YDP---CI-IHLDSM-QP--------------------------
---GHSSQYIFRALRT-----------------------------YLV-------AEWKH
-------RD---DQH--------AIEGEVPQIKKLKVSAE------N-FQAKRVP-----
---------------------VPQQENES-------DCGLFLLHYIQRFI-------EDS
----------P--PNIRWSELEE----------LKDKLFGR------KWFDPQDAS-SLR
HTI-----------------------------------QALLQSLFEAQEKA--------
------------------------------------------------------------
------------------------------------------------------------
------------------------------------------------------------
------------------------------------------------------------
---------------------------------------------------------QEN
GAQQLVKE----------------------------------------------------
------------------------------------------------------------
------------------------------------------------------------
------------------------------------------------------------
------------------------------------------------------------
------------------------------------------------------------
------------------------------------------------------------
------------------------------------------------------------
------------------------------------------------------------
------------------------------------------------------------
--------------------------------------
>gnl|onekp|RMVB_scaffold_2024450 Avena_fatua
------------------------------------------------------------
------------------------------------------------------------
------------------------------------------------------------
------------------------------------------------------------
------------------------------------------------------------
------------------------------------------------------------
------------------------------------------------------------
------------------------------------------------------------
------------------------------------------------------------
--RKRKGDDPGAFSM---------------------RLRS-----------RK-------
VQEV---------VLLDGD-AH--------------------------------------
------------------------------------------------------------
-------------------------HS-----ESADKTT----NKW--------------
------------------------DAM---KI-----YYPSS-EH--------PQSVE--
-------------------------------LSHDDIKCLEPES----------LLSSPI
MNFYIMYLQQPNPSI-STPR-G---KYHIFNTYFFSKL-EALMS----------------
-K--ADK--------------------ASYFLKLRRWWKGIDI----------FQKAYIL
FPVHAD------------------THWSLVIICI-PSK----------------------
--ED----------Q-SGP---VI-LHLDSL-KF--------------------------
----HRSRHIFSVVER-----------------------------FLK-------EEWSY
-------LS---E-N---------SLAECPIQEMVWKNLPR-----K-IEKKPIA-----
---------------------VPQQENDY-------DCGLFVLYYIQRFI-------EEA
----------P--ERLHKKDLS---------------MFGK------RWFQPEEAS-ALR
TKI-----------------------------------QSVLLQLFDEATPNNK------
----------------------TPEKQTT-------------------------------
------------------------------------------------------------
------------------------------------------------------------
------------------------------------------------------------
----------------------------------------------------------CE
SLVEAKSENNLMEPTMPEHT--------------------------------VEGSSAKL
AS----------------------------------------------------------
------------------------------------------------------------
------------------------------------------------------------
------------------------------------------------------------
------------------------------------------------------------
------------------------------------------------------------
------------------------------------------------------------
------------------------------------------------------------
------------------------------------------------------------
--------------------------------------
>gnl|onekp|TWUW_scaffold_2001446 Anthoceros_agrestis_A
------------------------------------------------------------
------------------------------------------------------------
------------------------------------------------------------
------------------------------------------------------------
------------------------------------------------------------
------------------------------------------------------------
------------------------------------------------------------
------------------------------------------------------------
-----------------------------------------------------------S
-ESDRKAAEPSAIGL---------------------SMDNA-------------------
-MEL---------VSSDDE-DP-----------------------------------GRV
PVG--------------------------------------P------------------
-------------------------------RPGLRPLL---PSRL--------------
------------------------DGQ---TI-----AYPSR-DD--------PDAIE--
-------------------------------VPFSDMQRLAPLE----------FLNDTI
IDFYIKYMQK-EWKG-SKER-D---EFHFFNTFFYKKLSDIVIG----------------
-QKPKRGE--------NKESKESKDIKEKEILKLRKWTKGTNI----------FDKAYLF
IPVHDN------------------LHWSLAIICL-PPR--T------------------W
D-GL----------Q-YDP---CI-IHLDSM-QP--------------------------
---GHSSQYIFRALRT-----------------------------YLV-------AEWKH
-------RD---DQH--------AIEGEVPQIKKLKVSAE------N-FQAKRVP-----
---------------------VPQQENES-------DCGLFLLHYIQRFI-------EDS
----------P--PNIRWSELEE----------LKDKLFGR------KWFDPQDAS-SLR
HTI-----------------------------------QALLQSLFEAQEKA--------
------------------------------------------------------------
------------------------------------------------------------
------------------------------------------------------------
------------------------------------------------------------
---------------------------------------------------------QEN
GAQQLVKE----------------------------------------------------
------------------------------------------------------------
------------------------------------------------------------
------------------------------------------------------------
------------------------------------------------------------
------------------------------------------------------------
------------------------------------------------------------
------------------------------------------------------------
------------------------------------------------------------
------------------------------------------------------------
--------------------------------------
>gnl|onekp|NBYP_scaffold_2011050 Mesotaenium_kramstei
------------------------------------------------------------
------------------------------------------------------------
------------------------------------------------------------
------------------------------------------------------------
------------------------------------------------------------
------------------------------------------------------------
------------------------------------------------------------
------------------------------------------------------------
------------------------------------------------------------
------------------------------------------------------------
------------------------------------------------------------
------------------------------------------------------------
------------------------------------------------------------
-------------------------------------VYP-K-DD--------PDAVI--
-------------------------------ITNNDLQRLEPME----------FLNDTL
IDFYIKYLQKTGK---SETL-Q---KYHFLNSFFFKKLTENVKN----------------
-ARGSRA--------------------PEAYKRVRKWTRHVDI----------FTKDFII
VPVNQS------------------LHWSLAIICH-PGQVMAFQD-YGR-----GQRGK-D
S-SS------------KVP---CI-LHLDSL-EG--------------------------
---GHRN--ALRALKS-----------------------------YLC-------EAWIS
-------GH---GS----------SSRTQV-QQ----AFE------S-LKLFTAK-----
---------------------VPQQDNHC-------DCGLFLLHYVELFL-------REN
----------P--SAINLSKDHPD--------FP-R-FLQE------GWFRPREAS-AKR
KDI-----------------------------------RRIILE----------------
------------------------------------------------------------
------------------------------------------------------------
------------------------------------------------------------
------------------------------------------------------------
------------------------------------------------------------
------------------------------------------------------------
------------------------------------------------------------
------------------------------------------------------------
------------------------------------------------------------
------------------------------------------------------------
------------------------------------------------------------
------------------------------------------------------------
------------------------------------------------------------
------------------------------------------------------------
------------------------------------------------------------
--------------------------------------
>gnl|onekp|TWUW_scaffold_2001448 Anthoceros_agrestis_A
------------------------------------------------------------
------------------------------------------------------------
------------------------------------------------------------
------------------------------------------------------------
------------------------------------------------------------
------------------------------------------------------------
------------------------------------------------------------
------------------------------------------------------------
------------------------------------------------------------
------------------------------------------------------------
------------------------------------------------------------
------------------------------------------------------------
-------------------------------------SI---QSRL--------------
------------------------DGQ---TI-----AYPSR-DD--------PDAIE--
-------------------------------VPFSDMQRLAPLE----------FLNDTI
IDFYIKYMQK-EWKG-SKER-D---EFHFFNTFFYKKLSDIVIG----------------
-QKPKRGE--------NKESKESKDIKEKEILKLRKWTKGTNI----------FDKAYLF
IPVHDN------------------LHWSLAIICL-PPR--T------------------W
D-GL----------Q-YDP---CI-IHLDSM-QP--------------------------
---GHSSQYIFRALRT-----------------------------YLV-------AEWKH
-------RD---DQH--------AIEGEVPQIKKLKVSAE------N-FQAKRVP-----
---------------------VPQQENES-------DCGLFLLHYIQRFI-------EDS
----------P--PNIRWSELEE----------LKDKLFGR------KWFDPQDAS-SLR
HTI-----------------------------------QALLQSLFEAQEKA--------
------------------------------------------------------------
------------------------------------------------------------
------------------------------------------------------------
------------------------------------------------------------
---------------------------------------------------------QEN
GAQQLVKE----------------------------------------------------
------------------------------------------------------------
------------------------------------------------------------
------------------------------------------------------------
------------------------------------------------------------
------------------------------------------------------------
------------------------------------------------------------
------------------------------------------------------------
------------------------------------------------------------
------------------------------------------------------------
--------------------------------------
>gnl|onekp|LQUX_scaffold_2014304 Gylcine_soja
------------------------------------------------------------
------------------------------------------------------------
------------------------------------------------------------
------------------------------------------------------------
------------------------------------------------------------
------------------------------------------------------------
------------------------------------------------------------
------------------------------------------------------------
------------------------------------------------------------
------------------------------------------------------------
------------------------------------------------------------
------------------------------------------------------------
------------------------------------------------------------
------------------------------------------------------------
------------------------------------------------------------
-------------------Q-N---RFHFFNSFFFRKLADLDK----------------D
PSSACDG--------------------RAAFQRVRKWTRKVNL----------FEKDYIF
IPINYS------------------LHWSLIVICH-PAEVMTCYR---------------D
E-ET-------KGSP-KEA---CI-LHMDSL-RG--------------------------
---SHKG--LKNVFQS-----------------------------YLC-------EEWKE
-------RH---SN----------V-VDDV-SS----KFL------H-LRFISLE-----
---------------------LPQQENLY-------DCGLFLLHYVERFL-------EEA
----------P--INFNPFMITK---------SS-I-FLNS------NWFPPLEVS-LKR
SHI-----------------------------------QSVIYDIFENN-----------
----------------------SLQAPHT-------------------------------
------------DCLDKGLLLE--------------------------------------
---------------------DPAIIVNPKLEEDSLRG----------------------
------------CCY-----------------PTASPI----------------------
--RVASCLTGPGL-------------VSKDLVAVVTS--------------------RSA
CLQM------SACHQR-------------------------------------GFLSPLE
EIEESSEE------------------TVLSLERENSQV-----GILAYDFPAT-------
------YVSNDHGASETFQVG-------FSVNFVEAVESHSHSRTST-------------
------GVSWIPSNTAT-------------------------------------------
------------------------------------------------------------
--HEDQPLEKIEESSIPDKT----ALEY---------------------------LSTSV
SGEE-------------------------LTDYTVPDS-------PVANDVDVSV-----
-ESHSSFRNNMNS--------------VTHQIFDLT-----------------------H
NTSLEDNTLVSKEES------LAFESD-------------------ERDAK---RPKLMN
AG--------------------------------------------GPSRR-FTRSMVKK
ACVMSCE-------------------------------
>gnl|onekp|GHLP_scaffold_2053801 Solanum_dulcamara
------------------------------------------------------------
------------------------------------------------------------
------------------------------------------------------------
------------------------------------------------------------
------------------------------------------------------------
------------------------------------------------------------
------------------------------------------------------------
------------------------------------------------------------
------------------------------------------------------------
------------------------------------------------------------
QEAI---------KMLDVRYKDKWN--------------------------------DIT
ALD--------------------------------------PTRS---------------
-----------------------YS-PFFGRK--SFSVS---EHHH--------------
------PNSR--------------DNFE--EI-----VFP-E-GD--------PDAVS--
-------------------------------ISKRDVDLLKPKT----------FVNDTI
IDFYIMYLKNKMN---PEEK-D---RFHFFNSFFFRKLADLDR----------------D
PSRPCEG--------------------RAAFLRVRRWATKVDL----------FGKDFIF
IPVNFS------------------LHWSLIVICH-PGEVVT-FR---------------E
E-EM-------EKSS-RVP---CI-LHMDSI-RG--------------------------
---SHKG--LKNLIQS-----------------------------YLL-------EEWKE
-------RH---KE----------V-GEDV-AR----KFS------R-FPFVRLE-----
---------------------LPQQGNSF-------DCGLFLLHYVELFL-------EQA
----------P--VNFSLSLISA---------SS-K-FLSE------NWF----------
------------------------------------------------------------
------------------------------------------------------------
------------------------------------------------------------
------------------------------------------------------------
------------------------------------------------------------
------------------------------------------------------------
------------------------------------------------------------
------------------------------------------------------------
------------------------------------------------------------
------------------------------------------------------------
------------------------------------------------------------
------------------------------------------------------------
------------------------------------------------------------
------------------------------------------------------------
------------------------------------------------------------
------------------------------------------------------------
--------------------------------------
>gnl|onekp|LQUX_scaffold_2014306 Gylcine_soja
------------------------------------------------------------
------------------------------------------------------------
------------------------------------------------------------
------------------------------------------------------------
------------------------------------------------------------
------------------------------------------------------------
------------------------------------------------------------
------------------------------------------------------------
------------------------------------------------------------
------------------------------------------------------------
------------------------------------------------------------
------------------------------------------------------------
------------------------------------------------------------
------------------------------------------------------------
------------------------------------------------------------
-------------------Q-N---RFHFFNSFFFRKLADLDK----------------D
PSSACDG--------------------RAAFQRVRKWTRKVNL----------FEKDYIF
IPINYS------------------LHWSLIVICH-PAEVMTCYR---------------D
E-ET-------KGSP-KEA---CI-LHMDSL-RG--------------------------
---SHKG--LKNVFQS-----------------------------YLC-------EEWKE
-------RH---SN----------V-VDDV-SS----KFL------H-LRFISLE-----
---------------------LPQQENLY-------DCGLFLLHYVERFL-------EEA
----------P--INFNPFMITK---------SS-I-FLNS------NWFPPLEVS-LKR
SHI-----------------------------------QSVIYDIFENN-----------
----------------------SLQAPHT-------------------------------
------------DCLDKGLLLE--------------------------------------
---------------------DPAIIVNPKLEEDSLRG----------------------
------------CCY-----------------PTASPI----------------------
--RVASCLTGPGL-------------VSKDLVAVVTS--------------------RSA
CLQM------SACHQR-------------------------------------GFLSPLE
EIEESSEE------------------TVLSLERENSQV-----GILAYDFPAT-------
------YVSNDHGASETFQVG-------FSVNFVEAVESHSHSRTST-------------
------GVSWIPSNTAT-------------------------------------------
------------------------------------------------------------
--HEDQPLEKIEESSIPDKI----VLEY---------------------------LSTSG
SGDD-------------------------VKDYIVPDS-------PDANDVDVSV-----
-KSRSSVRNNMNS--------------AAHQIFDLT-----------------------H
NTSVEDNTLVSK------------------------------------------------
------------------------------------------------------------
--------------------------------------
>gnl|onekp|RXRQ_scaffold_2025000 Phaeoceros_carolinianus
------------------------------------------------------------
------------------------------------------------------------
------------------------------------------------------------
------------------------------------------------------------
------------------------------------------------------------
------------------------------------------------------------
------------------------------------------------------------
------------------------------------------------------------
-----------------------------------------------------------S
-ESDRKAAEPSAIGL---------------------SMDNA-------------------
-MEL---------VSSDDE-DP-----------------------------------GRV
PVG--------------------------------------PNH----------------
------------------------VANVRSRRPGLRPLL---PSRL--------------
------------------------DGQ---TI-----AYPSR-DD--------PDAIE--
-------------------------------VPFSDMQRLAPLE----------FLNDTI
IDFYIKYMQK-EWKG-SKER-D---EFHFFNTFFYKKLSDIVIG----------------
-QKPKRGE--------NKESKESKDSKEKEILKLRKWTKGTNI----------FDKAYLF
IPVHDN------------------LHWSLAIICL-PPR--T------------------W
D-GL----------Q-YDP---CI-IHLDSM-QP--------------------------
---GHSSQYIFRALRT-----------------------------YLV-------AEWKH
-------RD---DQH--------AIEGEVPQIKKLKVSAE------N-FQAKRVP-----
---------------------VPQQENES-------DCGLFLLHYIQRFI-------EDS
----------P--PNIRWSELEE----------LKDKLFGR------KWFDPQDAS-SLR
HTI-----------------------------------QALLQSLFEAQEKA--------
------------------------------------------------------------
------------------------------------------------------------
------------------------------------------------------------
------------------------------------------------------------
---------------------------------------------------------QAN
GAQQLVKE----------------------------------------------------
------------------------------------------------------------
------------------------------------------------------------
------------------------------------------------------------
------------------------------------------------------------
------------------------------------------------------------
------------------------------------------------------------
------------------------------------------------------------
------------------------------------------------------------
------------------------------------------------------------
--------------------------------------
>gnl|onekp|WCZB_scaffold_2016673 Phaeoceros_carolinianus
------------------------------------------------------------
------------------------------------------------------------
------------------------------------------------------------
------------------------------------------------------------
------------------------------------------------------------
------------------------------------------------------------
------------------------------------------------------------
------------------------------------------------------------
------------------------------------------------------------
-RKGKSVVDSPGIGQ---------------------SKDTA-------------------
-MEL---------FSSDDE-GS-----------------------------------ERV
LVS--------------------------------------PRTK---------------
-----------------------IPVVGRSRRPGLRPSI---ICSL--------------
------------------------EQR---TI-----AYPSR-DD--------PDAIE--
-------------------------------VPASDLQRLAPLE----------FLNDTI
IDFYIKYIQC--QGD-GKDS-D---RFHFFNSFFYKKLSDIV-H----------------
-QKAKRGE--------SKESKENK---EKEILKMQKWTKGTDI----------FDKAYLF
VPVHDN------------------LHWSLAIICL-PPS--P------------------G
S-SS----------E-YDP---CI-YHLDSM-QP--------------------------
---GHNSTAIFKALRM-----------------------------YLV-------AEWKQ
-------RF---EQE--------GNRSDSSLSKKLKTSAD------I-FQARRIS-----
---------------------VPQQENES-------DCGLFLLHYIERFI-------QDS
----------P--PNLRWG--DS----------LHDKLFGR------KWFDPQEAS-SLR
DTI-----------------------------------RAILESLFEAE-----------
------------------------------------------------------------
------------------------------------------------------------
------------------------------------------------------------
------------------------------------------------------------
------------------------------------------------------------
------------------------------------------------------------
------------------------------------------------------------
------------------------------------------------------------
------------------------------------------------------------
------------------------------------------------------------
------------------------------------------------------------
------------------------------------------------------------
------------------------------------------------------------
------------------------------------------------------------
------------------------------------------------------------
--------------------------------------
>gnl|onekp|YEPO_scaffold_2005157 cf._Physcomicromitrium_sp
------------------------------------------------------------
------------------------------------------------------------
------------------------------------------------------------
------------------------------------------------------------
------------------------------------------------------------
------------------------------------------------------------
------------------------------------------------------------
-----------------------------------QTHYTQSHDN---------------
----------------RQ------------------------------------------
-MQRSVKYESDIIGR---------------------TPCTA-------------------
-IEI---------DSSDEE-EI-----------------------------------AAH
DTG---------------------------------------------------------
----------------------STIHPCEQRCQPRLQSA---GKRL--------------
------------------------ESF---KI-----AYPSR-TD--------PEAVE--
-------------------------------ILASDVQRLNPLE----------FLNDTI
IDFYIKYIQR-EFLS-LERS-R---RFHFYNSFFYKKLCCVV------------------
-GKKREK--------------------TDDFSKLRKW-KGINI----------FEKDYLF
VPVHSK------------------LHWSLAIICF-PNH-GP------------------G
S-AS----------G-CER---CI-LHLDSM-NC--------------------------
---GHDSSTVFRLLRR-----------------------------YLV-------AEWKY
-------TF---AKGG-------ERGGNILSHHM--------------IPTRKVL-----
---------------------VPLQKNGS-------DCGLFLLYYIQKFV-------ERA
----------P--GTLKISDVENR--------LESIGLFGR------RWFLPTEAS-SLR
TTI-----------------------------------RQQLLKLFAQDAKAQG------
------------------------------------------------------------
----------------------------------------------------------I-
------------------------------------------------------------
------------------------------------------------------------
---------------------------------------------------------AFK
STMKKER-----------------------------------------------------
------------------------------------------------------------
------------------------------------------------------------
------------------------------------------------------------
------------------------------------------------------------
------------------------------------------------------------
------------------------------------------------------------
------------------------------------------------------------
------------------------------------------------------------
------------------------------------------------------------
--------------------------------------
>gnl|onekp|OAQS_scaffold_2001925 Glycine_soja
------------------------------------------------------------
------------------------------------------------------------
------------------------------------------------------------
------------------------------------------------------------
------------------------------------------------------------
------------------------------------------------------------
------------------------------------------------------------
------------------------------------------------------------
------------------------------------------------------------
------------------------------------------------------------
-----------------MRYTDIWS--------------------------------TFL
DVD--------------------------------------ADNS---------------
-----------------------GSISALGQD--CFFSQ---KHYF--------------
------PNFD--------------EAFD--EV-----IYP-K-GE--------PDAVS--
-------------------------------ISKRDIELLQPQT----------FINDTI
IDFYIKYLKKKLP---TDEQ-N---RFHFFNSFFFRKLADLDK----------------D
PSSACDG--------------------RAAFQRVRKWTRKVNL----------FEKDYIF
IPVNYS------------------LHWSLIVICH-PGEV-SCFK---------------D
E-EI-------KESS-KVP---CI-LHMDSL-KG--------------------------
---SHKG--LKNVFQS-----------------------------YLC-------EEWKE
-------RH---SN----------V-VEDV-SS----KFL------H-LRFISLE-----
---------------------LPQQENLY-------DCGLFLLHYVERFL-------EEA
----------P--INFNPFMITK---------SS-I-FLNS------NWFPPLEVS-LKR
SHI-----------------------------------QSVIYDIFENN-----------
----------------------SLQAPHT-------------------------------
------------DCLDKGLLLE--------------------------------------
---------------------DPAIIVNPKLEEDSLRG----------------------
------------CCY-----------------PTASPI----------------------
--RVASCLTGPGL-------------VSKDLVAVVTS--------------------RSA
CLQM------SACHQR-------------------------------------GFLSPLE
EIEESSEE------------------TVLSLERENSQV-----GILAYDFPAT-------
------YVSNDHGASETFQVG-------FSVNFVEAVESHSHSRTST-------------
------GVSWIPSNTAT-------------------------------------------
------------------------------------------------------------
--HEDQPLEKIEESSIPDKT----ALEY---------------------------LSTSV
SGEE-------------------------LTDYTVPDS-------PVANDVDVSV-----
-ESHSSFRNNMNS--------------VTHQIFDLT-----------------------H
NTSLEDNTLVSKEES------LAFESD-------------------ERDAK---RPKLMN
AG--------------------------------------------GPSRR-FTRSMVKK
ACVMSCE-------------------------------
>gnl|onekp|ZFRE_scaffold_2117398 Phaeoceros_carolinianus_sporophyte_1575
------------------------------------------------------------
------------------------------------------------------------
------------------------------------------------------------
------------------------------------------------------------
------------------------------------------------------------
------------------------------------------------------------
------------------------------------------------------------
------------------------------------------------------------
------------------------------------------------------------
--SDRKAAEPSAIGQ---------------------SMDNA-------------------
-MEL---------VSSDDE-DS-----------------------------------GWL
PVG--------------------------------------PSH----------------
------------------------VANGRSRRPGLRPLL---PSRL--------------
------------------------DGQ---TI-----AYPSR-DD--------PDAIE--
-------------------------------VPFSDMQRLSPLE----------FLNDTI
IDFYIKYVQK-EWKG-SKER-D---EFHFFNTFFYRKLSDIVIG----------------
-QKPKRGE--------NKESKESKDNREKEILKLRKWTKGINI----------FDKAYLF
IPVHDN------------------LHWSLAIICL-PPR--T------------------G
D-GL----------R-CDP---CI-LHLDSM-QP--------------------------
---GHNSQHIFRALRM-----------------------------YLI-------AEWKH
-------ID---DEH--------AFGGEVPQNKKLKVSSE------T-FQAKRIP-----
---------------------VPQQENES-------DCGLFLLHYIQRFI-------EDS
----------P--PNIRWSEVEE----------LKDKLFGR------KWFDPQDAS-SLR
NTI-----------------------------------QAILQSLFEAQ-----------
------------------------------------------------------------
------------------------------------------------------------
------------------------------------------------------------
------------------------------------------------------------
----------------------------------------------------------YN
GAQQAGKEGAPSESQ---------------------------------------------
------------------------------------------------------------
------------------------------------------------------------
------------------------------------------------------------
------------------------------------------------------------
------------------------------------------------------------
------------------------------------------------------------
------------------------------------------------------------
------------------------------------------------------------
------------------------------------------------------------
--------------------------------------
>gnl|onekp|JVBR_scaffold_2007399 Aloe_vera
------------------------------------------------------------
------------------------------------------------------------
------------------------------------------------------------
------------------------------------------------------------
------------------------------------------------------------
------------------------------------------------------------
------------------------------------------------------------
------------------------------------------------------------
------------------------------------------------------------
------------------------------------------------------------
------------------------------------------------------------
------------------------------------------------------------
------------------------------------------------------------
------------------------KEA---RI-----YYPSR-DH--------PECIE--
-------------------------------LSYADIKCLGRQG----------YLTSPI
MNFYIRYLQKPLSPI-GRKR-G---EYYVFNTFFYKKLEEAVSV----------------
-K--SNS--------------------SARFVKLRRWWKGVNI----------FEKAYIF
VPIHGD------------------MHWSLVIICI-PAK----------------------
--ED----------E-SGP---IV-LHLDSL-GM--------------------------
----HPSDMILNVICN-----------------------------YLK-------EEWNY
-------IN---I-D--------GVPPDLPISKRIWRNLPR-----R-IERKRLM-----
---------------------VPQQKNEY-------DCGLFVLYYMERFI-------LEA
----------P--ERLKRKDLA---------------MFGS------EWFQPEEAS-HLR
KRI-----------------------------------KDLLNVEF--------------
------------------------------------------------------------
------------------------------------------------------------
------------------------------------------------------------
------------------------------------------------------------
------------------------------------------------------------
------------------------------------------------------------
------------------------------------------------------------
------------------------------------------------------------
------------------------------------------------------------
------------------------------------------------------------
------------------------------------------------------------
------------------------------------------------------------
------------------------------------------------------------
------------------------------------------------------------
------------------------------------------------------------
--------------------------------------
>gnl|onekp|OAQS_scaffold_2001927 Glycine_soja
------------------------------------------------------------
------------------------------------------------------------
------------------------------------------------------------
------------------------------------------------------------
------------------------------------------------------------
------------------------------------------------------------
------------------------------------------------------------
------------------------------------------------------------
------------------------------------------------------------
------------------------------------------------------------
-----------------MRYTDIWS--------------------------------TFL
DVD--------------------------------------ADNS---------------
-----------------------GSISALGQD--CFFSQ---KHYF--------------
------PNFD--------------EAFD--EV-----IYP-K-GE--------PDAVS--
-------------------------------ISKRDIELLQPQT----------FINDTI
IDFYIKYLKKKLP---TDEQ-N---RFHFFNSFFFRKLADLDK----------------D
PSSACDG--------------------RAAFQRVRKWTRKVNL----------FEKDYIF
IPVNYS------------------LHWSLIVICH-PGEV-SCFK---------------D
E-EI-------KESS-KVP---CI-LHMDSL-KG--------------------------
---SHKG--LKNVFQS-----------------------------YLC-------EEWKE
-------RH---SN----------V-VEDV-SS----KFL------H-LRFISLE-----
---------------------LPQQENLY-------DCGLFLLHYVERFL-------EEA
----------P--INFNPFMITK---------SS-I-FLNS------NWFPPLEVS-LKR
SHI-----------------------------------QSVIYDIFENN-----------
----------------------SLQAPHT-------------------------------
------------DCLDKGLLLE--------------------------------------
---------------------DPAIIVNPKLEEDSLRG----------------------
------------CCY-----------------PTASPI----------------------
--RVASCLTGPGL-------------VSKDLVAVVTS--------------------RSA
CLQM------SACHQR-------------------------------------GFLSPLE
EIEESSEE------------------TVLSLERENSQV-----GILAYDFPAT-------
------YVSNDHGASETFQVG-------FSVNFVEAVESHSHSRTST-------------
------GVSWIPSNTAT-------------------------------------------
------------------------------------------------------------
--HEDQPLEKIEESSIPDKT----ALEY---------------------------LSTSV
SGEE-------------------------LTDYTVPDS-------PVANDVDVS------
-KSRSSVRNNMNS--------------AAHQIFDLT-----------------------H
NTSVEDNTLVS-------------------------------------------------
------------------------------------------------------------
--------------------------------------
>gnl|onekp|ZYCD_scaffold_2007450 Selaginella_acanthonota
------------------------------------------------------------
------------------------------------------------------------
------------------------------------------------------------
------------------------------------------------------------
------------------------------------------------------------
------------------------------------------------------------
------------------------------------------------------------
------------------------------------------------------------
------------------------------------------------------------
------------------------------------------------------------
------------------------------------------------------------
------------------------------------------------------------
------------------------------------------------------------
------------------------------------------------------------
------------------------------------------------------------
--------------------------------FFFRKLTEAAA-----------------
LMDEEAQ--------------------AAAFSRLEKWTKEINI----------FDRDYVF
VPVNQS------------------LHWSLLVICH-GNSSSAGSSAGSTLI-----GVSFA
D-EV-------D--A-ATT---TI-LHLDSM-SG--------------------------
---SHCD--IEHCIKE-----------------------------YMF-------HIYKR
-------RA---GS-----------------QRSR-----------Q-IKFIRME-----
---------------------VPQQDNLH-------DCGLFLLHYVELFL-------ERA
---------------FDYSGFHR---------FP---FINR------DWFEPSAAS-AKR
NQI-----------------------------------LRVIHDL---------------
------------------------------------------------------------
------------------------------------------------------------
------------------------------------------------------------
------------------------------------------------------------
------------------------------------------------------------
------------------------------------------------------------
------------------------------------------------------------
------------------------------------------------------------
------------------------------------------------------------
------------------------------------------------------------
------------------------------------------------------------
------------------------------------------------------------
------------------------------------------------------------
------------------------------------------------------------
------------------------------------------------------------
--------------------------------------
>gnl|onekp|JKAA_scaffold_2177176 Selaginella_wallacei
------------------------------------------------------------
------------------------------------------------------------
------------------------------------------------------------
------------------------------------------------------------
------------------------------------------------------------
------------------------------------------------------------
------------------------------------------------------------
------------------------------------------------------------
------------------------------------------------------------
------------------------------------------------------------
------------------------------------------------------------
------------------------------------------------------------
------------------------------------------------------------
-------------------------RMQ--DL-----VFP-P-GD--------PDAVT--
-------------------------------ITSSDIERLEPSM----------FLNDTI
VDFYIKYLQRTLS---TEER-E---RTYFFNSFFFRKLTEAAT-----------------
LMDDEAQ--------------------AAAFARLEKWTKEVNI----------FDRDYVF
VPVNQS------------------LHWSLLIICH-GSSSS-------------------A
D-EM-------E--A-ATT---AI-LHLDSM-SG--------------------------
---SHCD--IENCIKE-----------------------------YMF-------DVYKR
-------RA---GS-----------------QRSR-----------Q-IKFIRME-----
---------------------VPQQDNLH-------DCGLFLLHYVELFL-------ERS
---------------FGYSGGHR---------FP---FINQ------DWFEPSAAS-AKR
SQI-----------------------------------LRVIHDM---------------
------------------------------------------------------------
------------------------------------------------------------
------------------------------------------------------------
------------------------------------------------------------
------------------------------------------------------------
------------------------------------------------------------
------------------------------------------------------------
------------------------------------------------------------
------------------------------------------------------------
------------------------------------------------------------
------------------------------------------------------------
------------------------------------------------------------
------------------------------------------------------------
------------------------------------------------------------
------------------------------------------------------------
--------------------------------------
>gnl|onekp|LQJY_scaffold_2017481 Solanum_xanthocarpum
------------------------------------------------------------
------------------------------------------------------------
------------------------------------------------------------
------------------------------------------------------------
------------------------------------------------------------
------------------------------------------------------------
------------------------------------------------------------
------------------------------------------------------------
------------------------------------------------------------
------------------------------------------------------------
------------------------------------------------------------
------------------------------------------------------------
------------------------------------------------------------
------------------------------------------------------------
------------------------------------------------------------
------------------------------------------------------------
----NEK--------------------EASFVRLRRWWKGVNI----------FEKAYIF
LPIHED------------------LHWSLVIICI-PDK----------------------
--ED----------R-LGP---IL-LHLDSL-GF--------------------------
----HCSKPLFATIRK-----------------------------FLV-------QEWKF
-------L----R-Q--------GEALDFPISDKIWENLPR-----R-IDENIIQ-----
---------------------VPQQRNEY-------DCGLFVLFFMERFI-------EEV
----------H--RRLKKEDFT---------------MFGQ------RWFKPEEAS-CLR
MKI-----------------------------------RRILEEEFKNAT----------
------------------------------------------------------------
------------------------------------------------------------
------------------------------------------------------------
------------------------------------------------------------
------------------------------------------------------------
------------------------------------------------------------
------------------------------------------------------------
------------------------------------------------------------
------------------------------------------------------------
------------------------------------------------------------
------------------------------------------------------------
------------------------------------------------------------
------------------------------------------------------------
------------------------------------------------------------
------------------------------------------------------------
--------------------------------------
>gnl|onekp|NMDZ_scaffold_2003038 Solanum_sisymbriifolium
------------------------------------------------------------
------------------------------------------------------------
------------------------------------------------------------
------------------------------------------------------------
------------------------------------------------------------
------------------------------------------------------------
------------------------------------------------------------
------------------------------------------------------------
------------------------------------------------------------
------------------------------------------------------------
------------------------------------------------------------
------------------------------------------------------------
------------------------------------------------------------
------------------------------------------------------------
------------------------------------------------------------
----------------------------------YSKLKEAVFS----------------
-K-QNDK--------------------EASFVKLRRWWKGVNL----------FEKSYIF
LPIHEN------------------HHWSLVIICI-PDK----------------------
--ED----------Q-LGP---IV-LHLDSL-GI--------------------------
----HCSSSLFGTIKK-----------------------------FLI-------EEWKF
-------L----R-Q--------GVVADCSFADKIWENLPR-----R-IDDNIIP-----
---------------------VPRQGNEY-------DCGLFVLFFMERFI-------AEV
----------H--ERLKKKDLT---------------MFGR------KWFKPEEAS-SMR
RII-----------------------------------RDILEEKFKN------------
------------------------------------------------------------
------------------------------------------------------------
------------------------------------------------------------
------------------------------------------------------------
------------------------------------------------------------
------------------------------------------------------------
------------------------------------------------------------
------------------------------------------------------------
------------------------------------------------------------
------------------------------------------------------------
------------------------------------------------------------
------------------------------------------------------------
------------------------------------------------------------
------------------------------------------------------------
------------------------------------------------------------
--------------------------------------
>gnl|onekp|WSJO_scaffold_2046560 Mesotaenium_braunii
------------------------------------------------------------
------------------------------------------------------------
------------------------------------------------------------
------------------------------------------------------------
------------------------------------------------------------
------------------------------------------------------------
------------------------------------------------------------
------------------------------------------------------------
------------------------------------------------------------
------------------------------------------------------------
------------------------------------------------------------
------------------------------------------------------------
------------------------------------------------------------
------------------------------KF-----AYPSR-GD--------PEAVE--
-------------------------------VLGDDLEHLHPFQ----------YFNDTI
IDFYIKYLQM--RMS-DAER-A---RFHFFNSFFYKKLAQ--------------------
-TLKKKG--------------------EADLSRLRKWTKGVDV----------FEKEYLF
VPIHDK------------------LHWSLVIICF-PGAVEP------------------S
--------------A-SQA---CM-LHLDSL-LS--------------------------
---GHHTQLVVRVLRS-----------------------------YLE-------KEWQH
-------KL---EQD--------RDAGHVEVDSQPRVFHA------KALQARRVR-----
---------------------VPQQDNEF-------DCGCFLLHYLDLFV-------ANA
----------P--AMFRLEDIGT------------QKLFGR------AWFPSEDAS-ALR
AKI---------------------------------------------------------
------------------------------------------------------------
------------------------------------------------------------
------------------------------------------------------------
------------------------------------------------------------
------------------------------------------------------------
------------------------------------------------------------
------------------------------------------------------------
------------------------------------------------------------
------------------------------------------------------------
------------------------------------------------------------
------------------------------------------------------------
------------------------------------------------------------
------------------------------------------------------------
------------------------------------------------------------
------------------------------------------------------------
--------------------------------------
>gnl|onekp|NMDZ_scaffold_2018267 Solanum_sisymbriifolium
-------------------------------------LIIDWNQLI--DDNPPAELVVAT
K-------------ETPTI----------------TVDGEE----QNEEF-SNLTNDEIT
NRFKRLLGCR------------------------GPS-----LFDSGEKLKI------TI
KKLEDEFQRRKLLRSD-KGTDGCALLG-----------------------------RHHS
--GS--IGGANGL----GQR----------STKSAPCSQSAFGVCFTNKLEEKANSK---
-----------------TPNGFQNELHTLNT-----------------------------
----CGRKRILTRQFSP------R----------------RRCKTALSSLKAPL-----K
FP----------------VSIDER-----EFYADGKTRNISTSS----------------
----------------PRY---------------SEGSFS--------------------
--SCFTKEWKSSQAY---------------------SARTLRH--------AN-------
DEAI---------VLVDEE-EP--------------------------------------
------------------------------------------------------------
-------------------------DVVEPRQQANHVVE-----ST--------------
------------------------KAT---KI-----YYPSR-VD--------PESVE--
-------------------------------ICCSDMESLAPEA----------YLSSTI
MNFYIRYLQKTKPHA-DVD------EYHFFNTYFYQKLKEAVLS----------------
-K-QNEK--------------------EASFVRLRRWWKGVNI----------FEKAYIF
LPIHED------------------LHWSLVIICI-PDK----------------------
--ED----------Q-LGP---IL-LHLDSL-GF--------------------------
----HCSKSLFATIRK-----------------------------FLV-------QEWKF
-------L----R-Q--------GEAPDLPISDKIWENLPR-----R-IDENIIQ-----
---------------------VPQQRNEY-------DCGLFVLFFMERFI-------EEV
----------H--RRLKKEDFT---------------MFGQ------RWFKPEEAS-CLR
MKI-----------------------------------RRILEEEFKNA-----------
------------------------------------------------------------
------------------------------------------------------------
------------------------------------------------------------
------------------------------------------------------------
------------------------------------------------------------
------------------------------------------------------------
------------------------------------------------------------
------------------------------------------------------------
------------------------------------------------------------
------------------------------------------------------------
------------------------------------------------------------
------------------------------------------------------------
------------------------------------------------------------
------------------------------------------------------------
------------------------------------------------------------
--------------------------------------
>gnl|onekp|VMNH_scaffold_2005517 Sinapis_alba
------------------------------------------------------------
------------------------------------------------------------
------------------------------------------------------------
------------------------------------------------------------
------------------------------------------------------------
------------------------------------------------------------
------------------------------------------------------------
------------------------------------------------------------
------------------------------------------------------------
------------------------------------------------------------
------------------------------------------------------------
------------------------------------------------------------
------------------------------------------------------------
--------------------------E---DI-----CYPSS-DD--------PHFVQ--
-------------------------------VCLKDLECLAPQE----------FLTSPV
MFALGRFLQQQ------QVS-S---GCHFFNTYFYKKLSDAVTN----------------
-K-GNDK--------------------DASFVRLRRWWKGIDL----------FRKAYIF
IPIHED------------------VHWSLIIVCI-PDK----------------------
--ED----------E-SGL---TI-LHLDSL-GL--------------------------
----HPKRSIVENVKR-----------------------------FLK-------DEWNF
-------LN---QDD--------DYSSNPPISEKLWRNLPR-----R-ISEADIK-----
---------------------VPQQKNDF-------DCGPFVLFFIKRFI-------EEA
----------P--QRLKRKDLG---------------MFDK------KWFRPDEAS-ALR
TKI-----------------------------------RNTLIDLFCVSDQTD-------
------------------------------------------------------------
------------------------------------------------------------
------------------------------------------------------------
------------------------------------------------------------
------------------------------------------------------------
------------------------------------------------------------
------------------------------------------------------------
------------------------------------------------------------
------------------------------------------------------------
------------------------------------------------------------
------------------------------------------------------------
------------------------------------------------------------
------------------------------------------------------------
------------------------------------------------------------
------------------------------------------------------------
--------------------------------------
>gnl|onekp|JVBR_scaffold_2007400 Aloe_vera
------------------------------------------------------------
------------------------------------------------------------
------------------------------------------------------------
------------------------------------------------------------
------------------------------------------------------------
------------------------------------------------------------
------------------------------------------------------------
------------------------------------------------------------
------------------------------------------------------------
------------------------------------------------------------
------------------------------------------------------------
------------------------------------------------------------
------------------------------------------------------------
------------------------KEA---RI-----YYPSR-DH--------PECIE--
-------------------------------LSYADIKCLGRQG----------YLTSPI
MNFYIRYLQKPLSPI-GRKR-G---EYYVFNTFFYKKLEEAVSV----------------
-K--SNS--------------------SARFVKLRRWWKGVNI----------FEKAYIF
VPIHGD------------------MHWSLVIICI-PDK----------------------
--ED----------E-LGP---IV-LHLDSL-GM--------------------------
----HYSDRILDVVSC-----------------------------FLK-------EEWNY
-------INKHAL-S--------ALSSDLPISERIWKHLPD-----K-IEKNRLM-----
---------------------VPQQKNDY-------DCGLFVLYFMERII-------NEA
----------P--ERLKRKDLA---------------KFGS------KWFQPEDAS-SLR
ERI-----------------------------------KDLLVEEFENSRLNID------
----------------------EIQDSP--------------------------------
------------------------------------------------------------
------------------------------------------------------------
------------------------------------------------------------
------------------------------------------------------------
------------------------------------------------------------
------------------------------------------------------------
------------------------------------------------------------
------------------------------------------------------------
------------------------------------------------------------
------------------------------------------------------------
------------------------------------------------------------
------------------------------------------------------------
------------------------------------------------------------
------------------------------------------------------------
--------------------------------------
>gnl|onekp|PFSA_scaffold_2019091 Gylcine_soja
------------------------------------------------------------
------------------------------------------------------------
------------------------------------------------------------
------------------------------------------------------------
------------------------------------------------------------
------------------------------------------------------------
------------------------------------------------------------
--------------TRIK------------EHITGKGNN---------------------
------------IRKCPEAHEG---------------GHNIIAS-------------SST
-SPQALNTLNQ----------------------------------------LQ-------
EHEI---------NLGDQIVEHDSA--------------------------------AFE
SND--------------------------------------IEKA---------------
------------------------------------------------------------
-------------------------------L-----FYP-K-GN--------PGAVC--
-------------------------------IRKSDIELLQPEK----------CLNDNI
IDFYINYLKNKLP---TDKQ-D---RFHFFNCFFFPKLVDLSTH---------------N
PSIACDG--------------------KAAFQRVSNWTRKVNL----------FEKDYIF
IPINYS------------------LHWSLIVICH-PAEVMTCYR---------------D
E-ET-------KGSP-KEA---CI-LHMDSL-KG--------------------------
---IHVH--LQNVFQS-----------------------------YLC-------EEWKE
-------RH---NN----------V-RDDV-SP----KFL------D-LPFVPLE-----
---------------------LPQQQNAY-------DCGIFLLHYVERFL-------EQA
----------P--INFN-----R---------ST-K-FS----------VPPPDAS-LKR
SHI-----------------------------------HKLLI-----------------
------------------------------------------------------------
------------------------------------------------------------
------------------------------------------------------------
------------------------------------------------------------
------------------------------------------------------------
------------------------------------------------------------
------------------------------------------------------------
------------------------------------------------------------
------------------------------------------------------------
------------------------------------------------------------
------------------------------------------------------------
------------------------------------------------------------
------------------------------------------------------------
------------------------------------------------------------
------------------------------------------------------------
--------------------------------------
>gnl|onekp|LQJY_scaffold_2015497 Solanum_xanthocarpum
------------------------------------------------------------
------------------------------------------------------------
------------------------------------------------------------
------------------------------------------------------------
-------------------------------------------------IDEQDNSK---
-----------------TPNGFQNELHALNT-----------------------------
----CGRKRILTRQFSP------S----------------RRCKTALSSRKAPF-----K
IP----------------ANIDER-----EFYADGKMRNISTSS----------------
----------------PRY---------------SEGSFS--------------------
--SCFMKEWKSSQAH---------------------SARTLRH--------AN-------
DEAI---------VLVDEE-EP--------------------------------------
------------------------------------------------------------
-------------------------DVVEPRQQANHVVE-----ST--------------
------------------------KAT---KI-----YYPSR-DD--------PESVE--
-------------------------------IYYSDLESLAPEA----------YLSSTI
MNFYIRHLQQRKSPS-DGER-C---EYHFFNTYFYSKLKEAVFS----------------
-K-QNDK--------------------EASFVKLRRWWKGVNI----------FEKSYIF
LPIHEN------------------HHWSLVIICI-PDK----------------------
--ED----------Q-LGP---IV-LHLDSL-GL--------------------------
----HCSSSLFGTIKK-----------------------------FLI-------EEWKF
-------L----R-Q--------GVVADCSFADKIWENLPR-----R-IDDNIIP-----
---------------------VPRQGNEY-------DCGLFVLFFMERFI-------AEV
----------H--ERLKKKDLT---------------MFGR------KWFKPEEAS-SMR
RII-----------------------------------RDILEEKFKN------------
------------------------------------------------------------
------------------------------------------------------------
------------------------------------------------------------
------------------------------------------------------------
------------------------------------------------------------
------------------------------------------------------------
------------------------------------------------------------
------------------------------------------------------------
------------------------------------------------------------
------------------------------------------------------------
------------------------------------------------------------
------------------------------------------------------------
------------------------------------------------------------
------------------------------------------------------------
------------------------------------------------------------
--------------------------------------
>gnl|onekp|PKOX_scaffold_2010367 Isoetes_tegetiformans
------------------------------------------------------------
------------------------------------------------------------
------------------------------------------------------------
------------------------------------------------------------
------------------------------------------------------------
------------------------------------------------------------
------------------------------------------------------------
------------------------------------------------------------
------------------------------------------------------------
------------------------------------------------------------
--VC---------VSDDEE-T---------------------------------------
EIT--------------------------------------TLQT---------------
-------------------------DALVDSKHNSVME----------------------
------------------------NLDVC-TV-----AFPTR-DD--------PDAVE--
-------------------------------VHVSDLNYLQDLV----------YLNDTV
IDFHIKYIQVS-NIE-PERK-Q---MFHFYNSFFFKQLVEFVCA----------------
-TSSLVD--------------------ENKIVKLRKWTKGVDI----------FQKPYLI
LPVHHG------------------FHWSLAIVCF-T-EAFI------------------G
H-------------E-SSP-TCYI-LHLDSM-QN--------------------------
---GHKTNYIYEVIRR-----------------------------YLI-------AEWDS
-------HK---QAG--------DASHKMATDNVLNAPGEKEKNTLT-ILMKRIM-----
---------------------VPRQENEF-------DCGLFLLHFIELFV-------KEA
----------P--SRLNPDSTKH--------------MFGK------QWFKPLEAS-SLR
ILI-----------------------------------RQRIERLLQ-------------
------------------------------------------------------------
------------------------------------------------------------
------------------------------------------------------------
------------------------------------------------------------
------------------------------------------------------------
------------------------------------------------------------
------------------------------------------------------------
------------------------------------------------------------
------------------------------------------------------------
------------------------------------------------------------
------------------------------------------------------------
------------------------------------------------------------
------------------------------------------------------------
------------------------------------------------------------
------------------------------------------------------------
--------------------------------------
>gnl|onekp|PYHZ_scaffold_2071087 Isoetes_sp
------------------------------------------------------------
------------------------------------------------------------
------------------------------------------------------------
------------------------------------------------------------
------------------------------------------------------------
------------------------------------------------------------
------------------------------------------------------------
------------------------------------------------------------
------------------------------------------------------------
------------------------------------------------------------
------------------------------------------------------------
------------------------------------------------------------
------------------------------------------------------------
------------------------------------------------------------
-----------------------------------DLNYLQDLV----------YLNDTV
IDFHIKYIQVS-NIE-PERK-E---MFHFYNSFFFKQLVEFVCA----------------
-TSSLVD--------------------KNKIVKLRKWTKGVDI----------FQKPYLI
LPVHHG------------------FHWSLAIVCF-T-EAFI------------------G
H-------------E-SSP-TCYI-LHLDSM-QN--------------------------
---GHKTNYIYEVIRR-----------------------------YLI-------AEWDS
-------HK---QAG--------DASHKMAIDNVLNAPGEKEKNTPT-VLMKRIM-----
---------------------VPRQENEF-------DCGLFLLHFIELFV-------KEA
----------P--PRLNPDSTKH--------------MFGK------QWFKPLEAS-SLR
MLI-----------------------------------RQRIERLLQ-------------
------------------------------------------------------------
------------------------------------------------------------
------------------------------------------------------------
------------------------------------------------------------
------------------------------------------------------------
------------------------------------------------------------
------------------------------------------------------------
------------------------------------------------------------
------------------------------------------------------------
------------------------------------------------------------
------------------------------------------------------------
------------------------------------------------------------
------------------------------------------------------------
------------------------------------------------------------
------------------------------------------------------------
--------------------------------------
>gnl|onekp|YEPO_scaffold_2018075 cf._Physcomicromitrium_sp
----NIAAICSFAPVT----------GKPFVAIFVDMIGHYPSVDMDNSDDDSDDLEI--
---------------------------------------KVIGDSMTEKL-KDFSDTQLD
DEIEKYKEYVYG--------------------KKSG---L-KLSDEGAKFII------HL
QKLQREQDKRARLIKR-PQAAPAPEKTHSILMNSVEGLARLGLDRRRE-----GQVRRYS
LGH------SEVLAFPLPSR-----------------DSFSNNIRLHSPTS---------
---------------------SAPHEDFDNGKITVSSE------------TTRQFPSPEK
RASFADRATRVSSGEQAG-----PSCRELSTPNQFDK---SEGCSICK-KTSNLKNV-VG
KDG------LYCSVCRRK--------------QNTPDPCFQLDGD---------------
----------------RK-----------------TPAAR------------------TR
-SSRKREREAD-VGR---------------------TPDTA-------------------
-MQI---------DSSDEEIEK-------------------------------------T
RVG---------------------------------------------------------
-------------------------VVERPRRMGLRSSQ---KARM--------------
------------------------EGY---RV-----AYPSR-TD--------SDAVE--
-------------------------------ILPEDIDRLNPME----------FLNDTI
IDFYIKYIQRDEFLG-PEER-Q---RFHFFNSFFYKKLSEVV-S----------------
-LQKKKG--------------------GADFSKLRKWTKGTNI----------FEKDYLF
VPIHDK------------------LHWSLAIICH-PGW---------------------D
K-GT----------D-SER---CI-IHLDSM-SH--------------------------
---GHDSQRVFRLLKS-----------------------------YLV-------AEWKH
-------SV---EAG--------ENEADECIHTVQKLKAD------D-IPCKKVP-----
---------------------VPLQENES-------DCGLFLLHYIQKFA-------ECA
----------P--KTMKLVDLEGS--------WETVGVFGV------DWFLPTEAS-SLR
TSI-----------------------------------QEHLQRLFDQEILE--------
------------------------------------------------------------
------------------------------------------------------------
------------------------------------------------------------
------------------------------------------------------------
---------------------------------------------------------HEK
SACEQVNEDQMNEDVPNDEG--------------------------------RCELVITV
DRETS-------------------------------------------------------
------------------------------------------------------------
------------------------------------------------------------
------------------------------------------------------------
------------------------------------------------------------
------------------------------------------------------------
------------------------------------------------------------
------------------------------------------------------------
------------------------------------------------------------
--------------------------------------
>gnl|onekp|YLJA_scaffold_2015387 Polypodium_amorphum
------------------------------------------------------------
------------------------------------------------------------
------------------------------------------------------------
------------------------------------------------------------
------------------------------------------------------------
------------------------------------------------------------
------------------------------------------------------------
------------------------------------------------------------
------------------------------------------------------------
------------------------------------------------------------
------------------------------------------------------------
------------------------------------------------------------
------------------------------------------------------------
------------------------EDWF--DL-----IFPTK-ED--------HDAVT--
-------------------------------VTQYDFLLLNPDQ----------FLSDTI
IDFYIKYQQSLLS---EEQN-K---RFYFYNSFFFRKLTEADKN---------------P
QHGFEKR--------------------KSSFERVKRWTAKINI----------FEKDYLF
IPIMQS------------------AHWSLVIVCH-PGSLSA------------------G
C-QD-------ACDY-KVP---MI-LHFDSL-EG--------------------------
---CHTF--VEEPIRK-----------------------------YLI-------EAWIE
-------KN---GP-------------NDD-PQ----SLS------M-LKFVAVK-----
---------------------APQQTNYS-------DCGLFLLHYVELFI-------QEA
-------------------LNKD---------SI-D-FAFD------EWFNPAEAS-SKR
GDI-----------------------------------QSLIEHLKAKES----------
----------------------VEKPGNSC------------------------------
------------------------------------------------------------
------------------------------------------------------------
------------------------------------------------------------
------------------------------------------------------------
------------------------------------------------------------
------------------------------------------------------------
------------------------------------------------------------
------------------------------------------------------------
------------------------------------------------------------
------------------------------------------------------------
------------------------------------------------------------
------------------------------------------------------------
------------------------------------------------------------
------------------------------------------------------------
--------------------------------------
>gnl|onekp|UCRN_scaffold_2008446 Megaceros_tosanus
------------------------------------------------------------
------------------------------------------------------------
------------------------------------------------------------
------------------------------------------------------------
------------------------------------------------------------
------------------------------------------------------------
------------------------------------------------------------
------------------------------------------------------------
------------------------------------------------------------
-RREKRICDAPAIGQ---------------------SMDTA-------------------
-MEL---------FSSDDE-GS-----------------------------------EQV
PLS--------------------------------------PSTK---------------
-----------------------ISGNGRSRRHGLRPST---TCSL--------------
------------------------EQR---TI-----AYPSR-DD--------PDAIE--
-------------------------------VPSSDLQRLAPLE----------FLNDTI
IDFYIKYIQT-FEEN-GKDK-E---RFHFFNSFFYKKLSDIV-H----------------
-QKSKRGD--------YKDSKENK---EKEILKMQKWTKGTDI----------FDKAYLF
VPVHDN------------------LHWSLAIICL-PPS--A------------------D
G-DS----------Q-YDP---CI-YHLDSM-QP--------------------------
---GHNSQYIFKALRM-----------------------------YLV-------AEWRH
-------RL---EQE--------RTGFDCPLSKRLKMSAD------T-FQAKRVP-----
---------------------VPQQENES-------DCGLFLLHYIERFI-------KDS
----------P--SHLRWG--DS----------LHDKLFGR------KWFDSRDAS-SLR
DTI-----------------------------------RALLESLFE-------------
------------------------------------------------------------
------------------------------------------------------------
------------------------------------------------------------
------------------------------------------------------------
------------------------------------------------------------
------------------------------------------------------------
------------------------------------------------------------
------------------------------------------------------------
------------------------------------------------------------
------------------------------------------------------------
------------------------------------------------------------
------------------------------------------------------------
------------------------------------------------------------
------------------------------------------------------------
------------------------------------------------------------
--------------------------------------
>gnl|onekp|CJNT_scaffold_2081635 Polypodium_glycyrrhiza
------------------------------------------------------------
------------------------------------------------------------
------------------------------------------------------------
------------------------------------------------------------
------------------------------------------------------------
------------------------------------------------------------
------------------------------------------------------------
------------------------------------------------------------
------------------------------------------------------------
------------------------------------------------------------
------------------------------------------------------------
------------------------------------------------------------
------------------------------------------------------------
---------------------------F--DL-----IFPTK-ED--------HDAVT--
-------------------------------VTQYDFLLLNPDQ----------FLSDTI
IDFYIKYQQSLLS---EEQN-K---RFYFYNSFFFRKLTEEDKT---------------P
QQGFEKR--------------------KSFFERVKRWTAKINI----------FEKDYLF
IPIMQS------------------AHWSLVIVCH-PGSLSA------------------G
C-QN-------ACDC-KVP---MI-MHFDSL-EG--------------------------
---CHTF--VEEPIRK-----------------------------YLI-------EAWNE
-------KN---GP-------------NDD-PQ----SLS------M-LKFVAVK-----
---------------------APQQTNYS-------DCGLFLLHYVELFI-------QEA
-------------------LNKG---------SI-D-FAFD------EWFNPAQAS-SKR
GDI-----------------------------------RSLIEHL---------------
------------------------------------------------------------
------------------------------------------------------------
------------------------------------------------------------
------------------------------------------------------------
------------------------------------------------------------
------------------------------------------------------------
------------------------------------------------------------
------------------------------------------------------------
------------------------------------------------------------
------------------------------------------------------------
------------------------------------------------------------
------------------------------------------------------------
------------------------------------------------------------
------------------------------------------------------------
------------------------------------------------------------
--------------------------------------
>gnl|onekp|RCBT_scaffold_2028690 Sphagnum_palustre
------------------------------------------------------------
------------------------------------------------------------
------------------------------------------------------------
------------------------------------------------------------
------------------------------------------------------------
------------------------------------------------------------
---------------------------------QFDS---SIMCKHCQKISSNLHHV-SG
EGGG----VLLCSACRRKWSFL--------ERLKSAVPAIHRDAK---------------
----------------RP------------------NASL------------------DQ
-NRAKRKFEAAVVGG---------------------TQATA-------------------
-LEL---------ETSDDE-ED-------------------------------------T
QIG--------------------------------------GTGSTC-------------
----------------------NLSGSDQTKLLHSCNTI---AKRM--------------
------------------------EGH---KV-----AYPSR-DD--------PEAVE--
-------------------------------IVHSDLLRLAPEE----------FLNDTV
IDFYIKYIQRPEALT-LEDK-K---RFHFFNSFFYKKLSEVI-R----------------
-GKKKKG--------------------GGDFLKLRKWTKGMNI----------FEKDYLF
VPIHNS------------------LHWSLAIICF-PGA-DG------------------D
L-QS----------S-SEC---CI-IHLDSLITG--------------------------
---GHKSQGVFNCLRS-----------------------------YLV-------AEWKY
-------RR---ELH--------KDIEDLSVKTL-PLKAE------S-IRGRRVQ-----
---------------------VPLQDNES-------DCGLFLLHYIELFV-------KDA
----------P--STFRLCDLDS------------RDLFGR------SWFPSEDAS-GLR
ASI-----------------------------------LQHLESLFQKE-----------
------------------------------------------------------------
------------------------------------------------------------
------------------------------------------------------------
------------------------------------------------------------
------------------------------------------------------------
------------------------------------------------------------
------------------------------------------------------------
------------------------------------------------------------
------------------------------------------------------------
------------------------------------------------------------
------------------------------------------------------------
------------------------------------------------------------
------------------------------------------------------------
------------------------------------------------------------
------------------------------------------------------------
--------------------------------------
>gnl|onekp|IXLH_scaffold_2004169 Polypodium_hesperium
------------------------------------------------------------
------------------------------------------------------------
------------------------------------------------------------
------------------------------------------------------------
------------------------------------------------------------
------------------------------------------------------------
------------------------------------------------------------
------------------------------------------------------------
------------------------------------------------------------
------------------------------------------------------------
------------------------------------------------------------
------------------------------------------------------------
------------------------------------------------------------
------------------------EDWF--DL-----IFPTK-ED--------HDAVT--
-------------------------------VTQYDFLLLNPDQ----------FLSDTI
IDFYIKYQQSLLS---EEQN-K---RFYFYNSFFFRKLTEADKN---------------P
QHGFEKR--------------------KSSFERVKRWTAKINI----------FEKDYLF
IPIMQS------------------AHWSLVIVCH-PGSLSA------------------G
C-QD-------ACDY-KVP---MI-LHFDSL-EG--------------------------
---CHTF--VEEPIRK-----------------------------YLI-------EAWIE
-------KN---GP-------------NDD-PQ----SLS------M-LKFVAVK-----
---------------------APQQTNYS-------DCGLFLLHYVELFI-------QEA
-------------------LNK-----------I-D-FAFD------EWFNPAEAS-SKR
GDI-----------------------------------QSLIEHLKAKES----------
----------------------AEKPGNS-------------------------------
------------------------------------------------------------
------------------------------------------------------------
------------------------------------------------------------
------------------------------------------------------------
------------------------------------------------------------
------------------------------------------------------------
------------------------------------------------------------
------------------------------------------------------------
------------------------------------------------------------
------------------------------------------------------------
------------------------------------------------------------
------------------------------------------------------------
------------------------------------------------------------
------------------------------------------------------------
--------------------------------------
>gnl|onekp|IHWO_scaffold_2005391 Marchantia_paleacea
------------------------------------------------------------
------------------------------------------------------------
------------------------------------------------------------
------------------------------------------------------------
------------------------------------------------------------
------------------------------------------------------------
--------TRANSGEQAG-----PSSRQGLRSGQ------LKPCNGCNRMVSPTNLHSIG
TGVDC---EVYCPSCSQKFFPLNGSHMHSSKHGQLSNSSESSDDD---------------
--------------SLKKS-----------------------------------------
-NGAKRRRHSP------------------------NTEEPAGP-----------------
VVEI---------FSSDED-DN--------------------------------------
DTG--------------------------------------DMSAVF-------------
----------------------KPLHIDQQKGYALRSTN---ARRM--------------
------------------------EDF---KL-----AYPSR-ED--------PEAVE--
-------------------------------VEYQDLGRLAPLE----------FLNDTI
IDFYIKYMQRPEFLS-SEQK-K---RFHFFNSFFYKKLYETANPQ---------------
-QQSKKH--------------------GADLSKLRKWTKGTNV----------FEKDYLF
VPIHDK------------------FHWSLAIICH-PGAKNE------------------D
S-------------E-SER---CI-LHLDSM-NP--------------------------
---GHKSAGVFRLLKM-----------------------------YMV-------AEWAH
-------QA---EED--------GNGGPRQGISM------------E-FTTKKVQ-----
---------------------VPQQDNES-------DCGLFLLHYIQCFL-------QEA
----------P--ARFKLSDLES------------SNLFGR------NWFRPSKAS-QLR
QEI-----------------------------------LDLLERLFEE------------
------------------------------------------------------------
------------------------------------------------------------
------------------------------------------------------------
------------------------------------------------------------
------------------------------------------------------------
------------------------------------------------------------
------------------------------------------------------------
------------------------------------------------------------
------------------------------------------------------------
------------------------------------------------------------
------------------------------------------------------------
------------------------------------------------------------
------------------------------------------------------------
------------------------------------------------------------
------------------------------------------------------------
--------------------------------------
>gnl|onekp|IXLH_scaffold_2004170 Polypodium_hesperium
------------------------------------------------------------
------------------------------------------------------------
------------------------------------------------------------
------------------------------------------------------------
------------------------------------------------------------
------------------------------------------------------------
------------------------------------------------------------
------------------------------------------------------------
------------------------------------------------------------
------------------------------------------------------------
------------------------------------------------------------
------------------------------------------------------------
------------------------------------------------------------
------------------------DDWF--DL-----IFPTK-ED--------HDAVT--
-------------------------------VTQYDFLLLNPDQ----------FLSDTI
IDFYIKYQQSLLS---EEQN-K---RFYFYNSFFFRKLTEEDKT---------------P
QQGFEKR--------------------KSSFERVKRWTAKINI----------FEKDYLF
IPIMQS------------------AHWSLVIVCH-PGSLSA------------------G
C-QD-------ACDY-KVP---MI-LHFDSL-EG--------------------------
---CHTF--VEEPIRK-----------------------------YLI-------EAWIE
-------KN---GP-------------NDD-PQ----SLS------M-LKFVAVK-----
---------------------APQQTNYS-------DCGLFLLHYVELFI-------QEA
-------------------LNKD---------SI-D-FAFD------EWFNPAEAS-SKR
GDI-----------------------------------QSLIEHLKAKES----------
----------------------AEKPGNSC------------------------------
------------------------------------------------------------
------------------------------------------------------------
------------------------------------------------------------
------------------------------------------------------------
------------------------------------------------------------
------------------------------------------------------------
------------------------------------------------------------
------------------------------------------------------------
------------------------------------------------------------
------------------------------------------------------------
------------------------------------------------------------
------------------------------------------------------------
------------------------------------------------------------
------------------------------------------------------------
--------------------------------------
>gnl|onekp|AKRH_scaffold_2021886 Gylcine_soja
------------------------------------------------------------
------------------------------------------------------------
------------------------------------------------------------
------------------------------------------------------------
------------------------------------------------------------
------------------------------------------------------------
------------------------------------------------------------
------------------------------------------------------------
-------------------LFQ------SS----GTVIIKLRVI-------------SHN
-ASQSNHVSDAS-G----------------------IEELEIAVADYNWS-LR-------
HRQI---------TSLNLKY--------------------------------------LA
SWN--------------------------------------MALR---------------
-----------------------VDVEGNGTD--SRG-S---RCYF--------------
------PNFE--------------EHFD--DV-----IYP-K-GD--------PDAVS--
-------------------------------LSKRDVDLLQPDT----------FINDTI
IDFYIQYLKNQIP---DKEK-P---RFHFFNSFFFRKLADMDK----------------N
PSSASDG--------------------KAAFLRVRKWTRKVNL----------FAKDYIF
IPVNFN------------------LHWSLIVICH-PGELVN-FN---------------D
K-EL-------DNSL-KVP---CI-LHMDSI-KG--------------------------
---SHSG--LKNLVQS-----------------------------YLW-------EEWKE
-------RH---KD----------TLGEDL-SS----RFL------N-MRFLPLA-----
---------------------LPQQENSY-------DCGLFLLHYLELFL-------AEA
----------P--LNFNPFKLTK---------FS-N-FLNV------DWFLP--------
------------------------------------------------------------
------------------------------------------------------------
------------------------------------------------------------
------------------------------------------------------------
------------------------------------------------------------
------------------------------------------------------------
------------------------------------------------------------
------------------------------------------------------------
------------------------------------------------------------
------------------------------------------------------------
------------------------------------------------------------
------------------------------------------------------------
------------------------------------------------------------
------------------------------------------------------------
------------------------------------------------------------
------------------------------------------------------------
--------------------------------------
>gnl|onekp|UHLI_scaffold_2091337 Sphagnum_recurvatum
------------------------------------------------------------
------------------------------------------------------------
------------------------------------------------------------
------------------------------------------------------------
------------------------------------------------------------
------------------------------------------------------------
------------------------------------------------------------
------------------------------------------------------------
------------------------------------------------------------
------------------------------------------------------------
---L---------ETSDDE-ED-------------------------------------T
QIG--------------------------------------GTGSTC-------------
----------------------YLSGSDQTKLLHSCNTI---AKRM--------------
------------------------EGH---KV-----AYPSR-DD--------PEAVE--
-------------------------------IVHSDLLRLAPEE----------FLNDTV
IDFYIKYIQRPEALT-LEDK-K---RFHFFNSFFYKKLSEVI-R----------------
-GKKKKG--------------------GGDFLKLRKWTKGMNI----------FEKDYLF
VPIHNS------------------LHWSLAIICF-PGA-DA------------------D
L-QS----------S-SEC---CI-IHLDSLITG--------------------------
---GHKSQGVFNCLRS-----------------------------YLV-------AEWKY
-------RR---ELH--------KDIGDFSVKTL-PLKAE------S-IRGRRVQ-----
---------------------VPLQDNES-------DCGLFLLHYIELFV-------KDA
----------P--STFRLHDLDS------------RDLFGR------SWFPSEDAS-GLR
ASI-----------------------------------LQHLESLFQKEASL--------
------------------------------------------------------------
------------------------------------------------------------
------------------------------------------------------------
------------------------------------------------------------
---------------------------------------------------------SSH
SE----------------------------------------------------PVVLET
VGE---------------------------------------------------------
------------------------------------------------------------
------------------------------------------------------------
------------------------------------------------------------
------------------------------------------------------------
------------------------------------------------------------
------------------------------------------------------------
------------------------------------------------------------
------------------------------------------------------------
--------------------------------------
>gnl|onekp|YEPO_scaffold_2006248 cf._Physcomicromitrium_sp
------------------------------------------------------------
------------------------------------------------------------
------------------------------------------------------------
------------------------------------------------------------
------------------------------------------------------------
------------------------------------------------------------
------------------------------------------------------------
------------------------------------------------------------
------------------------------------------------------------
------------------------------------------------------------
------------------------------------------------------------
------------------------------------------------------------
------------------------------------------------------------
------------------------------------------------------------
------------------------------------------------------------
-------------------------------------------H----------------
-DQKKKG--------------------EADFSKLRKWTKGTNI----------FEKDYLF
VPIHDK------------------LHWSLAIICF-PGF---------------------D
K-GG----------Q-SER---CI-IHLDSM-TH--------------------------
---GHDSQRVFRLLRS-----------------------------YIV-------AEWKH
-------RV---ETC--------ENEADECTLSVQRLKAE------E-IMCKKVP-----
---------------------VPLQDNES-------DCGLFLLHYIQKFV-------EYA
----------P--KTLKSRDLDGN--------WENLGVFGR------DWFLSTEAS-SLR
TSI-----------------------------------LEHLCRLFKQEYSI--------
------------------------------------------------------------
------------------------------------------------------------
------------------------------------------------------------
------------------------------------------------------------
---------------------------------------------------------LEQ
AN----------------------------------------------------NPVIPL
DGEAT-------------------------------------------------------
------------------------------------------------------------
------------------------------------------------------------
------------------------------------------------------------
------------------------------------------------------------
------------------------------------------------------------
------------------------------------------------------------
------------------------------------------------------------
------------------------------------------------------------
--------------------------------------
>gnl|onekp|RIDD_scaffold_2029657 Gylcine_soja
-VDEAGAMF-----------NLEKGGSDTSPDSVEDIYDSK----ENSSVLEADKQSNLI
SHESR-HHFKIDIHNHNKLEKMDTSSEVSSPETSQNESIDVNSEADDSMD-ESAPTSPAS
DFPENGVSLN-------------------------------GCG----------------
----LNGTDNS-------------------------------------------------
--------------------------------------DMDDT-----------------
------------------------------------------------------------
---------------------------------------------MEVVLHPDYVIYQDN
YY------------LGPKLTFSPC-----FVKINVSTACIK-QEAFDLEWA---------
---------VDDLIDINCQLFQ------SS----GTVIIKLRVI-------------SHN
-ASQSNHVSDAS-G----------------------IEELEIAVADYNWS-LR-------
HRQI---------TSLNLKY--------------------------------------LA
SWN--------------------------------------MALR---------------
-----------------------VDVEGNGTD--SRG-S---RCYF--------------
------PNFE--------------EHFD--DV-----IYP-K-GD--------PDAVS--
-------------------------------LSKRDVDLLQPDT----------FINDTI
IDFYIQYLKNQIP---DKEK-P---RFHFFNSFFFRKLADMDK----------------N
PSSASDG--------------------KAAFLRVRKWTRKVNL----------FAKDYIF
IPVNFN------------------LHWSLIVICH-PGEVVN-FN---------------D
K-EP-------DNSL-KVP---CI-LHMDSI-KG--------------------------
---SHSG--LKNLVQS-----------------------------YLW-------EEWKE
-------RH---KD----------TLGEDL-SS----RFL------N-MRFLPLA-----
---------------------LPQQENSY-------DCGLFLLHYLELFL-------AEA
----------P--LNFNPFKLTK---------FS-N-FLNV------DWFLPAEAF-LKR
TLI-----------------------------------QKLIFELVENH-----------
------------------G---SHEISSS-------------------------------
------------DCS---------------------------------------------
------------------------------------------------------------
------------------------------------------------------------
------------------------------------------------------------
------------------------------------------------------------
------------------------------------------------------------
------------------------------------------------------------
------------------------------------------------------------
------------------------------------------------------------
------------------------------------------------------------
------------------------------------------------------------
------------------------------------------------------------
------------------------------------------------------------
------------------------------------------------------------
--------------------------------------
>gnl|onekp|FPLR_scaffold_2021422 Gylcine_soja
------------------------------------------------------------
------------------------------------------------------------
------------------------------------------------------------
------------------------------------------------------------
------------------------------------------------------------
------------------------------------------------------------
------------------------------------------------------------
------------------------------------------------------------
------------------------------------------------------------
------------------------------------------------------------
------------------------------------------------------------
------------------------------------------------------------
------------------------------------------------------------
------------------------------------------------------------
------------------------------------------------------------
------------------------------------------------------------
------------------------------------------------------EKDYIF
IPINYS------------------LHWSLIVICH-PAEVMTCYR---------------D
E-ET-------KGSP-KEA---CI-LHMDSL-RG--------------------------
---SHKG--LKNVFQS-----------------------------YLC-------EEWKE
-------RH---SN----------V-VDDV-SS----KFL------H-LRFISLE-----
---------------------LPQQENLY-------DCGLFLLHYVECFL-------EEA
----------P--MNFNPFMITK---------SS-N-FLSS------NWFPPPEAS-LKR
SHI-----------------------------------Q---------------------
------------------------------------------------------------
------------------------------------------------------------
------------------------------------------------------------
------------------------------------------------------------
------------------------------------------------------------
------------------------------------------------------------
------------------------------------------------------------
------------------------------------------------------------
------------------------------------------------------------
------------------------------------------------------------
------------------------------------------------------------
------------------------------------------------------------
------------------------------------------------------------
------------------------------------------------------------
------------------------------------------------------------
--------------------------------------
>gnl|onekp|UGJI_scaffold_2123954 Lycopersicon_cheesmanii
------------------------------------------------------------
------------------------------------------------------------
------------------------------------------------------------
------------------------------------------------------------
------------------------------------------------------------
------------------------------------------------------------
------------------------------------------------------------
------------------------------------------------------------
------------------------------------------------------------
------------------------------------------------------------
------------------------------------------------------------
------------------------------------------------------------
------------------------------------------------------------
------------------------------------------------------------
------------------------------------------------------------
------------------------------------------------------------
---------------------------------------------------------YIF
LPIHEN------------------HHWSLVIICI-PDK----------------------
--ED----------Q-LGP---IV-LHLDSL-GL--------------------------
----HCSSSLFRTIKK-----------------------------FLI-------EEWKF
-------L----R-Q--------GVVADCSFADKIWENLPR-----R-IDDNIIL-----
---------------------VPRQGNEY-------DCGLFVLFYMERFI-------AEV
----------H--ERLKKKDLT---------------MFGR------KWFKPEEAS-SMR
RII-----------------------------------RDILEEKFRN------------
------------------------------------------------------------
------------------------------------------------------------
------------------------------------------------------------
------------------------------------------------------------
------------------------------------------------------------
------------------------------------------------------------
------------------------------------------------------------
------------------------------------------------------------
------------------------------------------------------------
------------------------------------------------------------
------------------------------------------------------------
------------------------------------------------------------
------------------------------------------------------------
------------------------------------------------------------
------------------------------------------------------------
--------------------------------------
>gnl|onekp|VMNH_scaffold_2087569 Sinapis_alba
------------------------------------------------------------
------------------------------------------------------------
------------------------------------------------------------
------------------------------------------------------------
------------------------------------------------------------
------------------------------------------------------------
------------------------------------------------------------
------------------------------------------------------------
------------------------------------------------------------
--REWSSKAPLSQRS---------------------SSRK-----------KS-------
DDKV---------INLDEE-EP--------------------------------------
------------------------------------------------------------
-------------------------ESPAVV-EEAHELP-----EG--------------
------------------------LPE---DI-----CYPSR-DD--------PDLVQ--
-------------------------------VSLKDLKCLSPRE----------YLTSPV
INFYIRFLQHQVFAA-NQTA-A---DCHFFNTFFYKKLIEAVSY----------------
-K-GNDK--------------------EAFFVKLRRWWKGFDL----------FRKSYIF
IPIHED------------------LHWSLVIICI-PDK----------------------
--ED----------E-SGL---TI-LHLDSL-GL--------------------------
----HPTRLIFSNVKR-----------------------------FLI-------EEWSY
-------LN---Q-D--------ASLPDLPISEKIWSDLPH-----R-INEAEVK-----
---------------------VPHQMNDF-------DCGLFVLFFIQRFI-------EDA
----------P--QRLKLQDLG---------------MIHK------KWFKPNEAS-ALR
IKI-----------------------------------WNKLIELFRENNQ---------
------------------------------------------------------------
------------------------------------------------------------
------------------------------------------------------------
------------------------------------------------------------
------------------------------------------------------------
------------------------------------------------------------
------------------------------------------------------------
------------------------------------------------------------
------------------------------------------------------------
------------------------------------------------------------
------------------------------------------------------------
------------------------------------------------------------
------------------------------------------------------------
------------------------------------------------------------
------------------------------------------------------------
--------------------------------------
>gnl|onekp|ZZOL_scaffold_2008099 Selaginella_stauntoniana
M-----------------------------------VIEYVYEALT--DGLVEEPVMVLD
--------------------------------------------TPANDA-KKLCDFELE
EKIQRFT--------------------------------S-HTQDSSLKVDKTKL-VSFL
DALLAEKSRREKSKET-GATS---------------------------------------
-------------------------------------LQQMKNVRFNLLEVASALIE---
-----------------------------------------------------------T
HLLTQERKVEINLSRGLS-----P----------------------PRAFDSELKIL---
------------------------------RFQRGRKQSPATEMP---------------
----------------KSC----------SNGLSSKTTVA--------------------
-ERGKQHRFSPQVLD---------------------AEETAA---------RRNTRSSPD
TVVL---------FSSDDE-N---------------------------------------
EIK--------------------------------------VMEP---------------
-------------------------AAISTRRTSSRIAA---RRKM--------------
------------------------DLNM--KI-----AYPSK-DD--------PDALE--
-------------------------------VYYGDFSRLQPAE----------FLNDTV
IDFYIKYLQRE-AID-AERK-E---KFHFYSSFFFKKLSEAFDT----------------
-EA--KQ--------------------VEAFSKLRKWTKGIDI----------FSKSYLF
LPINDR------------------LHWSLAIVCF-SLS---------------------D
G-------------G-LTP---YI-FHLDSL-DN--------------------------
---GHSSRELFKYIQK-----------------------------YLE-------LEHAQ
-------ME---TAI--------EVKWR------------------E-TVKKRVE-----
---------------------VPRQENEY-------DCGLFLLYYIKRFV-------ETA
----------P--LPCKLTDTTS--------------LFGK------RWFKPSDAS-MLR
WTI-----------------------------------REILENLFEATSPE--------
------------------------------------------------------------
------------------------------------------------------------
------------------------------------------------------------
------------------------------------------------------------
------------------------------------------------------------
------------------------------------------------------------
------------------------------------------------------------
------------------------------------------------------------
------------------------------------------------------------
------------------------------------------------------------
------------------------------------------------------------
------------------------------------------------------------
------------------------------------------------------------
------------------------------------------------------------
------------------------------------------------------------
--------------------------------------
>gnl|onekp|TJMB_scaffold_2019043 Gylcine_soja
------------------------------------------------------------
------------------------------------------------------------
------------------------------------------------------------
------------------------------------------------------------
-----------------------------------------DI-----------------
------------------------------------------------------------
--------------------------------------------EKVVDVIPNFIQYEDL
YS------------TRSRLTFSCN-----SLKLEGSTNNGT-RESFKIEWA---------
---------TEEIRKIESCWFG------NI----ETASINLLLK-------------PKD
-FTEAGNTNQNP-G----------------------FKLLKFAVYDSCWY-KA-------
EEAI---------KLLDMRYTDIWS--------------------------------TFL
DVD--------------------------------------ADNS---------------
-----------------------GSISALGQD--CFFSQ---KHYF--------------
------PNFD--------------EAFD--EV-----IYP-M-GE--------PDAVS--
-------------------------------FSMR--ELLQPQT----------FINDTI
IDFYIKYLKKKLP---TDEQ-N---RFHFFNSFFFRKLADLDK----------------D
PSSACDG--------------------RAAFQRVRKWTRKVNL----------FEKDYIF
IPINYS------------------LHWSLIVICH-PAEVMTCYR---------------D
E-ET-------KGSP-KEA---CI-LHMDSL-KG--------------------------
---IHVH--LQNVFQS-----------------------------YLC-------EEWKE
-------RH---NN----------V-RDDV-SP----KFL------D-LPFVPLE-----
---------------------LPQQQNAY-------DCGIFLLHYVERFL-------EQA
----------P--INFN-----R---------ST-K-FS----------VPPPDAS-LKR
SHI-----------------------------------HKLL------------------
------------------------------------------------------------
------------------------------------------------------------
------------------------------------------------------------
------------------------------------------------------------
------------------------------------------------------------
------------------------------------------------------------
------------------------------------------------------------
------------------------------------------------------------
------------------------------------------------------------
------------------------------------------------------------
------------------------------------------------------------
------------------------------------------------------------
------------------------------------------------------------
------------------------------------------------------------
------------------------------------------------------------
--------------------------------------
>gnl|onekp|LQUX_scaffold_2026508 Gylcine_soja
------------------------------------------------------------
------------------------------------------------------------
------------------------------------------------------------
------------------------------------------------------------
------------------------------------------------------------
------------------------------------------------------------
------------------------------------------------------------
------------------------------------------------------------
------------------------------------------------------------
------------------------------------------------------------
------------------------------------------------------------
------------------------------------------------------------
------------------------------------------------------------
------------------------------------------------------------
------------------------------------------------------------
------------------------------------------------------------
------------------------------------------------------------
-------------------------HWSLIIICI-PDK----------------------
--ED----------E-SGP---II-LHLDSL-GL--------------------------
----HSSKSVFDNIKS-----------------------------YLI-------EEKNY
-------MD---R-E--------DMASDVSIADRIWKCLPR-----R-IESQIIQ-----
---------------------VPQQKNDY-------DCGLFVLYFIERFM-------EEA
----------P--ERLKMKDLD---------------MFGR------RWFKPQEAS-NLR
VKI---------------------------------------------------------
------------------------------------------------------------
------------------------------------------------------------
------------------------------------------------------------
------------------------------------------------------------
------------------------------------------------------------
------------------------------------------------------------
------------------------------------------------------------
------------------------------------------------------------
------------------------------------------------------------
------------------------------------------------------------
------------------------------------------------------------
------------------------------------------------------------
------------------------------------------------------------
------------------------------------------------------------
------------------------------------------------------------
--------------------------------------
>gnl|onekp|JKAA_scaffold_2001828 Selaginella_wallacei
------------------------------------------------------------
------------------------------------------------------------
------------------------------------------------------------
--------LLDEP-----------------------------------------------
-------------------------------------ADAVDKVDA--------------
------------------------------------------------------------
------------STKKK-------------------------------------------
-----------------------------------PARNSSARRS---------------
----------------G------------------------------------------K
-KKRKKDIVRAHFGV---------------------REPGTL---------AE-------
-ALQ---------VTKKDE-----------------------------------------
------------------------------------------------------------
----------------------VHLVIDDEH---EDPVK---ESYC--------------
------------------------KRK---TV-----AFP-S-SD--------PDAVE--
-------------------------------VDAADLECLCETQ----------YLNDTV
IDFYIKHLQVIRS---SDAR-S---RYHVFSSFFFTKLAEAVCI----------------
-E--------------------------NQMSKLRKWTRGVNI----------FEKTYLI
MPVHHK------------------LHWSLAIVCFLEPP----------------------
--RS---------DS-YGR--CCL-LHLDSM-KT--------------------------
---GHDSHIVYEVLRR-----------------------------YLS-------AEWKL
-------HH---NGH---IG---TISSK------------------N-VHVRKVK-----
---------------------VPQQENSY-------DCGLFVLHFLEQFV-------ENA
----------P--PSFDLEVVKDM----------------S------NWFKATEAS-ELR
VVI-----------------------------------RQLIEKVF--------------
------------------------------------------------------------
------------------------------------------------------------
------------------------------------------------------------
------------------------------------------------------------
------------------------------------------------------------
------------------------------------------------------------
------------------------------------------------------------
------------------------------------------------------------
------------------------------------------------------------
------------------------------------------------------------
------------------------------------------------------------
------------------------------------------------------------
------------------------------------------------------------
------------------------------------------------------------
------------------------------------------------------------
--------------------------------------
>gnl|onekp|AKRH_scaffold_2016249 Gylcine_soja
------------------------------------------------------------
------------------------------------------------------------
------------------------------------------------------------
------------------------------------------------------------
------------------------------------------------------------
------------------------------------------------------------
------------------------------------------------------------
------------------------------------------------------------
------------------------------------------------------------
------------------------------------------------------------
------------------------------------------------------------
------------------------------------------------------------
------------------------------------------------------------
------------------------------------------------------------
------------------------------------------------------------
------------------------------------KLVDLSTH---------------N
PSIACDG--------------------KAAFQRVSEWTRKVNL----------FEKDYIF
IPINYS------------------LHWSLIVICH-PAEVMTCYR---------------D
E-ET-------KGSP-KEA---CI-LHMDSR-KG--------------------------
---IHQD--LHNVFQS-----------------------------YLC-------EEWKE
-------RH---NN----------V-RDDV-SP----KFL------D-LPFVPLE-----
---------------------LPQQQNAY-------DCGIFLLHYVERFL-------EKA
----------P--INFN-----R---------SL-I-TNFS------SWFPPLDAS-LKR
SHI-----------------------------------HKLLIAAEGDNKMIV-------
-----------------GG---SVNPQNN-------------------------------
------------TQLSAALLGG--------------------------------------
------------------DVEDHA--VNGGSNGD--------------------------
------------------------------------------------------------
-----DALTINNL-------------LS-NLARQEDY--------------------FNK
RLQW--REFQSNKHKRQDD----------------------------------DWLDKLK
DLKKRAID------------------VKNSLHQSGS----------TNELPK--------
-------------PSE------------LDFEFYELSEVN--------------------
--------PWVSRDEKV-------------------------------------------
------------------------------------------------------------
--KEMWDLLEDEEVFI---------------------------------------IGIDG
MGG-------------------------------VGKT-------FMATHIKNEI-----
-KRKGTFKD----------------------VFWVT-----------------------V
SHDFTTFKL---------------------------------------------------
------------------------------------------------------------
--------------------------------------
>gnl|onekp|GYFU_scaffold_2015684 Polypodium_hesperium
------------------------------------------------------------
------------------------------------------------------------
------------------------------------------------------------
------------------------------------------------------------
------------------------------------------------------------
------------------------------------------------------------
------------------------------------------------------------
------------------------------------------------------------
------------------------------------------------------------
------------------------------------------------------------
------------------------------------------------------------
------------------------------------------------------------
------------------------------------------------------------
------------------------EDWF--DL-----IFPTK-ED--------HDAVT--
-------------------------------VTEYDFLLLNPDQ----------FLSDTI
IDFYIKYQQSLLS---EEQN-K---RFYFYNSFFFRKLTEEDKT---------------P
QQGFEKR--------------------KSSFERVKRWTAKINI----------FEKDYLF
IPIMQS------------------AHWSLVIVCH-PGSLSA------------------G
C-QN-------ACDC-KVP---MI-MHFDSL-EG--------------------------
---CHTF--VEEPIRK-----------------------------YLI-------EAWIE
-------KN---GP-------------NDD-PQ----SLS------M-LKFVAVK-----
---------------------APQQTNYS-------DCGLFLLHYVELFI-------QEA
------------------------------------------------------------
------------------------------------------------------------
------------------------------------------------------------
------------------------------------------------------------
------------------------------------------------------------
------------------------------------------------------------
------------------------------------------------------------
------------------------------------------------------------
------------------------------------------------------------
------------------------------------------------------------
------------------------------------------------------------
------------------------------------------------------------
------------------------------------------------------------
------------------------------------------------------------
------------------------------------------------------------
------------------------------------------------------------
------------------------------------------------------------
--------------------------------------
>gnl|onekp|LXGM_scaffold_2017111 Glycine_soja
------------------------------------------------------------
------------------------------------------------------------
------------------------------------------------------------
------------------------------------------------------------
------------------------------------------------------------
------------------------------------------------------------
------------------------------------------------------------
------------------------------------------------------------
------------------------------------------------------------
------------------------------------------------------------
------------------------------------------------------------
------------------------------------------------------------
------------------------------------------------------------
------------------------------------------------------------
------------------------------------------------------------
------------------------------------------------------------
--------------------------------------------------------DYIF
IPINYS------------------LHWSLIVICH-PAEVMTCYR---------------D
E-ET-------KGSP-KEA---CI-LHMDSL-KG--------------------------
---IHVH--LQNVFQS-----------------------------YLC-------EEWKE
-------RH---NN----------V-RDDV-SP----KFL------D-LPFVPLE-----
---------------------LPQQQNAY-------DCGIFLLHYVERFL-------EQA
----------P--INFN-----R---------ST-K-FS----------VPPPDAS-LKR
SHI-----------------------------------HKLLI-----------------
------------------------------------------------------------
------------------------------------------------------------
------------------------------------------------------------
------------------------------------------------------------
------------------------------------------------------------
------------------------------------------------------------
------------------------------------------------------------
------------------------------------------------------------
------------------------------------------------------------
------------------------------------------------------------
------------------------------------------------------------
------------------------------------------------------------
------------------------------------------------------------
------------------------------------------------------------
------------------------------------------------------------
--------------------------------------
>gnl|onekp|GYFU_scaffold_2015685 Polypodium_hesperium
------------------------------------------------------------
------------------------------------------------------------
------------------------------------------------------------
------------------------------------------------------------
------------------------------------------------------------
------------------------------------------------------------
------------------------------------------------------------
------------------------------------------------------------
------------------------------------------------------------
------------------------------------------------------------
------------------------------------------------------------
------------------------------------------------------------
------------------------------------------------------------
------------------------DDWF--DL-----IFPTK-ED--------HDAVT--
-------------------------------VTEYDFLLLNPDQ----------FLSDTI
IDFYIKYQQSLLS---EEQN-K---RFYFYNSFFFRKLTEEDKT---------------P
QQGFEKR--------------------KSSFERVKRWTAKINI----------FEKDYLF
IPIMQS------------------AHWSLVIVCH-PGSLSA------------------G
C-QN-------ACDC-KVP---MI-MHFDSL-EG--------------------------
---CHTF--VEEPIRK-----------------------------YLI-------EAWIE
-------KN---GP-------------NDD-PQ----SLS------M-LKFVAVK-----
---------------------APQQTNYS-------DCGLFLLHYVELFI-------QEA
------------------------------------------------------------
------------------------------------------------------------
------------------------------------------------------------
------------------------------------------------------------
------------------------------------------------------------
------------------------------------------------------------
------------------------------------------------------------
------------------------------------------------------------
------------------------------------------------------------
------------------------------------------------------------
------------------------------------------------------------
------------------------------------------------------------
------------------------------------------------------------
------------------------------------------------------------
------------------------------------------------------------
------------------------------------------------------------
------------------------------------------------------------
--------------------------------------
>gnl|onekp|FPLR_scaffold_2000951 Gylcine_soja
------------------------------------------------------------
------------------------------------------------------------
------------------------------------------------------------
------------------------------------------------------------
------------------------------------------------------------
------------------------------------------------------------
------------------------------------------------------------
------------------------------------------------------------
------------------------------------------------------------
------HVSDAS-G----------------------IEELEIAVADYNWS-LR-------
HRQI---------TSLNLKY--------------------------------------LA
SWN--------------------------------------MALR---------------
-----------------------ADVEGNKTD--SRG-S---RCYF--------------
------PNFE--------------EPFD--DV-----IYP-K-GD--------PDAVS--
-------------------------------LSKRDVDLLQPDT----------FINDTI
IDFYIQYLKNQIP---DMEK-H---RFHFFNSFFFRKLADMDK----------------N
PSSASDG--------------------KAAFLRVRKWTRKVNL----------FAKDYIF
IPVNFN------------------LHWSLIVICH-PGEVVN-FN---------------D
K-EP-------DNSL-KVP---CI-LHMDSI-KG--------------------------
---SHSG--LKNLVQS-----------------------------YLW-------EEWKE
-------RH---KD----------TLEEDL-SS----RFL------N-MRFLPLA-----
---------------------LPQQENSY-------DCGLFLLHYLELFL-------VEA
----------P--LNFNPFKLTK---------FS-N-FLNV------DWFLPAEAF-LKR
TLI-----------------------------------QKLIFELVENH-----------
------------------G---SHEISSS-------------------------------
------------DCSGDDECLE--------------------------------------
------------------NNDNRTGIDHPEVNKE--------------------------
--------------------------------PTTS------------------------
--HAGQGIEITLL-------------SGSSSLDPQSF--------------------NNS
GLVL--KELFDPGATA--G----------------------------------AMLGQCQ
SFDQRSSDYR-------------FSGSIFSIEEDTD---------LGNQF----------
----------MYLPTDP--------------NFQQVTGITPP---TC-------------
------SLPYLPRDC---------------------------------------------
------------------------------------------------------------
------------------------------------------------------------
------------------------------------------------------------
------------------------------------------------------------
------------------------------------------------------------
------------------------------------------------------------
--------------------------------------
>gnl|onekp|ABIJ_scaffold_2004730 Selaginella_lepidophylla
---------------------------------------------RRSGRLRKQPVQLQE
-------------------------------------------DENLRQA-KLNSLKTFE
DEQQRHAAPV-----------------------------S-NV---------------AS
QGKPQVFHRRKRPRQ---------------------------------------------
--------------------------------------EEEDDPD---------------
------------------------------------------------------------
-LQDASGGIDE-SGKSKT----------------------------MEEIVEKTEAL---
----------------KETPSTNV-----EAEATGKSKSKNSKKV---------------
----------------K------------------RQAFS------------------TK
-KKKKKDVVRSYFGF---------------------SKSGKM---------EE-------
-ASP---------DGSNEE-----------------------------------------
------------------------------------------------------------
----------------------VLVVEDEDHLQESEPQI---KS----------------
------------------------SGV---KF-----AYPSR-AD--------PEAVE--
-------------------------------VEEQHLQCLQEHE----------YVNDTI
IDVYIKYIQNHH----SIPL-D---KFHVFNSFFFKRLAQAVCD----------------
-EDYH-----------------------QSVSKLRKWTKGIDI----------YDKQYVL
MPVHQK------------------LHWSLVIVCF-SGP----------------------
--KP---------G-------CHI-LHLDSM-KT--------------------------
---GHTSRPIYEVVRR-----------------------------YLM-------AEWIA
-------HD---GA---------TKDFK------------------N-VHEKKIK-----
---------------------VPQQQNEY-------DCGLFMLHFIEQFL-------IKA
----------P--ATFSDSMVTEM----------------N------NWFSFADAS-KLR
NVI-----------------------------------RDFTDKMFFPKDGK--------
-EEAALDS-----GGKEETATKELDPSPMVIDEVK---DATSS-----------------
KGTLETS--ICDNTIQERMT-SGDL-----------------------------------
-------------DTSTDDTIQ---AKNGENQAGNLRGDK--------------------
------------------------------ELP---------------------------
VKSREDPDKLPSSEE-----------QVLEKSGDHPR--------------------AEV
DPSKLPEKSEGHQVPGGEQK--------------------------------TLEV----
EDPSGEEKL---------------AEKAGN------------------------------
------------HPPAKLP-----------------------------------------
------------------------------------------------------------
------------------------------------------------------------
---------------------------------------------------G--------
------------------------------------------------------------
--SEE-------------------------------------------------------
------------------------------------------------------------
------------------------------------------------------------
--------------------------------------
>gnl|onekp|HKZW_scaffold_2011798 Mesotaenium_caldariorum
------------------------------------------------------------
------------------------------------------------------------
------------------------------------------------------------
------------------------------------------------------------
------------------------------------------------------------
------------------------------------------------------------
------------------------------------------------------------
------------------------------------------------------------
------------------------------------------------------------
------------VGE---------------------SADMA-------------------
-MEL---------GSSDDD-EGV---------------------------------RVAS
GVKS---------------------------------TELEETTS---------------
----------------------SNLLADIGKNYVLRDTK---LRRL--------------
------------------------QGK---CI-----SYMLR-ST--------GDEIE--
-------------------------------VGGNDVRHLMPFE----------FLNDTV
IDFFIMYLQQPERLD-PSRS-M---NFHFCNSFFFKKLTSVFD-----------------
-KSQSAEE--------IVDV-------SSAVSRLRKWTKGVNI----------FDKMYIF
VPIHDK------------------LHWSLAIICF-PGGVFP------------------N
ANES----------SKSEP---CL-LHLDSM-AR--------------------------
---GHFSQKVFRVLRS-----------------------------YLQ-------AEWAS
-------RL---QDGN--FTLSFHKKGETKVHGPKVDGVMP-----N-IPGKRVS-----
---------------------VPQQENEF-------DCGCFLLYYLKMFV-------QMA
----------P--PTFRISDIEE------------RKMFGR------KWFAPHKAS-ELR
DEI-----------------------------------RQILEKLLEFDREA--------
------------------------------------------------------------
------------------------------------------------------------
------------------------------------------------------------
------------------------------------------------------------
------------------------------------------------------------
------------------------------------------------------------
------------------------------------------------------------
------------------------------------------------------------
------------------------------------------------------------
------------------------------------------------------------
------------------------------------------------------------
------------------------------------------------------------
------------------------------------------------------------
--------------------L---------------------------------------
------------------------------------------------------------
--------------------------------------
>gnl|onekp|ZYCD_scaffold_2007549 Selaginella_acanthonota
------------------------------------------------------------
------------------------------------------------------------
------------------------------------------------------------
----------DRPST---------------------------------------------
------------------------------------GADAVDKVDG--------------
------------------------------------------------------------
------------STKRK-------------------------------------------
-----------------------------------PARRSSARKS---------------
----------------G------------------------------------------K
-KRRKKDIVRAHFGI---------------------REPGNL---------AE-------
-ALQ---------VAKEDE-----------------------------------------
------------------------------------------------------------
----------------------VHLVIDDEH---EDPVK---ER----------------
------------------------RKN---TV-----AYPLS-SD--------PDAVE--
-------------------------------VDAADLECLCEAQ----------YLNDTV
MDFYIKHLQVMRS---SAAP-S---RYHVFSSFFFTKLAEAVCI----------------
-E--------------------------DQMFKLRKWTRGVNI----------FEKTYLI
MPVHHK------------------LHWSLAIVCFLEPP----------------------
--RS---------DS-YGR--CCI-LHLDSM-KT--------------------------
---GHDSHVVYEVLRR-----------------------------YLS-------AEWKL
-------HH---DGQ---IG---AASSK------------------N-IHVRKVK-----
---------------------VPQQENGY-------DCGLFVLHFLEQFV-------RNA
----------P--TSFDLEVVKDM----------------S------NWFKATDAA-ELR
VVI-----------------------------------RQLIEKVF--------------
------------------------------------------------------------
------------------------------------------------------------
------------------------------------------------------------
------------------------------------------------------------
------------------------------------------------------------
------------------------------------------------------------
------------------------------------------------------------
------------------------------------------------------------
------------------------------------------------------------
------------------------------------------------------------
------------------------------------------------------------
------------------------------------------------------------
------------------------------------------------------------
------------------------------------------------------------
------------------------------------------------------------
--------------------------------------
>gnl|onekp|IIOL_scaffold_2015125 Pinus_parviflora
------------------------------------------------------------
------------------------------------------------------------
------------------------------------------------------------
------------------------------------------------------------
------------------------------------------------------------
------------------------------------------------------------
------------------------------------------------------------
------------------------------------------------------------
------------------------------------------------------------
------------------------------------------------------------
------------------------------------------------------------
------------------------------------------------------------
------------------------------------------------------------
------------------------KDI---RI-----YYPER-DH--------PESVE--
-------------------------------ICLSDMECLAPFS----------YLSSAI
MNFYIQYLQRSEFLR-TEHK-N---DYHFFNTFFYSKLEEALDS----------------
-KCKQED--------------------GNSFAKLRRWFKGVNI----------FEKAYIF
LPIHAC------------------QHWSLAIISI-PAR----------------------
--EY----------E-AGP---II-LHLDSL-GL--------------------------
----HTSRTIFENIRS-----------------------------YLK-------AEWEH
-------LN---Q-A--------DVPVQVPIAEKIWKELPR-----N-IQEKKIQ-----
---------------------VPQQENEY-------DCGLFVLFFMERFI-------EEA
----------P--PRLRKTDLD---------------RFGR------KWFQPAEAS-HLR
DSI-----------------------------------RILLEKHFKEA-----------
------------------------------------------------------------
------------------------------------------------------------
------------------------------------------------------------
------------------------------------------------------------
------------------------------------------------------------
------------------------------------------------------------
------------------------------------------------------------
------------------------------------------------------------
------------------------------------------------------------
------------------------------------------------------------
------------------------------------------------------------
------------------------------------------------------------
------------------------------------------------------------
------------------------------------------------------------
------------------------------------------------------------
--------------------------------------
>gnl|onekp|FPLR_scaffold_2000949 Gylcine_soja
------------------------------------------------------------
------------------------------------------------------------
------------------------------------------------------------
------------------------------------------------------------
------------------------------------------------------------
------------------------------------------------------------
------------------------------------------------------------
------------------------------------------------------------
------------------------------------------------------------
------HVSDAS-G----------------------IEELEIAVADYNWS-LR-------
HRQI---------TSLNLKY--------------------------------------LA
SWN--------------------------------------MALR---------------
-----------------------ADVEGNKTD--SRG-S---RCYF--------------
------PNFE--------------EPFD--DV-----IYP-K-GD--------PDAVS--
-------------------------------LSKRDVDLLQPDT----------FINDTI
IDFYIQYLKNQIP---DMEK-H---RFHFFNSFFFRKLADMDK----------------N
PSSASDG--------------------KAAFLRVRKWTRKVNL----------FAKDYIF
IPVNFN------------------LHWSLIVICH-PGEVVN-FN---------------D
K-EP-------DNSL-KVP---CI-LHMDSI-KG--------------------------
---SHSG--LKNLVQS-----------------------------YLW-------EEWKE
-------RH---KD----------TLEEDL-SS----RFL------N-MRFLPLA-----
---------------------LPQQENSY-------DCGLFLLHYLELFL-------VEA
----------P--LNFNPFKLTK---------FS-N-FLNV------DWFLPAEAF-LKR
TLI-----------------------------------QKLIFELVENH-----------
------------------G---SHEISSS-------------------------------
------------DCSGDDECLE--------------------------------------
------------------NNDNRTGIDHPEVNKE--------------------------
--------------------------------PTTS------------------------
--HAGQGIEITLL-------------SGSSSLDPQSF--------------------NNS
GLVL--KELFDPGATA--G----------------------------------AMLGQCQ
SFDQRSSDYR----------------SIFSMEEDTD---------LGDQF----------
----------MYLATDP--------------NYQQVAGITPQ---TC-------------
------SLPYLPRDCG--------------------------------------------
------------------------------------------------------------
----DEKCHRPQISLLVDRD----VVQ----------------------------PSLDA
SNSV-----------LDDSEDITV----CKNCLVVNEP-------GSSNEPEQGE-----
-KTCSAMEK-------------------AEHVIDISNSVVG-NSLDSITKCDDNKNGDLH
SSGQETTTISVQQFPD------ALDD--------------------EEAP----TIPLQQ
VSDAVDD-----------------------EEAPTTPLKQ---VSDAVDDEAGCDDGQMI
DSMEPD---NCEEQAAKR-------RRLMPLRCRS---
>gnl|onekp|LXGM_scaffold_2015281 Glycine_soja
------------------------------------------------------------
------------------------------------------------------------
------------------------------------------------------------
------------------------------------------------------------
------------------------------------------------------------
------------------------------------------------------------
------------------------------------------------------------
------------------------------------------------------------
------------------------------------------------------------
------------------------------------------------------------
------------------------------------------------------------
------------------------------------------------------------
------------------------------------------------------------
------------------------------------------------------------
------------------------------------------------------------
------------------------------------------------------------
------------------------------------------------------------
-------------------------HWSLIIICI-PDK----------------------
--ED----------E-SGP---II-LHLDSL-GL--------------------------
----HSSKSVFDNIKS-----------------------------YLI-------EEKNY
-------MD---R-E--------DMASDVSIADRIWKCLPR-----R-IESQIIQ-----
---------------------VPQQKNDY-------DCGLFVLYFIERFM-------EEA
----------P--ERLKMKDLD---------------MFGR------RWFKPQEAS-NLR
VKI-----------------------------------LKLLLEKLQNSITDNC------
----------------------NSESSPS-------------------------------
------------------------------------------------------------
------------------------------------------------------------
------------------------------------------------------------
------------------------------------------------------------
SSAGPATDC-------VETA--------------------------------RDSVTGPV
TDCVETAQDSVT------------------------------------------------
------------------------------------------------------------
------------------------------------------------------------
------------------------------------------------------------
------------------------------------------------------------
------------------------------------------------------------
------------------------------------------------------------
------------------------------------------------------------
------------------------------------------------------------
--------------------------------------
>gnl|onekp|KJYC_scaffold_2006961 Selaginella_willdenowii
------------------------------------------------------------
------------------------------------------------------------
------------------------------------------------------------
-------EKRERSS----------------------------------------------
------------------------------------------------------------
------------------------------------------------------------
------------------------------------------------------------
------------------------------------------------------------
----------------KKC----------G---SSKT-----------------------
------------------------------------------------------------
--VM---------LSSDEE-NG--------------------------------------
DIS--------------------------------------VK-----------------
----------------------------SARRGSLRLAQ---KRKV--------------
------------------------DLNH--KI-----NYPSR-HD--------PDAVE--
-------------------------------VYYRDLNHLKPME----------FLNDTV
IDFYIKYIQRPGALD-SNRK-E---KFHFFNSFFFKKLTRAFDT----------------
-KGD-KQ--------------------AEALTNLRKWTKGISI----------FDKSYLF
LPLNDK------------------YHWSLAIVAF-SEAS--------------------N
S-------------M-LVP---YI-FHLDSL-EG--------------------------
---GHSSRELFKYLRK-----------------------------YLE-------LEHAE
-------ME---CAI--------EVDWD------------------E-LVMKRVE-----
---------------------VPRQENEY-------DCGCFLLYYIEQFV-------QMA
----------P--LPCKLTEETN--------------LFGK------RWFRPSQAS-LLR
DKV-----------------------------------RDILEQLFE-------------
------------------------------------------------------------
------------------------------------------------------------
------------------------------------------------------------
------------------------------------------------------------
------------------------------------------------------------
------------------------------------------------------------
------------------------------------------------------------
------------------------------------------------------------
------------------------------------------------------------
------------------------------------------------------------
------------------------------------------------------------
------------------------------------------------------------
------------------------------------------------------------
------------------------------------------------------------
------------------------------------------------------------
--------------------------------------
>gnl|onekp|YEPO_scaffold_2006249 cf._Physcomicromitrium_sp
------------------------------------MIGLHHSVISDDSDDDSDRVEV--
---------------------------------------EFFTDSKAQKF-KEFSDTQLD
DEIEKYEGYVAG--------------------------TR-NLPDGGNKFTK------HL
ESLRSEKHKRDRKLKR-ALA--------------------VGTQKPRD----IGYLRNLG
NGNGGTRWETKSAAHPVSSKP-------QNTRSTIKAENVSTDISANGFVSRE-------
---------------------ASKSVDYNNGKSIV---------------IIRRSPSPEE
KASSSEGATLVLSGVQSG-----PSSRELLTP----------------------------
----------------------------------KTPPSFQLDSD---------------
----------------RK-----------------RLVAE-----------------PIG
-RSRKRAREAEFVGK---------------------TPDTA-------------------
-MEI---------DSSDEE-DK-------------------------------------T
SVG--------------------------------------NRSS---F-----------
----------------------DGSCVEVSRRAGLRNTF---RRRM--------------
------------------------EKLKV-KI-----AYPSR-TD--------PDAVE--
-------------------------------ILPSDLTRLEPLE----------FLNDTI
IDFYIKYIQRDEFLG-AEGR-Q---RFHFFNSFFYKKLSEVV-N----------------
-SQKKKG--------------------EADFSKLRKWTKGTNI----------FEKDYLF
VPIHDK------------------LHWSLAIICF-PGF---------------------D
K-GG----------Q-SER---CI-IHLDSM-TH--------------------------
---GHDSQRVFRLLRS-----------------------------YIV-------AEWKH
-------RV---ETC--------ENEADECTLSVQRLKAE------E-IMCKKVP-----
---------------------VPLQDNES-------DCGLFLLHYIQKFV-------EYA
----------P--KTLKSRDLDGN--------WENLGVFGR------DWFLSTEAS-SLR
TSI-----------------------------------LEHLCRLFKQEYSI--------
------------------------------------------------------------
------------------------------------------------------------
------------------------------------------------------------
------------------------------------------------------------
---------------------------------------------------------LEQ
AN----------------------------------------------------NPVIPL
DGEAT-------------------------------------------------------
------------------------------------------------------------
------------------------------------------------------------
------------------------------------------------------------
------------------------------------------------------------
------------------------------------------------------------
------------------------------------------------------------
------------------------------------------------------------
------------------------------------------------------------
--------------------------------------
>gnl|onekp|DLJZ_scaffold_2012209 Solanum_ptychanthum
------------------------------------------------------------
--------------------------------------------PSNDES-VGAFSDVDE
STREESASYS--------------------------------------------------
-----SASPEN-------------------------------------------------
-------------------------------------HDILDG-----------------
----------------PL------------------------------------------
-------------------------SNQHFDHWG-------MFENSPIVFCPDYLYYRGT
SYV----------VTDTTVTFSSN-----CVEVKGSTINEN-SGDFCIRFE---------
---------VEDILQIQSRLSG------RF----DVAVFKIHVN-------------ERS
-TTQGEDAHETS-G----------------------IEEVEFAVNDFDLS-EK-------
CEAI---------QSL-DVYKAVWN--------------------------------YHN
ENE--------------------------------------EWRE---------------
-----------------------NSHGETSNQR-----P---KKYF--------------
------PSYS--------------EPLE--EV-----IYP-K-GD--------PDAIC--
-------------------------------ISKRDFDLLAPDT----------FVNDTI
IDFYIMYLKNRIP---PEKR-Q---QYHFFNCFFFRKLADMDK----------------D
PNSAFDG--------------------HAAFLRVRKWTRKVNL----------FDKDFVF
IPVNYN------------------YHWSLIIICH-PGEVANFTD---------------D
D-TA-------ASSI-RVP---CI-LHMDSF-RG--------------------------
---SHVG--LKDLIQS-----------------------------YLC-------EEWRE
-------RT---KE----------T-SDVV-ST----NFQ------N-LRFLSLE-----
---------------------LPQQQNLS-------DCGLFLLHYVESFL-------EED
----------P--AGINPYSIKN---------YH-NEFLSK------NWFQPHEPS-IKR
SAI-----------------------------------QRLISNLL--------------
------------------------------------------------------------
--------------------KT--------------------------------------
--------------------------SNDDETALEL------------------------
------------------------------------------------------------
--------------------------VSDQLGSSKSS----------------DNLPRSQ
AIEMNPFPTSSLRGVCASG----------------------------------SGFVLND
SFESESDE-----------------EPLLDMGFGHE--------ASFNEFRS--------
----------------------------------SLPPIQEELEAED-------------
------HLVYTATDTGL-------------------------------------------
------------------------------------------------------------
QHLGGNGSEPCAFSYSSGSL----AAGT--------------------------------
--------------------------------SWIPGM-------SVVQDVEEELD----
SSPTTSVRDTENP--------------SEVEVVELCKVDR-------------------N
MTSDEKIDHPKSSL---------VDG--------------------HATP-----GELLD
ITLAQR----------------------------------------SIETRDNNGTGPVT
SDE-----------------------------------
>gnl|onekp|UHLI_scaffold_2013071 Sphagnum_recurvatum
------------------------------------------------------------
------------------------------------------------------------
------------------------------------------------------------
------------------------------------------------------------
------------------------------------------------------------
------------------------------------------------------------
------------------------------------------------------------
------------------------------------------------------------
------------------------------------------------------------
------------------------------------------------------------
------------------------------------------------------------
------------------------------------------------------------
--------------------------------------------RM--------------
------------------------EGY---KV-----AYPSR-DD--------PDAVE--
-------------------------------ILHSDLQRLAPLE----------FLNDTL
IDFYIKYIQRPEALR-SDGK-K---RFH---------LSDVA-S----------------
-GQKKKV--------------------NTDFSKLRKWTKGTNI----------FEKDYLF
VPIHDN------------------LHWSLAVICF-PGA-D-------------------D
V-GS----------G-SER---CI-IHLDSM-TH--------------------------
---GHNSQAVFRLLRS-----------------------------YLE-------AEWKH
-------SV---ESG--------AFGDDESIHTLQTLTAE------K-IAAKKVQ-----
---------------------VPLQENES-------DCGLFLLRYIEKFV-------EKA
----------P--RTLRLSDLDR------------PGLFGR------EWFPPAEAS-NLR
FVI-----------------------------------NQLLQELFEQE-----------
------------------------------------------------------------
------------------------------------------------------------
------------------------------------------------------------
------------------------------------------------------------
------------------------------------------------------------
------------------------------------------------------------
------------------------------------------------------------
------------------------------------------------------------
------------------------------------------------------------
------------------------------------------------------------
------------------------------------------------------------
------------------------------------------------------------
------------------------------------------------------------
------------------------------------------------------------
------------------------------------------------------------
--------------------------------------
>gnl|onekp|JPYU_scaffold_2004230 Marchantia_polymorpha
------------------------------------------------------------
------------------------------------------------------------
------------------------------------------------------------
------------------------------------------------------------
------------------------------------------------------------
------------------------------------------------------------
------------------------------------------------------------
------------------------------------------------------------
------------------------------------------------------------
----KRRRHSP------------------------NTEEPAGP-----------------
VVEI---------FSSDED-DN--------------------------------------
DTG--------------------------------------DMSAVF-------------
----------------------KPLHIDQQKGCALRSTN---ARRM--------------
------------------------EDV---KL-----AYPSK-ED--------PEAVE--
-------------------------------VEYQDLGRLAPLE----------FLNDTI
IDFYIKYMQRPEFLS-SEQK-K---RFHFFNSFFYKKLFETANP----------------
-QHSKKQ--------------------GADLSKLRKWTKGTNV----------FEKDYLF
VPIHDK------------------FHWSLAIICH-PGVKND------------------D
C-------------E-SER---CI-LHLDSM-NP--------------------------
---GHKSANVFRLLKM-----------------------------YMV-------TEWAH
-------QA---EED--------GNGGPRQGISM------------E-FTTKKVQ-----
---------------------VPQQDNES-------DCGLFLLHYIQCFL-------QEA
----------P--ARFKLNDLES------------SNLFGR------NWFRPSKAS-QLR
QEI-----------------------------------LDILERLFEE------------
------------------------------------------------------------
------------------------------------------------------------
------------------------------------------------------------
------------------------------------------------------------
------------------------------------------------------------
------------------------------------------------------------
------------------------------------------------------------
------------------------------------------------------------
------------------------------------------------------------
------------------------------------------------------------
------------------------------------------------------------
------------------------------------------------------------
------------------------------------------------------------
------------------------------------------------------------
------------------------------------------------------------
--------------------------------------
>gnl|onekp|HKZW_scaffold_2005496 Mesotaenium_caldariorum
------------------------------------------------------------
------------------------------------------------------------
------------------------------------------------------------
------------------------------------------------------------
------------------------------------------------------------
------------------------------------------------------------
------------------------------------------------------------
------------------------------------------------------------
------------------------------------------------------------
------------------------------------------------------------
------------------------------------------------------------
------------------------------------------------------------
------------------------------------------------------------
-------------------------------------VYP-C-GD--------PDAVT--
-------------------------------VSHSDLQRLEPRE----------FLNDTL
IDFYIKYLQQSLG---KEVDLR---RYHFFNSFFFKKLLESPKH---------------T
PGVRRAS--------------------EAAFGQVEKWTRSVDL----------FAKDFIV
VPINEN------------------LHWSLAIICH-PGQVMDFQD-WGR-----GQRTKNS
S-SS-------SPPLHKQP---CI-IHLDSL-QG--------------------------
---DHSR--HFKILRS-----------------------------YLC-------ELWLR
-------CR---FS----------MSRSQA-QQ----AFE------S-MHAYTPK-----
---------------------VPQQDNLC-------DCGLFLLHYVEKFM-------NAN
----------P--PAVSLNRDHTC--------FP-H-FLSP------SWFKPHQAS-AKR
VHM-----------------------------------QVIIRQLYMG------------
------------------------------------------------------------
------------------------------------------------------------
------------------------------------------------------------
------------------------------------------------------------
------------------------------------------------------------
------------------------------------------------------------
------------------------------------------------------------
------------------------------------------------------------
------------------------------------------------------------
------------------------------------------------------------
------------------------------------------------------------
------------------------------------------------------------
------------------------------------------------------------
------------------------------------------------------------
------------------------------------------------------------
--------------------------------------
>gnl|onekp|BSNI_scaffold_2007839 Anthoceros_agrestis_B
------------------------------------------------------------
------------------------------------------------------------
------------------------------------------------------------
------------------------------------------------------------
------------------------------------------------------------
------------------------------------------------------------
------------------------------------------------------------
------------------------------------------------------------
----------------------------------------------------------VS
-ESDRKAAEPSAIGL---------------------SMDNA-------------------
-MEL---------VSSDDE-DP-----------------------------------GRV
PVG--------------------------------------PNH----------------
------------------------VANVRSRRPGLRPLL---PSRL--------------
------------------------DGQ---TI-----AYPSR-DD--------PDAIE--
-------------------------------VPFSDMQRLAPLE----------FLNDTI
IDFYIKYMQK-EWKG-SKER-D---EFHFFNTFFYKKLSDIVIG----------------
-QKPKRGE--------NKESKESKDIKEKEILKLRKWTKGTNI----------FDKAYLF
IPVHDN------------------LHWSLAIICL-PPR--T------------------W
D-GL----------Q-YDP---CI-IHLDSM-QPGHSSQLSGFANVILEPILNRVLGAAL
QVLGHSSQYIFRALRT-----------------------------YLV-------AEWKH
-------RD---DQH--------AIEGEVPQIKKLKVSAE------N-FQAKRVP-----
---------------------VPQQENES-------DCGLFLLHYIQRFI-------EDS
----------P--PNIRWSELEE----------LKDKLFGR------KWFDPQDAS-SLR
HTI-----------------------------------QALLQSLFEAQ-----------
------------------------------------------------------------
------------------------------------------------------------
------------------------------------------------------------
------------------------------------------------------------
------------------------------------------------------------
------------------------------------------------------------
------------------------------------------------------------
------------------------------------------------------------
------------------------------------------------------------
------------------------------------------------------------
------------------------------------------------------------
------------------------------------------------------------
------------------------------------------------------------
------------------------------------------------------------
------------------------------------------------------------
--------------------------------------
>gnl|onekp|PYHZ_scaffold_2070002 Isoetes_sp
------------------------------------------------------------
------------------------------------------------------------
------------------------------------------------------------
------------------------------------------------------------
------------------------------------------------------------
------------------------------------------------------------
------------------------------------------------------------
------------------------------------------------------------
------------------------------------------------------------
------------------------------------------------------------
------------------------------------------------------------
------------------------------------------------------------
------------------------------------------------------------
------------------------------------------------------------
-------------------------------------------------------LNDTI
IDFYIRYIQRE-VLP-PERK-Q---KFYFFSSFFFKKLMEIQVS----------------
-KKSQAT--------------------SEEVVKLRKWTRGINI----------FEKSYLI
VPVHDK------------------LHWSLVIVCF-S-AAED------------------A
K-------------Y-AEP---YV-YHLDSL-DN--------------------------
---GHSTRDAFKYLDR-----------------------------YLK-------VEYIH
-------N----FGE--------ECKYL------------------E-RV-KRVQ-----
---------------------VPLQTNEY-------DCGLFLLYYIERFV-------KDA
----------P--LPFDVDATEK--------------VFGK------TWFKSDAAS-NTR
HAM-----------------------------------RKILEDLF--------------
------------------------------------------------------------
------------------------------------------------------------
------------------------------------------------------------
------------------------------------------------------------
------------------------------------------------------------
------------------------------------------------------------
------------------------------------------------------------
------------------------------------------------------------
------------------------------------------------------------
------------------------------------------------------------
------------------------------------------------------------
------------------------------------------------------------
------------------------------------------------------------
------------------------------------------------------------
------------------------------------------------------------
--------------------------------------
>gnl|onekp|WDCW_scaffold_2047965 Mesotaenium_endlicherianum
------------------------------------------------------------
------------------------------------------------------------
------------------------------------------------------------
------------------------------------------------------------
------------------------------------------------------------
------------------------------------------------------------
------------------------------------------------------------
------------------------------------------------------------
------------------------------------------------------------
------------------------------------------------------------
------------------------------------------------------------
------------------------------------------------------------
------------------------------------------------------------
-------------------------------------VYPHK-GD--------PDAVT--
-------------------------------VSQSDLACLEPSV----------FLNDTL
IDFYIKYLQEHSG---PAERRP---SFYFYNCFFYKKFMESMR----------------G
KGEGDDA--------------------RRAFECVRNWTRKMDP----------FSHDYLL
FPVNQS------------------LHWSLIIVCH-PGSLLASQEGWQRRGVSAGSSGECS
D-GD-------VSTR-KTA---CM-LHLDSL-QG--------------------------
---GHRN--AESHIRN-----------------------------YLC-------QEWID
-------RR---GTD-----------PIAT-RE----AFR------E-LRCLDVS-----
---------------------VPQQDNHC-------DCGLFLLHYVEKFL-------EAC
----------P--VRVEPRRGHKH--------YP-A-FLTP------DWFKPEAAS-AKR
QEL-----------------------------------LRCV------------------
------------------------------------------------------------
------------------------------------------------------------
------------------------------------------------------------
------------------------------------------------------------
------------------------------------------------------------
------------------------------------------------------------
------------------------------------------------------------
------------------------------------------------------------
------------------------------------------------------------
------------------------------------------------------------
------------------------------------------------------------
--------------------------------------------------VD--------
------------------------------------------------------------
------------------------------------------------------------
------------------------------------------------------------
--------------------------------------
>gnl|onekp|ABIJ_scaffold_2008862 Selaginella_lepidophylla
------------------------------------MIDYNYDALA--EGIDEEPVMVLE
-------------------------------------------ASDKKDV-KYFKDHELD
DSIQRYK--------------------------------S-HTQDTALKLDKTRL-NSRL
ERLLAEKDRREKAKQR-NGARPLQQK----------------------------------
-------------------------------------ITEKRSIDSDQ-NHSS-------
------------------------------------------------------------
DRNAKERKTEASVPEKDA-----P------------------------AFQKELKLM---
------------------------------VFARGKKSSIDTDTI---------------
----------------KKH----------PFVFPSTTVQK-----------------TAP
-DRAKEQCSSPQVSN---------------------AEEPAV---------RRKKASSPD
TVVV---------YSSGDE-N---------------------------------------
EIK--------------------------------------VMEN---------------
-------------------------TATCTRRTSLRIAE---RKKI--------------
------------------------DSSM--KI-----AFPSK-DD--------PDAVE--
-------------------------------VYYGDYTRLNPAE----------FLNDTI
IDFYIKFLQRE-QRH-AERK-D---YCHFYSSFFFKKLEEAFDS----------------
-EA--KQ--------------------GEVFSKLRKWTKGIDI----------FSKSYLF
FPINDR------------------LHWSLAIVCF-SLA---------------------E
G-------------G-LRP---YI-FHLDSL-EN--------------------------
---GHSSREIFKYIQK-----------------------------YLE-------LEHAE
-------ME---IAI--------DIRWR------------------E-IVKKKVE-----
---------------------VPRQENEY-------DCGLFLLYYISRFL-------DTA
----------P--LPCKLTETTS--------------LFGR------KWFKASKAS-DLR
LKI-----------------------------------REILEDLFIA------------
------------------------------------------------------------
------------------------------------------------------------
------------------------------------------------------------
------------------------------------------------------------
------------------------------------------------------------
------------------------------------------------------------
------------------------------------------------------------
------------------------------------------------------------
------------------------------------------------------------
------------------------------------------------------------
------------------------------------------------------------
------------------------------------------------------------
------------------------------------------------------------
------------------------------------------------------------
------------------------------------------------------------
--------------------------------------
>gnl|onekp|JVBR_scaffold_2011882 Aloe_vera
------------------------------------------------------------
------------------------------------------------------------
------------------------------------------------------------
------------------------------------------------------------
------------------------------------------------------------
------------------------------------------------------------
------------------------------------------------------------
------------------------------------------------------------
------------------------------------------------------------
---------------------------------------------------EE-------
VQHV---------VLLDDE-DI--------------------------------------
------------------------------------------------------------
-------------------------QPIRPI-HGGDASD-----DW--------------
------------------------KEY---RV-----YYPSR-DD--------PECVE--
-------------------------------LSQLDLKCLNPES----------YLSSPI
MNYYIQFLQRSDSFK-AARK-G---DCYIFNTFFYSKLEEAMTC----------------
-K--DNK--------------------ATSFKKLRRWWKGVHI----------FRKAYIL
LPIHGG------------------MHWSLVIICI-PAK----------------------
--ED----------E-SNI---GI-LHLDSL-GV--------------------------
----HASNQIFSVVGR-----------------------------YLK-------QEWSY
-------IS---Q-N--------EPPSDLPLSEKVWRNLPR-----R-IDKEKVE-----
---------------------VPQQRNDY-------DCGLFVLYFMEKFI-------KEA
----------P--ERLGKKRRS---------------LFSR------KWFDPAEAS-ALR
NTI-----------------------------------RELIMKEFEKIMKS--------
----------------------ETEESQT-------------------------------
------------------------------------------------------------
------------------------------------------------------------
------------------------------------------------------------
------------------------------------------------------------
SS--------------------------------------------------------DI
SE----------------------------------------------------------
------------------------------------------------------------
------------------------------------------------------------
------------------------------------------------------------
------------------------------------------------------------
------------------------------------------------------------
------------------------------------------------------------
------------------------------------------------------------
------------------------------------------------------------
--------------------------------------
>gnl|onekp|PKOX_scaffold_2013210 Isoetes_tegetiformans
------------------------------------------------------------
------------------------------------------------------------
------------------------------------------------------------
------------------------------------------------------------
------------------------------------------------------------
------------------------------------------------------------
------------------------------------------------------------
------------------------------------------------------------
------------------------------------------------------------
------------------------------------------------------------
ESVM---------VLSDDE-D---------------------------------------
DVN--------------------------------------KG-A---------------
-------------------------EPLTSGHVQQRMGL---RSTI--------------
------------------------ARNAHKKI-----AYPSR-GD--------PDAVE--
-------------------------------VSYSDMQCLNPME----------FLNDTI
IDFYIRYIQRE-VLP-PERK-Q---KFYFFSSFFFKKLMEIQVS----------------
-KKSQAT--------------------S-EVVKLRKWTRGINI----------FEKSYLI
VPVHDK------------------LHWSLVIVCF-S-AAED------------------A
K-------------Y-AEP---YV-YHLDSL-DN--------------------------
---GHSTRDAFKYLDR-----------------------------YLK-------VEYIH
-------N----FGE--------ECKYL------------------E-RV-KRVQ-----
---------------------VPLQTNEY-------DCGLFLLYYIERFV-------KDA
----------P--LPFDVDATEK--------------VFGK------TWFKSDAAS-NTR
HAM-----------------------------------RKILEDLF--------------
------------------------------------------------------------
------------------------------------------------------------
------------------------------------------------------------
------------------------------------------------------------
------------------------------------------------------------
------------------------------------------------------------
------------------------------------------------------------
------------------------------------------------------------
------------------------------------------------------------
------------------------------------------------------------
------------------------------------------------------------
------------------------------------------------------------
------------------------------------------------------------
------------------------------------------------------------
------------------------------------------------------------
--------------------------------------
>gnl|onekp|RCBT_scaffold_2036430 Sphagnum_palustre
------------------------------------------------------------
------------------------------------------------------------
------------------------------------------------------------
------------------------------------------------------------
------------------------------------------------------------
------------------------------------------------------------
------------SGVQAG-----PSSRDSPNSEQPEQ---WGRCNTCNCRVHDLSE---W
DDI------PTCSVCRRK--------------VNDPDPLLLRPMD---------------
----------------VE---------------LQMQASK------------------LP
-RRGKRTRQADAAGR---------------------TPDTA-------------------
-MEL---------NSSDEE-DKR----------------------------------GPT
STS----------------------------------------ASAC-------------
----------------------KPTGHDQPHRLGLRSTF---ARRM--------------
------------------------EGY---KV-----AYPSR-DD--------PDAVE--
-------------------------------ILHSDLQRLAPLE----------FLNDTL
IDFYIKYIQRPEALR-SDGK-K---RFHFFNSFFYKKLSDIA-S----------------
-GQRKKV--------------------NTDFSKLRKWTKGTNI----------FEKDYLF
VPIHDN------------------LHWSLAVICF-PGA-D-------------------D
G-GS----------G-SER---CI-IHLDSM-TH--------------------------
---GHNSQAVFRLLRS-----------------------------YLE-------AEWKH
-------SV---ESG--------AFGDDESIHTLQTLTAE------K-IAAKKVQ-----
---------------------APLQENES-------DCGLFLLRYIEKFV-------EKA
----------P--RALRLSDLDS------------PGLFGR------EWFPPAEAS-NLR
FVI-----------------------------------LQLLQELFEQEEKE--------
------------------------------------------------------------
------------------------------------------------------------
------------------------------------------------------------
------------------------------------------------------------
---------------------------------------------------------ATA
SA----------------------------------------------------------
------------------------------------------------------------
------------------------------------------------------------
------------------------------------------------------------
------------------------------------------------------------
------------------------------------------------------------
------------------------------------------------------------
------------------------------------------------------------
------------------------------------------------------------
------------------------------------------------------------
--------------------------------------
>gnl|onekp|GHLP_scaffold_2008508 Solanum_dulcamara
------------------------------------------------------------
------------------------------------------------------------
-------SYS--------------------------------------------------
-----SATPEN-------------------------------------------------
-------------------------------------HEILDG-----------------
----------------PL------------------------------------------
-------------------------SNHHFDHWG-------MFENSPIVFCPDYLNYRGT
SYV----------VTDTTVTFSSN-----CVEVKGSTRNEN-SGAFCIRFE---------
---------VEDIIQIQPRLSG------RF----DVAVFKIHVN-------------KRS
-TTQGEDAHETS-G----------------------IEEVEFAVNDFDLS-EK-------
CEAI---------QSL-DVYKAVWN--------------------------------YHN
ENE--------------------------------------ECRE---------------
-----------------------NSYEETSNQR-----P---KKYF--------------
------PSYG--------------EPLE--EV-----IYP-K-GD--------PDAIC--
-------------------------------ISKRDFDLLAPDT----------FVNDTI
IDFYIMYLKNGIP---PEKR-P---RYHFFNCFFFRKLADMDK----------------D
PNSAFDG--------------------HAAFLRVRKWTRKVNL----------FDKDFVF
IPVNYN------------------YHWSLIVICH-PGEVANFTD---------------D
N-TA-------ASSV-RVP---CI-LHMDSF-RG--------------------------
---SHVG--LKDLIQS-----------------------------YLC-------EEWRE
-------RT---KE----------T-SDVV-SS----NFR------N-LRFLSLE-----
---------------------LPQQQNLS-------DCGLFLLHYVESFL-------EED
----------P--AGISPYSIKN---------YH-NEFLST------NWFQPHEPS-IKR
SAI-----------------------------------QRLISNLLQNL-----------
------------------S---LENSPSC-------------------------------
---------VSNSCYPEGGLKT--------------------------------------
--------------------------SNDDENALEL------------------------
------------------------------------------------------------
--------------------------VA--------------------------------
------------------------------------------------------------
------------------------------------------------------------
------------------------------------------------------------
------------------------------------------------------------
------------------------------------------------------------
------------------------------------------------------------
------------------------------------------------------------
------------------------------------------------------------
------------------------------------------------------------
------------------------------------------------------------
--------------------------------------
>gnl|onekp|KUXM_scaffold_2002554 Selaginella_selaginoides
------------------------------------------------------------
------------------------------------------------------------
------------------------------------------------------------
------------------------------------------------------------
------------------------------------------------------------
------------------------------------------------------------
------------------------------------------------------------
------------------------------------------------------------
------------------------------------------------------------
------------------------------------------------------------
------------------------------------------------------------
------------------------------------------------------------
------------------------------------------------------------
------------------------------------------------------------
------------------------------------LDCLDDTV----------YLNDTV
IDFYIKHLQVSKT---SDRQ-Q---HLHIFNSFFFKKLAKAVCA----------------
-EKFQDG--------------------KEEIGKLRKWIKRISI----------FEKTYLI
MPIHDR------------------MHWSLAIVSF-SGT----------------------
--NS---------ES-YEP--CCI-LHLDSM-RN--------------------------
---GHNSRVVYEVLRR-----------------------------YLY-------LEWGE
-------HS---GDD---AAWRSAAKKK------------------N-VRVKKVKVYVVR
FGICVRIFHRIFEILSFWLMQVPQQDNEY-------DCGLFLLHFIEKFV-------EKA
----------P--TQFNLDMVKDM----------------F------EWFTPADAA-SRR
SVT-----------------------------------KLIMERVL--------------
------------------------------------------------------------
------------------------------------------------------------
------------------------------------------------------------
------------------------------------------------------------
------------------------------------------------------------
------------------------------------------------------------
------------------------------------------------------------
------------------------------------------------------------
------------------------------------------------------------
------------------------------------------------------------
------------------------------------------------------------
------------------------------------------------------------
------------------------------------------------------------
------------------------------------------------------------
------------------------------------------------------------
--------------------------------------
>gnl|onekp|ZZOL_scaffold_2053877 Selaginella_stauntoniana
-----------------------------------------MAPKRQSARLMQQ--RLPE
-------------------------------------------EEQMRIA-LANSMKTFK
-EEQRQCADL-----------------------------S-HLDDVKL---------DAT
QRTTQVFRRRKRPRQ---------------------------------------------
--------------------------------------EEDEEPA---------------
------------------------------------------------------------
---VSNGGNDENSGKSRT----------------------------MDEIVESTEIL---
----------------KDAPAT--------ARSAGKSKSKTTKRQ---------------
----------------KSL---------------KRLIPS------------------TK
-KKKKKDLVRSYFGF---------------------SAPGKL---------EE-------
-PSP---------EGSNEE-----------------------------------------
------------------------------------------------------------
----------------------VLLVDDEDHLQDSEQQL---KR----------------
------------------------CGV---KF-----AYPSR-ND--------PEAVE--
-------------------------------VEEHHLQCLAEHE----------YVNDTI
IDLYIKYILVSQ----SAEL-E---RFHVFNSFFFKRLAQAVCD----------------
-EDYV-----------------------ESVGKLRKWTKGVDI----------YDKAYVL
MPVHQQ------------------MHWSLVVVCF-SGP----------------------
--KP---------G-------CHI-LHLDSM-QT--------------------------
---GHVSRPIYEVVRR-----------------------------YLA-------AEWIS
-------HG---GE---------NKDFK------------------N-VHERKVK-----
---------------------VPKQQNEY-------DCGLFMLHYIQQFL-------SKA
----------P--ASFSDSMVKDM----------------H------AWFSLAEAS-KLR
TTI-----------------------------------RDITDKIFFPKEGK--------
-EEPALDSVAIHGATKPES---EQDPSAAFINE---------------------------
-ATVEGS--NGDNTTQQAV-----------------------------------------
----------------TNDTTQQAVANDNTNQQAVTNDPA--------------------
------------------------------SVPSS------------------------E
VRRDDDPANVPNNE---------------EIRDDHPA--------------------GNP
SSEEILPASTGND-PANNPS--------------------------------TEEIIPGR
SDPDGMVP----------------GESHED------------------------------
------------HPASS-------------------------------------------
------------------------------------------------------------
------------------------------------------------------------
------------------------------------------------------------
------------------------------------------------------------
------------------------------------------------------------
------------------------------------------------------------
------------------------------------------------------------
--------------------------------------
>gnl|onekp|IXLH_scaffold_2017305 Polypodium_hesperium
------------------------------------------------------------
------------------------------------------------------------
------------------------------------------------------------
------------------------------------------------------------
------------------------------------------------------------
------------------------------------------------------------
------------------------------------------------------------
------------------------------------------------------------
------------------------------------------------------------
------------------------------------------------------------
------------------------------------------------------------
------------------------------------------------------------
------------------------------------------------------------
------------------------------------------------------------
------------------------------------------------------------
---------------------------------------ST-------------------
-KKARGK---------------------DWFEEVHKWTKGVNL----------FKKSYLF
VPIHDS------------------CHWSLAIVCL-F------------------------
--AE----------Q-KIS---YI-LHLDSL-A---------------------------
-SAGHPSLVIFNVLKS-----------------------------YLQ-------AEQKH
-------LI---REN--------GNVEDITIVEHV-----------K-PTCKRIT-----
---------------------VPLQDNEW-------DCGLFMLYYIQRFV-------AEI
----------------DSKGLDE--------------MFGR------NWFKPNEAS-EMR
GTV-----------------------------------FSILESIFKQE-----------
------------------------------------------------------------
------------------------------------------------------------
------------------------------------------------------------
------------------------------------------------------------
------------------------------------------------------------
------------------------------------------------------------
------------------------------------------------------------
------------------------------------------------------------
------------------------------------------------------------
------------------------------------------------------------
------------------------------------------------------------
------------------------------------------------------------
------------------------------------------------------------
------------------------------------------------------------
------------------------------------------------------------
--------------------------------------
>gnl|onekp|GHLP_scaffold_2054588 Solanum_dulcamara
------------------------------------------------------------
------------------------------------------------------------
------------------------------------------------------------
------------------------------------------------------------
------------------------------------------------------------
------------------------------------------------------------
------------------------------------------------------------
------------------------------------------------------------
------------------------------------------------------------
------------------------------------------------------------
------------------------------------------------------------
------------------------------------------------------------
------------------------------------------------------------
------------------------------------------------------------
------------------------------------------------------------
------------------------------------------------------------
-------------------------------------------------------KAYIF
LPIHED------------------LHWSLIIICI-PDK----------------------
--ED----------Q-LGP---IL-LHLDSL-GL--------------------------
----HCSKSLFATIRK-----------------------------FLV-------QEWKF
-------L----R-Q--------GEGPALPISDKIWENLPR-----R-IYENIIQ-----
---------------------VPQQRNEY-------DCGLFVLFFMERFI-------DEV
----------H--RRLKKKDFT---------------MFGR------RWFKPEEAS-CLR
IKI-----------------------------------RRILEEEFKNASE---------
------------------------------------------------------------
------------------------------------------------------------
------------------------------------------------------------
------------------------------------------------------------
------------------------------------------------------------
------------------------------------------------------------
------------------------------------------------------------
------------------------------------------------------------
------------------------------------------------------------
------------------------------------------------------------
------------------------------------------------------------
------------------------------------------------------------
------------------------------------------------------------
------------------------------------------------------------
------------------------------------------------------------
--------------------------------------
>gnl|onekp|YLJA_scaffold_2068929 Polypodium_amorphum
------------------------------------------------------------
------------------------------------------------------------
------------------------------------------------------------
------------------------------------------------------------
------------------------------------------------------------
------------------------------------------------------------
------------------------------------------------------------
------------------------------------------------------------
------------------------------------------------------------
------------------------------------------------------------
------------------------------------------------------------
------------------------------------------------------------
------------------------------------------------------------
------------------------------------------------------------
------------------------------------------------------------
------------------------------------------------------------
-----------------------------WFEEVHKWTKGVNL----------FKKSYLF
VPIHDS------------------CHWSLAIVCL-F------------------------
--AE----------Q-KIS---YI-LHLDSL-A---------------------------
-SAGHPSLVIFNVLKS-----------------------------YLQ-------AEQKH
-------LI---REN--------GNVEDITIVEHV-----------K-PTCKRIT-----
---------------------VPLQDNEW-------DCGLFMLYYIQRFV-------AEI
----------------DSKGLDE--------------MFGR------NWFKPNEAS-EMR
GTI-----------------------------------FSILESIFKQE-----------
------------------------------------------------------------
------------------------------------------------------------
------------------------------------------------------------
------------------------------------------------------------
------------------------------------------------------------
------------------------------------------------------------
------------------------------------------------------------
------------------------------------------------------------
------------------------------------------------------------
------------------------------------------------------------
------------------------------------------------------------
------------------------------------------------------------
------------------------------------------------------------
------------------------------------------------------------
------------------------------------------------------------
--------------------------------------
>gnl|onekp|TWUW_scaffold_2001447 Anthoceros_agrestis_A
------------------------------------------------------------
------------------------------------------------------------
------------------------------------------------------------
------------------------------------------------------------
------------------------------------------------------------
------------------------------------------------------------
------------------------------------------------------------
------------------------------------------------------------
-----------------------------------------------------------S
-ESDRKAAEPSAIGL---------------------SMDNA-------------------
-MEL---------VSSDDE-DP-----------------------------------GRV
PVG--------------------------------------PNH----------------
------------------------VANVRSRRPGLRPLL---PSRL--------------
------------------------DGQ---TI-----AYPSR-DD--------PDAIE--
-------------------------------VPFSDMQRLAPLE----------FLNDTI
IDFYIKYMQK-EWKG-SKER-D---EFHFFNTFFYKKLSDIVIG----------------
-QKPKRGE--------NKESKESKDIKEKEILKLRKWTKGTNI----------FDKAYLF
IPVHDN------------------LHWSLAIICL-PPR--T------------------W
D-GL----------Q-YDP---CI-IHLDSM-QP--------------------------
---GHSSQYIFRALRTLLTSWVLISAQYLTVSLELYVATEGLLYRYLVEWKHRDLGEWKH
-------RD---DQH--------AIEGEVPQIKKLKVSAE------N-FQAKRVP-----
---------------------VPQQENES-------DCGLFLLHYIQRFI-------EDS
----------P--PNIRWSELEE----------LKDKLFGR------KWFDPQDAS-SLR
HTI-----------------------------------QALLQSLFEAQEKA--------
------------------------------------------------------------
------------------------------------------------------------
------------------------------------------------------------
------------------------------------------------------------
---------------------------------------------------------QEN
GAQQLVKE----------------------------------------------------
------------------------------------------------------------
------------------------------------------------------------
------------------------------------------------------------
------------------------------------------------------------
------------------------------------------------------------
------------------------------------------------------------
------------------------------------------------------------
------------------------------------------------------------
------------------------------------------------------------
--------------------------------------
>gnl|onekp|CVEG_scaffold_2032476 Azolla_cf._caroliniana
------------------------------------------------------------
------------------------------------------------------------
------------------------------------------------------------
------------------------------------------------------------
------------------------------------------------------------
------------------------------------------------------------
------------------------------------------------------------
------------------------------------------------------------
------------------------------------------------------------
------------------------------------------------------------
------------------------------------------------------------
------------------------------------------------------------
------------------------------------------------------------
------------------------------------------------------------
------------------------------------------------------------
--------------------------FHFYSCFFYKKLMSW-------------------
-KKSK----------------------SACFEKLHKWTKGINI----------FKKSYLL
MPIHDS------------------AHWSLAVICL-PLE----------------------
--------------Q-KTP---YI-LHLDSM-SP--------------------------
-AAGHSSESIYKTLKS-----------------------------YLA-------AEHEY
-------LL---QEN--------QTVDDAVRNV-------------KSAISKRVQ-----
---------------------VPLQDNEW-------DCGLFMLYYIERFI-------QEA
----------P--PHWDSSCLAK--------------MFGR------SWFQPTEAS-QLR
DTI-----------------------------------LTLLESIFD-------------
------------------------------------------------------------
------------------------------------------------------------
------------------------------------------------------------
------------------------------------------------------------
------------------------------------------------------------
------------------------------------------------------------
------------------------------------------------------------
------------------------------------------------------------
------------------------------------------------------------
------------------------------------------------------------
------------------------------------------------------------
------------------------------------------------------------
------------------------------------------------------------
------------------------------------------------------------
------------------------------------------------------------
--------------------------------------
>gnl|onekp|LGDQ_scaffold_2007208 Selaginella_apoda
---------------------------------------------RRSGRLKRQPVQLQE
-------------------------------------------DESIRQA-KLNSLKTFE
DEQQRHAAS------------------------------S-NV---------------AS
PIKPQVFHRRKRPRQD--------------------------------------------
-----------------------------------EEEEEEDEPDPD-------------
----------------------------------------------------------PE
PLKNSSSGKEK-SSKSKS----------------------------MEEIVEKTEP----
-----------------KNTATND-----DAEATGKFKKKKSKKA---------------
----------------K-------------------PSTA------------------TK
-KKKKKDVVRSYFGF---------------------SKSGKM---------DE-------
-ASP---------DGSNEE-----------------------------------------
------------------------------------------------------------
----------------------VLVVEDDDHLQESEPKN---KS----------------
------------------------SAV---KF-----AYPSR-AD--------PEAVE--
-------------------------------VEEHHLQCLQEQE----------YVNDTI
VDVYIKYIQTNH----PEPL-D---KFHVFNSFFFKRLAQAVCD----------------
-EDYH-----------------------QSVSKLRKWTKGIDI----------YDKQYVL
MPVHQK------------------LHWSLVIVCF-SGP----------------------
--KP---------G-------CHI-LHLDSM-RT--------------------------
---GHTSRPIYEVVRR-----------------------------YLA-------AEWIA
-------HG---GE---------AKDFK------------------N-VHERKIK-----
---------------------VPQQKNEY-------DCGFFMLHFIEEFL-------LKA
----------P--ASFSDSMITEM----------------T------KWFSFTKAS-ELR
AAI-----------------------------------REVTDGMVSRKDDE--------
-AQAS-----------------RPDPSPMAID----------------------------
------------------------------------------------------------
------------------------------------------------------------
------------------------------------------------------------
------------------------------------------------------------
----------------GEVK----------------------------------------
------------------------------------------------------------
------------------------------------------------------------
------------------------------------------------------------
------------------------------------------------------------
------------------------------------------------------------
------------------------------------------------------------
------------------------------------------------------------
------------------------------------------------------------
------------------------------------------------------------
--------------------------------------
>gnl|onekp|CJNT_scaffold_2004965 Polypodium_glycyrrhiza
S-----------------------------------------------------------
------------------------------------------------------------
------------------------------------------------------------
------------------------------------------------------------
------------------------------------------------------------
------------------------------------------------------------
------------------------------------------------------------
------------------------------------------------------------
------------------------------------------------------------
-----VKRSKQAVGG---------------------TFDTALE-----------------
--------------LSDDD--------------------------------------ELG
EVV--------------------------------------IGES---------------
----------------------SSS--DLLMRKRLRSAS----KKL--------------
------------------------AGV---KR-----LYPPS-GD--------PEAVE--
-------------------------------VRAEDLQHLAPFE----------FLNDTV
IDFYIKYMQVNFLEE-KDRL-D---RFHFFSCFFYKKLTST-------------------
-KKARGK---------------------DWFEEVHKWTKGVNL----------FKKSYLF
VPIHDS------------------CHWSLAIVCL-F------------------------
--AE----------Q-KIS---YI-LHLDSL-A---------------------------
-SAGHPSLVIFNVLKS-----------------------------YLQ-------AEQKH
-------LI---REN--------GNVEDITIVEHV-----------K-PTCKRIT-----
---------------------VPLQDNEW-------DCGLFMLYYIQRFV-------AEI
----------------DSKGLDE--------------MFGR------NWFKPNEAS-EMR
GTV-----------------------------------FSILESIFKQE-----------
------------------------------------------------------------
------------------------------------------------------------
------------------------------------------------------------
------------------------------------------------------------
------------------------------------------------------------
------------------------------------------------------------
------------------------------------------------------------
------------------------------------------------------------
------------------------------------------------------------
------------------------------------------------------------
------------------------------------------------------------
------------------------------------------------------------
------------------------------------------------------------
------------------------------------------------------------
------------------------------------------------------------
--------------------------------------
>gnl|onekp|DLAI_scaffold_2012961 Solanum_lasiophyllum
------------------------------------------------------------
------------------------------------------------------------
------------------------------------------------------------
------------------------------------------------------------
------------------------------------------------------------
------------------------------------------------------------
------------------------------------------------------------
------------------------------------------------------------
------------------------------------------------------------
------------------------------------------------------------
------------------------------------------------------------
------------------------------------------------------------
------------------------------------------------------------
------------------------------------------------------------
------------------------------------------------------------
------------------------------------------------------------
--------------------------------------RKVNL----------FDKDFIF
IPVNYN------------------YHWSLIVICH-PGEVANFTD---------------D
D-TA-------SSSV-RVP---CI-LHMDSF-RG--------------------------
---SHVG--LKNLLQS-----------------------------YLC-------EEWRE
-------RT---KE----------T-PDVV-SS----NFR------N-LRFLSLE-----
---------------------LPQQQNLS-------DCGLFLLHYVESFL-------EED
----------P--AGINPYNIKN---------YH-NEFLSI------NWFQPYEPS-IKR
SAI-----------------------------------QRLISNLLQNL-----------
------------------S---LEKSPSR-------------------------------
---------VSNSCYPE-------------------------------------------
---------------------------SQDENALEL------------------------
------------------------------------------------------------
--------------------------VSDQLGSSKSS----------------DNLPRSQ
AIEINPFPTSSLRGVCAND----------------------------------SGFCLND
SFESESD-----------------------------------------------------
------------------------------------------------------------
------------------------------------------------------------
------------------------------------------------------------
------------------------------------------------------------
------------------------------------------------------------
------------------------------------------------------------
------------------------------------------------------------
------------------------------------------------------------
--------------------------------------
>gnl|onekp|GHLP_scaffold_2011595 Solanum_dulcamara
------------------------------------------------------------
------------------------------------------------------------
------------------------------------------------------------
------------------------------------------------------------
------------------------------------------------------------
------------------------------------------------------------
------------------------------------------------------------
------------------------------------------------------------
------------------------------------------------------------
------------------------------------------------------------
------------------------------------------------------------
------------------------------------------------------------
--------------------------------QAYNVVE-----ST--------------
------------------------KAT---KI-----YYPSR-DD--------PESVE--
-------------------------------IKYSDMESLAPEA----------YLSSTI
MNFYIRHLQQRKSPA-DGER-C---EYHFFNTYFYSKLKEAVFS----------------
-K-QNEK--------------------EGLFVKLRRWWKGVNI----------FEKAYIF
LPIHEN------------------HHWSLVIICM-PDK----------------------
--ED----------Q-LGP---IT-LHLDSL-GL--------------------------
----HSSSSLFGTIKK-----------------------------FLI-------EEWRF
-------L----R-Q--------RVVADHPFTDKIWEDLPR-----R-IDDNIIP-----
---------------------VPQQGNDY-------DCGLFVLFFMERFI-------AEV
----------H--ERFKKKDLA---------------MFGR------KWFKPEEAS-NMR
RII-----------------------------------RDILEEKFKNPSD---------
------------------------------------------------------------
------------------------------------------------------------
------------------------------------------------------------
------------------------------------------------------------
------------------------------------------------------------
------------------------------------------------------------
------------------------------------------------------------
------------------------------------------------------------
------------------------------------------------------------
------------------------------------------------------------
------------------------------------------------------------
------------------------------------------------------------
------------------------------------------------------------
------------------------------------------------------------
------------------------------------------------------------
--------------------------------------
>gnl|onekp|LQJY_scaffold_2082376 Solanum_xanthocarpum
------------------------------------------------------------
------------------------------------------------------------
------------------------------------------------------------
------------------------------------------------------------
------------------------------------------------------------
------------------------------------------------------------
--------------------------------------------NSPIVFCPDYLYYRGK
SYV----------MTDTTVTFSSS-----CVEVKGSIMNEN-SGAFCIRFE---------
---------VEDIFQIQPRLSG------RF----DVAVFKIHVN-------------RRS
-TTQGENAHVTS-G----------------------IEEVEFAVNDFDLS-EK-------
CEAI---------QSL-DVYKAVWN--------------------------------YHN
ENE--------------------------------------EWRE---------------
-----------------------NSHGETSNQQ-----P---KKYF--------------
------PSYG--------------EPLE--EV-----VYP-K-GD--------PDAIC--
-------------------------------ISKRDFDLLAPDT----------FVNDTI
IDFYIMYLKNRIP---PEKR-Q---RYHFFNCFFFRKLADMDK----------------D
PNSAFDG--------------------HAAFLRVRKWTRKVNL----------FEKDFVF
IPVNYN------------------YHWSLIVICH-PGEVANFTD---------------D
D-TA-------VSSV-RVP---CI-LHLDSF-RG--------------------------
---SHVG--LKDLLQS-----------------------------YLC-------EEWRE
-------RT---KE----------T-SDVV-SS----NFR------N-LRFLSLE-----
---------------------LPQQQNLS-------DCGLFLLHYVESFL-------EED
----------P--AGISPYSIKN---------YH-NEFLSV------NWFQPHEPS-IKR
SAI-----------------------------------QRLISNLL--------------
------------------------------------------------------------
------------------------------------------------------------
------------------------------------------------------------
------------------------------------------------------------
------------------------------------------------------------
------------------------------------------------------------
------------------------------------------------------------
------------------------------------------------------------
------------------------------------------------------------
------------------------------------------------------------
------------------------------------------------------------
------------------------------------------------------------
------------------------------------------------------------
------------------------------------------------------------
------------------------------------------------------------
--------------------------------------
>gnl|onekp|KJYC_scaffold_2012106 Selaginella_willdenowii
L-----------------------------------------------------------
------------------------------------------------------------
------------------------------------------------------------
-------------------------------L----------------------------
------------------------------------------------------------
------------------------------------------------------------
------------------------------------------------------------
------------------------------------------------------------
------------------------------------------------------------
---------------------------------------------------QE-------
AEQM--------------------------------------------------------
------------------------------------------------------------
------------------------------------------------------------
------------------------SRLQ--PL-----VFP-A-DD--------PDPVT--
-------------------------------ITEADIDVLRPSA----------FLNDTI
IDFYIKYLQTTLS---EQER-K---KSYFFNSFFFAKLVELST-----------------
-LAGEEA--------------------KAAFTRLEKWTKKEDI----------FEKDFIF
IPVNRS------------------SHWSLLVICY-LSDMVP-------------------
--KDM------DLHT-SST---CI-VHFDSF-DG--------------------------
---FHAD--IEPFIRN-----------------------------YLG-------QEWSR
-------RK---GKEHL--------------QY----QFD------Q-MRFMRAK-----
---------------------VPQQDNLH-------D-GLFLHHYVEQFL-------ERG
---------------FSCRRGQL------------S-FITK------DWFDPAAAS-AKR
INI-----------------------------------LRLIHNMYVEKLDSQGE-----
-----------------TS---GKDESRSQGSL---------------------------
------------------------------------------------------------
------------------------------------------------------------
------------------------------------------------------------
--------------------------VDDDEELVMLHG----------------------
------------------------------------------------------------
------------------------------------------------------------
------------------------------------------------------------
------------------------------------------------------------
------------------------------------------------------------
------------------------------------------------------------
------------------------------------------------------------
------------------------------------------------------------
------------------------------------------------------------
------------------------------------------------------------
--------------------------------------
>gnl|onekp|YEPO_scaffold_2017958 cf._Physcomicromitrium_sp
------------------------------------------------------------
------------------------------------------------------------
------------------------------------------------------------
------------------------------------------------------------
------------------------------------------------------------
------------------------------------------------------------
------------------------------------------------------------
------------------------------------------------------------
------------------------------------------------------------
---KQENHIQEAIGR---------------------TPDTA-------------------
-FEI---------DSSDEE-EG-----------------------------------AAN
ATG---------------------------------------------------------
--------------------------PAVNRCQSGLQSV---AKWM--------------
------------------------EDS---KI-----AYPSR-TD--------PEAVE--
-------------------------------ILASDIQRLEPLE----------FLNDTI
[truncated: 149,706 more chars]
