# Supplementary material for: Charting the evolutionary path of the SUMO modification system in plants reveals molecular hardwiring of development to stress adaptation
Source: Plant Cell. 2024 Jun 26;36(9):3131–44. doi: 10.1093/plcell/koae192 (PMC11371177; doi:10.1093/plcell/koae192)
Supplement: koae192_Supplementary_Data [file koae192_supplementary_data.zip › FUG_PhyML_newick_tree.nhx]

(gnl_onekp_DLAI_scaffold_2009673_Solanum_lasiophyllum:0.04275262,gnl_onekp_GHLP_scaffold_2011595_Solanum_dulcamara:0.05736087,(gnl_onekp_LQJY_scaffold_2015497_Solanum_xanthocarpum:0.01718262,(gnl_onekp_NMDZ_scaffold_2018267_Solanum_sisymbriifolium:0.07768318,(Arabidopsisthaliana_AT1G60220_OTS1:0.26840931,((lcl_AT4G15880_1___Symbols__ESD4__ATESD4___Cysteine_proteinases_superfamily_protein___chr4_9012769_9015797_FORWARD_LENGTH_489:0.11151963,(A_thaliana_AT3G06910_1:0.32056135,A_thaliana_AT4G00690_1:0.13612537)60:0.03701172)100:0.96884662,((gb_ERN13634__pep_supercontig_AMTR1_0_AmTr_v1_0_scaffold00049_1119888_1122014__1_gene_AMTR_s00049p00094540_transcript_ERN13634_gene_biotype_protein_coding_transcript_biotype_protein_coding_description_Cysteine_proteinases_superfamily_protein__Source_Proje:0.26828505,((lcl_AT3G48480_1___Symbols_____Cysteine_proteinases_superfamily_protein___chr3_17957326_17959062_REVERSE_LENGTH_298:0.09887085,gnl_onekp_VMNH_scaffold_2009441_Sinapis_alba:0.13534203)100:0.48105484,((gnl_onekp_JVBR_scaffold_2043491_Aloe_vera:0.20881493,(lcl_Os11t0214001_00_Hypothetical_conserved_gene_:0.19729124,gnl_onekp_RMVB_scaffold_2102323_Avena_fatua:0.03716467)100:0.37718955)31:0.10342755,(lcl_Zosma79g00310_1_pacid_33172751_transcript_Zosma79g00310_1_locus_Zosma79g00310_ID_Zosma79g00310_1_v2_2_annot_version_v2_2:0.46364033,((gnl_onekp_OAQS_scaffold_2028695_Glycine_soja:0.01140593,gnl_onekp_PFSA_scaffold_2023369_Gylcine_soja:0.00000001)100:0.30506773,((lcl_CsNadorcott_v0_1_P06167_1_protein__Similar_to_ULP2A_Probable_ubiquitin_like_specific_protease_2A__Arabidopsis_thaliana_OX_3702__:0.00577985,lcl_CsNadorcott_v0_1_P04175_1_protein__Similar_to_ULP2A_Probable_ubiquitin_like_specific_protease_2A__Arabidopsis_thaliana_OX_3702__:0.00000155)100:0.18218008,((gnl_onekp_GHLP_scaffold_2006779_Solanum_dulcamara:0.01084437,(gnl_onekp_DLJZ_scaffold_2051062_Solanum_ptychanthum:0.06027377,lcl_Solyc11g072220_2_1_Ubiquitin_like_specific_protease_1D__AHRD_V3_3_____A0A1J3EWQ3_NOCCA_:0.08197759)98:0.15802777)89:0.13691644,(gnl_onekp_DLJZ_scaffold_2049697_Solanum_ptychanthum:0.01588621,(gnl_onekp_GHLP_scaffold_2006780_Solanum_dulcamara:0.00000051,((gnl_onekp_DLAI_scaffold_2103026_Solanum_lasiophyllum:0.00000001,lcl_Solyc02g038804_2_1_Peptidase_C48_domain_containing_protein__AHRD_V3_11_____tr_A0A1Q3BJV2_A0A1Q3BJV2_CEPFO_:0.00000054)96:0.04013075,(gnl_onekp_NMDZ_scaffold_2095264_Solanum_sisymbriifolium:0.00603406,gnl_onekp_LQJY_scaffold_2080842_Solanum_xanthocarpum:0.06520001)80:0.01170853)57:0.00585582)63:0.00591454)96:0.07254613)99:0.24243251)49:0.02691539)86:0.11026336)26:0.06718966)18:0.0259333)56:0.06561465)91:0.24407941,((gnl_onekp_AWQB_scaffold_2000015_Picea_engelmanii:0.02853331,(gnl_onekp_IIOL_scaffold_2014640_Pinus_parviflora:0.01463982,(lcl_PTA00046166:0.07239614,(lcl_PTA00083421:0.02872971,(lcl_PTA00048981:0.59047713,gnl_onekp_JBND_scaffold_2008576_Pinus_ponderosa:0.00000038)77:0.0057099)75:0.01030724)83:0.02163123)60:0.02000416)71:0.06311549,((lcl_TnS000462293t01:0.20757541,gnl_onekp_TOXE_scaffold_2003057_Welwitschia_mirabilis:0.07258523)61:0.1568514,((gnl_onekp_DZQM_scaffold_2010121_Pinus_radiata:0.01816652,gnl_onekp_JBND_scaffold_2008575_Pinus_ponderosa:0.00000001)14:0.00000032,(gnl_onekp_MFTM_scaffold_2001873_Pinus_jeffreyi:0.00000064,(gnl_onekp_AWQB_scaffold_2056007_Picea_engelmanii:0.08715578,(gnl_onekp_MFTM_scaffold_2001872_Pinus_jeffreyi:0.00000034,gnl_onekp_IIOL_scaffold_2007777_Pinus_parviflora:0.00601129)92:0.01323294)65:0.03724068)13:0.00000064)61:0.0247047)38:0.03991295)52:0.11442839)100:1.06482925)100:0.82656105)84:0.20916486)97:0.09978987)80:0.01077604);
