# Supplementary material for: Charting the evolutionary path of the SUMO modification system in plants reveals molecular hardwiring of development to stress adaptation
Source: Plant Cell. 2024 Jun 26;36(9):3131–44. doi: 10.1093/plcell/koae192 (PMC11371177; doi:10.1093/plcell/koae192)
Supplement: koae192_Supplementary_Data [file koae192_supplementary_data.zip › HPY2_BMGE_Cleaned_sequences.fasta]

>A_thaliana AT3G15150
IAVQLEKVKDLEVAELLDLTDFKKLFREAVWNVHHAGEPMPGDDDEDIVMLLNMTCPLSGKPVTELADPVRSDCRHVYEKSVILHYIVNCPVAGCRGKVICDAMLKFEIEEMRSEDFTEDVDE
>S_alba 2086494
--------------ELLDLTDFKKLFREAVWNVHHAGEPMPGDDEEDIVMFLNVKCPVSGKPLTELADPVRSDCKHVYDKASIMHYIAKCPIAGCRGKVVCDPMLKIEIEELRTEDFTNADDE
>G_soja 2123999
----------LEVIELVGFTNFNTLFKEAVWNVHHAGQPMPGEEQEDIVMILNITCPLSGKPVTELAEPVRSECRHIYEKKVIMQYLKQCPISGCPKI--------ISWCKIRC---------
>S_lycopersum Solyc07g062780.3.1
IAVHLERVKDLEVVQLLAPTNFKKKFREAVWHVHHEGQPMPGDEQEDIVMLLNVTCPLSGKPVIELVEPVRSDCKHIYDRKAIMQYMKQCPVAGCPKIVLCDPFLLIEIDEVRSEDFTALDED
>Z_marina Zosma52g00120
IAVSLEKVEQLDVLELLELTDFNVIFKESVWNVHHAGQPMPGEEQDDIVMLLNMKCPLTGLHVFHLGNPVRCDCKHIYEKDAIMNYMTKCPVAGCPKVVVCDPMLTIEIDEARAEDFGEGDSD
>O_sativa Os01t0578700
PCESQEQLISLRAFQFIKPEAFKLVFKAALQQVHN--------VNHEIAI---TNCPLSGTEIAELTQPLRSTCGHIFERQHIMNYMGGCPVIGCPGAVFEDAELRHDIKYCH----------
>A_tricopoda ERN14034|
MAEDLERVKELETLELLAATDFKKLFKEVIWNVHHAGEPMPGEEQEEVIMILNITCPLSGKPVIELENPVRSDCKHIYEEQAIKHYMRQCPVAGCPKIVTCDPLLRIELDEMRAEDFTELDDN
>G_montanum TnS000971189t01
VAEDLER--QLDTLELIPITDFKKLFKEAVWRIHHAGEPMPGEEQEEIIMLVNMTCPLTGKPVTELEDPVRSECKHIYERAAVFQHLMKCAAAGCPKILICDPLLKIEIEELRMANCTELED-
>P_taeda PTA00084179
IAEDLERVKQLDTLELIPMTDFKKLFKEAVWRVHHADEPMPGEEQEEIIMLVNTTCPLSGKPVTELEDPVRSECKHIYEKQAVMHHIRKCAAA------------------------------
>P_engelmanii 2053488
IAEDLERVKQLDALELIPLTDFKKLFKEAVWRVHHADEPMPGEEQEEIIMLVNTTCPLTGKPVTELEDPVRSECKHIYEKKAVMDHIRKCAAAGCPKMLICDPLLRIEIDELRLADCTEIDED
>W_mirabilis 2059538
IAESLERVKQLDTLELIPLTDFKKLFQEAVWRVHHAGQPMPGEEQEEVILLVNMTCPLTGKPITELDDPVRSECKHIYEKEAVLQHLKKCASAGCPKLLVCDNLLKLEIEELRMANCTEIEE-
>E_diffusum 2039210
IAEDVEKVEMLSTKDVISTTDFRPLFREAIWKVHHAGELMPGQENEDLILVRNFTCPLTGKPISELEDPVRSECQHIYDRAAVMHYISPCAVAGCPKPLVCDSMLKIEIQEIRMTDYTDLED-
>E_hymale 2126842
IAEDVERVEMLSTKDVISATDFQALFREAIWKVHHAGELMPGQENEDLILVRNFTCPLTGKPISELEDPVRSECQHIYDRAAVMHYISPCAVAGCPKPLVCDSMLKIEIQEIRMTDYTDLED-
>L_japonicum 2003771
VAEDLEAVEELGTQQIIAPTDFEKLFKEAVWKVHHGDELMPGQEKEDLIIV------------------------------------------------------------------------
>L_japonicum 2076996
-------------------------------------------------------CPISGKPVEELDDPVRSDCNHIYDRSSVMDYLKSCAIAGCPKPLVCDPMLKVEIQELRMADFTEITEI
>Azolla_cf._caroliniana 2031405
VAEDLEAVQELGTKEIIRLTDFESLFRETIWKIHHAGEPMPGQEKEDLIIVVNRNCPISGKPVIELNDPVRSDCMHIYDRAAVMNYLAPCAAAGCP---------------------------
>A_filiculoides Azfi_s0068.g036298
VAEDLEAVEELGTKEIVRLTDFESLFRETIWKIHHAGEPMPGQEKEDLIIVVNRNCPISGKPVIELNDPVRSDCMHIYDRAAVMNYLAPCAAAGCPKPLVCDPMLKVEIQELRMNDCTELDD-
>S_fallax Sphfalx14G037700.1
VAEDLERVKEMETLEIIKSTDFQKLFKEAVWNVHHAGEPMPGQEQDELVMIRNHVCPLSGKPVIDLTDAVRSDCQHIYSHEAVIEHMRPCPCSGCPKTLLCDQTLNMDIQELRRVDYTNLDED
>S_cuculatta Sacu_v1.1_s0003.g002019
HAECLHIVEDLETKEIIGLTDFEKLFKEAIWKVNHSGEPMPGQEKEDLIMVINTKCPISGKPIVELDDPVRSDCMHIYDRAAVMEYLRPCAAAGCPKPLICDPMLKVEIQELRMADCTELDD-
>P_taeda PTA00025186
LFLDVQSVKQLDALELIPITDFKKLFKKAIWRVHHADEPMPGEEQDEIITLVNITCPLTGKLVTELEDPVRSECKHIYAK--------KCAAAGCSKMLICDLLLRIEIDELCLADCTEIDED
>P_patens Pp3c22_18560V3.1.p
VAEDLEKVKELETLDIITVTDFKKLFREAVWKVHHAGEPMPGQEQEEIVVLPNTSCPLSGKPVEQLEDPVRSRCRHIYDRDAVLNYVRKCAAAGCPGILVCDSSLKIEIREYVLADCTYLEED
>A_agrestis AagrBONN_evm.model.Sc2ySwM_228.4556.1
LAEDLEKVNKLETIEMIELTDFVSLFKEAIWNVHHSGEPMPGQELEDIVMLKNHTCPISGKPVTELVDPVRSACQHIFERSAVMEHIRPCAIAGCPKPLICDEYLQVEITELRAQDFTDLDAV
>M_polymorpha Mp1g09520
VAEDLERVEKIRLLETVEVADFEKVFNQSIWNIHHAGEAAPGQEQDEIVMVKNTNCPLSGKPVTQLDDPVRSDCEHIYEKAAVLEYIRKCACAGCPKEFVCDASLKMSIQELRLADFTGENHS
>M_viridae ME000369S06451
VAEALEHVEELELLELIAETNFAEMFKSDIWNVHHAGEPMPGQEEDDMVMVLNVSCPISGKQVTDLVDPVRSECRHIYDRASIIDFIRKCPIAACPKALEAGRALKLELEQMKRVECTDLDDD
>M_caldariorum 2046649
IGQVMEKVKELETFQAVKHTDFENLFKEGIWNVHHSGQPMPGQEDDEMVMTLNLKCPLTLKAVVDLVDPVCGDCRHVYDREALQQYLSRCPIAGCPKAIVCDPRLKMELREAR----------
>C_braunii| g861
IAEECERVQQLEVLDVVKPTDFAHIFEEAVWNVHHAGIPVGGHDDEDVIILVNHSCPLTGRLVTDLEDPVWHECHHVYSLEGVENHLKPCPSSGCPRKVKCDNELLAQIEEMRHADIAADEEE
>K_nitens kfl00080_0010_v1.1
TAESLEAVAALRSREMAGGQTFAEVFNKAVWDVNHKGELMPGEEEEDIVMVANAHCPLSMKAVEELDEPVCADCRHIYEAMNARDYFGSCAVAGCNKQLVSDSRLVRDLQELKREDYTALDDE
>C_atmosphiticus Chrsp31S04804
LALFFEKVLALRMMKLSAPTDFAAIFDEAVWEVNNAGLPMPGTEDEEVMCSANTKCPITSVPVFELENPVKSLCGHVYDGNCIEEYINQCPQHGCSRLIEEADDILAEAARLRREDITQDVED
>P_patens Pp3c23_10880V3.1.p
AEDDQARASDIDVKGQIDGCDSKPTRVGECQCYGKAGKQMDEKDESDVQIVLNVVCPVSGVPVVGLKDPVRSGCEHVYDRASALNYISPCAVAGCRALLVADSRLWQDIEELRQQNFVNIEDS
>P_patens Pp3c23_16570V3.1.p
EEDDEVRASNIDEKDQIERVDKKPL-SGGCLCCRKAVKQIDEGNASDVYMSLNIVCPICGIPVVDLVDPVRSDCEHIYDRAAALNYIALCAASGCRASLVNDSRLWQDIAELRQQDFANIDDS
>M_polymorpha Mp4g01020
VADCVEKVDAYENDSPLRKISVGPLFEKTVTKVDFSGGELSDDENDDTCMVVNTRCPLSGKLVTELDDPVQSNCHHVYDRAFATAYISKCAVAGCSKFLVCDTTLEESIQDLREMECIHIDDD
>P_patens Pp3c20_12000V3.1.p
EEDDEARASEIHDKDQVERDCLKQLLGYECQCCRKAGKQIDEGDDDDAHAVLNIVCPVSGIPVTDLEDPVRSDCEHIYDRASALNYITLCASSGCRAQMVASSRLWQDIEELRQQDMADMDDS
>O_tauri Ostta4221_3|72309
VAKGAEKASVLRIEALCESFDFEAYFDKAV-------EKARGGEGEDMVMLRNEKCPMTMRRIEDLDDPVEDNRGFVYERAAIVQYIGECPVAGTQHTLKPSRMA----KKMKQEFVSP----
>C_reinhardtii PNW69917
AADYLTVVAAYKMLSLGKPTDFRAVFVTGLAGGGGAGGQAAEDEDDDVVEWTNTTCPLSLKNVLDLDHPVRDPVGYVFDREAVTDWLRAHPVAGCSHFLVPAAEVVREQRRRRLAGVAGEGED
>S_moellendorffii 414614
IAEDVERVKKLDVLELLTPTDFSKSFEEAIWNVHNSGVPMPGQEQAEILCILNRTCPISGKHVTELENPVRCECRHIYDLPAARGYIGRCAVAGCPKNLVRDATLDMEIAELRMTVVEELDDI
>S_moellendorffii 424698
-------VKKLDVLELLTPTDFSKSFEEAIWNVHNSGVPMPGQEQAEILCILNRTCPISGKHVTELENPVRCECRHIYDLPAARGYIGRCAVAGCPKNLVRDATLDMEIAELRMTVVEELDDI
>I_tegetiformans 2011888
IAEDLERVAKLDTIELIGSTDFKEVFKEAIWNVRHAGDPMPGQEQEDIVMILNMNCPLSGKPITELQDPVRSDCHHVYEREVVMAYINMCAAAGCPKKLKCDTLLKMEIAELRIDDCTELE--
>V_aureus 2055790
AADYLSIVAAYKMLSLGKGTDFKALFMVGVGTGEGDGDCNEGLEDDEVREWANEKCPLCMREVLELEHPVKDAVGYVYEKASILNYLQKHPVAGVNQILKRADDVLRMKRRRRL---------
