# Supplementary material for: Charting the evolutionary path of the SUMO modification system in plants reveals molecular hardwiring of development to stress adaptation
Source: Plant Cell. 2024 Jun 26;36(9):3131–44. doi: 10.1093/plcell/koae192 (PMC11371177; doi:10.1093/plcell/koae192)
Supplement: koae192_Supplementary_Data [file koae192_supplementary_data.zip › HPY2_Mafft_alignment.fasta]

>A_thaliana AT3G15150
M-----------------------------------------------------------
------------------------------------------------------------
-----------------------------------ASAS---SSDGVAGRIQNASLVLV-
-----------SDNSSTLA---------DIRKAVAM--M---------------------
----------KNIAVQLEKENQ-TDK---------------------VKDLENSVAELLD
LH---------------------SDCNHRSTAIQSVANRYQ-PVEQ-----------LTD
FKKL-----LDDEFTKLK-ATP-SSVPQNDHLMRQ------------FREAV--------
--------WNVHHAGEPMPGD---DDEDIVMTSTQ--CPLLNMTCPLSGKPVTELADPVR
SMDCRHVYEKSVILHYIVN------------NPNANCPVA--------------------
-----------------------GCRGKLQNSKVICDAMLKFEIEEMRS---LNKQSNRA
E----VIEDFTEDVDED-------------
>S_alba 2086494
------------------------------------------------------------
------------------------------------------------------------
------------------------------------------------------------
------------------------------------------------------------
--------------------------------------------------------ELLD
LY---------------------GDCAHHSSAIHSVANGYQ-PGEQ-----------LTD
FKKL-----LDDEFMKLK-ATT-PSVPENHHLMRQ------------FREAV--------
--------WNVHHAGEPMPGD---DEEDIVMTSTQ--CPFLNVKCPVSGKPLTELADPVR
SMDCKHVYDKASIMHYIAT------------NPNAKCPIA--------------------
-----------------------GCRGKLKSNKVVCDPMLKIEIEELRT---MNKQSNKD
E----VIEDFTNADDED-------------
>G_soja 2123999
------------------------------------------------------------
------------------------------------------------------------
------------------------------------------------------------
------------------------------------------------------------
--------------------------------------------------LEDAVIELVG
LS---------------------ELSVQFSSAVQAFANAYQ-PKEE-----------FTN
FNTL-----FEDELSRFK-ANQ-SSDVPKNPVVRQ------------FKEAV--------
--------WNVHHAGQPMPGE---EQEDIVMTSIQ--SNILNITCPLSGKPVTELAEPVR
SMECRHIYEKKVIMQYLKS-------------KQHQCPIS--------------------
-----------------------GCPKILQQ----------ISWCKIRC-----------
------------------------------
>S_lycopersum Solyc07g062780.3.1
M-----------------------------------------------------------
------------------------------------------------------------
-----------------------------------ASTS-GAGSGVAAGRIRSHTSALY-
-----------SDSQSLIL---------EIRKSVTM--M---------------------
----------KDIAVHLERDER-TQM---------------------VKDLEDGVVQLLA
AS---------------------DECMHLSEAIQSIGDTLE-PGPE-----------PTN
FKKK-----FDEEIAKSK-ARS-SSHTQNQSLLRK------------FREAV--------
--------WHVHHEGQPMPGD---EQEDIVMTSTQ--CNLLNVTCPLSGKPVIELVEPVR
SMDCKHIYDRKAIMQYMKKSK----------STRGQCPVA--------------------
-----------------------GCPKILKAQRVLCDPFLLIEIDEVRS---MNKQNARP
D----AIEDFTALDEDEDD-----------
>Z_marina Zosma52g00120
M-----------------------------------------------------------
------------------------------------------------------------
-----------------------------------ANRE---ETSAVGRRLETLATTLS-
-----------SDYKALIA---------EIRKSLVL--I---------------------
----------SGIAVSLEKEQQ-SDM---------------------VEQLDDAVLELLE
TS---------------------SDCTLYSHVIQAVFDGYQ-RPQEN---------QLTD
FNVI-----MESEFNQLK-SDF-VSVPQSDPLYRK------------FKESV--------
--------WNVHHAGQPMPGE---EQDDIVMTSTQ--GNLLNMKCPLTGLHVFHLGNPVR
CKDCKHIYEKDAIMNYMTK------------NSQAKCPVA--------------------
-----------------------GCPKVLQVTRVVCDPMLTIEIDEARA---RGDETVEA
Q----MVEDFGEGDSD--------------
>O_sativa Os01t0578700
M-----------------------------------------------------------
--APPRPASPQSL-------PPVA------------------------------------
---------------------------ATRSRGRPYEGWTLKELIGEVRRLRRAASSAP-
-----------PRPAGVLDL-----DQGDARASDTV--A---------------------
-------PSPPSPCESQEQPHHLGKR------LEDV-----------LISLRDVAFQFIK
IG------RQ-------------DEVRKIVNVAHDIVVNFC-NAIRA----------PEA
FKLVAA---AENVKPHLL-----KIDHDDNLLFLQ------------FKAALERE-----
--------QQVHN-----------VNHEIAISLDK--Y----TNCPLSGTEIAELTQPLR
SMTCGHIFERQHIMNYMGSSLK-------------GCPVI--------------------
-----------------------GCPGAVSNDLVFEDAELRHDIKYCH------------
------------------------------
>A_tricopoda ERN14034|
M-----------------------------------------------------------
------------------------------------------------------------
-----------------------------------ASASTTAPPDGGGGRMSVAASNLG-
-----------RENQTLIV---------DLRKALGT--I---------------------
----------KMMAEDLERDNR-FEM---------------------VKELEDATLELLA
AS---------------------DDAAHFSSALQSIGMNYR-SGNE-----------ATD
FKKL-----IEKEVIKLK-EQS-SFVPQSHPLFRQ------------FKEVI--------
--------WNVHHAGEPMPGE---EQEEVIMTTSQ--SNILNITCPLSGKPVIELENPVR
SMDCKHIYEEQAIKHYMRTR-----------RTRCQCPVA--------------------
-----------------------GCPKILEGERVTCDPLLRIELDEMRA---RSNRTTES
H----LVEDFTELDDNEDD-----------
>G_montanum TnS000971189t01 
------------------------------------------------------------
------------------------------------------------------------
----------------------------------------------MAERISLTVSNLE-
-----------ASNNPLIA---------DVRNTLVT--L---------------------
----------KLVAEDLERQDR-SDL-----------------------QLDAATLELIP
LS---------------------DEVMMLNSAIKAIGRDYK-ASDE-----------ITD
FKKL-----IEDHISQLQ-AES-DSAPENHMFYKQ------------FKEAV--------
--------WRIHHAGEPMPGE---EQEEIIMTSTQ--CNLVNMTCPLTGKPVTELEDPVR
SVECKHIYERAAVFQHLMKNGK---------KKDCKCAAA--------------------
-----------------------GCPKIITAEKLICDPLLKIEIEELRM---RGDSSSQA
E----MVANCTELED---------------
>P_taeda PTA00084179 
M-----------------------------------------------------------
------------------------------------------------------------
-------------------------------------------AIPTTDRVGVTISSLE-
-----------ASNQSLIA---------DVRNSLVT--I---------------------
----------KMIAEDLERENR-SDM---------------------VKQLDEATLELIP
VS---------------------DDIVRLSSALQAIGREYD-SSNE-----------MTD
FKKL-----IDEHISKLE-ADS-PTVPENHLFYKQ------------FKEAV--------
--------WRVHHADEPMPGE---EQEEIIMTSSQ--CNLVNTTCPLSGKPVTELEDPVR
STECKHIYEKQAVMHHIRMNAR---------KRACKCAAA--------------------
------------------------------------------------------------
------------------------------
>P_engelmanii 2053488
------------------------------------------------------------
------------------------------------------------------------
-------------------------------------------------------SSLE-
-----------TSNNSLIA---------DVRSSLVT--I---------------------
----------KMIAEDLERENR-SDM---------------------VKQLDEAALELIP
VS---------------------DDIVRLSSALQSIGREYN-SSNE-----------LTD
FKKL-----IDEHISKLE-ADS-PSVPENHLFYKQ------------FKEAV--------
--------WRVHHADEPMPGE---EQEEIIMTSSQ--CNLVNTTCPLTGKPVTELEDPVR
STECKHIYEKKAVMDHIRVLAK---------KRGCKCAAA--------------------
-----------------------GCPKMLTADKLICDPLLRIEIDELRL---RGNRSTQA
Q----IVADCTEIDED--------------
>W_mirabilis 2059538
------------------------------------------------------------
------------------------------------------------------------
-------------------------------------------------RIISTVSNLE-
-----------ASNNSLLP---------DIRNTLVT--L---------------------
----------KIIAESLERENR-SDL---------------------VKQLDAATLELIP
AS---------------------DDITRLNSALHTIANDYN-SSEK-----------LTD
FKKL-----IEDHISNLK-ADS-DSTPESHVIYKQ------------FQEAV--------
--------WRVHHAGQPMPGE---EQEEVILTSTQ--GNLVNMTCPLTGKPITELDDPVR
SIECKHIYEKEAVLQHLKKNGK---------KKECKCASA--------------------
-----------------------GCPKLLTANKLVCDNLLKLEIEELRM---RGSCSLQA
E----MVANCTEIEE---------------
>E_diffusum 2039210 
------------------------------------------------------------
------------------------------------------------------------
----------------------------------------------SVDRMRSAISVLE-
-----------AVDQSAIS---------ELRSSLVM--F---------------------
----------KMIAEDVEKERN-TEA---------------------VEMLSQLTKDVIS
LS---------------------DEVAHHSRALQNLSQTYT-VKDE-----------TTD
FRPL-----IEEHMDTLR-ENN-QNDPENNPFFKQ------------FREAI--------
--------WKVHHAGELMPGQ---ENEDLILN-TQ--YNVRNFTCPLTGKPISELEDPVR
SSECQHIYDRAAVMHYISQHAR---------KRNCPCAVA--------------------
-----------------------GCPKPLVASCLVCDSMLKIEIQEIRM---RGRIATQA
Q----EVTDYTDLED---------------
>E_hymale 2126842 
------------------------------------------------------------
------------------------------------------------------------
------------------------------------------------------------
-----------------IS---------ELRSSLVM--F---------------------
----------KMIAEDVERERN-SEA---------------------VEMLSQLTKDVIS
LS---------------------DEVAHHSRALQNLSQTYT-VKDE-----------ATD
FQAL-----IEEHMDTLR-END-QNDPENNPFFKQ------------FREAI--------
--------WKVHHAGELMPGQ---ENEDLILN-TQ--FNVRNFTCPLTGKPISELEDPVR
SSECQHIYDRAAVMHYISQHAR---------KRNCPCAVA--------------------
-----------------------GCPKPLVANHLVCDSMLKIEIQEIRM---RVRIATQA
Q----EVTDYTDLED---------------
>L_japonicum 2003771
------------------------------------------------------------
------------------------------------------------------------
-------------------------------------------------RMRSAMSALD-
-----------ETNQAIHT---------ALGSSAVM--F---------------------
----------KMVAEDLEAENQ-TEL---------------------VEELGDATQQIIA
LM---------------------EEFDYYNKALRSIKEAYT-IGME-----------PTD
FEKL-----LSETAVQLK-SESPQLQPEQHPLYKQ------------FKEAV--------
--------WKVHHGDELMPGQ---EKEDLIITCTQ--YNV--------------------
------------------------------------------------------------
------------------------------------------------------------
------------------------------
>L_japonicum 2076996
------------------------------------------------------------
------------------------------------------------------------
------------------------------------------------------------
------------------------------------------------------------
------------------------------------------------------------
------------------------------------------------------------
------------------------------------------------------------
--------------------------------------------CPISGKPVEELDDPVR
SLDCNHIYDRSSVMDYLKQSRRN--------KRACSCAIA--------------------
-----------------------GCPKPISAERLVCDPMLKVEIQELRMRGQRGRNSTQV
H----DVADFTEITEIDD------------
>Azolla_cf._caroliniana 2031405
------------------------------------------------------------
------------------------------------------------------------
-------------------------------------------------RMRSAMRALD-
-----------DSNQALLT---------ELGSNALL--F---------------------
----------KMVAEDLEAENQ-SSL---------------------VQELGEATKEIIR
LM---------------------GEFECYNRSLQVVKDGYN-IGDE-----------LTD
FESL-----LSEQADQCK-EQSPLPPPEQHILYKQFRE----TIWKIFRETI--------
--------WKIHHAGEPMPGQ---EKEDLIISCSQ--FNVVNRNCPISGKPVIELNDPVR
SLDCMHIYDRAAVMNYLASWKHS--------RRPCPCAAA--------------------
-----------------------GCP----------------------------------
------------------------------
>A_filiculoides Azfi_s0068.g036298 
------------------------------------------------------------
------------------------------------------------------------
-------------------------------------------MSVGAERMRSAMTALD-
-----------DSNQALLT---------ELGSNALL--F---------------------
----------KMVAEDLEAENQ-SNL---------------------VEELGEATKEIVR
LM---------------------GDFECYNRSLQVVKDGYN-IGDE-----------LTD
FESL-----LSEQADQCK-EQSPLPPPEQHILYKQ------------FRETI--------
--------WKIHHAGEPMPGQ---EKEDLIISCSQ--FNVVNRNCPISGKPVIELNDPVR
SLDCMHIYDRAAVMNYLASWKRN--------RRPCPCAAA--------------------
-----------------------GCPKPLVMERLVCDPMLKVEIQELRM---RGRINTQV
H----DVNDCTELDD---------------
>S_fallax Sphfalx14G037700.1
------------------------------------------------------------
------------------------------------------------------------
----------------------------------------MAAAAAGVDRIRSAARNLE-
-----------AQSRSMIE---------DYDANILM--A---------------------
----------KMVAEDLERDNN-TAS---------------------VKEMEEVTLEIIK
FS---------------------DKLRHHSLALQELSNEYL-PKAE-----------STD
FQKL-----LKDRMQQLETASS-SSDAQNHQFFKQ------------FKEAV--------
--------WNVHHAGEPMPGQ---EQDELVMLASQ--WGIRNHVCPLSGKPVIDLTDAVR
SKDCQHIYSHEAVIEHMRRHNAAAR--RRRQVLPCPCPCS--------------------
-----------------------GCPKTIVESNLLCDQTLNMDIQELRR---RGE-TNQE
D----IVVDYTNLDED--------------
>S_cuculatta Sacu_v1.1_s0003.g002019 
------------------------------------------------------------
------------------------------------------------------------
-------------------------------------------MAAGIERMRSAMRALD-
-----------DSNQALVMVKYYFGKRFPINSRALV--FINILGAGVGFKRAYVQDGRRG
LRSRETNETVSIHAECLHIIKK-NNALG---------------AHKPVEDLEQSTKEIIG
LM---------------------EEFECYNKSLQLYRDQYT-YGDE-----------LTD
FEKL-----LSEEADKMK-TQC-LSQPEQHKLYQQ------------FKEAI--------
--------WKVNHSGEPMPGQ---EKEDLIMTCSQ--FSVINTKCPISGKPIVELDDPVR
SMDCMHIYDRAAVMEYLRSWKRN--------RQPGPCAAA--------------------
-----------------------GCPKPLVPERLICDPMLKVEIQELRM---RDRVNSQV
H----DVADCTELDD---------------
>P_taeda PTA00025186 
------------------------------------------------------------
------------------------------------------------------------
----------------------------------------------MLERIHEFLK----
-----------PESEVGNI---------TRQEAMSM--V---------------------
----------PPLFLDVQSHHY-------------------------VKQLDEAALELIP
VS---------------------EDI--------EIGREYN-SSNE-----------ITD
FKKL-----IDEHISKLE-ADS-PTVPKNHFFYKQ------------FKKAI--------
--------WRVHHADEPMPGE---EQDEIITTSSQ--CSLVNITCPLTGKLVTELEDPVR
SMECKHIYAK---------------------RHGCKCAAA--------------------
-----------------------GCSKMLTADKLICDLLLRIEIDELCL---RGNCSTQA
Q----MVADCTEIDED--------------
>P_patens Pp3c22_18560V3.1.p
MY---------------------------------------------------------V
CACCSRSLAPSLCLSGQ------------------------RALV---------------
-------------------------GVVVLAFLLFADAQLVVMATPAVDRVRSVIRSLA-
-----------SKTNDLLQ---------DFDGTILY--A---------------------
----------KLVAEDLEKDHH-APS---------------------VKELEEATLDIIT
IS---------------------NKLRNHSKALETLSMTYA-PSIE-----------VTD
FKKL-----LKNYVKELD-EES-PFDSEKHPFIKQ------------FREAV--------
--------WKVHHAGEPMPGQ---EQEEIVVMAGS--QALPNTSCPLSGKPVEQLEDPVR
SQRCRHIYDRDAVLNYVRSHAMRNR--RHKNSNPCKCAAA--------------------
-----------------------GCPGILVEEQLVCDSSLKIEIREYVL---RQQ-SSNI
D----TVADCTYLEEDDDTPLKSHAPR---
>A_agrestis AagrBONN_evm.model.Sc2ySwM_228.4556.1
------------------------------------------------------------
------------------------------------------------------------
---------------------------------------------MAMDGVRMAMRRMA-
-----------DKTRTLST---------EMDASTMK--I---------------------
----------RLLAEDLEKHHS-SDM---------------------VNKLEAATIEMIE
CA---------------------DFLKHHSGALQFITESYQ-PGPQ-----------LTD
FVSL-----LEEKRRELE-QAS-PCDPLNSRFYKQ------------FKEAI--------
--------WNVHHSGEPMPGQ---ELEDIVMTTSE--FGLKNHTCPISGKPVTELVDPVR
SSACQHIFERSAVMEHIRMAG----------RRICPCAIAGKDGELRPFMCTCCMLSCPQ
QKVLCRYFLVIERVLIMSWADVVGCPKPLRVAELICDEYLQVEITELRA---RSCEGAQS
G-----AQDFTDLDAVVDLDVVEDTQEEEE
>M_polymorpha Mp1g09520
------------------------------------------------------------
------------------------------------------------------------
-------------------------------------------MAAATERIRSAARNLE-
-----------GTARSLQS---------DMYAQCVL--F---------------------
----------KMVAEDLEREHD-SVS---------------------VEKIRGALLETVE
CT---------------------HSLEHHCLALSSLSANFA-TGNE-----------VAD
FEKV-----LYETSAESR-RVQ-AFDPRQHTCYEQ------------FNQSI--------
--------WNIHHAGEAAPGQ---EQDEIVMLTSQ--YGVKNTNCPLSGKPVTQLDDPVR
SKDCEHIYEKAAVLEYIRKHNREHP------RKKCKCACA--------------------
-----------------------GCPKELLAANFVCDASLKMSIQELRL---RERANTQR
A----HVADFTGENHSDDD-----------
>M_viridae ME000369S06451
M-----------------------------------------------------------
------------------------------------------------------------
----------------------------------------AALAAAIERYVNSASAQWT-
-----------EKDRKFLE---------ELNMHMIV--I---------------------
----------KHVAEALEHENK-HSK---------------------VEELEKSLLELIA
LE---------------------NEVKHHRAALHSLPQHYK-FEEK-----------ETN
FAEM-----LQQGARQSA-AQA-PSIPEEHELYKS------------FKSDI--------
--------WNVHHAGEPMPGQ---EEDDMVMTTSGL---VLNVSCPISGKQVTDLVDPVR
STECRHIYDRASIIDFIRK------------RRGKKCPIA--------------------
-----------------------ACPKAIVEEMLEAGRALKLELEQMKR---RAGHSQGP
N------VECTDLDDD--------------
>M_caldariorum 2046649 
------------------------------------------------------------
------------------------------------------------------------
---------------------------------------------------------LI-
-----------AKQEEILK---------ELEGSVIM--L---------------------
----------KLIGQVMEKENR-SDK---------------------VKELEEATFQAVK
FN---------------------YELEFHTAALRKLPSLHS-SHGQE---------WHTD
FENL-----ITTEAMQIA-SNR-DVKPENHQLLRA------------FKEGI--------
--------WNVHHSGQPMPGQ---EDDEMVMTSSF--VGTLNLKCPLTLKAVVDLVDPVC
GIDCRHVYDREALQQYLSSQQT-------------RCPIA--------------------
-----------------------GCPKALSTDTIVCDPRLKMELREAR------------
------------------------------
>C_braunii| g861
------------------------------------------------------------
------------------------------------------------------------
----------------------------------------------MEDKVRAAVAAVQ-
-----------AKENEYLK---------DLEMSTMM--L---------------------
----------KWIAEECERENE-SEK---------------------VQQLEEGVLDVVK
CM---------------------NELKHHIDALETVRQEYK-YEGE-----------PTD
FAHI-----LQVQEKHFS-DTR-PENPKDNSWYKK------------FEEAV--------
--------WNVHHAGIPVGGH--GDDEDVIITNSQ--FNLVNHSCPLTGRLVTDLEDPVW
HVECHHVYSLEGVENHLKTVR----------QRSCPCPSS--------------------
-----------------------GCPRKLTRNSVKCDNELLAQIEEMRH---RQNAGSSA
RPA-VSVADIAADEEEDDSDAEESEEEEMS
>K_nitens kfl00080_0010_v1.1
------------------------------------------------------------
------------------------------------------------------------
-------------------------------------------MAPASANVRRAAIGAR-
-----------KKIENFPT---------ELDLTMQF--V---------------------
----------KWTAESLEAVHD-EEK---------------------VAALREASREMAG
LQ---------------------ESLRLHVAALSEVEIGRL-APNE-----------GQT
FAEV-----LHSRTMELA-AQD-PRTPEDYEGFKA------------FNKAV--------
--------WDVNHKGELMPGE---EEEDIVMTSKD--L-VANAHCPLSMKAVEELDEPVC
ARDCRHIYEAMNARDYFGQGLR-------------SCAVA--------------------
-----------------------GCNKQVNVSVLVSDSRLVRDLQELKR---NKRGGRHT
Q----HAEDYTALDDED-------------
>C_atmosphiticus Chrsp31S04804
------------------------------------------------------------
------------------------------------------------------------
------------------------------------------MASVAVSPVRTACGKLQV
DCVDQIW-VPRQEQCKLMT------TR-GVPEVVDQ--V---------------------
----------HELALFFEKERN-KET---------------------VLALREEMMKLSA
LE---------------------HELRSQQKAIKSVSEQYE-APAPM--------DAPTD
FAAI-----LTQRKQEIM-EAD-PLDAENHKNVKK------------FDEAV--------
--------WEVNNAGLPMPGT---EDEEVMCATAT--V-SANTKCPITSVPVFELENPVK
SKLCGHVYDGNCIEEYINGQIRHQRHGARSRATDVQCPQH--------------------
-----------------------GCSRLINKSVIEEADDILAEAARLRR--QRPTGNANR
Q----HVEDITQDVEDVE------------
>P_patens Pp3c23_10880V3.1.p
MENLGGKMVALGEEVEEFFTDISQKETKAKIDNKMEY-LDRLQMLRLAQGEGEPLLRKDN
SPGTDLSVDQQSLAEEPAVFSSTTEGKDEAFKHEAENFQITKQIVRTAH--ISQDEGELE
EHVA-AID--HDRKPKILIANEQDMGTKIREKQMGVNEESVEFKPALVKKAVSELHGLT-
-----------ERQQKFLQ---------DFHVKFVLRGL---------------------
----------EAAEDDQARARQHSSH-------RVDLKIHADYGFGEASDIDITVKGQID
AKPSYVTPRTLATTQTSEPERAPQIRVIMDDVIDNLADVTICNLDPS---------AGCD
SKPT---PDFGNAMKDLV-DDDELSELQGFTDREG------------RVGEC--------
--------QCYGKAGKQMDEK---DESDVQITNAS--YSVLNVVCPVSGVPVVGLKDPVR
SEGCEHVYDRASALNYISSMEK---------DGFCPCAVA--------------------
-----------------------GCRALLAEKKLVADSRLWQDIEELRQ---IKAALWES
H----MLQNFVNIEDSDED-----------
>P_patens Pp3c23_16570V3.1.p 
MR-------NVSGEMEESVTDTNQKDGKT---NRLEIDRDGLQMLRLAHEGDKALLRGLT
LHGSEESKYQQAVADK----SPLTESG--HFKHEVKCFQISKPLIRVDHSDISHDDRTLE
EQMTNGAE--FDQSSIFQNTCKSDAAIRRSEELKDVEGVCVERKPALVKKEASEMSDLT-
-----------ERQQTIPD---------DFHVKFVLDGV---------------------
----------DMEEDDEVRARKHFEFVELKKRLEEEEIMYAGCALGEASNIDATEKDQIE
AD---------------------QVRATMDGVINSLAGIAICKPDSS---------LRVD
KKPLSKSLNINNGMTDLA-EDK-FTGPQAYTNREG-------------SGGC--------
--------LCCRKAVKQIDEG---NASDVYMTNSF--YSSLNIVCPICGIPVVDLVDPVR
SEDCEHIYDRAAALNYIATKRK---------DDVCLCAAS--------------------
-----------------------GCRASLAENKLVNDSRLWQDIAELRQ---IKAAMLES
R----MLQDFANIDDSDDD-----------
>M_polymorpha Mp4g01020
MT----------------------QEVKC-------------------------------
-GKKEEVNFPKAMAVKKELVSPVS------------------------------------
-----------------------------VQDFLSENKSETQEKNPRTPPLTSCSEDLE-
-C----WKAPVKPERSLVNR--------IVKEEKSW--I---------------------
----------RVVADCVEKSKN-CSM---------------------VDAYEPFNDSPLR
SC---------------------PKFDKMLGNSEETFTRGK-TQGD-----------KIS
VGPL-----LDEGDQESR---------TPMKFCSK------------FEKTV----DSVD
DGCKKTSKTKVDFSGGELSDDFEDENDDTCMTGSK--YGVVNTRCPLSGKLVTELDDPVQ
SVNCHHVYDRAFATAYISQFPG-----------IRKCAVA--------------------
-----------------------GCSKFLIQRNLVCDTTLEESIQDLRE----KNFTSKL
Q----LLMECIHIDDD--------------
>P_patens Pp3c20_12000V3.1.p 
MEDLSEEMGNVCGEMENCVTDLNQKETKT---DRLEQDLDGLQMLRLVQEDDKALLTSLL
AQESEESKDPNAVLEE----SP-QEGD--HIMHDRKCFQISNPLVQVDHTRIKQDNRVEE
EIVADDVEIVFDQNSGTQRASEQDMGTGRREKLKGLEGAGADRKSALVNKL---LHDLD-
-----------ERQQKFLQ---------DLHVKFVLEGV---------------------
----------DVEEDDEARARKHSEFVELKKRLEEEEKMYACCALGDASEIHAIDKDQVE
AD---------------------SVIATIDGVINSLADVAICSSDST---------QRDC
LKQLPLLPNIRNEIKTLA-EDVGLLELQEHTDRESSEEFHNISPTTRLGYEC--------
--------QCCRKAGKQIDEG---DDDDAHATHS---YSVLNIVCPVSGIPVTDLEDPVR
SEDCEHIYDRASALNYITTMAK---------DGVCLCASS--------------------
-----------------------GCRAQLAEHKMVASSRLWQDIEELRQ---IKTAMWES
R----MMQDMADMDDSDDD-----------
>O_tauri Ostta4221_3|72309
MR----------------------------------------------------------
-RGSSTPSSPRP------------------------------------------------
------------------------------------------DTDAGVLRVTTSVRERI-
-----------REVDETLE---------HLRAAVDC--C---------------------
----------VDVAKGAEKATP-----------------------GSASVLRPRIEALCE
LK---------------------REKLATMDALKALEREYG-TSRSKQSEREDGDGDSFD
FEAY-----LDRKTKYYM-----ASRPKELEFVIE------------FDKAV--------
---------------EKARGG---EGEDMVMEDDGA-DGLRNEKCPMTMRRIEDLDDPVE
D-NRGFVYERAAIVQYIGR------------AKSKECPVA--------------------
-----------------------GTQHTVTVAELKPSRMA----KKMKQ---RAAGVGSI
R----AGEFVSP------------------
>C_reinhardtii PNW69917
------------------------------------------------------------
------------------------------------------------------------
------------------------------------------------------------
-----------MRENGLIT---------SLSTVTSS--I---------------------
----------STAADYLTVLGD-TEK---------------------VAAYKELMLSLGK
LT---------------------HEIKTHQDALRELGTSYQ-ASAE-----------PTD
FRAV-----LDAALADRL-KRQ-PYEPRSDAAMRE------------FVTGLGEDPDAVL
AGGA----AGGGGAGGQAAED---EDDDVVEQGAGGRRNWTNTTCPLSLKNVLDLDHPVR
D-PVGYVFDREAVTDWLRRTRRP----GLAPAQMQAHPVA--------------------
-----------------------GCSHFLREEQLVPAAEVVREQRRRRL---QQLMGGGA
GGAGGAGAGVAGEGEDDIIDV---------
>S_moellendorffii 414614 
------------------------------------------------------------
------------------------------------------------------------
--------------------------------------------------MDRAFDSVD-
-----------DSTRSLVS---------DMQSNLVL--I---------------------
----------KLIAEDVERAARGCDE---------------------VKKLDEAVLELLT
AT---------------------DELERHRKAMQALKASYQFTANQ-----------PTD
FSKS-----CEAEMQAFP-----ATNPKDHPIYKH------------FEEAI--------
--------WNVHNSGVPMPGQ---EQAEILCT-TQ--AGILNRTCPISGKHVTELENPVR
CSECRHIYDLPAARGYIGSRLQ-----------SKRCAVA--------------------
-----------------------GCPKNISLQNLVRDATLDMEIAELRM---RGD-GGET
H----THTVVEELDDILDVEID--------
>S_moellendorffii 424698 
------------------------------------------------------------
------------------------------------------------------------
--------------------------------------------------MDRAFDSVD-
-----------DSTRSLVS-----------------------------------------
-----------------------------------------------VKKLDEAVLELLT
AT---------------------DELERHRKAMQALKASYQFTANQ-----------PTD
FSKS-----CKAEMQNFP-----ATNPKDHPIYKQ------------FEEAI--------
--------WNVHNSGVPMPGQ---EQAEILCT-TQ--AGILNRTCPISGKHVTELENPVR
CSECRHIYDLPAARGYIGSRLQ-----------SKRCAVA--------------------
-----------------------GCPKNISLQNLVRDATLDMEIAELRM---RGD-GGET
H----THTVVEELDDILDVEIE--------
>I_tegetiformans 2011888
------------------------------------------------------------
------------------------------------------------------------
----------------------------------------------ATERIKAATKDLD-
-----------SSTRATIS---------DAQSSLVI--L---------------------
----------KMIAEDLERLED-SEA---------------------VAKLDQATIELIG
VT---------------------DQMQQHSSALQYLGDSYQ-FPAE-----------STD
FKEV-----VEKYMEQCE-KET-PSNPHDHPYYKQ------------FKEAI--------
--------WNVRHAGDPMPGQ---EQEDIVMVTSQ--YGILNMNCPLSGKPITELQDPVR
SMDCHHVYEREVVMAYINKNGS---------RRPCMCAAA--------------------
-----------------------GCPKKLTLQNLKCDTLLKMEIAELRI---RGTNSNQ-
-----VVDDCTELE----------------
>V_aureus 2055790
------------------------------------------------------------
------------------------------------------------------------
------------------------------------------------------------
----------------------------NLDAVANS--I---------------------
----------MTAADYLSILKD-GSQ---------------------VAAYKEVMLSLGK
LS---------------------HEMRAQQSVLQGIRDSYQ-PSLE-----------GTD
FKAL-----LEQHLSVRL-QHA-PYQPQNDARLKE------------FMVGV--------
AGEG---GGTGEGDGDCNEGL---EDDEVREADTG--RSWANEKCPLCMREVLELEHPVK
D-AVGYVYEKASILNYLQGHPT-----------GRKHPVA--------------------
-----------------------GVNQIIRTGDLKRADDVLRMKRRRRL---QEALGENG
------------------------------
