# Supplementary material for: Charting the evolutionary path of the SUMO modification system in plants reveals molecular hardwiring of development to stress adaptation
Source: Plant Cell. 2024 Jun 26;36(9):3131–44. doi: 10.1093/plcell/koae192 (PMC11371177; doi:10.1093/plcell/koae192)
Supplement: koae192_Supplementary_Data [file koae192_supplementary_data.zip › HPY2_PhyML_newick_tree.nhx]

(C_reinhardtii_PNW69917:0.32108223,V_aureus_2055790:0.56334737,(O_tauri_Ostta4221_3_72309:1.27868817,(C_atmosphiticus_Chrsp31S04804:0.7351563,(O_sativa_Os01t0578700:1.3240191,((((K_nitens_kfl00080_0010_v1_1:0.81981121,(M_polymorpha_Mp4g01020:0.88914812,(P_patens_Pp3c23_10880V3_1_p:0.21947615,(P_patens_Pp3c23_16570V3_1_p:0.19111282,P_patens_Pp3c20_12000V3_1_p:0.20624331)0.755:0.09945071)1:0.98993801)0.696:0.14256528)0.837:0.15779678,((P_patens_Pp3c22_18560V3_1_p:0.30185912,(((P_taeda_PTA00084179:0.00000408,(P_engelmanii_2053488:0.00000138,P_taeda_PTA00025186:0.17514909)0.923:0.07272491)0.384:0.01937555,(G_montanum_TnS000971189t01:0.06379297,W_mirabilis_2059538:0.14665097)0.946:0.08271234)0.945:0.09715889,(A_tricopoda_ERN14034_:0.1515398,((G_soja_2123999:0.25303655,S_lycopersum_Solyc07g062780_3_1:0.17281012)0.883:0.08417819,(Z_marina_Zosma52g00120:0.33569222,(A_thaliana_AT3G15150:0.13282937,S_alba_2086494:0.12771384)0.981:0.17540874)0.727:0.03713687)0.907:0.08612895)0.971:0.1191153)0.769:0.10341067)0.736:0.043921,((I_tegetiformans_2011888:0.31078958,(S_moellendorffii_414614:0.00000001,S_moellendorffii_424698:0.00000043)1:0.46948672)0.618:0.01846615,(M_polymorpha_Mp1g09520:0.42844402,(A_agrestis_AagrBONN_evm_model_Sc2ySwM_228_4556_1:0.33121433,((E_diffusum_2039210:0.03208794,E_hymale_2126842:0.00000195)1:0.2652207,(L_japonicum_2076996:0.18920927,(S_cuculatta_Sacu_v1_1_s0003_g002019:0.11992962,(L_japonicum_2003771:0.17342838,(Azolla_cf__caroliniana_2031405:0.01107516,A_filiculoides_Azfi_s0068_g036298:0.00889945)0.924:0.0906473)0.803:0.04861915)0.855:0.07146668)0.809:0.07559274)0.839:0.06064443)0.797:0.05099633)0.815:0.06369092)0.643:0.03324614)0.766:0.03131444)0.769:0.03641451,(S_fallax_Sphfalx14G037700_1:0.17136026,C_braunii__g861:0.89470059)0.911:0.15290849)0.554:0.02739394,(M_viridae_ME000369S06451:0.4169425,M_caldariorum_2046649:0.54329663)0.288:0.08252022)0.843:0.32344275)0.904:0.47551136)0.866:0.38924886)0.972:0.71287486);
