# Supplementary material for: Charting the evolutionary path of the SUMO modification system in plants reveals molecular hardwiring of development to stress adaptation
Source: Plant Cell. 2024 Jun 26;36(9):3131–44. doi: 10.1093/plcell/koae192 (PMC11371177; doi:10.1093/plcell/koae192)
Supplement: koae192_Supplementary_Data [file koae192_supplementary_data.zip › Mafft_SUMOmod_modSUMO2_7.fasta]

>AT4G26840_SUMO1/1-100
------------------------------------------------------------------------
------------------------------MS----------AN----------------------------
------Q--EEDKKPG-D------GG-AHINLKVKGQ-----------------------------------
------------DGNEVFFRIKRSTQLKKLMNAYCDRQSVDMNSIAFLF-DGRRLRAEQTPDELDMEDGDEI
DAMLHQTGGSGGGATA----------------
>AT5G55160_SUMO2/1-103
------------------------------------------------------------------------
------------------------------MS----------ATP---------------------------
---------EEDKKP--D-----QG--AHINLKVKGQ-----------------------------------
------------DGNEVFFRIKRSTQLKKLMNAYCDRQSVDFNSIAFLF-DGRRLRAEQTPDELEMEDGDEI
DAMLHQTGGGAK------------NGLKLFCF
>AT5G55170_SUMO3/1-111
------------------------------------------------------------------------
------------------------------MSN---------------------------------------
---------PQDDKPI-D-----QEQEAHVILKVKSQ-----------------------------------
------------DGDEVLFKNKKSAPLKKLMYVYCDRRGLKLDAFAFIF-NGARIGGLETPDELDMEDGDVI
DACRAMSGGLRANQRQWSYMLFDHNGL-----
>AT5G48700_SUMO4/1-117
------------------------------------------------------------------------
------------------------------MSTKSSS---IHGRNEVKM-----------------------
---------EGEKRKD------VESESTHVTLNVKGQ-------------DE--------------------
------------EGVKV-FRVRRKARLLKLMEYYAKMRGIEWNTFRFLSDDGSRIREYHTADDMELKDGDQI
DALLPQESGFGPSTV-FRV-------------
>AT2G32765_SUMO5/1-108
------------------------------------------------------------------------
------------------------------MV---------SSTDTISASFVS-------------------
---------KKSRSPE-------TSPHMKVTLKVKNQ-----------------------------------
------------QGAEDLYKIGTHAHLKKLMSAYCTKRNLDYSSVRFVY-NGREIKARQTPAQLHMEEEDEI
CMVMELGGGGPYTP------------------
>AT5G48710_SUMO6/1-114
------------------------------------------------------------------------
------------------------------MSTTSRV-----GSNEVKM-----------------------
---------EGQKRK-------VVSDPTHVTLKVKGQ-------------DE--------------------
------------EDFRV-FWVRRNAKLLKMMELYTKMRGIEWNTFRFLF-DGSRIREYHTPDELERKDGDEI
DAMLCQQSGFGPSSIKFRV-------------
>AT5G55855.2_SUMO7/1-95
------------------------------------------------------------------------
------------------------------MS----------------------------------------
---------AADKKPL---IPP-----SHITIKIKSQ-----------------------------------
------------DDICVYFRIKRDVELRTMMQAYSDKVGQQMSAFRFHC-DGIRIKPNQTPNELDLEDGDEI
DAFVDQIAGFS--HRH----------------
>AT5G55856_SUMO8/1-97
------------------------------------------------------------------------
------------------------------MS----------------------------------------
---------SSDKKPL---IPS-----SHITVKVKNQ-----------------------------------
------------DDICVYFRIKRDVELRKMMHAYSDKVGVEMSTLRFLF-DGNRIKLNQTPNELGLEDEDEI
EAFGEQLGGFSFFHRH----------------
>S.alba|2008436/1-100
------------------------------------------------------------------------
------------------------------MS----------AT----------------------------
------Q--EEDKKPG-D-----GGG-AHINLKVKGQ-----------------------------------
------------DGNEVFFRIKRSTQLKKLMNAYCDRQSVDMNAIAFLF-DGRRLRAEQTPDGLDMEDGDEM
DAMLHQTGGCGGGLT-----------------
>S.alba|2018400/1-102
------------------------------------------------------------------------
------------------------------MS----------AT----------------------------
------Q--EEDKKPG-E-----QGG-VHINLKVKGQ-----------------------------------
------------DGNEVFFKIKRSTQLKKLMNAYCDRQSVDLNAIAFLF-DGRRLRAEQTPDELDMEDGDEI
DAMLHQTGGVATGMYLF---------------
>S.alba|2008437/1-98
------------------------------------------------------------------------
------------------------------MS----------AT----------------------------
------Q--EEDKKPG-D-----GGG-AHINLKVKGQ-----------------------------------
------------DGNEVFFRIKRSTQLKKLMNAYCDRQSVDMNAIAFLF-DGRRLRAEQTPDELDMEDGDEI
DAMLHSRGVALPA-------------------
>G.soja|2123570/1-99
------------------------------------------------------------------------
------------------------------MS----------GVTNN-------------------------
------N--EEDKKPT-E-----QG--AHINLKVKGQ-----------------------------------
------------DGNEVFFRIKRSTQLKKLMNAYCDRQSVDFNSIAFLF-DGRRLRAEQTPDELEMEDGDEI
DAMLHQTGGSVV--------------------
>G.soja|2013991/1-113
------------------------------------------------------------------------
----------------------------MSAS----------GGRGS-------------------------
------Q--EEEKKPS-D-----QG--AHINLKVKGQ-----------------------------------
------------DGNEVFFRIKRSTQLKKLMNAYCDRQSVDFNSIAFLF-DGRRLRAEQTPDELEMEDGDEI
DAMLHQTGGGHKFLMYDDHL--HQNA------
>A.fatua|2008655/1-93
------------------------------------------------------------------------
-------------------------------S----------GVTA--------------------------
---------EEDKKPA-D-----GG--VHINLKVKGQ-----------------------------------
------------DGNEVFFRIKRSTQLKKLMNAYCDRQSVDLNSIAFLF-DGRRLRGEQTPDELEMEEGDEI
DAMLHQTGG-----------------------
>A.vera|2003764/1-92
------------------------------------------------------------------------
-------------------------------------------GAG--------------------------
------Q--EEDKKPA-D-----QS--AHINLKVKGQ-----------------------------------
------------DGNEVFFRIKRSTQLRKLMNAYCDRQSVDFNSIAFLF-DGRRLRGEQTPDELEMEDGDEI
DAMLHQTGG-----------------------
>S.dulcamara|2052295/1-97
------------------------------------------------------------------------
------------------------------MS----------GVTQ--------------------------
------Q--EEDKKPSAD-----QG--GHINLKVKSQ-----------------------------------
------------DGNEVFFRIKRSTQLKKLMNAYCDRQSVDFNSIAFLF-DGRRLRAEQTPDELEMEDGDEI
DAMLHQTGGS----------------------
>S.lasiophyllum|2107435/1-98
------------------------------------------------------------------------
------------------------------MS----------GVTQ--------------------------
------Q--EEEKKPAGD-----QG--GHINLKVKSQ-----------------------------------
------------DGNEVFFRIKRSTQLKKLMNAYCDRQSVDFNSIAFLF-DGRRLRAEQTPDELEMEDGDEI
DAMLHQTGGSL---------------------
>G.soja|2122745/1-101
------------------------------------------------------------------------
------------------------------------------------------------------------
-----------EKKPS-D-----QG--AHINLKVKGQ-----------------------------------
------------DGNEVFFRIKRSTQLKKLMNAYCDRQSVDFNSIAFLF-DGRRLRAEQTPDELEMEDGDEI
DAMLHQTGGGHKFLMYDDHL--HQNA------
>S.lasiophyllum|2013216/1-105
------------------------------------------------------------------------
------------------------------MS----------ASGGT-------------------------
------G--DEDKKPN-D-----QM--VHINLKVKGQ-----------------------------------
------------DGNEVFFRIKRSTQMRKLMNAYCDRQSVDMNSIAFLF-DGRRLRAEQTPDELEMEEGDEI
DAMLHQTGGSCCTCFSN--------------F
>L.cheesmanii|2006691/1-89
------------------------------------------------------------------------
------------------------------------------------------------------------
---------EEDKKPAGD-----QS--GHINLKVKSQ-----------------------------------
------------DGNEVFFRIKRSTQLKKLMNAYCDRQSVDFNSIAFLF-DGRRLRAEQTPDELEMEDGDEI
DAMLHQTGG-----------------------
>E.diffusum|2037563/1-101
------------------------------------------------------------------------
------------------------------AT----------GVTNA-------------------------
---------EDEKKPL-D-----Q----HLNLKVKGQ-----------------------------------
------------DGNEVFFRIKRSTQLKKLMNAYCERQSIDLNSIAFLF-DGRRLRGEQTPTELEMEDGDEI
DAMLHQTGGCGCIPF--------ES-------
>E.hymale|2125218/1-95
------------------------------------------------------------------------
------------------------------MT----------GVTNA-------------------------
---------ADDKKPL-D-----Q----HLNLKVKGQ-----------------------------------
------------DGNEVFFRIKRSTQLKKLMNAYCERQSIDLNSIAFLF-DGRRLRGEQTPDELEMEDGDEI
DAMLHQTGGCV---------------------
>E.hymale|2124510/1-90
------------------------------------------------------------------------
-------------------------------------------TNNA-------------------------
---------EDEKKPL-D-----Q----HLNLKVKGQ-----------------------------------
------------DGNEVFFRIKRSTQLKKLMNAYCERQSIDLNSIAFLF-DGRRLRGEQTPTELEMEDGDEI
DAMLHQTGG-----------------------
>L.cruciata|2071725/1-107
------------------------------------------------------------------------
------------------------------MA----------GVEDSN-----------------------T
AGSALHN--EEEKKPL-D-------HGAHINLKVKGQ-----------------------------------
------------DGGEVFFRIKSSATLRKLMNAYCERQSVDSSSIAFLF-DGRRLRADQTPAELDMEDGDEI
DAMLHQTGGASA--------------------
>E.hymale|2125812/1-87
------------------------------------------------------------------------
------------------------------------------------------------------------
---------EEEKKPL-D-----Q----HLNLKVKGQ-----------------------------------
------------DGNEVFFRIKHSTQLRKLMHAYCERQSIDFNAIAFLF-DGRRLRAEQTPAELEMEDGDEI
DAMLHQTGGA----------------------
>C.vulgaris|2004006/1-102
------------------------------------------------------------------------
-------------------------SGGGNMA----------GAQGHI------------------------
------E--SEEKKPS-------EG--NHLNLKVKGQ-----------------------------------
------------DGNEVFFRIKKTTTLKKLMTAYCERQSVDMNSIAFLF-DGRRLQADQTPEELSMEDGDEI
DAMLHQTGGL----------------------
>S.lescurii|2017317/1-106
------------------------------------------------------------------------
------------------------------MA----------GVEDST------------------------
NNTGTRN--EEEKKPL-D-GG-A--GGAHINLKVKGQ-----------------------------------
------------DGGEVFFRIKSTATLKKLMHAYCDRQSVDPQSIAFLF-DGRRLRAEQTPAELEMEDGDEI
DAMLHQTGG-----------------------
>S.willdenowii|2045570/1-101
------------------------------------------------------------------------
------------------------------MS----------QAEEATTP----------------------
----AEK--QEHKPPG-D-S-------GHINLKVKSQ-----------------------------------
------------DGNEVFFRIKKNTQFRKLMSTYCDRQSVEPTAIAFLF-DGRRLRAEQTPEELEMEDGDEI
DAMLHQTGGA----------------------
>S.palustre|2010938/1-106
------------------------------------------------------------------------
------------------------------MA----------GVEDST------------------------
NNTGTRN--EEEKKPL-D-GA-A--GGAHINLKVKGQ-----------------------------------
------------DGGEVFFRIKSTATLKKLMHAYCDRQSVDPQSIAFLF-DGRRLRAEQTPAELEMEDGDEI
DAMLHQTGG-----------------------
>L.japonicum|2005877/1-98
------------------------------------------------------------------------
------------------------------QS----------GLAHQS------------------------
------Q--DEEKKPM-D-----Q----HLNLKVKSQ-----------------------------------
------------DGNEVFFKIKRTTQLKKLMNAYCERQSIDANSIAFLF-EGRRLRGEQTPAELEMEDGDEI
DAMLHQTGGCSV--------------------
>L.japonicum|2075434/1-86
------------------------------------------------------------------------
------------------------------------------------------------------------
---------DEEKKPL-D-----Q----HLNLKVKSQ-----------------------------------
------------DGNEVFFKIKRTTQLKKLMNAYCERQSIDPNSIAFLF-EGRRLRGEQTPDELEMEDGDEI
DAMLHQTGG-----------------------
>Physcomicromitrium_sp|2077327/1-106
------------------------------------------------------------------------
------------------------------MA----------GVEDSS------------------------
-NPGVQH--HDEKKPL-D------GAGQHINLKVKGQ-----------------------------------
------------DGGEVFFRIKSTATLRKLMNAYCDRQSVDPSSIAFLF-DGRRLRAEQTPAELDMEDGDEI
DAMLHQTGGASS--------------------
>Physcomicromitrium_sp|2004737/1-102
------------------------------------------------------------------------
--------------------------------------------------M-------------------AN
NQATTQD--QEEKKPL-D------GAGQHINLKVKGQ-----------------------------------
------------DGGEVFFRIKSTATLRKLMNAYCDRQSVDPSSIAFLF-DGRRLRADQTPAELEMEDGDEI
DAMLHQTGGNAC--------------------
>M.vincentianus|2011201/1-100
------------------------------------------------------------------------
-------------------------------A---------HGSTVHT------------------------
------Q--EEEKKPL-D-----QG--LHLNLKVKSQ-----------------------------------
------------DGGEVFFRIKSTATLRKLMTAYCERQSVDQSSIAFLF-DGRRLRADQTPQELDMMDGDEI
DAMLHQTGGAAC--------------------
>M.braunii|2043664/1-101
------------------------------------------------------------------------
------------------------------MD---------ETATSQ-------------------------
------GAGDEDKKPA-D-----QG--THINLKVKSQ-----------------------------------
------------DGHEIHFRIKRTAGLKKLMSAYCERQSVDPNSIVFLF-DGNRLRADQTPAELEMEDGDEI
DAMLHQTGGLA---------------------
>Isoetes_sp|2065833/1-103
------------------------------------------------------------------------
----------------------------SAMA---------GGVDESGA-----------------------
------QSEVLEKKPG-D-GA------GHVNLKVKSQ-----------------------------------
------------DGNEVFFRIKRTTQLKKLMTSYCERLSMLPESIAFLW-DGRRLRGDQTPEELDLQDGDEI
DAMLHQTGG-----------------------
>S.palustre|2010937/1-106
------------------------------------------------------------------------
------------------------------------------GVEDTA------------------------
NNTGLHK--EEEKKPL-D-GA-AAGAGAHINLKVKGQ-----------------------------------
------------DGGEVFFRIKSTATLKKLMHAYCDRQSVDPQSIAFLF-DGRRLRAEQTPAELEMEDGDEI
DAMLHQTGG-----------------------
>M.braunii|2044325/1-99
------------------------------------------------------------------------
------------------------------------------TATSQEA-----------------------
------RAGEEDKKP--D-----QG--THLNLKVKSQ-----------------------------------
------------DGHEIHFRIKKSAGLKKLMSAYCERQSVDPNSIVFLF-DGNRLRADQTPAELEMEDGDEI
DAMLHQTGGLA---------------------
>S.lasiophyllum|2005226/1-68
------------------------------------------------------------------------
------------------------------------------------------------------------
------------------------------------------------------------------------
------------DGNEVFFRIKRSTQLKKLMNAYCDRQSVDFNSIAFLF-DGRRLRGEQTPDELEMEDGDEI
DAMLHQTGG-----------------------
>S.lescurii|2019667/1-105
------------------------------------------------------------------------
------------------------------MA----------GVEDTA------------------------
NNTGLHK--EEEKKPL-D-GA-AAGAGAHINLKVKGQ-----------------------------------
------------DGGEVFFRIKSTATLKKLMHAYCDRQSVDPQS---LF-DGRRLRAEQTPAELEMEDGDEI
DAMLHQTGG-----------------------
>S.recurvatum/1-72 |2001531
------------------------------------------------------------------------
------------------------------------------------------------------------
---------------------------------VKGQ-----------------------------------
------------DGGEVFFRIKSTATLKKLMHAYCDRQSVDPQSIAFLF-DGRRLRAEQTPAELDMEDGDEI
DAMLHQTGG-----------------------
>T.arboricola|2022676/1-92
------------------------------------------------------------------------
------------------------------------------------------------------------
----------EEQKPNVG-----AGP-EHLNLQVKSQ-----------------------------------
------------DGNIVHFKAKITTPFRKLMTAYCDRQSVAAESVVFLF-EGERLRGEQTPQEVSMEDGDSI
DVVIHQVGGSEK--------------------
>C.sinensis|CsNadorcott.v0.1.P30957.1/1-107
------------------------------------------------------------------------
------------------------------MS----------ATGGGG------------------------
GGGGG-Q--EEDKKPV-D-----QS--AHINLKVKGQ-----------------------------------
------------DGNEVFFRIKRSTQLKKLMNAYCDRQSVELNSIAFLF-DGRRLRGEQTPDELEMEDGDEI
DAMLHQTGGALG------------SG------
>C.sinensis|CsNadorcott.v0.1.P21360.1/1-101
------------------------------------------------------------------------
------------------------------MS----------GVTN--------------------------
TP----Q--EEDKKPN-D-----QS--AHINLKVKGQ-----------------------------------
------------DGNEVFFRIKRSTQLKKLMNAYCDRQSVELNSIAFLF-DGRRLRGEQTPDELEMEDGDEI
DAMLHQTGGMLMF-------------------
>O.sativa|Os01t0918300/1-100
------------------------------------------------------------------------
------------------------------MS----------AA----------------------------
------G--EEDKKPAGG-----EGGGAHINLKVKGQ-----------------------------------
------------DGNEVFFRIKRSTQLKKLMNAYCDRQSVDMNAIAFLF-DGRRLRGEQTPDELEMEDGDEI
DAMLHQTGGCLPA-------------------
>Z.marina|Zosma42g00610.1/1-96
------------------------------------------------------------------------
------------------------------MS----------TPAS--------------------------
------Q--EEDKKPA-D-----QA--AHINLKVKGQ-----------------------------------
------------DGNEVFFRIKRSTQLKKLMNAYCDRQSVDFQSIAFLF-DGSRLRGEQTPDELEMEEGDEI
DAMLHQTGGA----------------------
>G.montanum|TnS000088815t01/1-104
------------------------------------------------------------------------
------------------------------MS----------AVDNGA------------------------
NPAAT-Q--EEEKKPM-D-----QG--NHINLKVKGQ-----------------------------------
------------DGNEVFFRIKRSTQLRKLMNAYCDRQSVDFNAIAFLF-DGRRLRGEQTPEELEMEDGDEI
DAMLHQTGGSM---------------------
>S.lycopersicum|Solyc07g049360.3.1/1-96
------------------------------------------------------------------------
------------------------------MS----------QAA---------------------------
---------EEDKKPGGD-----QV---HINLKVKSQ-----------------------------------
------------DGNEVFFRIKRSTQLKKLMNAYCDRQSVDFNSIAFLF-DGRRLRGEQTPDELEMEDGDEI
DAMLHQTGGSTI--------------------
>A.tricopoda|ERM99312/1-98
------------------------------------------------------------------------
------------------------------MS----------GATN--------------------------
---------EEEKKPV-D-----QS--AHINLKVKGQ-----------------------------------
------------DGNEVFFRIKRSTQLRKLMTAYCDRQSVDFNSIAFLF-DGRRLRGEQTPDELEMEDGDEI
DAMLHQTGGS--------------DGI-----
>P.taeda|PTA00011907/1-102
------------------------------------------------------------------------
--------------------------MDDRGN----------AAPAG-------------------------
------Q--EEEKKPL-D-----QG--AHINLKVKGQ-----------------------------------
------------DGNEVFFRIKRSTQLRKLMNAYCDRQSIDFNSIAFLF-DGRRLRGEQTPDELEMEEGDEI
DAMLHQTGGMF---------------------
>P.taeda|PTA00005449/1-105
------------------------------------------------------------------------
------------------------------MS----------SVDNGE------------------------
TPGATNQ--EEERRPM-D-----QG--AHINLKVKSQ-----------------------------------
------------DGNEVFFRIKRSTQLRKLMNAYCDRQSVDFNSIAFLF-DGRRLRGEQTPEELEMEDGDEI
DAMLHQTGGRR---------------------
>O.sativa|Os01t0918200-01/1-101 Similar to Ubiquitin-like protein SMT3.
------------------------------------------------------------------------
-----------------------------MSS----------PA----------------------------
------G--EDEKKPAGG-----EGGGAHINLKVKGQ-----------------------------------
------------DGNEVFFRIKRSTQLKKLMNAYCDRQSVDIKSIAFLF-DGRRLNAEQTPDQLEMEDGDEI
DAMLHQTGGSLPA-------------------
>P.taeda|PTA00005448/1-144
------------MTDRLVTGNKSQRFDP---------------------------------GPSP---IKEE
GAADFKRA---------------LNQKESAMS----------TADNGE------------------------
TPGTTNQ--DEERRPM-D-----QG--AHLNLKVKSQ-----------------------------------
------------DGNEVFFRIKRSTQLKKLMNTYCNRQSVDFTSIAFLF-DGRRVRGEQTPEELGMEDGDEI
DAMLHQTGGRR---------------------
>M.polymorpha|Mp2g04590.1/1-108 [MapolyID=Mapoly0031s0114.1]
------------------------------------------------------------------------
------------------------------MA----------GVEDSN-----------------------T
AGSALHN--EEEKKPL-D-------HGAHINLKVKGQ-----------------------------------
------------DGGEVFFRIKSSATLRKLMNAYCERQSVDSSSMAFLF-DGRRLRADQTPAELDMEDGDEI
DAMLHQTGGASGL-------------------
>P.taeda|PTA00059756/1-141
------------MRKKILR-----------------HKCGAFIGYDYDDYV------------SPCR-----
----FDSSD--------------SSSEESAMY----------GIDNGG------------------------
TLGATNQ--EEEKNPM------FQG--AHINIKVKGQ-----------------------------------
------------DGNEVFFRIKFSTQLSKLMNAYCDRKSVDFNSIDFLF-DGKRLRGEQTPEELEMEDGDEI
DAMLHQTGG-----------------------
>S.cuculata|Sacu_v1.1_s0111.g020707/1-103
------------------------------------------------------------------------
-----------------------MDFGNNAQS----------NNPSQQ------------------------
------G--EDEKKPL-D-----Q----HLNLKVKGQ-----------------------------------
------------DGNEVFFRIKRSTQLKKLMNAYCERQSVDMNSMAFLF-DGRRLRPEQTPAELEMEEGDEI
DAMLHQTGGF----------------------
>S.fallax|Sphfalx01G158700.1/1-108
------------------------------------------------------------------------
------------------------------MA----------GAQDST------------------------
NNTGVHN--EEEKKPL-D-G----GGGAHINLKVKGQ-----------------------------------
------------DGGEVFFRIKSTATLKKLMHAYCDRQSVDPQSIAFLF-DGRRLRAEQTPAELDMEDGDEI
DAMLHQTGGMAL--------------------
>S.fallax|Sphfalx05G097400.1/1-109
------------------------------------------------------------------------
------------------------------MA----------GAEDST------------------------
NNTGVHN--EEEKKPV-DTG----GGGAHINLKVKGQ-----------------------------------
------------DGGEVFFRIKSTATLKKLMHAYCDRQSVDPQSIAFLF-DGRRLRAEQTPAELEMEDGDEI
DAMLHQTGGVGL--------------------
>S.fallax|Sphfalx08G020100.1/1-109
------------------------------------------------------------------------
------------------------------MA----------GVEDST------------------------
NNTGTRH--EEEKKPL-D-GG-A--GGAHINLKVKGQ-----------------------------------
------------DGGEVFFRIKSTATLKKLMHAYCDRQSVDPQSIAFLF-DGRRLRAEQTPAELDMEDGDEI
DAMLHQTGGRAL--------------------
>A.filiculoides|Azfi_s0261.g060755/1-106
------------------------------------------------------------------------
-----------------------MEFGNNTQG----------SNPTQQ------------------------
QQT---G--EDEKKPL-D-----Q----HLSLKVKGQ-----------------------------------
------------DGNEVFFRIKRSTQLKKLMNAYCERQSVDPNSMAFLF-DGRRLRAEQTPAELEMEEGDEI
DAMLHQTGGF----------------------
>P.patens|Pp3c11_8940V3.1/1-106
------------------------------------------------------------------------
------------------------------MA----------GVEDSS------------------------
-NPGVQH--QDEKKPL-D------GAGQHINLKVKGQ-----------------------------------
------------DGGEVFFRIKSTATLRKLMNAYCDRQSVDPSSIAFLF-DGRRLRAEQTPAELDMEDGDEI
DAMLHQTGGASS--------------------
>K.filiculoides|kfl00244_0090_v1.1/1-99
------------------------------------------------------------------------
------------------------------MSD-------DNTAPTTG------------------------
---------EEEKKPAGD----------HINLKVKGQ-----------------------------------
------------DGNEVFFRIKKSTTLKKLMTAYCDRQSVDLGSIAFLF-DGQRLRPDQSPEELDMEDGDEI
DAMLHQTGGRL---------------------
>A.agrestis|AagrOXF_evm.model.utg000187l.7.1/1-115
------------------------------------------------------------------------
------------------------------MAA--------HGADDGTSTP-------------------VH
GSSGVHNAHEEEKKPL-D-------GSQHINLKVKGQ-----------------------------------
------------DGGEVYFRIKSSATLRKLFTSYCERQSVDASSIAFLF-DGRRLRADQTPAELDMEDGDEI
DAMLHQTGGRAY--------------------
>P.patens|Pp3c6_10360V3.1/1-209
MSVLVRQQNAISKTSKRKRGGGEDNLEPVALFCNPPRGSAAF----FKLFVSAPLFFLVSASPPPCAILLLP
SSASLRAASVFFFFSSSLFFFVVLQFARVAMS----------GVEDGSK-M-------------------AN
NQTNTQD--QEEKKPL-D------GAGQHINLKVKGQ-----------------------------------
------------DGGEVFFRIKSTATLRKLMNAYCDRQSVDPSSIAFLF-DGRRLRADQTPAELEMEDGDEI
DAMLHQTGGNAC--------------------
>S.moellendorfii|171605/1-102
------------------------------------------------------------------------
------------------------------MS----------QAEDAATP----------------------
---QAEK--QEQK-PA-E-G-------VHINVKVKSQ-----------------------------------
------------DGNEVFFRIKKNTQFRKLMTAYCQRQSVEADAIAFLF-DGRRLRADQTPEELEMEDGDEI
DAMLHQTGGAS---------------------
>S.fallax|Sphfalx02G018700.1/1-112
------------------------------------------------------------------------
------------------------------MA----------GVEDTA------------------------
NNTGLHK--EEEKKPL-D-GA-AAGAGAHINLKVKGQ-----------------------------------
------------DGGEVFFRIKSTATLKKLMHAYCDRQSVDPQSIAFLF-DGRRLRAEQTPAELEMEDGDEI
DAMLHQTGGGMTL-------------------
>C.atmophyticus|Chrsp45S05987/1-101
------------------------------------------------------------------------
------------------------------MD----------------------------------------
---------ADEREAG-DTAPKKESGSEHINLKVKGQ-----------------------------------
------------DGNEVFFKIKRSTALKKLMTAYCDRVSVEPNAIAFLF-DGRRLREDQTPDELEMDDGDEI
DAMLHQTGGILLE-------------------
>S.moellendorfii|SM000009S23576/1-111
------------------------------------------------------------------------
------------------------------MGDEYATGGVGGGVGGGGG-----------------------
--------GEDEKKPAGD-----QSQ-SHINLKVKSQ-----------------------------------
------------DGSEVFFRIKSTATFKKLMTTYCDRQSVAMDSIAFLF-DGRRLRAEQTPSELEMEDGDEI
DAMLHQTGGA----------------------
>S.moellendorfii|SM001136S24177/1-107
------------------------------------------------------------------------
------------------------------MGDEYA----AGGVGGGGG-----------------------
--------GEDEKKPAGD-----QSQ-SHINLKVKSQ-----------------------------------
------------DGSEVFFRIKSTATFKKLMTTYCDRQSVAMDSIAFLF-DGRRLRAEQTPAELEMEDGDEI
DAMLHQTGGA----------------------
>lS.moellendorfii|SM000067S20307/1-111
------------------------------------------------------------------------
------------------------------MGDEYATGGVGGGVGGGGG-----------------------
--------GEDEKKPAGD-----QSQ-SHINLKVKSQ-----------------------------------
------------DGSEVFFRIKSTATFKKLMTTYCDRQSVAMDSIAFLF-DGRRLRAEQTPAELEMEDGDEI
DAMLHQTGGA----------------------
>M.endicherianum|ME000085S09903/1-101
------------------------------------------------------------------------
------------------------------MS---------GGGEGGGV-----------------------
---------EEEKKPE-------TG--NHINLKVKGQ-----------------------------------
------------DGNEVFFRIKATATLQKLMKAYCERQSVDLASIAFLF-DGRRLRPDQTPQDLEMEDGDEI
DAMLHQTGGKMLV-------------------
>P.taeda|PTA00010767/1-130
------------------------------------------------------------------------
------------------------------ML----------GQSTERIFWERYYSDSVLYMAVLLSQRSVI
TGTGAVSV-EEEKKPT-D-----QG--ARIILKVKVQ-----------------------------------
------------DGNEVFYKIKRNTPLRILMTIYCDRQSADLNSIVFMF-DGRRLRGEKTPEELEMEPGDEI
DAMFHQIGGRR---------------------
>P.taeda|PTA00064570/1-107
------------------------------------------------------------------------
------------------------------MS----------GVDNGR-----------------------T
PSAGAVSM-EEEKNLM-E-----QG--AHINLNIKGQ-----------------------------------
------------DGNEVFSRIKQSTQLRKLINAYCDRKSIDFNSIVFLF-DGRCLQGEQTPEELEMEDGNEI
DSMLHEIGGRR---------------------
>P.taeda|PTA00064284/1-107
------------------------------------------------------------------------
------------------------------MY----------GVDNGG-----------------------N
QGTGEVSV-VEEKKPM-D-----HG--AHIILKVKGK-----------------------------------
------------DGNEVFCKSKRNTQLRKLMMVYCNRKSIDLNSILFMF-DGRHLRGEKTPKELEMEDGDEI
DAMLHQIGGRN---------------------
>S.cuculata|Sacu_v1.1_s0102.g019932/1-150
------------------------------------------------------------------------
-----------------------MEFGNNAQS----------NNPSQQ------------------------
------G--EDEKKPL-D-----Q----HLSLKVKGQAVSLRFDSEIIALDSAFFPKRRCSYSSCLMVGKQI
SLLDVLRHILQKDGNEVFFRIKRSTQLRKLMNAYCERQSVDPNSMAFLF-DGRRLRAEQTPAELDMEEGDEI
DAMLHQTGGF----------------------
>S.moellendorfii|79293/1-99
------------------------------------------------------------------------
------------------------------ME----------GSSETPDV----------------------
---------KPEKKPG-D----------HMNLKVKSQ-----------------------------------
------------DGNEICFSIRRNTRLAKLMKAYCERMSVAPDSIAFLL-DGKRLREDQTPEELEMEDGDEI
DAMLHQTGGMPLL-------------------
>Chloromonas_oogama|2028343/1-96
------------------------------------------------------------------------
------------------------------MA--------EEG---G-------------------------
---------ENKFKQE-S-----AG---SMNLVVKDQ-----------------------------------
------------TGNEVHFKVKAKTKLEKVFNAYCNKKGVDPNSVRFLF-DGQRVSATATPEELGMEDGDVL
DCVIEQVGGCER--------------------
>Chloromonas_perforata|2002489/1-97
------------------------------------------------------------------------
---------------------------LSAMA--------EGGGDSG-------------------------
----------MPVKAE-S-----QP----INIVVRDQ-----------------------------------
------------SNHEVHFKIKTTTRFEKVFNAYCEKKSLTVGAVKFVY-DGRRLAPDSTPAEHDMEDNDVI
DVMVEQIGG-----------------------
>Chloromonas_reticulata|2000627/1-96
------------------------------------------------------------------------
-----------------------------GMA--------DAGENTG-------------------------
---------ETKPKPE-S-----EV----INLVVKDQ-----------------------------------
------------TGGEVHFKVKMHTKLEKVMQAYVQKKSIELNSVRFLY-DGARVPIASTPSDLGMEDGDVI
DCVQEQVGG-----------------------
>Chlamydomonas_noctigama|049991/1-76
------------------------------------------------------------------------
------------------------------------------------------------------------
-----------------------------INIIVKDQ-----------------------------------
------------TGGEVHFKVKPHTKFSKVFDAYCSKKAVLADNIKFLF-DGERIQSDNTPSELELTDGDVI
DAVVEQVGG-----------------------
