# Supplementary material for: Charting the evolutionary path of the SUMO modification system in plants reveals molecular hardwiring of development to stress adaptation
Source: Plant Cell. 2024 Jun 26;36(9):3131–44. doi: 10.1093/plcell/koae192 (PMC11371177; doi:10.1093/plcell/koae192)
Supplement: koae192_Supplementary_Data [file koae192_supplementary_data.zip › Mafft_ULP_filter_genes_add_Sc_alignment.fasta]

>Arabidopsisthaliana|AT4G15880/ESD/1-489
------------------------------------------------------------------MGA---
-----------------------------------------VA-IN--------------------------
--------RKRSDESF------------NFINQQSTNPLRN---------------------------SPYF
-QASKKRRFSF--------------------------------------AMSEDSGKPAS------------
----------------------------------------SNPTI---------------------------
--SRISRYPD------------AKAPLRR-------------------------------------------
-----------------------------EIHAP--------------------------------------
----SRGILRYG--------------KAKSN-----DY----------------------------------
C---------------------------------EKDANFFVRKY---------------------------
------------DDAKR---------------SALEAL------------------------R--FVNKGK-
---------------------DFVDLGDEVE------------KEEVVSDD---------------------
------------------------------------------SSVQAIEVIDCDDD----------------
---------------------EEKK---NLQ--------------PSFSSGVTDVKKGENFR----------
---------------------VEDTSMMLDSLSLDRDVDN-------D-----ASSLE-AYRKLMQ------
------------------------------------------------------------------SAEKRN
SKLEA-------------------------------------------------------LGFEIVLNEK-K
LSLLRQSR---------------------------------------PKTV---------------------
------------------------------------------------------EKRVE-------------
--------------------------------VPRE------------------------PF--IP----LT
EDEEAEVYRAFSGR-NRR----KVLATHE----NSNIDITGEVLQCL-TPSAWLNDEV--IN----VYLE--
---------------LLKERETREP-----------KK---------------------YLKCHYF---NTF
FYKKLVS---------------------------------D--S-------------GYNFKAVRRWTTQRK
LG-----------YALIDCDMIFVPIHRG------------------VHWTLAVI-----------------
----------NNRESK------------------------L-LYLDSL-----N------------------
-----------GVDP---------MI-LNALAK-----------------------------YMG-------
--DEANEKSG--KKI-----------------------DANSWDME----------FVED------------
------------------------------------------LPQQKNGY-DCGMFML--------------
------------------------------------------------------------------------
----------------------KYIDFFSR------------------------------------------
-----GL-------------G---------------------------------------------------
-----------------------------------------------------------------LC-----
------------------------------------------------------------------------
------------------------------------------------------FSQ-------EHMPYF--
------------------------------RLRT----AKE-------------------------------
----------------------------------------------------ILRLR---------------
---------------------------------AD-------------------------------------
------------------------------------------------------------------------
------------------------------------------------------------------------
------------------------------------------------------------------------
------------------------------------------------------------------------
------------------------------------------------------------------------
------------------------------------------------------------------------
------------------------------------------------------------------------
------------------------------------------------------------------------
------------------------------------------------------------------------
------------------------------------------------------------------------
------------------------------------------------------------------------
------------------------------------------------------------------------
------------------------------------------------------------------------
------------------------------------------------------------------------
------------------------------------------------------------------------
------------------------------------------------------------------------
------------------------------------------------------------------------
------------------------------------------------------------------------
------------------------------------------------------------------------
------------------------------------------------------------------------
------------------------------------------------------------------------
------------------------------------------------------------------------
------------------------------------------------------------------------
------------------------------------------------------------------------
------------------------------------------------------------------------
------------------------------------------------------------------------
------------------------------------------------------------------------
------------------------------------------------------------------------
------------------------------------------------------------------------
------------------------------------------------------------------------
------------------------------------------------------------------------
------------------------------------------------------------------------
-------------------
>gnl|onekp|VMNH_scaffold_2001098/1-235 Sinapis_alba
------------------------------------------------------------------------
------------------------------------------------------------------------
------------------------------------------------------------------------
------------------------------------------------------------------------
------------------------------------------------------------------------
------------------------------------------------------------------------
------------------------------------------------------------------------
------------------------------------------------------------------------
------------------------------------------------------------------------
------------------------------------------------------------------------
------------------------------------------------------------------------
------------------------------------------------------------------------
------------------------------------------------------------------------
------------------------------------------------------------------------
------------------------------------------------------------------------
------------------------------------------------------------------------
------------------------------------------------------------------------
------------------------------------------------------------------------
------------------------------------------------------------PF--IP----LT
EEEEAEVYRAFSGK-NRR----KVLVTHA----SSNIDISGEVLQCL-TPSAWLNDEV--IN----VYLE--
---------------LLKERETREP-----------KK---------------------YLKCHFF---NTF
FYKKLVS---------------------------------D--S-------------GYNYKAVRRWTTQRK
LG-----------YALIDCDMIFVPIHRG------------------VHWTLAVI-----------------
----------NNRDRK------------------------F-LYLDSL-----N------------------
-----------GVDS---------KI-LNALAK-----------------------------YLG-------
--DEAKEKSG--KDI-----------------------DVSSWDME----------FVED------------
------------------------------------------LPQQQNGY-DCGMFML--------------
------------------------------------------------------------------------
----------------------KYIDFFSR------------------------------------------
-----GL-------------G---------------------------------------------------
-----------------------------------------------------------------LY-----
------------------------------------------------------------------------
------------------------------------------------------FSQ-------EHMPYF--
------------------------------RLRT----AKE-------------------------------
----------------------------------------------------ILKLR---------------
---------------------------------AD-------------------------------------
------------------------------------------------------------------------
------------------------------------------------------------------------
------------------------------------------------------------------------
------------------------------------------------------------------------
------------------------------------------------------------------------
------------------------------------------------------------------------
------------------------------------------------------------------------
------------------------------------------------------------------------
------------------------------------------------------------------------
------------------------------------------------------------------------
------------------------------------------------------------------------
------------------------------------------------------------------------
------------------------------------------------------------------------
------------------------------------------------------------------------
------------------------------------------------------------------------
------------------------------------------------------------------------
------------------------------------------------------------------------
------------------------------------------------------------------------
------------------------------------------------------------------------
------------------------------------------------------------------------
------------------------------------------------------------------------
------------------------------------------------------------------------
------------------------------------------------------------------------
------------------------------------------------------------------------
------------------------------------------------------------------------
------------------------------------------------------------------------
------------------------------------------------------------------------
------------------------------------------------------------------------
------------------------------------------------------------------------
------------------------------------------------------------------------
------------------------------------------------------------------------
------------------------------------------------------------------------
-------------------
>gnl|onekp|VMNH_scaffold_2084961/1-142 Sinapis_alba
------------------------------------------------------------------------
------------------------------------------------------------------------
------------------------------------------------------------------------
------------------------------------------------------------------------
------------------------------------------------------------------------
------------------------------------------------------------------------
------------------------------------------------------------------------
------------------------------------------------------------------------
------------------------------------------------------------------------
------------------------------------------------------------------------
------------------------------------------------------------------------
------------------------------------------------------------------------
------------------------------------------------------------------------
------------------------------------------------------------------------
------------------------------------------------------------------------
------------------------------------------------------------------------
------------------------------------------------------------------------
------------------------------------------------------------------------
------------------------------------------------------------------------
------------------------------------------------------------------------
------------------------------------------------------------------------
-----------------------------------------------------------NYKAVRRWTRHKR
LG-----------YNLIDCDIIFVPIHGS------------------AHWTLAVI-----------------
----------NKRECK------------------------F-LYLDSL-----N------------------
-----------GSDP---------TI-LNSLAK-----------------------------YLV-------
--DEVKDKYG--KII-----------------------DVSSWDME----------YIKD------------
------------------------------------------LPLQQNGY-DCGMFML--------------
------------------------------------------------------------------------
----------------------KYIDFYSR------------------------------------------
-----GL-------------G---------------------------------------------------
-----------------------------------------------------------------LK-----
------------------------------------------------------------------------
------------------------------------------------------FSQ-------TDMPYF--
------------------------------RIRT----AKE-------------------------------
----------------------------------------------------ILRLQ---------------
---------------------------------AD-------------------------------------
------------------------------------------------------------------------
------------------------------------------------------------------------
------------------------------------------------------------------------
------------------------------------------------------------------------
------------------------------------------------------------------------
------------------------------------------------------------------------
------------------------------------------------------------------------
------------------------------------------------------------------------
------------------------------------------------------------------------
------------------------------------------------------------------------
------------------------------------------------------------------------
------------------------------------------------------------------------
------------------------------------------------------------------------
------------------------------------------------------------------------
------------------------------------------------------------------------
------------------------------------------------------------------------
------------------------------------------------------------------------
------------------------------------------------------------------------
------------------------------------------------------------------------
------------------------------------------------------------------------
------------------------------------------------------------------------
------------------------------------------------------------------------
------------------------------------------------------------------------
------------------------------------------------------------------------
------------------------------------------------------------------------
------------------------------------------------------------------------
------------------------------------------------------------------------
------------------------------------------------------------------------
------------------------------------------------------------------------
------------------------------------------------------------------------
------------------------------------------------------------------------
------------------------------------------------------------------------
-------------------
>gnl|onekp|NMDZ_scaffold_2018104/1-130 Solanum_sisymbriifolium
------------------------------------------------------------------------
------------------------------------------------------------------------
------------------------------------------------------------------------
------------------------------------------------------------------------
------------------------------------------------------------------------
------------------------------------------------------------------------
------------------------------------------------------------------------
------------------------------------------------------------------------
------------------------------------------------------------------------
------------------------------------------------------------------------
------------------------------------------------------------------------
------------------------------------------------------------------------
------------------------------------------------------------------------
------------------------------------------------------------------------
------------------------------------------------------------------------
------------------------------------------------------------------------
------------------------------------------------------------------------
------------------------------------------------------------------------
------------------------------------------------------------------------
------------------------------------------------------------------------
------------------------------------------------------------------------
----------------------------------------------------------------------RK
LG-----------YSLFECDKIFVPIHKQ------------------VHWCLAVI-----------------
----------NKKDEK------------------------F-QYLDSL-----G------------------
-----------GRDQ---------QV-LKVLAR-----------------------------YFI-------
--DEVKDKNG--KDI-----------------------DVSSWKLE----------FVED------------
------------------------------------------LPVQENGF-DCGMFML--------------
------------------------------------------------------------------------
----------------------KYADFYSR------------------------------------------
-----DI-------------G---------------------------------------------------
-----------------------------------------------------------------LC-----
------------------------------------------------------------------------
------------------------------------------------------FSQ-------DQMPYF--
------------------------------RSRT----VKE-------------------------------
----------------------------------------------------ILRLK---------------
---------------------------------A--------------------------------------
------------------------------------------------------------------------
------------------------------------------------------------------------
------------------------------------------------------------------------
------------------------------------------------------------------------
------------------------------------------------------------------------
------------------------------------------------------------------------
------------------------------------------------------------------------
------------------------------------------------------------------------
------------------------------------------------------------------------
------------------------------------------------------------------------
------------------------------------------------------------------------
------------------------------------------------------------------------
------------------------------------------------------------------------
------------------------------------------------------------------------
------------------------------------------------------------------------
------------------------------------------------------------------------
------------------------------------------------------------------------
------------------------------------------------------------------------
------------------------------------------------------------------------
------------------------------------------------------------------------
------------------------------------------------------------------------
------------------------------------------------------------------------
------------------------------------------------------------------------
------------------------------------------------------------------------
------------------------------------------------------------------------
------------------------------------------------------------------------
------------------------------------------------------------------------
------------------------------------------------------------------------
------------------------------------------------------------------------
------------------------------------------------------------------------
------------------------------------------------------------------------
------------------------------------------------------------------------
-------------------
>gnl|onekp|JVBR_scaffold_2013031/1-155 Aloe_vera
------------------------------------------------------------------------
------------------------------------------------------------------------
------------------------------------------------------------------------
------------------------------------------------------------------------
------------------------------------------------------------------------
------------------------------------------------------------------------
------------------------------------------------------------------------
------------------------------------------------------------------------
------------------------------------------------------------------------
------------------------------------------------------------------------
------------------------------------------------------------------------
------------------------------------------------------------------------
------------------------------------------------------------------------
------------------------------------------------------------------------
------------------------------------------------------------------------
------------------------------------------------------------------------
------------------------------------------------------------------------
------------------------------------------------------------------------
------------------------------------------------------------------------
------------------------------------------------------------------------
----------------------------------------------------------------------TF
FYKKLIT---------------------------------KD-R-------------GYDFKAVKRWTTQKK
LG-----------YGLIDCDKIFVPIHKQ------------------VHWCLAII-----------------
----------NIKDKK------------------------F-QYLDSL-----G------------------
-----------GMDK---------VV-LRALAR-----------------------------YFM-------
--DELKDKSG--KDI-----------------------DVTSWKQE----------AVGN------------
------------------------------------------LPLQENGY-DCGMFML--------------
------------------------------------------------------------------------
----------------------KYADFYSR------------------------------------------
-----GL-------------N---------------------------------------------------
-----------------------------------------------------------------LT-----
------------------------------------------------------------------------
------------------------------------------------------FGQ-------DHMRYF--
------------------------------RKRT----AKE-------------------------------
----------------------------------------------------ILRLR---------------
---------------------------------A--------------------------------------
------------------------------------------------------------------------
------------------------------------------------------------------------
------------------------------------------------------------------------
------------------------------------------------------------------------
------------------------------------------------------------------------
------------------------------------------------------------------------
------------------------------------------------------------------------
------------------------------------------------------------------------
------------------------------------------------------------------------
------------------------------------------------------------------------
------------------------------------------------------------------------
------------------------------------------------------------------------
------------------------------------------------------------------------
------------------------------------------------------------------------
------------------------------------------------------------------------
------------------------------------------------------------------------
------------------------------------------------------------------------
------------------------------------------------------------------------
------------------------------------------------------------------------
------------------------------------------------------------------------
------------------------------------------------------------------------
------------------------------------------------------------------------
------------------------------------------------------------------------
------------------------------------------------------------------------
------------------------------------------------------------------------
------------------------------------------------------------------------
------------------------------------------------------------------------
------------------------------------------------------------------------
------------------------------------------------------------------------
------------------------------------------------------------------------
------------------------------------------------------------------------
------------------------------------------------------------------------
-------------------
>gnl|onekp|GOWD_scaffold_2073937/1-110 Sphagnum_lescurii
------------------------------------------------------------------------
------------------------------------------------------------------------
------------------------------------------------------------------------
------------------------------------------------------------------------
------------------------------------------------------------------------
------------------------------------------------------------------------
------------------------------------------------------------------------
------------------------------------------------------------------------
------------------------------------------------------------------------
------------------------------------------------------------------------
------------------------------------------------------------------------
------------------------------------------------------------------------
------------------------------------------------------------------------
------------------------------------------------------------------------
------------------------------------------------------------------------
------------------------------------------------------------------------
------------------------------------------------------------------------
------------------------------------------------------------------------
------------------------------------------------------------------------
------------------------------------------------------------------------
------------------------------------------------------------------------
------------------------------------------------------------------------
----------------------------R------------------LHWSLAII-----CFPGA-------
-----------DADLQS--------S------SEC----CI-IHLDSL---ITG------------------
-----------GHKSQ--------GV-FNCLRS-----------------------------YLV-------
--AEWKY------RREI-----------HKD-----IEDLSVKT--------LP-LKAES----------IR
GRRVQ-------------------------------------VPLQDNES-DCGLFLL--------------
------------------------------------------------------------------------
----------------------HYIELFVK------------------------------------------
-----DA-----------------------------------------------------------------
------------------------------------------------------------------------
------------------------------------------------------------------------
------------------------------------------------------------------------
------------------------------------------------------------------------
------------------------------------------------------------------------
------------------------------------------------------------------------
------------------------------------------------------------------------
------------------------------------------------------------------------
------------------------------------------------------------------------
------------------------------------------------------------------------
------------------------------------------------------------------------
------------------------------------------------------------------------
------------------------------------------------------------------------
------------------------------------------------------------------------
------------------------------------------------------------------------
------------------------------------------------------------------------
------------------------------------------------------------------------
------------------------------------------------------------------------
------------------------------------------------------------------------
------------------------------------------------------------------------
------------------------------------------------------------------------
------------------------------------------------------------------------
------------------------------------------------------------------------
------------------------------------------------------------------------
------------------------------------------------------------------------
------------------------------------------------------------------------
------------------------------------------------------------------------
------------------------------------------------------------------------
------------------------------------------------------------------------
------------------------------------------------------------------------
------------------------------------------------------------------------
------------------------------------------------------------------------
------------------------------------------------------------------------
------------------------------------------------------------------------
------------------------------------------------------------------------
------------------------------------------------------------------------
------------------------------------------------------------------------
------------------------------------------------------------------------
-------------------
>gnl|onekp|JVSZ_scaffold_2120605/1-122 Equisetum_hymale
------------------------------------------------------------------------
------------------------------------------------------------------------
------------------------------------------------------------------------
------------------------------------------------------------------------
------------------------------------------------------------------------
------------------------------------------------------------------------
------------------------------------------------------------------------
------------------------------------------------------------------------
------------------------------------------------------------------------
------------------------------------------------------------------------
------------------------------------------------------------------------
------------------------------------------------------------------------
------------------------------------------------------------------------
------------------------------------------------------------------------
------------------------------------------------------------------------
------------------------------------------------------------------------
------------------------------------------------------------------------
------------------------------------------------------------------------
------------------------------------------------------------------------
------------------------------------------------------------------------
------------------------------------------------------------------------
------------------------------------------------------------------------
-----------------ECDKIFVPIHKD------------------IHWCLAII-----------------
----------NIQEKK------------------------L-EYLDSL-----K------------------
-----------GRDK---------HA-LQILAN-----------------------------YLV-------
--DEAKDKAG--KEI-----------------------DLSSWERS----------FPEN------------
------------------------------------------IPEQLNGC-DCGVFMV--------------
------------------------------------------------------------------------
----------------------KYIDFHSR------------------------------------------
-----GV-------------S---------------------------------------------------
-----------------------------------------------------------------LK-----
------------------------------------------------------------------------
------------------------------------------------------FSQ-------DDMEYF--
------------------------------RRRM----VHE-------------------------------
----------------------------------------------------LLHLN---------------
---------------------------------A--------------------------------------
------------------------------------------------------------------------
------------------------------------------------------------------------
------------------------------------------------------------------------
------------------------------------------------------------------------
------------------------------------------------------------------------
------------------------------------------------------------------------
------------------------------------------------------------------------
------------------------------------------------------------------------
------------------------------------------------------------------------
------------------------------------------------------------------------
------------------------------------------------------------------------
------------------------------------------------------------------------
------------------------------------------------------------------------
------------------------------------------------------------------------
------------------------------------------------------------------------
------------------------------------------------------------------------
------------------------------------------------------------------------
------------------------------------------------------------------------
------------------------------------------------------------------------
------------------------------------------------------------------------
------------------------------------------------------------------------
------------------------------------------------------------------------
------------------------------------------------------------------------
------------------------------------------------------------------------
------------------------------------------------------------------------
------------------------------------------------------------------------
------------------------------------------------------------------------
------------------------------------------------------------------------
------------------------------------------------------------------------
------------------------------------------------------------------------
------------------------------------------------------------------------
------------------------------------------------------------------------
-------------------
>gnl|onekp|KJYC_scaffold_2001308/1-134 Selaginella_willdenowii
------------------------------------------------------------------------
------------------------------------------------------------------------
------------------------------------------------------------------------
------------------------------------------------------------------------
------------------------------------------------------------------------
------------------------------------------------------------------------
------------------------------------------------------------------------
------------------------------------------------------------------------
------------------------------------------------------------------------
------------------------------------------------------------------------
------------------------------------------------------------------------
------------------------------------------------------------------------
------------------------------------------------------------------------
------------------------------------------------------------------------
------------------------------------------------------------------------
------------------------------------------------------------------------
------------------------------------------------------------------------
------------------------------------------------------------------------
------------------------------------------------------------------------
------------------------------------------------------------------------
------------------------------------------------------------------------
------------------------------------------------------------------WTTQKK
LG-----------YSLLDCDKIFVPVHKD------------------IHWCLAII-----------------
----------NLRSKK------------------------F-EYLDSL-----K------------------
-----------GIDE---------DV-LNVLSQ-----------------------------YLV-------
--DEAKDKLG--KTI-----------------------DVGSWQHE----------FPDD------------
------------------------------------------IPEQQNGC-DCGMFML--------------
------------------------------------------------------------------------
----------------------KYADFHAR------------------------------------------
-----GD-------------S---------------------------------------------------
-----------------------------------------------------------------LP-----
------------------------------------------------------------------------
------------------------------------------------------FTQ-------EDMEYF--
------------------------------RRRT----VWE-------------------------------
----------------------------------------------------ILCLK---------------
---------------------------------A--------------------------------------
------------------------------------------------------------------------
------------------------------------------------------------------------
------------------------------------------------------------------------
------------------------------------------------------------------------
------------------------------------------------------------------------
------------------------------------------------------------------------
------------------------------------------------------------------------
------------------------------------------------------------------------
------------------------------------------------------------------------
------------------------------------------------------------------------
------------------------------------------------------------------------
------------------------------------------------------------------------
------------------------------------------------------------------------
------------------------------------------------------------------------
------------------------------------------------------------------------
------------------------------------------------------------------------
------------------------------------------------------------------------
------------------------------------------------------------------------
------------------------------------------------------------------------
------------------------------------------------------------------------
------------------------------------------------------------------------
------------------------------------------------------------------------
------------------------------------------------------------------------
------------------------------------------------------------------------
------------------------------------------------------------------------
------------------------------------------------------------------------
------------------------------------------------------------------------
------------------------------------------------------------------------
------------------------------------------------------------------------
------------------------------------------------------------------------
------------------------------------------------------------------------
------------------------------------------------------------------------
-------------------
>gnl|onekp|UHLI_scaffold_2091128/1-132 Sphagnum_recurvatum
------------------------------------------------------------------------
------------------------------------------------------------------------
------------------------------------------------------------------------
------------------------------------------------------------------------
------------------------------------------------------------------------
------------------------------------------------------------------------
------------------------------------------------------------------------
------------------------------------------------------------------------
------------------------------------------------------------------------
------------------------------------------------------------------------
------------------------------------------------------------------------
------------------------------------------------------------------------
------------------------------------------------------------------------
------------------------------------------------------------------------
------------------------------------------------------------------------
------------------------------------------------------------------------
------------------------------------------------------------------------
------------------------------------------------------------------------
------------------------------------------------------------------------
------------------------------------------------------------------------
------------------------------------------------------------------------
---------------------------------------------------------------------QKK
IG-----------YSLVKCDKILVPIHQD------------------VHWCLAVI-----------------
----------NIRDKR------------------------I-EYLDSL-----K------------------
-----------GVDD---------TV-LQVLGR-----------------------------YIV-------
--DEARDKGD--EVL-----------------------DVSTWERS----------FPDD------------
------------------------------------------IPEQLNGC-DCGMFMV--------------
------------------------------------------------------------------------
----------------------KYADFHSR------------------------------------------
-----GS-------------S---------------------------------------------------
-----------------------------------------------------------------LC-----
------------------------------------------------------------------------
------------------------------------------------------FTQ-------EHMEYF--
------------------------------RRRT----VYE-------------------------------
----------------------------------------------------ILMLK---------------
---------------------------------AS-------------------------------------
------------------------------------------------------------------------
------------------------------------------------------------------------
------------------------------------------------------------------------
------------------------------------------------------------------------
------------------------------------------------------------------------
------------------------------------------------------------------------
------------------------------------------------------------------------
------------------------------------------------------------------------
------------------------------------------------------------------------
------------------------------------------------------------------------
------------------------------------------------------------------------
------------------------------------------------------------------------
------------------------------------------------------------------------
------------------------------------------------------------------------
------------------------------------------------------------------------
------------------------------------------------------------------------
------------------------------------------------------------------------
------------------------------------------------------------------------
------------------------------------------------------------------------
------------------------------------------------------------------------
------------------------------------------------------------------------
------------------------------------------------------------------------
------------------------------------------------------------------------
------------------------------------------------------------------------
------------------------------------------------------------------------
------------------------------------------------------------------------
------------------------------------------------------------------------
------------------------------------------------------------------------
------------------------------------------------------------------------
------------------------------------------------------------------------
------------------------------------------------------------------------
------------------------------------------------------------------------
-------------------
>gnl|onekp|RCBT_scaffold_2002635/1-131 Sphagnum_palustre
------------------------------------------------------------------------
------------------------------------------------------------------------
------------------------------------------------------------------------
------------------------------------------------------------------------
------------------------------------------------------------------------
------------------------------------------------------------------------
------------------------------------------------------------------------
------------------------------------------------------------------------
------------------------------------------------------------------------
------------------------------------------------------------------------
------------------------------------------------------------------------
------------------------------------------------------------------------
------------------------------------------------------------------------
------------------------------------------------------------------------
------------------------------------------------------------------------
------------------------------------------------------------------------
------------------------------------------------------------------------
------------------------------------------------------------------------
------------------------------------------------------------------------
------------------------------------------------------------------------
------------------------------------------------------------------------
----------------------------------------------------------------------KK
IG-----------YSLVKCDKILVPIHQD------------------VHWCLAVI-----------------
----------NIRDKR------------------------I-EYLDSL-----K------------------
-----------GADD---------TV-LQVLGR-----------------------------YIV-------
--DEARDKGD--EVL-----------------------DVSTWERS----------FPDD------------
------------------------------------------IPEQLNGC-DCGMFMV--------------
------------------------------------------------------------------------
----------------------KYADFHSR------------------------------------------
-----GS-------------S---------------------------------------------------
-----------------------------------------------------------------LC-----
------------------------------------------------------------------------
------------------------------------------------------FTQ-------EHMEYF--
------------------------------RRRT----VYE-------------------------------
----------------------------------------------------ILMLK---------------
---------------------------------AS-------------------------------------
------------------------------------------------------------------------
------------------------------------------------------------------------
------------------------------------------------------------------------
------------------------------------------------------------------------
------------------------------------------------------------------------
------------------------------------------------------------------------
------------------------------------------------------------------------
------------------------------------------------------------------------
------------------------------------------------------------------------
------------------------------------------------------------------------
------------------------------------------------------------------------
------------------------------------------------------------------------
------------------------------------------------------------------------
------------------------------------------------------------------------
------------------------------------------------------------------------
------------------------------------------------------------------------
------------------------------------------------------------------------
------------------------------------------------------------------------
------------------------------------------------------------------------
------------------------------------------------------------------------
------------------------------------------------------------------------
------------------------------------------------------------------------
------------------------------------------------------------------------
------------------------------------------------------------------------
------------------------------------------------------------------------
------------------------------------------------------------------------
------------------------------------------------------------------------
------------------------------------------------------------------------
------------------------------------------------------------------------
------------------------------------------------------------------------
------------------------------------------------------------------------
------------------------------------------------------------------------
-------------------
>gnl|onekp|PYHZ_scaffold_2070464/1-141 Isoetes_sp
------------------------------------------------------------------------
------------------------------------------------------------------------
------------------------------------------------------------------------
------------------------------------------------------------------------
------------------------------------------------------------------------
------------------------------------------------------------------------
------------------------------------------------------------------------
------------------------------------------------------------------------
------------------------------------------------------------------------
------------------------------------------------------------------------
------------------------------------------------------------------------
------------------------------------------------------------------------
------------------------------------------------------------------------
------------------------------------------------------------------------
------------------------------------------------------------------------
------------------------------------------------------------------------
------------------------------------------------------------------------
------------------------------------------------------------------------
------------------------------------------------------------------------
------------------------------------------------------------------------
------------------------------------------------------------------------
------------------------------------------------------------------------
-----------------------------------------------LHWSLLII-----CLPIKSIS----
---------------SLE-----DNE------SLPSNGACI-LHLDSL----RG------------------
-----------SHGS----------L-DRYIIS-----------------------------YLQ-------
--EAWKERGD---SH--------------------------KV-------------FHP-----------LK
CISAD-------------------------------------VPQQQNPY-DCGLFLL--------------
------------------------------------------------------------------------
----------------------HYVELFIT------------------------------------------
------------------------YIN--------LGG-----EERP--------------LD---------
-----------------------------------------------------------------FIKK---
--------------------------------------------------------G---------------
------------------------------------------------------FSS-------KVVST---
------------------------------KRQT----ILEL------------------------------
----------------------------------------------------IFELY---------------
------------------------------------------------------------------------
------------------------------------------------------------------------
------------------------------------------------------------------------
------------------------------------------------------------------------
------------------------------------------------------------------------
------------------------------------------------------------------------
------------------------------------------------------------------------
------------------------------------------------------------------------
------------------------------------------------------------------------
------------------------------------------------------------------------
------------------------------------------------------------------------
------------------------------------------------------------------------
------------------------------------------------------------------------
------------------------------------------------------------------------
------------------------------------------------------------------------
------------------------------------------------------------------------
------------------------------------------------------------------------
------------------------------------------------------------------------
----------------------------------------------------------GNKKQ---------
------------------------------------------------------------------------
------------------------------------------------------------------------
------------------------------------------------------------------------
------------------------------------------------------------------------
------------------------------------------------------------------------
------------------------------------------------------------------------
------------------------------------------------------------------------
------------------------------------------------------------------------
------------------------------------------------------------------------
------------------------------------------------------------------------
------------------------------------------------------------------------
------------------------------------------------------------------------
------------------------------------------------------------------------
------------------------------------------------------------------------
-------------------
>gnl|onekp|RMVB_scaffold_2004179/1-184 Avena_fatua
------------------------------------------------------------------------
------------------------------------------------------------------------
------------------------------------------------------------------------
------------------------------------------------------------------------
------------------------------------------------------------------------
------------------------------------------------------------------------
------------------------------------------------------------------------
------------------------------------------------------------------------
------------------------------------------------------------------------
------------------------------------------------------------------------
------------------------------------------------------------------------
------------------------------------------------------------------------
------------------------------------------------------------------------
------------------------------------------------------------------------
------------------------------------------------------------------------
------------------------------------------------------------------------
------------------------------------------------------------------------
------------------------------------------------------------------------
------------------------------------------------------------------------
------------------------LSVHE----ASNIVITREILQCL-NDKDWLNDEV--IN----LYLE--
---------------LLKERELREP-----------NK---------------------FVKCHFF---NTF
FYKKLIN---------------------------------G----------------GYDYKAVRRWTTKRK
LG-----------YNLIDCDKIFVPIHKE------------------VHWCLAVI-----------------
----------NVRDKM------------------------F-QYLDSL-----G------------------
-----------SMDM---------KA-LKLLAT-----------------------------YLV-------
--DEVKDKNG--KQI-----------------------DVLSWKQD----------GVQN------------
------------------------------------------LPLQENGW-DCGMFML--------------
------------------------------------------------------------------------
----------------------KY---HRR------------------------------------------
-----GL-------------S---------------------------------------------------
-----------------------------------------------------------------LF-----
------------------------------------------------------------------------
------------------------------------------------------F-----------------
------------------------------------------------------------------------
------------------------------------------------------------------------
------------------------------------------------------------------------
------------------------------------------------------------------------
------------------------------------------------------------------------
------------------------------------------------------------------------
------------------------------------------------------------------------
------------------------------------------------------------------------
------------------------------------------------------------------------
------------------------------------------------------------------------
------------------------------------------------------------------------
------------------------------------------------------------------------
------------------------------------------------------------------------
------------------------------------------------------------------------
------------------------------------------------------------------------
------------------------------------------------------------------------
------------------------------------------------------------------------
------------------------------------------------------------------------
------------------------------------------------------------------------
------------------------------------------------------------------------
------------------------------------------------------------------------
------------------------------------------------------------------------
------------------------------------------------------------------------
------------------------------------------------------------------------
------------------------------------------------------------------------
------------------------------------------------------------------------
------------------------------------------------------------------------
------------------------------------------------------------------------
------------------------------------------------------------------------
------------------------------------------------------------------------
------------------------------------------------------------------------
------------------------------------------------------------------------
------------------------------------------------------------------------
------------------------------------------------------------------------
------------------------------------------------------------------------
-------------------
>gnl|onekp|JVSZ_scaffold_2124354/1-178 Equisetum_hymale
------------------------------------------------------------------------
------------------------------------------------------------------------
------------------------------------------------------------------------
------------------------------------------------------------------------
------------------------------------------------------------------------
------------------------------------------------------------------------
------------------------------------------------------------------------
------------------------------------------------------------------------
------------------------------------------------------------------------
------------------------------------------------------------------------
------------------------------------------------------------------------
------------------------------------------------------------------------
------------------------------------------------------------------------
------------------------------------------------------------------------
------------------------------------------------------------------------
------------------------------------------------------------------------
------------------------------------------------------------------------
------------------------------------------------------------------------
------------------------------------------------------------------------
-------------------------------------------------------------------YME--
---------------LLKERELRDS-----------EK---------------------FLKCHFF---NTF
FYNKLYK---------------------------------DK-Q-------------SYDFKAVQRWTTQKR
IG-----------YALHECDKIFVPIHKG------------------THWCLGII-----------------
----------NIREKQ------------------------L-EYLDSL-----N------------------
-----------GRDK---------NV-LPILAR-----------------------------YLM-------
--DEAKHKSG--KCI-----------------------DVSSWERN----------FPED------------
------------------------------------------IPEQLNGC-DCGMFMV--------------
------------------------------------------------------------------------
----------------------KYVDFHSR------------------------------------------
-----GL-------------P---------------------------------------------------
-----------------------------------------------------------------LA-----
------------------------------------------------------------------------
------------------------------------------------------FSQ-------SNMKYF--
------------------------------RRRM----VLE-------------------------------
----------------------------------------------------LLHLK---------------
---------------------------------A--------------------------------------
------------------------------------------------------------------------
------------------------------------------------------------------------
------------------------------------------------------------------------
------------------------------------------------------------------------
------------------------------------------------------------------------
------------------------------------------------------------------------
------------------------------------------------------------------------
------------------------------------------------------------------------
------------------------------------------------------------------------
------------------------------------------------------------------------
------------------------------------------------------------------------
------------------------------------------------------------------------
------------------------------------------------------------------------
------------------------------------------------------------------------
------------------------------------------------------------------------
------------------------------------------------------------------------
------------------------------------------------------------------------
------------------------------------------------------------------------
------------------------------------------------------------------------
------------------------------------------------------------------------
------------------------------------------------------------------------
------------------------------------------------------------------------
------------------------------------------------------------------------
------------------------------------------------------------------------
------------------------------------------------------------------------
------------------------------------------------------------------------
------------------------------------------------------------------------
------------------------------------------------------------------------
------------------------------------------------------------------------
------------------------------------------------------------------------
------------------------------------------------------------------------
------------------------------------------------------------------------
-------------------
>gnl|onekp|RMVB_scaffold_2004180/1-209 Avena_fatua
------------------------------------------------------------------------
------------------------------------------------------------------------
------------------------------------------------------------------------
------------------------------------------------------------------------
------------------------------------------------------------------------
------------------------------------------------------------------------
------------------------------------------------------------------------
------------------------------------------------------------------------
------------------------------------------------------------------------
------------------------------------------------------------------------
------------------------------------------------------------------------
------------------------------------------------------------------------
------------------------------------------------------------------------
------------------------------------------------------------------------
------------------------------------------------------------------------
------------------------------------------------------------------------
------------------------------------------------------------------------
------------------------------------------------------------------------
------------------------------------------------------------------------
------------------------LSVHE----ASNIVITREILQCL-NDKDWLNDEV--IN----LYLE--
---------------LLKERELREP-----------NK---------------------FVKCHFF---NTF
FYKKLIN---------------------------------G----------------GYDYKAVRRWTTKRK
LG-----------YNLIDCDKIFVPIHKE------------------VHWCLAVI-----------------
----------NVRDKM------------------------F-QYLDSL-----G------------------
-----------SMDM---------KA-LKLLAT-----------------------------YLV-------
--DEVKDKNG--KQI-----------------------DVLSWKQD----------GVQN------------
------------------------------------------LPLQENGW-DCGMFML--------------
------------------------------------------------------------------------
----------------------KYIDFYSR------------------------------------------
-----DM-------------D---------------------------------------------------
-----------------------------------------------------------------LI-----
------------------------------------------------------------------------
------------------------------------------------------FGQ-------KHMSYF--
------------------------------RRRT----AKE-------------------------------
----------------------------------------------------ILDLR---------------
---------------------------------AG-------------------------------------
------------------------------------------------------------------------
------------------------------------------------------------------------
------------------------------------------------------------------------
------------------------------------------------------------------------
------------------------------------------------------------------------
------------------------------------------------------------------------
------------------------------------------------------------------------
------------------------------------------------------------------------
------------------------------------------------------------------------
------------------------------------------------------------------------
------------------------------------------------------------------------
------------------------------------------------------------------------
------------------------------------------------------------------------
------------------------------------------------------------------------
------------------------------------------------------------------------
------------------------------------------------------------------------
------------------------------------------------------------------------
------------------------------------------------------------------------
------------------------------------------------------------------------
------------------------------------------------------------------------
------------------------------------------------------------------------
------------------------------------------------------------------------
------------------------------------------------------------------------
------------------------------------------------------------------------
------------------------------------------------------------------------
------------------------------------------------------------------------
------------------------------------------------------------------------
------------------------------------------------------------------------
------------------------------------------------------------------------
------------------------------------------------------------------------
------------------------------------------------------------------------
------------------------------------------------------------------------
-------------------
>gnl|onekp|HKZW_scaffold_2046658/1-120 Mesotaenium_caldariorum
------------------------------------------------------------------------
------------------------------------------------------------------------
------------------------------------------------------------------------
------------------------------------------------------------------------
------------------------------------------------------------------------
------------------------------------------------------------------------
------------------------------------------------------------------------
------------------------------------------------------------------------
------------------------------------------------------------------------
------------------------------------------------------------------------
------------------------------------------------------------------------
------------------------------------------------------------------------
------------------------------------------------------------------------
------------------------------------------------------------------------
------------------------------------------------------------------------
------------------------------------------------------------------------
------------------------------------------------------------------------
------------------------------------------------------------------------
------------------------------------------------------------------------
------------------------------------------------------------------------
------------------------------------------------------------------------
------------------------------------------------------------------------
-------------------DLLLIPLNTQ-----------------NLHWSLVVV-----------------
----------DFRTST------------------------I-SYYDSLLHKY-A------------------
-----------SLQP-------VDNV-LHIVAS-----------------------------YLK-------
--EEAMAGGK--KLK---MKE---------------------WSFR----------IVKN------------
------------------------------------------IPQQMDRS-SCGVFVL--------------
------------------------------------------------------------------------
----------------------CYADLASQ------------------------------------------
-----GCEP-----------P---------------------------------------------------
-----------------------------------------------------------------FD-----
------------------------------------------------------------------------
------------------------------------------------------FSA-------LDIPQV--
------------------------------RLGV----L---------------------------------
------------------------------------------------------------------------
------------------------------------------------------------------------
------------------------------------------------------------------------
------------------------------------------------------------------------
------------------------------------------------------------------------
------------------------------------------------------------------------
------------------------------------------------------------------------
------------------------------------------------------------------------
------------------------------------------------------------------------
------------------------------------------------------------------------
------------------------------------------------------------------------
------------------------------------------------------------------------
------------------------------------------------------------------------
------------------------------------------------------------------------
------------------------------------------------------------------------
------------------------------------------------------------------------
------------------------------------------------------------------------
------------------------------------------------------------------------
------------------------------------------------------------------------
------------------------------------------------------------------------
------------------------------------------------------------------------
------------------------------------------------------------------------
------------------------------------------------------------------------
------------------------------------------------------------------------
------------------------------------------------------------------------
------------------------------------------------------------------------
------------------------------------------------------------------------
------------------------------------------------------------------------
------------------------------------------------------------------------
------------------------------------------------------------------------
------------------------------------------------------------------------
------------------------------------------------------------------------
------------------------------------------------------------------------
------------------------------------------------------------------------
-------------------
>gnl|onekp|QRTH_scaffold_2001872/1-151 Chloromonas_perforata
------------------------------------------------------------------------
------------------------------------------------------------------------
------------------------------------------------------------------------
------------------------------------------------------------------------
------------------------------------------------------------------------
------------------------------------------------------------------------
------------------------------------------------------------------------
------------------------------------------------------------------------
------------------------------------------------------------------------
------------------------------------------------------------------------
------------------------------------------------------------------------
------------------------------------------------------------------------
------------------------------------------------------------------------
------------------------------------------------------------------------
------------------------------------------------------------------------
------------------------------------------------------------------------
------------------------------------------------------------------------
------------------------------------------------------------------------
------------------------------------------------------------------------
------------------------------------------------------------------------
------------------------------------------------------------------------
-------------------------------------------------------RDKANHARVKKWTKHVD
I---------------FGKDYILVPIHEG------------------FHWTVAII-----CHPGN-------
W------------HKGDGM----GDT-------------LI-LHLDSY----TTKE----------------
-----------LHASS--------TI-YSALQG-----------------------------YLT-------
--HEWMRKMK------------------------ESAASVPASWRAS-HPEAAPPDFYDPSV--------CP
GLFVSS------------------------------------VPQQDNKV-DCGLYVL--------------
------------------------------------------------------------------------
----------------------AYMQFFCF------------------------------------------
-----AN-------------P---------------------------------------------------
------------------------------------------------------------------------
------------------------------------------------------------------------
------------------------------------------------------------------------
------------------------------------------------------------------------
------------------------------------------------------------------------
------------------------------------------------------------------------
------------------------------------------------------------------------
------------------------------------------------------------------------
------------------------------------------------------------------------
------------------------------------------------------------------------
------------------------------------------------------------------------
------------------------------------------------------------------------
------------------------------------------------------------------------
------------------------------------------------------------------------
------------------------------------------------------------------------
------------------------------------------------------------------------
------------------------------------------------------------------------
------------------------------------------------------------------------
------------------------------------------------------------------------
------------------------------------------------------------------------
------------------------------------------------------------------------
------------------------------------------------------------------------
------------------------------------------------------------------------
------------------------------------------------------------------------
------------------------------------------------------------------------
------------------------------------------------------------------------
------------------------------------------------------------------------
------------------------------------------------------------------------
------------------------------------------------------------------------
------------------------------------------------------------------------
------------------------------------------------------------------------
------------------------------------------------------------------------
------------------------------------------------------------------------
------------------------------------------------------------------------
------------------------------------------------------------------------
------------------------------------------------------------------------
------------------------------------------------------------------------
------------------------------------------------------------------------
-------------------
>gnl|onekp|AWQB_scaffold_2007906/1-143 Picea_engelmanii
------------------------------------------------------------------------
------------------------------------------------------------------------
------------------------------------------------------------------------
------------------------------------------------------------------------
------------------------------------------------------------------------
------------------------------------------------------------------------
------------------------------------------------------------------------
------------------------------------------------------------------------
------------------------------------------------------------------------
------------------------------------------------------------------------
------------------------------------------------------------------------
------------------------------------------------------------------------
------------------------------------------------------------------------
------------------------------------------------------------------------
------------------------------------------------------------------------
------------------------------------------------------------------------
------------------------------------------------------------------------
------------------------------------------------------------------------
------------------------------------------------------------------------
------------------------------------------------------------------------
------------------------------------------------------------------------
------------------------------------------------------------------------
------------------------------------------------HWSLAII-----SIP---------
-------------AREY--------E------AGP----II-LHLDSL-------------GL---------
------------HASQ--------TI-FVNIRS-----------------------------YLI-------
--AEWEYLN----Q-SEVP-----------------V-QVPIAEK-------IWKELPHK----------IQ
EKQIQ-------------------------------------VPQQQNDY-DCGLFVL--------------
------------------------------------------------------------------------
----------------------FFMERFIE------------------------------------------
-----EA-------------P--PRLR--------ETD----LD------------------R---------
-----------------------------------------------------------------FGRK---
--------------------------------------------------------W---------------
------------------------------------------------------FQP-------AEASH---
------------------------------LRDS----IRIL------------------------------
----------------------------------------------------LEKHF---------------
----------------------------------KEA-----------------------------------
------------------------------------------------------------------------
------------------------------------------------------------------------
------------------------------------------------------------------------
------------------------------------------------------------------------
------------------------------------------------------------------------
------------------------------------------------------------------------
------------------------------------------------------------------------
------------------------------------------------------------------------
------------------------------------------------------------------------
------------------------------------------------------------------------
------------------------------------------------------------------------
------------------------------------------------------------------------
------------------------------------------------------------------------
------------------------------------------------------------------------
------------------------------------------------------------------------
------------------------------------------------------------------------
------------------------------------------------------------------------
------------------------------------------------------------------------
------------------------------------------------------------------------
------------------------------------------------------------------------
------------------------------------------------------------------------
------------------------------------------------------------------------
------------------------------------------------------------------------
------------------------------------------------------------------------
------------------------------------------------------------------------
------------------------------------------------------------------------
------------------------------------------------------------------------
------------------------------------------------------------------------
------------------------------------------------------------------------
------------------------------------------------------------------------
------------------------------------------------------------------------
------------------------------------------------------------------------
-------------------
>gnl|onekp|KUXM_scaffold_2040660/1-169 Selaginella_selaginoides
------------------------------------------------------------------------
------------------------------------------------------------------------
------------------------------------------------------------------------
------------------------------------------------------------------------
------------------------------------------------------------------------
------------------------------------------------------------------------
------------------------------------------------------------------------
------------------------------------------------------------------------
------------------------------------------------------------------------
------------------------------------------------------------------------
------------------------------------------------------------------------
------------------------------------------------------------------------
------------------------------------------------------------------------
------------------------------------------------------------------------
------------------------------------------------------------------------
------------------------------------------------------------------------
------------------------------------------------------------------------
------------------------------------------------------------------------
------------------------------------------------------------------------
------------------------------------------------------------------------
------------------------------------------------------------------------
-----------------------KG--------------------------------SEEFSKLRKWTKGID
V---------------FNKSYLVIPINDKGEYSHILENILRHILVCRLHWSLAIV-----CLWMEDA-----
--------------PGR--------V------LIP----SI-WHLDSL-------------E--A-------
-----------GHWSK--------EI-FKNIRK-----------------------------YLE-------
--MEYSYLH----N-S-------------------------------------CQVKWKE----------IK
TERVE-------------------------------------VPRQENEY-DCGLFLL--------------
------------------------------------------------------------------------
----------------------CYIERFVE------------------------------------------
-----KA-------------E--YPCR--------LEH----ISK-----------------L---------
-----------------------------------------------------------------FCRK---
--------------------------------------------------------W---------------
------------------------------------------------------FRA-------EEAS----
------------------------------------------------------------------------
------------------------------------------------------------------------
------------------------------------------------------------------------
------------------------------------------------------------------------
------------------------------------------------------------------------
------------------------------------------------------------------------
------------------------------------------------------------------------
------------------------------------------------------------------------
------------------------------------------------------------------------
------------------------------------------------------------------------
------------------------------------------------------------------------
------------------------------------------------------------------------
------------------------------------------------------------------------
------------------------------------------------------------------------
------------------------------------------------------------------------
------------------------------------------------------------------------
------------------------------------------------------------------------
------------------------------------------------------------------------
------------------------------------------------------------------------
------------------------------------------------------------------------
------------------------------------------------------------------------
------------------------------------------------------------------------
------------------------------------------------------------------------
------------------------------------------------------------------------
------------------------------------------------------------------------
------------------------------------------------------------------------
------------------------------------------------------------------------
------------------------------------------------------------------------
------------------------------------------------------------------------
------------------------------------------------------------------------
------------------------------------------------------------------------
------------------------------------------------------------------------
------------------------------------------------------------------------
------------------------------------------------------------------------
------------------------------------------------------------------------
-------------------
>gnl|onekp|UGJI_scaffold_2123954/1-151 Lycopersicon_cheesmanii
------------------------------------------------------------------------
------------------------------------------------------------------------
------------------------------------------------------------------------
------------------------------------------------------------------------
------------------------------------------------------------------------
------------------------------------------------------------------------
------------------------------------------------------------------------
------------------------------------------------------------------------
------------------------------------------------------------------------
------------------------------------------------------------------------
------------------------------------------------------------------------
------------------------------------------------------------------------
------------------------------------------------------------------------
------------------------------------------------------------------------
------------------------------------------------------------------------
------------------------------------------------------------------------
------------------------------------------------------------------------
------------------------------------------------------------------------
------------------------------------------------------------------------
------------------------------------------------------------------------
------------------------------------------------------------------------
------------------------------------------------------------------------
--------------------YIFLPIHEN------------------HHWSLVII-----CIP---------
-------------DKED--------Q------LGP----IV-LHLDSL-------------GL---------
------------HCSS--------SL-FRTIKK-----------------------------FLI-------
--EEWKFL-----R-QGVV-----------------A-DCSFADK-------IWENLPRR----------ID
DNIIL-------------------------------------VPRQGNEY-DCGLFVL--------------
------------------------------------------------------------------------
----------------------FYMERFIA------------------------------------------
-----EV-------------H--ERLK--------KKD----LT------------------M---------
-----------------------------------------------------------------FGRK---
--------------------------------------------------------W---------------
------------------------------------------------------FKP-------EEASS---
------------------------------MRRI----IRDI------------------------------
----------------------------------------------------LEEKF---------------
----------------------------------RN------------------------------------
------------------------------------------------------------------------
------------------------------------------------------------------------
------------------------------------------------------------------------
------------------------------------------------------------------------
------------------------------------------------------------------------
------------------------------------------------------------------------
------------------------------------------------------------------------
------------------------------------------------------------------------
------------------------------------------------------------------------
------------------------------------------------------------------------
------------------------------------------------------------------------
------------------------------------------------------------------------
------------------------------------------------------------------------
------------------------------------------------------------------------
------------------------------------------------------------------------
------------------------------------------------------------------------
------------------------------------------------------------------------
------------------------------------------------------------------------
------------------------------------------------------------------------
------------------------------------------------------------------------
------------------------------------------------------------------------
------------------------------------------------------------------------
------------------------------------------------------------------------
------------------------------------------------------------------------
------------------------------------------------------------------------
------------------------------------------------------------------------
------------------------------------------------------------------------
------------------------------------------------------------------------
------------------------------------------------------------------------
------------------------------------------------------------------------
------------------------------------------------------------------------
------------------------------------------------------------------------
-------------------
>gnl|onekp|BCYF_scaffold_2004668/1-172 Chlamydomonas_cribrum
------------------------------------------------------------------------
------------------------------------------------------------------------
------------------------------------------------------------------------
------------------------------------------------------------------------
------------------------------------------------------------------------
------------------------------------------------------------------------
------------------------------------------------------------------------
------------------------------------------------------------------------
------------------------------------------------------------------------
------------------------------------------------------------------------
------------------------------------------------------------------------
------------------------------------------------------------------------
------------------------------------------------------------------------
------------------------------------------------------------------------
------------------------------------------------------------------------
------------------------------------------------------------------------
------------------------------------------------------------------------
------------------------------------------------------------------------
------------------------------------------------------------------------
------------------------------------------------------------------------
------------------------------------------------------------------------
-----------------------------------------------------------------------D
I---------------FAKEFLFIPMHQG------------------VHWSLLVV-----CHLASVLDR---
-------------NRAGSA--------------------MI-LHLDSL----PG------------------
-----------IHTPN-----------YAVLRS-----------------------------FLN-------
--RHLRALKG--------------------------------------LPEAYPDPFTSNT---------LP
SRKEG-------------------C-----------------VPLQRSGSGDCGVHVL--------------
------------------------------------------------------------------------
----------------------SGIEHFVS------------------------------------------
-----RL-------------P--LRIA--------TTG------------------TGPHVHFEGGR-----
-----------DIV----------------------------------HL---------------ADVE---
--------------------------------------------------------W---------------
------------------------------------------------------YKV-------EEAAA---
------------------------------LRDK----LRALT-----------------------------
----------------------------------------------------LMWLL---------------
------------------------------------------------------------------------
------------------------------------------------------------------------
------------------------------------------------------------------------
------------------------------------------------------------------------
------------------------------------------------------------------------
------------------------------------------------------------------------
------------------------------------------------------------------------
------------------------------------------------------------------------
------------------------------------------------------------------------
------------------------------------------------------------------------
------------------------------------------------------------------------
------------------------------------------------------------------------
------------------------------------------------------------------------
------------------------------------------------------------------------
------------------------------------------------------------------------
------------------------------------------------------------------------
-----------------------------------------------------------P------------
------------------------------------------------------------------------
------------------------------------------------------------------------
------------------------------------------------------------------------
------------------------------------------------------------------------
------------------------------------------------DAP---------------------
------------------------------------------------------------------------
------------------------------------------------------------------------
------------------------------------------------------------------------
------------------------------------------------------------------------
------------------------------------------------------------------------
------------------------------------------------------------------------
------------------------------------------------------------------------
------------------------------------------------------------------------
------------------------------------------------------------------------
------------------------------------------------------------------------
------------------------------------------------------------------------
-------------------
>gnl|onekp|UGJI_scaffold_2026433/1-347 Lycopersicon_cheesmanii
------------------------------------------------------------------------
------------------------------------------------------------------------
------------------------------------------------------------------------
------------------------------------------------------------------------
------------------------------------------------------------------------
------------------------------------------------------------------------
------------------------------------------------------------------------
------------------------------------------------------------------------
------------------------------------------------------------------------
------------------------------------------------------------------------
------------------------------------------------------------------------
------------------------------------------------------------------------
------------------------------------------------------------------------
------------------------------------------------------------------------
------------------------------------------------------------------------
------------------------------------------------------------------------
------------------------------------------------------------------------
------------------------------------------------------------------------
------------------------------------------------------------------------
------------------------------------------------------------------------
------------------------------------------------------------------------
------------------------------------------------------------------------
------------------------PVNCN------------------YHWSLIVI-----CHPGEMANF---
-----------TNDASAV-----SSV------RVP----CI-LHMDSF----RG------------------
-----------SHVG----------L-KDLLQS-----------------------------YLC-------
--EEWTERTK---ET---------------------SDVVSSN-------------FRN-----------LR
FLSLE-------------------------------------LPQQQNLS-DCGLFLL--------------
------------------------------------------------------------------------
----------------------HYVESFLE------------------------------------------
-----ED-------------P--AGIS--------PYS----IKNYH--------------NEF--------
-----------------------------------------------------------------LSIN---
--------------------------------------------------------W---------------
------------------------------------------------------FQP-------HEPSI---
------------------------------KRSA----IQRL------------------------------
----------------------------------------------------ISNLL---------------
---------------------------------QNLSLENS-------------------------------
------------------------------------------------------------------------
--PSCVSKSCYPEGG-------------------------------------------LKT-----------
------------------------------------------------------------SNNDENAVELVS
DQ----------------------------------------------------------------------
------------------------------------------------------------------------
----------------------------LGLSKSSDNSPRSQVVEINP-----------------FPTS-SL
RGV------------------CAS------------------------------------------------
-------------------------DS---------------------------------GFVLNDSFESES
--------------AEEPL----------------------------------LDM----------------
------------------------------------------------------------------------
----------GFGHAASF------------------------------------------------------
--------------------------------NEFRSSLPPIQ-----------------------------
-----------------------------------------------------------------------E
EVEAGDDL--------------------------------------------VYTANDTGLQH---------
------------------------------------------------------------------------
------------------------------------------------------------------------
------------------------------------------------------------------------
------------------------------------------------------------------------
------------------------------------------------------------------------
------------------------------------------------------------------------
------------LGGNGS-------------------------------EP---------------------
---------------------------------------------------------------------C--
----------ACSYSTGGLSVETSF-----------------------------------------------
------------------------------------------------------------------------
------------------------------------------IPGVPVV-----------------------
------------------------------------------------------------QDVDEELDSSAT
TSV------------------------RNTENPLEVEVVE--------------------------------
-----------------------------------------LCKV---------------------------
------------------------------------------------------------------------
------------------------------------------------------------------------
------------------------------------------------------------------------
------------------------------------------------------------------------
-------------------
>gnl|onekp|DLJZ_scaffold_2049697/1-155 Solanum_ptychanthum
------------------------------------------------------------------------
------------------------------------------------------------------------
------------------------------------------------------------------------
------------------------------------------------------------------------
------------------------------------------------------------------------
------------------------------------------------------------------------
------------------------------------------------------------------------
------------------------------------------------------------------------
------------------------------------------------------------------------
------------------------------------------------------------------------
------------------------------------------------------------------------
------------------------------------------------------------------------
------------------------------------------------------------------------
------------------------------------------------------------------------
------------------------------------------------------------------------
------------------------------------------------------------------------
------------------------------------------------------------------------
------------------------------------------------------------------------
------------------------------------------------------------------------
------------------------------------------------------------------------
------------------------------------------------------------------------
------------------------------------------------------------KAKVLSWIAKKK
I---------------FSKEYVFVPIVLW------------------GHWSLLIF-----CHLGESLQSKE-
--------------------------------RSP----CM-LLLDSL----HM------------------
-----------AN-PE--------RF-EPGIRK-----------------------------FVI-------
--DIFKAEQR--PETNDQIRK-------------------------------------------------IP
LLIPK-------------------------------------VPQQRNDE-DCGNFVL--------------
------------------------------------------------------------------------
----------------------YYINLFLE------------------------------------------
-----SA-------------P--DNIS--------ISKG------YP--------------YF---------
-----------------------------------------------------------------MTED---
--------------------------------------------------------W---------------
------------------------------------------------------FTL-------ERLEC---
------------------------------FFQE----LQS-------------------------------
------------------------------------------------------------------------
------------------------------------------------------------------------
------------------------------------------------------------------------
------------------------------------------------------------------------
------------------------------------------------------------------------
------------------------------------------------------------------------
------------------------------------------------------------------------
------------------------------------------------------------------------
------------------------------------------------------------------------
------------------------------------------------------------------------
------------------------------------------------------------------------
------------------------------------------------------------------------
------------------------------------------------------------------------
------------------------------------------------------------------------
------------------------------------------------------------------------
------------------------------------------------------------------------
------------------------------------------------------------------------
------------------------------------------------------------------------
------------------------------------------------------------------------
------------------------------------------------------------------------
------------------------------------------------------------------------
------------------------------------------------------------------------
------------------------------------------------------------------------
------------------------------------------------------------------------
------------------------------------------------------------------------
------------------------------------------------------------------------
------------------------------------------------------------------------
------------------------------------------------------------------------
------------------------------------------------------------------------
------------------------------------------------------------------------
------------------------------------------------------------------------
------------------------------------------------------------------------
------------------------------------------------------------------------
------------------------------------------------------------------------
-------------------
>gnl|onekp|GHLP_scaffold_2054588/1-156 Solanum_dulcamara
------------------------------------------------------------------------
------------------------------------------------------------------------
------------------------------------------------------------------------
------------------------------------------------------------------------
------------------------------------------------------------------------
------------------------------------------------------------------------
------------------------------------------------------------------------
------------------------------------------------------------------------
------------------------------------------------------------------------
------------------------------------------------------------------------
------------------------------------------------------------------------
------------------------------------------------------------------------
------------------------------------------------------------------------
------------------------------------------------------------------------
------------------------------------------------------------------------
------------------------------------------------------------------------
------------------------------------------------------------------------
------------------------------------------------------------------------
------------------------------------------------------------------------
------------------------------------------------------------------------
------------------------------------------------------------------------
------------------------------------------------------------------------
------------------KAYIFLPIHED------------------LHWSLIII-----CIP---------
-------------DKED--------Q------LGP----IL-LHLDSL-------------GL---------
------------HCSK--------SL-FATIRK-----------------------------FLV-------
--QEWKFL-----R-QGEG-----------------P-ALPISDK-------IWENLPRR----------IY
ENIIQ-------------------------------------VPQQRNEY-DCGLFVL--------------
------------------------------------------------------------------------
----------------------FFMERFID------------------------------------------
-----EV-------------H--RRLK--------KKD----FT------------------M---------
-----------------------------------------------------------------FGRR---
--------------------------------------------------------W---------------
------------------------------------------------------FKP-------EEASC---
------------------------------LRIK----IRRI------------------------------
----------------------------------------------------LEEEF---------------
----------------------------------KNASE---------------------------------
------------------------------------------------------------------------
------------------------------------------------------------------------
------------------------------------------------------------------------
------------------------------------------------------------------------
------------------------------------------------------------------------
------------------------------------------------------------------------
------------------------------------------------------------------------
------------------------------------------------------------------------
------------------------------------------------------------------------
------------------------------------------------------------------------
------------------------------------------------------------------------
------------------------------------------------------------------------
------------------------------------------------------------------------
------------------------------------------------------------------------
------------------------------------------------------------------------
------------------------------------------------------------------------
------------------------------------------------------------------------
------------------------------------------------------------------------
------------------------------------------------------------------------
------------------------------------------------------------------------
------------------------------------------------------------------------
------------------------------------------------------------------------
------------------------------------------------------------------------
------------------------------------------------------------------------
------------------------------------------------------------------------
------------------------------------------------------------------------
------------------------------------------------------------------------
------------------------------------------------------------------------
------------------------------------------------------------------------
------------------------------------------------------------------------
------------------------------------------------------------------------
------------------------------------------------------------------------
-------------------
>gnl|onekp|DLJZ_scaffold_2001077/1-169 Solanum_ptychanthum
------------------------------------------------------------------------
------------------------------------------------------------------------
------------------------------------------------------------------------
------------------------------------------------------------------------
------------------------------------------------------------------------
------------------------------------------------------------------------
------------------------------------------------------------------------
------------------------------------------------------------------------
------------------------------------------------------------------------
------------------------------------------------------------------------
------------------------------------------------------------------------
------------------------------------------------------------------------
------------------------------------------------------------------------
------------------------------------------------------------------------
------------------------------------------------------------------------
------------------------------------------------------------------------
------------------------------------------------------------------------
------------------------------------------------------------------------
------------------------------------------------------------------------
------------------------------------------------------------------------
------------------------------------------------------------------------
-----------------------------------------------------------AFLRVRRWTTKVN
L---------------FGKDFIFIPVNFS------------------LHWSLIVI-----CHPGEVVT----
-----------FREEEME-----KSS------KVP----CI-LHMDSI----RG------------------
-----------SHKG----------L-KNLIQS-----------------------------YLL-------
--EEWKERHK---EV---------------------GEDVARK-------------FSS-----------LP
FLRPE-------------------------------------LPQQGNSF-DCGLFLL--------------
------------------------------------------------------------------------
----------------------H---LFLE------------------------------------------
-----QA-------------P--VNFK--------LSL----ISGSS--------------KF---------
-----------------------------------------------------------------LSEN---
--------------------------------------------------------W---------------
------------------------------------------------------FST-------EDVDC---
------------------------------KREN----IKRL------------------------------
----------------------------------------------------ICEI----------------
------------------------------------------------------------------------
------------------------------------------------------------------------
------------------------------------------------------------------------
------------------------------------------------------------------------
------------------------------------------------------------------------
------------------------------------------------------------------------
------------------------------------------------------------------------
------------------------------------------------------------------------
------------------------------------------------------------------------
------------------------------------------------------------------------
------------------------------------------------------------------------
------------------------------------------------------------------------
------------------------------------------------------------------------
------------------------------------------------------------------------
------------------------------------------------------------------------
------------------------------------------------------------------------
------------------------------------------------------------------------
------------------------------------------------------------------------
------------------------------------------------------------------------
------------------------------------------------------------------------
------------------------------------------------------------------------
------------------------------------------------------------------------
------------------------------------------------------------------------
------------------------------------------------------------------------
------------------------------------------------------------------------
------------------------------------------------------------------------
------------------------------------------------------------------------
------------------------------------------------------------------------
------------------------------------------------------------------------
------------------------------------------------------------------------
------------------------------------------------------------------------
------------------------------------------------------------------------
------------------------------------------------------------------------
-------------------
>gnl|onekp|YLJA_scaffold_2068929/1-163 Polypodium_amorphum
------------------------------------------------------------------------
------------------------------------------------------------------------
------------------------------------------------------------------------
------------------------------------------------------------------------
------------------------------------------------------------------------
------------------------------------------------------------------------
------------------------------------------------------------------------
------------------------------------------------------------------------
------------------------------------------------------------------------
------------------------------------------------------------------------
------------------------------------------------------------------------
------------------------------------------------------------------------
------------------------------------------------------------------------
------------------------------------------------------------------------
------------------------------------------------------------------------
------------------------------------------------------------------------
------------------------------------------------------------------------
------------------------------------------------------------------------
------------------------------------------------------------------------
------------------------------------------------------------------------
------------------------------------------------------------------------
-----------------------------------------------------------WFEEVHKWTKGVN
L---------------FKKSYLFVPIHDS------------------CHWSLAIV-----CL----------
--------------FAE--------Q------KIS----YI-LHLDSL-------------A-SA-------
-----------GHPSL--------VI-FNVLKS-----------------------------YLQ-------
--AEQKHLI----R-ENGN-----------------VED-------------ITIVEHVK----------PT
CKRIT-------------------------------------VPLQDNEW-DCGLFML--------------
------------------------------------------------------------------------
----------------------YYIQRFVA------------------------------------------
-----EI-------------------D--------SKG----LDE-----------------M---------
-----------------------------------------------------------------FGRN---
--------------------------------------------------------W---------------
------------------------------------------------------FKP-------NEASE---
------------------------------MRGT----IFSI------------------------------
----------------------------------------------------LESIF---------------
----------------------------------KQE-----------------------------------
------------------------------------------------------------------------
------------------------------------------------------------------------
------------------------------------------------------------------------
------------------------------------------------------------------------
------------------------------------------------------------------------
------------------------------------------------------------------------
------------------------------------------------------------------------
------------------------------------------------------------------------
------------------------------------------------------------------------
------------------------------------------------------------------------
------------------------------------------------------------------------
------------------------------------------------------------------------
------------------------------------------------------------------------
------------------------------------------------------------------------
------------------------------------------------------------------------
------------------------------------------------------------------------
------------------------------------------------------------------------
------------------------------------------------------------------------
------------------------------------------------------------------------
------------------------------------------------------------------------
------------------------------------------------------------------------
------------------------------------------------------------------------
------------------------------------------------------------------------
------------------------------------------------------------------------
------------------------------------------------------------------------
------------------------------------------------------------------------
------------------------------------------------------------------------
------------------------------------------------------------------------
------------------------------------------------------------------------
------------------------------------------------------------------------
------------------------------------------------------------------------
------------------------------------------------------------------------
-------------------
>gnl|onekp|VALZ_scaffold_2051054/1-125 Chlamydomonas_noctigama
------------------------------------------------------------------------
------------------------------------------------------------------------
------------------------------------------------------------------------
------------------------------------------------------------------------
------------------------------------------------------------------------
------------------------------------------------------------------------
------------------------------------------------------------------------
------------------------------------------------------------------------
------------------------------------------------------------------------
------------------------------------------------------------------------
------------------------------------------------------------------------
------------------------------------------------------------------------
------------------------------------------------------------------------
------------------------------------------------------------------------
------------------------------------------------------------------------
------------------------------------------------------------------------
------------------------------------------------------------------------
------------------------------------------------------------------------
------------------------------------------------------------------------
------------------------------------------------------------------------
------------------------------------------------------------------------
------------------------------------------------------------------------
--------------NLLSVDRVIIPVNCS-----------------NVHWTCCMI-----------------
----------DVQQQQ------------------------L-VYCDSM-----G------------------
-----------GRDM---------QL-LDHLAR-----------------------------YIS-------
--DEAQDKAK--VRL-----------------------DTSSWKRV----------FPV-------------
------------------------------------------VPRQNNGC-DCGVFTI--------------
------------------------------------------------------------------------
----------------------MYADRLGL------------------------------------------
-----GI-------------P---------------------------------------------------
-----------------------------------------------------------------FD-----
------------------------------------------------------------------------
------------------------------------------------------FSQ-------QDMEGI--
------------------------------RYKV----LHC-------------------------------
----------------------------------------------------MLAQK---------------
---------------------------------I--------------------------------------
------------------------------------------------------------------------
------------------------------------------------------------------------
------------------------------------------------------------------------
------------------------------------------------------------------------
------------------------------------------------------------------------
------------------------------------------------------------------------
------------------------------------------------------------------------
------------------------------------------------------------------------
------------------------------------------------------------------------
------------------------------------------------------------------------
------------------------------------------------------------------------
------------------------------------------------------------------------
------------------------------------------------------------------------
------------------------------------------------------------------------
------------------------------------------------------------------------
------------------------------------------------------------------------
------------------------------------------------------------------------
------------------------------------------------------------------------
------------------------------------------------------------------------
------------------------------------------------------------------------
------------------------------------------------------------------------
------------------------------------------------------------------------
------------------------------------------------------------------------
------------------------------------------------------------------------
------------------------------------------------------------------------
------------------------------------------------------------------------
------------------------------------------------------------------------
------------------------------------------------------------------------
------------------------------------------------------------------------
------------------------------------------------------------------------
------------------------------------------------------------------------
------------------------------------------------------------------------
-------------------
>gnl|onekp|NMDZ_scaffold_2092428/1-173 Solanum_sisymbriifolium
------------------------------------------------------------------------
------------------------------------------------------------------------
------------------------------------------------------------------------
------------------------------------------------------------------------
------------------------------------------------------------------------
------------------------------------------------------------------------
------------------------------------------------------------------------
------------------------------------------------------------------------
------------------------------------------------------------------------
------------------------------------------------------------------------
------------------------------------------------------------------------
------------------------------------------------------------------------
------------------------------------------------------------------------
------------------------------------------------------------------------
------------------------------------------------------------------------
------------------------------------------------------------------------
------------------------------------------------------------------------
------------------------------------------------------------------------
------------------------------------------------------------------------
------------------------------------------------------------------------
------------------------------------------------------------------------
----------------------------------------------------------------RRWTTKVD
L---------------FGKDFIFIPVNFS------------------LHWSLIVI-----CHPGEVVT----
-----------FREEEME-----KSS------RVP----CI-LHMDSI----RG------------------
-----------SHKG----------L-KNLIQS-----------------------------YLL-------
--EEWKERHK---EL---------------------GEDVARK-------------FSS-----------LP
FVCLE-------------------------------------LPQQENSF-DCGLFLL--------------
------------------------------------------------------------------------
----------------------HYVELFLE------------------------------------------
-----QA-------------P--INFK--------LSL----INASS--------------KF---------
-----------------------------------------------------------------LSKN---
--------------------------------------------------------W---------------
------------------------------------------------------FST-------EDVDC---
------------------------------KREH----IKRL------------------------------
----------------------------------------------------ICEIT---------------
---------------------------------KNRAQ----------------------------------
------------------------------------------------------------------------
------------------------------------------------------------------------
------------------------------------------------------------------------
------------------------------------------------------------------------
------------------------------------------------------------------------
------------------------------------------------------------------------
------------------------------------------------------------------------
------------------------------------------------------------------------
------------------------------------------------------------------------
------------------------------------------------------------------------
------------------------------------------------------------------------
------------------------------------------------------------------------
------------------------------------------------------------------------
------------------------------------------------------------------------
------------------------------------------------------------------------
------------------------------------------------------------------------
------------------------------------------------------------------------
------------------------------------------------------------------------
------------------------------------------------------------------------
------------------------------------------------------------------------
------------------------------------------------------------------------
------------------------------------------------------------------------
------------------------------------------------------------------------
------------------------------------------------------------------------
------------------------------------------------------------------------
------------------------------------------------------------------------
------------------------------------------------------------------------
------------------------------------------------------------------------
------------------------------------------------------------------------
------------------------------------------------------------------------
------------------------------------------------------------------------
------------------------------------------------------------------------
-------------------
>gnl|onekp|IXLH_scaffold_2017305/1-172 Polypodium_hesperium
------------------------------------------------------------------------
------------------------------------------------------------------------
------------------------------------------------------------------------
------------------------------------------------------------------------
------------------------------------------------------------------------
------------------------------------------------------------------------
------------------------------------------------------------------------
------------------------------------------------------------------------
------------------------------------------------------------------------
------------------------------------------------------------------------
------------------------------------------------------------------------
------------------------------------------------------------------------
------------------------------------------------------------------------
------------------------------------------------------------------------
------------------------------------------------------------------------
------------------------------------------------------------------------
------------------------------------------------------------------------
------------------------------------------------------------------------
------------------------------------------------------------------------
------------------------------------------------------------------------
------------------------------------------------------------------------
------STKKA------------RG--------------------------------KDWFEEVHKWTKGVN
L---------------FKKSYLFVPIHDS------------------CHWSLAIV-----CL----------
--------------FAE--------Q------KIS----YI-LHLDSL-------------A-SA-------
-----------GHPSL--------VI-FNVLKS-----------------------------YLQ-------
--AEQKHLI----R-ENGN-----------------VED-------------ITIVEHVK----------PT
CKRIT-------------------------------------VPLQDNEW-DCGLFML--------------
------------------------------------------------------------------------
----------------------YYIQRFVA------------------------------------------
-----EI-------------------D--------SKG----LDE-----------------M---------
-----------------------------------------------------------------FGRN---
--------------------------------------------------------W---------------
------------------------------------------------------FKP-------NEASE---
------------------------------MRGT----VFSI------------------------------
----------------------------------------------------LESIF---------------
----------------------------------KQE-----------------------------------
------------------------------------------------------------------------
------------------------------------------------------------------------
------------------------------------------------------------------------
------------------------------------------------------------------------
------------------------------------------------------------------------
------------------------------------------------------------------------
------------------------------------------------------------------------
------------------------------------------------------------------------
------------------------------------------------------------------------
------------------------------------------------------------------------
------------------------------------------------------------------------
------------------------------------------------------------------------
------------------------------------------------------------------------
------------------------------------------------------------------------
------------------------------------------------------------------------
------------------------------------------------------------------------
------------------------------------------------------------------------
------------------------------------------------------------------------
------------------------------------------------------------------------
------------------------------------------------------------------------
------------------------------------------------------------------------
------------------------------------------------------------------------
------------------------------------------------------------------------
------------------------------------------------------------------------
------------------------------------------------------------------------
------------------------------------------------------------------------
------------------------------------------------------------------------
------------------------------------------------------------------------
------------------------------------------------------------------------
------------------------------------------------------------------------
------------------------------------------------------------------------
------------------------------------------------------------------------
-------------------
>gnl|onekp|DLJZ_scaffold_2051062/1-158 Solanum_ptychanthum
------------------------------------------------------------------------
------------------------------------------------------------------------
------------------------------------------------------------------------
------------------------------------------------------------------------
------------------------------------------------------------------------
------------------------------------------------------------------------
------------------------------------------------------------------------
------------------------------------------------------------------------
------------------------------------------------------------------------
------------------------------------------------------------------------
------------------------------------------------------------------------
------------------------------------------------------------------------
------------------------------------------------------------------------
------------------------------------------------------------------------
------------------------------------------------------------------------
------------------------------------------------------------------------
------------------------------------------------------------------------
------------------------------------------------------------------------
------------------------------------------------------------------------
------------------------------------------------------------------------
------------------------------------------------------------------------
------------------------------------------------------------KSEVLRWIKNKD
I---------------FSKKYVFVPIILW------------------AHWCLLIF-----CHLGESLESES-
--------------------------------TTP----CM-LLLDSL----QS------------------
-----------AG-SS--------RF-APEIRK-----------------------------FVS-------
--SIFISEER--PESQQLINK-------------------------------------------------IP
LLVPQ-------------------------------------VPQQRNAT-DCGKFVL--------------
------------------------------------------------------------------------
----------------------YYISLFLE------------------------------------------
-----SA-------------P--ETFS--------ISEG------YP--------------YF---------
-----------------------------------------------------------------MKKD---
--------------------------------------------------------W---------------
------------------------------------------------------FNP-------DQLES---
------------------------------FWQE----LQTVN-----------------------------
------------------------------------------------------------------------
---------------------------------K--------------------------------------
------------------------------------------------------------------------
------------------------------------------------------------------------
------------------------------------------------------------------------
------------------------------------------------------------------------
------------------------------------------------------------------------
------------------------------------------------------------------------
------------------------------------------------------------------------
------------------------------------------------------------------------
------------------------------------------------------------------------
------------------------------------------------------------------------
------------------------------------------------------------------------
------------------------------------------------------------------------
------------------------------------------------------------------------
------------------------------------------------------------------------
------------------------------------------------------------------------
------------------------------------------------------------------------
------------------------------------------------------------------------
------------------------------------------------------------------------
------------------------------------------------------------------------
------------------------------------------------------------------------
------------------------------------------------------------------------
------------------------------------------------------------------------
------------------------------------------------------------------------
------------------------------------------------------------------------
------------------------------------------------------------------------
------------------------------------------------------------------------
------------------------------------------------------------------------
------------------------------------------------------------------------
------------------------------------------------------------------------
------------------------------------------------------------------------
------------------------------------------------------------------------
------------------------------------------------------------------------
-------------------
>gnl|onekp|RMVB_scaffold_2013725/1-147 Avena_fatua
------------------------------------------------------------------------
------------------------------------------------------------------------
------------------------------------------------------------------------
------------------------------------------------------------------------
------------------------------------------------------------------------
------------------------------------------------------------------------
------------------------------------------------------------------------
------------------------------------------------------------------------
------------------------------------------------------------------------
------------------------------------------------------------------------
------------------------------------------------------------------------
------------------------------------------------------------------------
------------------------------------------------------------------------
------------------------------------------------------------------------
------------------------------------------------------------------------
------------------------------------------------------------------------
------------------------------------------------------------------------
------------------------------------------------------------------------
------------------------------------------------------------------------
----------LDHK------EQ--------------------------------------------------
--------------------------------------------------------------VTF-----PV
LQNL--------------------------------------------------------TPELKDF-----
----------------------------------------------TGHYYLIVL-----------------
----------NLKAER------------------------F-EIMDSL----------RA--------E---
-----------GNQGL------MKDA-RLIIGS-------IK--------------------YMWS------
--KNYTESKI----------------------------NIQKYKTV--------------------------
--HIP-------------------------------------TPMQSTTF-DCGFFML--------------
------------------------------------------------------------------------
----------------------KFIEY---------------------------------------------
------------------------------------------------------------------------
------------------------------------------------------------------------
--------------------------------------------------------W---------------
------------TG-----------------------------------RKMLTFNP-------MNM-PII-
------------------------------RK------IFTLKW----------------------------
----------------------------------------------------L-------------------
------------------------------------------------------------------------
------------------------------------------------------------------------
------------------------------------------------------------------------
------------------------------------------------------------------------
------------------------------------------------------------------------
------------------------------------------------------------------------
------------------------------------------------------------------------
------------------------------------------------------------------------
---------------------EWEENQTE-------------------------------------------
------------------------------------------------------------------------
------------------------------------------------------------------------
------------------------------------------------------------------------
------------------------------------------------------------------------
------------------------------------------------------------------------
------------------------------------------------------------------------
------------------------------------------------------------------------
------------------------------------------------------------------------
----------------------W-------------------------------------------------
------------------------------------------------------------------------
------------------------------------------------------------------------
------------------------------------------------------------------------
------------------------------------------------------------------------
-------------MEKL-H-----------------------------------------------------
------------------------------------------------------------------------
------------------------------------------------------------------------
------------------------------------------------------------------------
------------------------------------------------------------------------
------------------------------------------------------------------------
------------------------------------------------------------------------
------------------------------------------------------------------------
------------------------------------------------------------------------
------------------------------------------------------------------------
------------------------------------------------------------------------
-------------------
>gnl|onekp|GOWD_scaffold_2016624/1-216 Sphagnum_lescurii
------------------------------------------------------------------------
------------------------------------------------------------------------
------------------------------------------------------------------------
------------------------------------------------------------------------
------------------------------------------------------------------------
------------------------------------------------------------------------
------------------------------------------------------------------------
------------------------------------------------------------------------
------------------------------------------------------------------------
------------------------------------------------------------------------
------------------------------------------------------------------------
------------------------------------------------------------------------
------------------------------------------------------------------------
------------------------------------------------------------------------
------------------------------------------------------------------------
------------------------------------------------------------------------
------------------------------------------------------------------------
------------------------------------------------------------------------
------------------------------------------------------------------------
---------------DRN----EVLALHD----NSNIEVTRAVIQCL-LPGAWLNDEV--IN----LYME--
---------------LLKERENREP-----------KK---------------------FLKCHFF---NTF
FYNKLYK---------------------------------DK-R-------------SYDYKSVRRWTTQKK
IG-----------YSLVKCDKILVPIHQD------------------VHWCLAVI-----------------
----------NIRDKR------------------------I-EYLDSL-----K------------------
-----------GVDD---------TV-LQVLGR-----------------------------YIV-------
--DEARDKGD--EVL-----------------------DVSTWERS----------FPDD------------
------------------------------------------IPEQLNGC-DCGMFMV--------------
------------------------------------------------------------------------
----------------------KYADFHSR------------------------------------------
-----GS-------------S---------------------------------------------------
-----------------------------------------------------------------LC-----
------------------------------------------------------------------------
------------------------------------------------------FTQ-------EHMEYF--
------------------------------RRRT----VYE-------------------------------
----------------------------------------------------ILMLK---------------
---------------------------------AS-------------------------------------
------------------------------------------------------------------------
------------------------------------------------------------------------
------------------------------------------------------------------------
------------------------------------------------------------------------
------------------------------------------------------------------------
------------------------------------------------------------------------
------------------------------------------------------------------------
------------------------------------------------------------------------
------------------------------------------------------------------------
------------------------------------------------------------------------
------------------------------------------------------------------------
------------------------------------------------------------------------
------------------------------------------------------------------------
------------------------------------------------------------------------
------------------------------------------------------------------------
------------------------------------------------------------------------
------------------------------------------------------------------------
------------------------------------------------------------------------
------------------------------------------------------------------------
------------------------------------------------------------------------
------------------------------------------------------------------------
------------------------------------------------------------------------
------------------------------------------------------------------------
------------------------------------------------------------------------
------------------------------------------------------------------------
------------------------------------------------------------------------
------------------------------------------------------------------------
------------------------------------------------------------------------
------------------------------------------------------------------------
------------------------------------------------------------------------
------------------------------------------------------------------------
------------------------------------------------------------------------
-------------------
>gnl|onekp|DLAI_scaffold_2012961/1-245 Solanum_lasiophyllum
------------------------------------------------------------------------
------------------------------------------------------------------------
------------------------------------------------------------------------
------------------------------------------------------------------------
------------------------------------------------------------------------
------------------------------------------------------------------------
------------------------------------------------------------------------
------------------------------------------------------------------------
------------------------------------------------------------------------
------------------------------------------------------------------------
------------------------------------------------------------------------
------------------------------------------------------------------------
------------------------------------------------------------------------
------------------------------------------------------------------------
------------------------------------------------------------------------
------------------------------------------------------------------------
------------------------------------------------------------------------
------------------------------------------------------------------------
------------------------------------------------------------------------
------------------------------------------------------------------------
------------------------------------------------------------------------
--------------------------------------------------------------------RKVN
L---------------FDKDFIFIPVNYN------------------YHWSLIVI-----CHPGEVANF---
-----------TDDDTAS-----SSV------RVP----CI-LHMDSF----RG------------------
-----------SHVG----------L-KNLLQS-----------------------------YLC-------
--EEWRERTK---ET---------------------PDVVSSN-------------FRN-----------LR
FLSLE-------------------------------------LPQQQNLS-DCGLFLL--------------
------------------------------------------------------------------------
----------------------HYVESFLE------------------------------------------
-----ED-------------P--AGIN--------PYN----IKNYH--------------NEF--------
-----------------------------------------------------------------LSIN---
--------------------------------------------------------W---------------
------------------------------------------------------FQP-------YEPSI---
------------------------------KRSA----IQRL------------------------------
----------------------------------------------------ISNLL---------------
---------------------------------QNLSLEKS-------------------------------
------------------------------------------------------------------------
--PSRVSNSCYPE-----------------------------------------------------------
-------------------------------------------------------------SQDENALELVS
DQ----------------------------------------------------------------------
------------------------------------------------------------------------
----------------------------LGSSKSSDNLPRSQAIEINP-----------------FPTS-SL
RGV------------------CAN------------------------------------------------
-------------------------DS---------------------------------GFCLNDSFESES
--------------D---------------------------------------------------------
------------------------------------------------------------------------
------------------------------------------------------------------------
------------------------------------------------------------------------
------------------------------------------------------------------------
------------------------------------------------------------------------
------------------------------------------------------------------------
------------------------------------------------------------------------
------------------------------------------------------------------------
------------------------------------------------------------------------
------------------------------------------------------------------------
------------------------------------------------------------------------
------------------------------------------------------------------------
------------------------------------------------------------------------
------------------------------------------------------------------------
------------------------------------------------------------------------
------------------------------------------------------------------------
------------------------------------------------------------------------
------------------------------------------------------------------------
------------------------------------------------------------------------
------------------------------------------------------------------------
------------------------------------------------------------------------
------------------------------------------------------------------------
------------------------------------------------------------------------
-------------------
>gnl|onekp|LGDQ_scaffold_2009329/1-219 Selaginella_apoda
------------------------------------------------------------------------
------------------------------------------------------------------------
------------------------------------------------------------------------
------------------------------------------------------------------------
------------------------------------------------------------------------
------------------------------------------------------------------------
------------------------------------------------------------------------
------------------------------------------------------------------------
------------------------------------------------------------------------
------------------------------------------------------------------------
------------------------------------------------------------------------
------------------------------------------------------------------------
------------------------------------------------------------------------
------------------------------------------------------------------------
------------------------------------------------------------------------
------------------------------------------------------------------------
------------------------------------------------------------------------
------------------------------------------------------------------------
------------------------------------------------------------------------
-----------YSR-SRQ----KVLVMHE----QSNIEVTGAVMECL-RPGTWLNDEV--IN----VYME--
---------------LLKERELREP-----------DK---------------------FLRCHFF---NTF
FYNKLFK---------------------------------DK-E-------------KYDYKAVRRWTTAKK
LG-----------YSLLDCDKIFVPIHKD------------------IHWCLGII-----------------
----------NIRDRK------------------------F-EYLDSL-----H------------------
-----------GVDE---------DV-LEVLSK-----------------------------YIA-------
--DEAKDKLS--KSL-----------------------DVSGWQKD----------CPED------------
------------------------------------------IPGQENGC-DCGMFMI--------------
------------------------------------------------------------------------
----------------------KYADFYSR------------------------------------------
-----GD-------------S---------------------------------------------------
-----------------------------------------------------------------LP-----
------------------------------------------------------------------------
------------------------------------------------------FTQ-------ENMAYF--
------------------------------RRRT----VWE-------------------------------
----------------------------------------------------ILRLK---------------
---------------------------------AT-------------------------------------
------------------------------------------------------------------------
------------------------------------------------------------------------
------------------------------------------------------------------------
------------------------------------------------------------------------
------------------------------------------------------------------------
------------------------------------------------------------------------
------------------------------------------------------------------------
------------------------------------------------------------------------
------------------------------------------------------------------------
------------------------------------------------------------------------
------------------------------------------------------------------------
------------------------------------------------------------------------
------------------------------------------------------------------------
------------------------------------------------------------------------
------------------------------------------------------------------------
------------------------------------------------------------------------
------------------------------------------------------------------------
------------------------------------------------------------------------
------------------------------------------------------------------------
------------------------------------------------------------------------
------------------------------------------------------------------------
------------------------------------------------------------------------
------------------------------------------------------------------------
------------------------------------------------------------------------
------------------------------------------------------------------------
------------------------------------------------------------------------
------------------------------------------------------------------------
------------------------------------------------------------------------
------------------------------------------------------------------------
------------------------------------------------------------------------
------------------------------------------------------------------------
------------------------------------------------------------------------
-------------------
>gnl|onekp|AWQB_scaffold_2004485/1-248 Picea_engelmanii
------------------------------------------------------------------------
------------------------------------------------------------------------
------------------------------------------------------------------------
------------------------------------------------------------------------
------------------------------------------------------------------------
------------------------------------------------------------------------
------------------------------------------------------------------------
------------------------------------------------------------------------
------------------------------------------------------------------------
------------------------------------------------------------------------
------------------------------------------------------------------------
------------------------------------------------------------------------
------------------------------------------------------------------------
------------------------------------------------------------------------
------------------------------------------------------------------------
------------------------------------------------------------------------
------------------------------------------------------------------------
-----------------------------------------------------EKKSLIQ------------
-------------------------------QALED------------------------AF--AL----LN
DDEEADVSLALKGW-NRR----EVLVMHE----NSNIEITREILQCL-LPGGWLNDEV--IN----LYLE--
---------------LLKEREKREP-----------DK---------------------FLKCHFF---NTF
FYKKLYN---------------------------------PN-T-------------KYEYKAVRRWTTPRK
IG-----------YSLIDCDKIFVPIHKE------------------IHWCLAII-----------------
----------DMKEKK------------------------F-QYLDSL-----G------------------
-----------GDDA---------HV-LDVLAR-----------------------------YIT-------
--DEAKDKTG--KDL-----------------------DVSSWEME----------LVED------------
------------------------------------------LPQQENGS-DCGMFMI--------------
------------------------------------------------------------------------
----------------------KYADFHSR------------------------------------------
-----GL-------------P---------------------------------------------------
-----------------------------------------------------------------LS-----
------------------------------------------------------------------------
------------------------------------------------------FFQ-------THMPYF--
------------------------------RKRT----AKE-------------------------------
----------------------------------------------------ILRLK---------------
---------------------------------AE-------------------------------------
------------------------------------------------------------------------
------------------------------------------------------------------------
------------------------------------------------------------------------
------------------------------------------------------------------------
------------------------------------------------------------------------
------------------------------------------------------------------------
------------------------------------------------------------------------
------------------------------------------------------------------------
------------------------------------------------------------------------
------------------------------------------------------------------------
------------------------------------------------------------------------
------------------------------------------------------------------------
------------------------------------------------------------------------
------------------------------------------------------------------------
------------------------------------------------------------------------
------------------------------------------------------------------------
------------------------------------------------------------------------
------------------------------------------------------------------------
------------------------------------------------------------------------
------------------------------------------------------------------------
------------------------------------------------------------------------
------------------------------------------------------------------------
------------------------------------------------------------------------
------------------------------------------------------------------------
------------------------------------------------------------------------
------------------------------------------------------------------------
------------------------------------------------------------------------
------------------------------------------------------------------------
------------------------------------------------------------------------
------------------------------------------------------------------------
------------------------------------------------------------------------
------------------------------------------------------------------------
-------------------
>gnl|onekp|RMVB_scaffold_2103862/1-164 Avena_fatua
------------------------------------------------------------------------
------------------------------------------------------------------------
------------------------------------------------------------------------
------------------------------------------------------------------------
------------------------------------------------------------------------
------------------------------------------------------------------------
------------------------------------------------------------------------
------------------------------------------------------------------------
------------------------------------------------------------------------
------------------------------------------------------------------------
------------------------------------------------------------------------
------------------------------------------------------------------------
------------------------------------------------------------------------
------------------------------------------------------------------------
------------------------------------------------------------------------
------------------------------------------------------------------------
------------------------------------------------------------------------
------------------------------------------------------------------------
------------------------------------------------------------------------
------------------------------------------------------------------------
------------------------------------------------------------------------
------------------------------------------------------------------------
I---------------FAKDFLFIPVNFS------------------LHWSLIVI-----CHPGEVVT----
-----------SGDGEAE-----KHG------KVP----CI-LHMDSL----KG------------------
-----------SHSG----------L-KDIIQS-----------------------------YLW-------
--EEWKERHP---ESA---------------------LDISDK-------------FSN-----------LR
FVPLE-------------------------------------IPQQDNSF-DCGLFLL--------------
------------------------------------------------------------------------
----------------------HHVELFLM------------------------------------------
-----DA-------------P--SSFN--------PLK----IDVFS--------------TF---------
-----------------------------------------------------------------LSDD---
--------------------------------------------------------W---------------
------------------------------------------------------FVP-------AEASL---
------------------------------KRSV----IRKL------------------------------
----------------------------------------------------IHEVV---------------
---------------------------------AGPS-----------------------------------
------------------------------------------------------------------------
------------------------------------------------------------------------
------------------------------------------------------------------------
------------------------------------------------------------------------
------------------------------------------------------------------------
------------------------------------------------------------------------
------------------------------------------------------------------------
------------------------------------------------------------------------
------------------------------------------------------------------------
------------------------------------------------------------------------
------------------------------------------------------------------------
------------------------------------------------------------------------
------------------------------------------------------------------------
------------------------------------------------------------------------
------------------------------------------------------------------------
------------------------------------------------------------------------
------------------------------------------------------------------------
------------------------------------------------------------------------
------------------------------------------------------------------------
------------------------------------------------------------------------
------------------------------------------------------------------------
------------------------------------------------------------------------
------------------------------------------------------------------------
------------------------------------------------------------------------
------------------------------------------------------------------------
------------------------------------------------------------------------
------------------------------------------------------------------------
------------------------------------------------------------------------
------------------------------------------------------------------------
------------------------------------------------------------------------
------------------------------------------------------------------------
------------------------------------------------------------------------
-------------------
>gnl|onekp|ZYCD_scaffold_2007450/1-191 Selaginella_acanthonota
------------------------------------------------------------------------
------------------------------------------------------------------------
------------------------------------------------------------------------
------------------------------------------------------------------------
------------------------------------------------------------------------
------------------------------------------------------------------------
------------------------------------------------------------------------
------------------------------------------------------------------------
------------------------------------------------------------------------
------------------------------------------------------------------------
------------------------------------------------------------------------
------------------------------------------------------------------------
------------------------------------------------------------------------
------------------------------------------------------------------------
------------------------------------------------------------------------
------------------------------------------------------------------------
------------------------------------------------------------------------
------------------------------------------------------------------------
------------------------------------------------------------------------
------------------------------------------------------------------------
-----------------------------------------------------------------------F
FFRKLTEA--AALM------DEEAQ--------------------------------AAAFSRLEKWTKEIN
I---------------FDRDYVFVPVNQS------------------LHWSLLVI-----CHGNSSSAGS--
-------SAGSTLIGVSF-----AD-------EVDAATTTI-LHLDSM----SG------------------
-----------SHCD----------I-EHCIKE-----------------------------YMF-------
--HIYKRRAG---SQ---------------------RSR-------------------Q-----------IK
FIRME-------------------------------------VPQQDNLH-DCGLFLL--------------
------------------------------------------------------------------------
----------------------HYVELFL-------------------------------------------
------------------------------------------ERAFDY-----SGF----HRF---------
------------------------------------------------PF---------------INRD---
--------------------------------------------------------W---------------
------------------------------------------------------FEP-------SAASA---
------------------------------KRNQ----ILRV------------------------------
----------------------------------------------------I-------------------
------------------------------------------------------------------------
------------------------------------------------------------------------
------------------------------------------------------------------------
--------------------------------------------------------------HDL-------
------------------------------------------------------------------------
------------------------------------------------------------------------
------------------------------------------------------------------------
------------------------------------------------------------------------
------------------------------------------------------------------------
------------------------------------------------------------------------
------------------------------------------------------------------------
------------------------------------------------------------------------
------------------------------------------------------------------------
------------------------------------------------------------------------
------------------------------------------------------------------------
------------------------------------------------------------------------
------------------------------------------------------------------------
------------------------------------------------------------------------
------------------------------------------------------------------------
------------------------------------------------------------------------
------------------------------------------------------------------------
------------------------------------------------------------------------
------------------------------------------------------------------------
------------------------------------------------------------------------
------------------------------------------------------------------------
------------------------------------------------------------------------
------------------------------------------------------------------------
------------------------------------------------------------------------
------------------------------------------------------------------------
------------------------------------------------------------------------
------------------------------------------------------------------------
------------------------------------------------------------------------
------------------------------------------------------------------------
-------------------
>gnl|onekp|IIOL_scaffold_2014640/1-171 Pinus_parviflora
------------------------------------------------------------------------
------------------------------------------------------------------------
------------------------------------------------------------------------
------------------------------------------------------------------------
------------------------------------------------------------------------
------------------------------------------------------------------------
------------------------------------------------------------------------
------------------------------------------------------------------------
------------------------------------------------------------------------
------------------------------------------------------------------------
------------------------------------------------------------------------
------------------------------------------------------------------------
------------------------------------------------------------------------
------------------------------------------------------------------------
------------------------------------------------------------------------
------------------------------------------------------------------------
------------------------------------------------------------------------
------------------------------------------------------------------------
------------------------------------------------------------------------
------------------------------------------------------------------------
----------------LWKNLPEAKQ----------------------------------KSCTFL---DCL
WFSMYLEEA--------------------------------------------------LSFKILKWTKAKS
I---------------FARQYVFIPIVHW------------------SHWNLLIL-----CHFGDDFGTPT-
--------------------------------RTP----CM-LLLDSL----KE------------------
-----------TN-PN--------RL-EPLIRK-----------------------------FLI-------
--DIHKEEGK--QDGDKIIAK-------------------------------------------------IP
LLVPD-------------------------------------VPQQTNGN-DCGVFLL--------------
------------------------------------------------------------------------
----------------------HFIDLFLQ------------------------------------------
-----SA-------------P--ENFS--------ISNG-----CYP--------------YF---------
-----------------------------------------------------------------LTKD---
--------------------------------------------------------W---------------
------------------------------------------------------F-----------------
------------------------------------------------------------------------
------------------------------------------------------------------------
------------------------------------------------------------------------
------------------------------------------------------------------------
------------------------------------------------------------------------
------------------------------------------------------------------------
------------------------------------------------------------------------
------------------------------------------------------------------------
------------------------------------------------------------------------
------------------------------------------------------------------------
------------------------------------------------------------------------
------------------------------------------------------------------------
------------------------------------------------------------------------
------------------------------------------------------------------------
------------------------------------------------------------------------
------------------------------------------------------------------------
------------------------------------------------------------------------
------------------------------------------------------------------------
------------------------------------------------------------------------
------------------------------------------------------------------------
------------------------------------------------------------------------
------------------------------------------------------------------------
------------------------------------------------------------------------
------------------------------------------------------------------------
------------------------------------------------------------------------
------------------------------------------------------------------------
------------------------------------------------------------------------
------------------------------------------------------------------------
------------------------------------------------------------------------
------------------------------------------------------------------------
------------------------------------------------------------------------
------------------------------------------------------------------------
------------------------------------------------------------------------
------------------------------------------------------------------------
------------------------------------------------------------------------
-------------------
>gnl|onekp|YEPO_scaffold_2006248/1-209 cf._Physcomicromitrium_sp
------------------------------------------------------------------------
------------------------------------------------------------------------
------------------------------------------------------------------------
------------------------------------------------------------------------
------------------------------------------------------------------------
------------------------------------------------------------------------
------------------------------------------------------------------------
------------------------------------------------------------------------
------------------------------------------------------------------------
------------------------------------------------------------------------
------------------------------------------------------------------------
------------------------------------------------------------------------
------------------------------------------------------------------------
------------------------------------------------------------------------
------------------------------------------------------------------------
------------------------------------------------------------------------
------------------------------------------------------------------------
------------------------------------------------------------------------
------------------------------------------------------------------------
------------------------------------------------------------------------
------------------------------------------------------------------------
---------HDQK---------KKG--------------------------------EADFSKLRKWTKGTN
I---------------FEKDYLFVPIHDK------------------LHWSLAII-----CFPGF-------
-------------DKGG--------Q------SER----CI-IHLDSM----TH------------------
-----------GHDSQ--------RV-FRLLRS-----------------------------YIV-------
--AEWKH------RVET-----------CEN-----EADECTLS--------VQRLKAEE----------IM
CKKVP-------------------------------------VPLQDNES-DCGLFLL--------------
------------------------------------------------------------------------
----------------------HYIQKFVE------------------------------------------
-----YA-------------P--KTLK--------SRD----LDGN-----------WENLGV---------
-----------------------------------------------------------------FGRD---
--------------------------------------------------------W---------------
------------------------------------------------------FLS-------TEASS---
------------------------------LRTS----ILEH------------------------------
----------------------------------------------------LCRLF---------------
----------------------------------KQEY----------------------------------
------------------------------------------------------------------------
------------------------------------------------------------------------
------------------------------------------------------------------------
------------------------------------------------------------------------
------------------------------------------------------------------------
-----------------------------------SILEQANNP----------------------------
------------------------------------------------------------------------
------------------------------------------------------------------------
------------------------------------------------------------------------
------------------------------------------------------------------------
------------------------------------------------------------------------
------------------------------------------------------------------------
------------------------------------------------------------------------
------------------------------------------------------------------------
------------------------------------------------------------------------
---------------------------------------------------------VIP------------
------------------------------------------------------------------------
------------------------------------------------------------------------
------------------------------------------------------------------------
------------------------------------------------------------------------
------------------------------------------------------------------------
----------------LDGEAT--------------------------------------------------
------------------------------------------------------------------------
------------------------------------------------------------------------
------------------------------------------------------------------------
------------------------------------------------------------------------
------------------------------------------------------------------------
------------------------------------------------------------------------
------------------------------------------------------------------------
------------------------------------------------------------------------
------------------------------------------------------------------------
------------------------------------------------------------------------
-------------------
>gnl|onekp|CVEG_scaffold_2032476/1-186 Azolla_cf._caroliniana
------------------------------------------------------------------------
------------------------------------------------------------------------
------------------------------------------------------------------------
------------------------------------------------------------------------
------------------------------------------------------------------------
------------------------------------------------------------------------
------------------------------------------------------------------------
------------------------------------------------------------------------
------------------------------------------------------------------------
------------------------------------------------------------------------
------------------------------------------------------------------------
------------------------------------------------------------------------
------------------------------------------------------------------------
------------------------------------------------------------------------
------------------------------------------------------------------------
------------------------------------------------------------------------
------------------------------------------------------------------------
------------------------------------------------------------------------
------------------------------------------------------------------------
------------------------------------------------------------------------
--------------------------------------------------------------FHFY---SCF
FYKKLMSWKKS------------KS---------------------------------ACFEKLHKWTKGIN
I---------------FKKSYLLMPIHDS------------------AHWSLAVI-----CL----------
--------------PLE--------Q------KTP----YI-LHLDSM-------------SPAA-------
-----------GHSSE--------SI-YKTLKS-----------------------------YLA-------
--AEHEYLL----Q-ENQT-----------------VDDA------------VRNVK--S----------AI
SKRVQ-------------------------------------VPLQDNEW-DCGLFML--------------
------------------------------------------------------------------------
----------------------YYIERFIQ------------------------------------------
-----EA-------------P--PHWD--------SSC----LAK-----------------M---------
-----------------------------------------------------------------FGRS---
--------------------------------------------------------W---------------
------------------------------------------------------FQP-------TEASQ---
------------------------------LRDT----ILTL------------------------------
----------------------------------------------------LESIF---------------
----------------------------------D-------------------------------------
------------------------------------------------------------------------
------------------------------------------------------------------------
------------------------------------------------------------------------
------------------------------------------------------------------------
------------------------------------------------------------------------
------------------------------------------------------------------------
------------------------------------------------------------------------
------------------------------------------------------------------------
------------------------------------------------------------------------
------------------------------------------------------------------------
------------------------------------------------------------------------
------------------------------------------------------------------------
------------------------------------------------------------------------
------------------------------------------------------------------------
------------------------------------------------------------------------
------------------------------------------------------------------------
------------------------------------------------------------------------
------------------------------------------------------------------------
------------------------------------------------------------------------
------------------------------------------------------------------------
------------------------------------------------------------------------
------------------------------------------------------------------------
------------------------------------------------------------------------
------------------------------------------------------------------------
------------------------------------------------------------------------
------------------------------------------------------------------------
------------------------------------------------------------------------
------------------------------------------------------------------------
------------------------------------------------------------------------
------------------------------------------------------------------------
------------------------------------------------------------------------
------------------------------------------------------------------------
-------------------
>gnl|onekp|ZFGK_scaffold_2008837/1-238 Selaginella_kraussiana
------------------------------------------------------------------------
------------------------------------------------------------------------
------------------------------------------------------------------------
------------------------------------------------------------------------
------------------------------------------------------------------------
------------------------------------------------------------------------
------------------------------------------------------------------------
------------------------------------------------------------------------
------------------------------------------------------------------------
------------------------------------------------------------------------
------------------------------------------------------------------------
------------------------------------------------------------------------
------------------------------------------------------------------------
------------------------------------------------------------------------
------------------------------------------------------------------------
------------------------------------------------------------------------
------------------------------------------------------------------------
------------------------------------------------------------------------
---------------------------------ESE------------------------AF--TK----LP
GEAEDAVDEALSTS-SRD-----VLVMHE----QSNIEITGPVIQCL-LPGAWLNDEV--IN----VYME--
---------------LLKERELREP-----------KK---------------------FLKCHFF---NSF
FYNKLFK---------------------------------DK-G-------------RYDYKAVRRWTTQKK
LG-----------YALADCDKVFVPVHKD------------------IHWCLAVI-----------------
----------NLRDRK------------------------F-EYLDSL-----Q------------------
-----------GIDE---------DV-LGVLAK-----------------------------YIV-------
--DEAKDKSG--KIL-----------------------DVDDWEQG----------YPED------------
------------------------------------------IPEQKNGC-DCGMFMI--------------
------------------------------------------------------------------------
----------------------KYADFHSR------------------------------------------
-----GI-------------P---------------------------------------------------
-----------------------------------------------------------------LS-----
------------------------------------------------------------------------
------------------------------------------------------FSQ-------ADMPYF--
------------------------------RRRT----VWE-------------------------------
----------------------------------------------------ILRLK---------------
---------------------------------AT-------------------------------------
------------------------------------------------------------------------
------------------------------------------------------------------------
------------------------------------------------------------------------
------------------------------------------------------------------------
------------------------------------------------------------------------
------------------------------------------------------------------------
------------------------------------------------------------------------
------------------------------------------------------------------------
------------------------------------------------------------------------
------------------------------------------------------------------------
------------------------------------------------------------------------
------------------------------------------------------------------------
------------------------------------------------------------------------
------------------------------------------------------------------------
------------------------------------------------------------------------
------------------------------------------------------------------------
------------------------------------------------------------------------
------------------------------------------------------------------------
------------------------------------------------------------------------
------------------------------------------------------------------------
------------------------------------------------------------------------
------------------------------------------------------------------------
------------------------------------------------------------------------
------------------------------------------------------------------------
------------------------------------------------------------------------
------------------------------------------------------------------------
------------------------------------------------------------------------
------------------------------------------------------------------------
------------------------------------------------------------------------
------------------------------------------------------------------------
------------------------------------------------------------------------
------------------------------------------------------------------------
-------------------
>gnl|onekp|AKRH_scaffold_2016249/1-379 Gylcine_soja
------------------------------------------------------------------------
------------------------------------------------------------------------
------------------------------------------------------------------------
------------------------------------------------------------------------
------------------------------------------------------------------------
------------------------------------------------------------------------
------------------------------------------------------------------------
------------------------------------------------------------------------
------------------------------------------------------------------------
------------------------------------------------------------------------
------------------------------------------------------------------------
------------------------------------------------------------------------
------------------------------------------------------------------------
------------------------------------------------------------------------
------------------------------------------------------------------------
------------------------------------------------------------------------
------------------------------------------------------------------------
------------------------------------------------------------------------
------------------------------------------------------------------------
------------------------------------------------------------------------
------------------------------------------------------------------------
---KLVDLSTHNPS------IACDG--------------------------------KAAFQRVSEWTRKVN
L---------------FEKDYIFIPINYS------------------LHWSLIVI-----CHPAEVMTC---
-----------YRDEETK-----GSP------KEA----CI-LHMDSR----KG------------------
-----------IHQD----------L-HNVFQS-----------------------------YLC-------
--EEWKERHN---NV---------------------RDDVSPK-------------FLD-----------LP
FVPLE-------------------------------------LPQQQNAY-DCGIFLL--------------
------------------------------------------------------------------------
----------------------HYVERFLE------------------------------------------
-----KA-------------P--INFN--------RSL----ITNFS--------------S----------
------------------------------------------------------------------------
--------------------------------------------------------W---------------
------------------------------------------------------FPP-------LDASL---
------------------------------KRSH----IHKL------------------------------
----------------------------------------------------LIAAE---------------
---------------------------------GDNKMIV--------------------------------
------------------------------------------------------------------------
------------------------------------------------------------------------
----------------------------------------------------GGSVN--PQNNTQLSAALLG
GD----------------------------------------------------------------------
------------------------------------------------------------------------
----------------------------VEDHAVNGGSNGDDALTINN-----------------LLSN-LA
R-----------------------------------------------------------------------
------------------------------------------------------------------------
---------------QEDY----------------------------------FNK----------------
------------------------------------------------------------------------
------------------------------------------------------------------------
-------------------------------RLQWREFQSNKH-----------------------------
---------------KR-------------------------------------------------------
------------------------------------------------------------------------
------------------------------------------------------------------------
------------------------------------------------------------------------
------------------------------------------------------------------------
------------------------------------------------------------------------
------------------------------------------------------------------------
------------------------------------------------------------------------
----------------------------------------------------QDD---DWLDK---------
-------------LKDLKKRA---------------------------------------------------
------------------------------------------------------------------------
-----------------------ID-----------------------------------------------
------------------------------------------VK----------------------------
---------------------------------------------------------------NSLHQSGST
NELPKP-------------------------SELDFEFYE--------------------------------
-----------------------------------------LSEVNPWV-----------------------
----------------SRDEKV--------------------------------------------------
-------------------------------KEMWDLLEDEEV-----------------------------
-------------------FIIGID-----------------------------------------------
-----------------------GMGG-----------VGK-TFMATHIKNEIKRKGTFKDVFWVTVSHDFT
TFKL---------------
>gnl|onekp|PBUU_scaffold_2005967/1-237 Lygodium_japonicum
------------------------------------------------------------------------
------------------------------------------------------------------------
------------------------------------------------------------------------
------------------------------------------------------------------------
------------------------------------------------------------------------
------------------------------------------------------------------------
------------------------------------------------------------------------
------------------------------------------------------------------------
------------------------------------------------------------------------
------------------------------------------------------------------------
------------------------------------------------------------------------
------------------------------------------------------------------------
------------------------------------------------------------------------
------------------------------------------------------------------------
------------------------------------------------------------------------
------------------------------------------------------------------------
------------------------------------------------------------------------
------------------------------------------------------------------------
----------------------------------SA------------------------AF--IP----LS
EEEEAEVQHALYGP-NKN----EILVKHE----GSNIDITRGAIECL-RPGAWLNDEV--IN----LYLE--
---------------LLKEREKREP-----------KN---------------------FLKCHFF---NTF
FFNKLYK---------------------------------DA-H-------------AYDYKAVRRWTTQRK
LG-----------YSILECDKIFVPIHKD------------------IHWCLAVI-----------------
----------NVHEKK------------------------L-QYLDSL-----K------------------
-----------GRDG---------YV-LQTLAR-----------------------------YIK-------
--DEAKDKMS--QDL-----------------------DVDSWDQE----------CLQN------------
------------------------------------------IPEQLNGC-DCGMFMS--------------
------------------------------------------------------------------------
----------------------KYADFLSR------------------------------------------
-----GD-------------R---------------------------------------------------
-----------------------------------------------------------------LN-----
------------------------------------------------------------------------
------------------------------------------------------FSQ-------EDMEYF--
------------------------------RKRT----VLE-------------------------------
----------------------------------------------------LLQLK---------------
---------------------------------A--------------------------------------
------------------------------------------------------------------------
------------------------------------------------------------------------
------------------------------------------------------------------------
------------------------------------------------------------------------
------------------------------------------------------------------------
------------------------------------------------------------------------
------------------------------------------------------------------------
------------------------------------------------------------------------
------------------------------------------------------------------------
------------------------------------------------------------------------
------------------------------------------------------------------------
------------------------------------------------------------------------
------------------------------------------------------------------------
------------------------------------------------------------------------
------------------------------------------------------------------------
------------------------------------------------------------------------
------------------------------------------------------------------------
------------------------------------------------------------------------
------------------------------------------------------------------------
------------------------------------------------------------------------
------------------------------------------------------------------------
------------------------------------------------------------------------
------------------------------------------------------------------------
------------------------------------------------------------------------
------------------------------------------------------------------------
------------------------------------------------------------------------
------------------------------------------------------------------------
------------------------------------------------------------------------
------------------------------------------------------------------------
------------------------------------------------------------------------
------------------------------------------------------------------------
------------------------------------------------------------------------
-------------------
>gnl|onekp|LQJY_scaffold_2017481/1-176 Solanum_xanthocarpum
------------------------------------------------------------------------
------------------------------------------------------------------------
------------------------------------------------------------------------
------------------------------------------------------------------------
------------------------------------------------------------------------
------------------------------------------------------------------------
------------------------------------------------------------------------
------------------------------------------------------------------------
------------------------------------------------------------------------
------------------------------------------------------------------------
------------------------------------------------------------------------
------------------------------------------------------------------------
------------------------------------------------------------------------
------------------------------------------------------------------------
------------------------------------------------------------------------
------------------------------------------------------------------------
------------------------------------------------------------------------
------------------------------------------------------------------------
------------------------------------------------------------------------
------------------------------------------------------------------------
------------------------------------------------------------------------
----------------------NEK--------------------------------EASFVRLRRWWKGVN
I---------------FEKAYIFLPIHED------------------LHWSLVII-----CIP---------
-------------DKED--------R------LGP----IL-LHLDSL-------------GF---------
------------HCSK--------PL-FATIRK-----------------------------FLV-------
--QEWKFL-----R-QGEA-----------------L-DFPISDK-------IWENLPRR----------ID
ENIIQ-------------------------------------VPQQRNEY-DCGLFVL--------------
------------------------------------------------------------------------
----------------------FFMERFIE------------------------------------------
-----EV-------------H--RRLK--------KED----FT------------------M---------
-----------------------------------------------------------------FGQR---
--------------------------------------------------------W---------------
------------------------------------------------------FKP-------EEASC---
------------------------------LRMK----IRRI------------------------------
----------------------------------------------------LEEEF---------------
----------------------------------KNAT----------------------------------
------------------------------------------------------------------------
------------------------------------------------------------------------
------------------------------------------------------------------------
------------------------------------------------------------------------
------------------------------------------------------------------------
------------------------------------------------------------------------
------------------------------------------------------------------------
------------------------------------------------------------------------
------------------------------------------------------------------------
------------------------------------------------------------------------
------------------------------------------------------------------------
------------------------------------------------------------------------
------------------------------------------------------------------------
------------------------------------------------------------------------
------------------------------------------------------------------------
------------------------------------------------------------------------
------------------------------------------------------------------------
------------------------------------------------------------------------
------------------------------------------------------------------------
------------------------------------------------------------------------
------------------------------------------------------------------------
------------------------------------------------------------------------
------------------------------------------------------------------------
------------------------------------------------------------------------
------------------------------------------------------------------------
------------------------------------------------------------------------
------------------------------------------------------------------------
------------------------------------------------------------------------
------------------------------------------------------------------------
------------------------------------------------------------------------
------------------------------------------------------------------------
------------------------------------------------------------------------
-------------------
>gnl|onekp|DZQM_scaffold_2051660/1-171 Pinus_radiata
------------------------------------------------------------------------
------------------------------------------------------------------------
------------------------------------------------------------------------
------------------------------------------------------------------------
------------------------------------------------------------------------
------------------------------------------------------------------------
------------------------------------------------------------------------
------------------------------------------------------------------------
------------------------------------------------------------------------
------------------------------------------------------------------------
------------------------------------------------------------------------
------------------------------------------------------------------------
------------------------------------------------------------------------
------------------------------------------------------------------------
------------------------------------------------------------------------
------------------------------------------------------------------------
------------------------------------------------------------------------
------------------------------------------------------------------------
------------------------------------------------------------------------
------------------------------------------------------------------------
------------------------------------------------------------------------
------------------------------------------------------------FAKLRRWFKGVN
I---------------FEKAYIFLPIHAC------------------QHWSLAII-----SIP---------
-------------AREY--------E------AGP----IILLHLDSL-------------GL---------
------------HTSR--------TI-FENIRR-----------------------------YLK-------
--AEWEHLN----Q-ADVP-----------------V-QVPIAEK-------IWKDLPRN----------IQ
EKKIQ-------------------------------------VPQQENDY-DCGLFVL--------------
------------------------------------------------------------------------
----------------------FFMERFIE------------------------------------------
-----EA-------------P--PRLR--------KTN----LD------------------R---------
-----------------------------------------------------------------FGRK---
--------------------------------------------------------W---------------
------------------------------------------------------FQP-------AEASR---
------------------------------LRDS----IRIL------------------------------
----------------------------------------------------LEKHF---------------
----------------------------------KEA-----------------------------------
------------------------------------------------------------------------
------------------------------------------------------------------------
------------------------------------------------------------------------
------------------------------------------------------------------------
------------------------------------------------------------------------
------------------------------------------------------------------------
------------------------------------------------------------------------
------------------------------------------------------------------------
------------------------------------------------------------------------
------------------------------------------------------------------------
------------------------------------------------------------------------
------------------------------------------------------------------------
------------------------------------------------------------------------
------------------------------------------------------------------------
------------------------------------------------------------------------
------------------------------------------------------------------------
------------------------------------------------------------------------
------------------------------------------------------------------------
------------------------------------------------------------------------
------------------------------------------------------------------------
------------------------------------------------------------------------
------------------------------------------------------------------------
------------------------------------------------------------------------
------------------------------------------------------------------------
------------------------------------------------------------------------
------------------------------------------------------------------------
------------------------------------------------------------------------
------------------------------------------------------------------------
------------------------------------------------------------------------
------------------------------------------------------------------------
------------------------------------------------------------------------
------------------------------------------------------------------------
-------------------
>gnl|onekp|JKAA_scaffold_2013712/1-237 Selaginella_wallacei
------------------------------------------------------------------------
------------------------------------------------------------------------
------------------------------------------------------------------------
------------------------------------------------------------------------
------------------------------------------------------------------------
------------------------------------------------------------------------
------------------------------------------------------------------------
------------------------------------------------------------------------
------------------------------------------------------------------------
------------------------------------------------------------------------
------------------------------------------------------------------------
------------------------------------------------------------------------
------------------------------------------------------------------------
------------------------------------------------------------------------
------------------------------------------------------------------------
------------------------------------------------------------------------
------------------------------------------------------------------------
------------------------------------------------------------------------
-----------------------------------E------------------------AF--TR----LS
EEAEKAVDEALCSR-DRD----KVLVSHQ----QSNIEITGAVIECL-LPGAWLNDEV--IN----VYME--
---------------LLKERELREP-----------NK---------------------FLRCHFF---HTF
FYNKLFK---------------------------------DR-G-------------KYDYKAVRRWTTQKR
LG-----------YSLLDCDKILVPVHQN------------------IHWCLAII-----------------
----------NLRERK------------------------L-EYLDSL-----K------------------
-----------GVDE---------DV-LDALTR-----------------------------YIV-------
--DEARDKSA--KVP-----------------------DVENWEHA----------YPTD------------
------------------------------------------MPEQKNGC-DCGMFML--------------
------------------------------------------------------------------------
----------------------KYADFHSR------------------------------------------
-----GA-------------P---------------------------------------------------
-----------------------------------------------------------------LS-----
------------------------------------------------------------------------
------------------------------------------------------FTQ-------EDMPYF--
------------------------------RRRT----VLE-------------------------------
----------------------------------------------------ILKLK---------------
---------------------------------AT-------------------------------------
------------------------------------------------------------------------
------------------------------------------------------------------------
------------------------------------------------------------------------
------------------------------------------------------------------------
------------------------------------------------------------------------
------------------------------------------------------------------------
------------------------------------------------------------------------
------------------------------------------------------------------------
------------------------------------------------------------------------
------------------------------------------------------------------------
------------------------------------------------------------------------
------------------------------------------------------------------------
------------------------------------------------------------------------
------------------------------------------------------------------------
------------------------------------------------------------------------
------------------------------------------------------------------------
------------------------------------------------------------------------
------------------------------------------------------------------------
------------------------------------------------------------------------
------------------------------------------------------------------------
------------------------------------------------------------------------
------------------------------------------------------------------------
------------------------------------------------------------------------
------------------------------------------------------------------------
------------------------------------------------------------------------
------------------------------------------------------------------------
------------------------------------------------------------------------
------------------------------------------------------------------------
------------------------------------------------------------------------
------------------------------------------------------------------------
------------------------------------------------------------------------
------------------------------------------------------------------------
-------------------
>gnl|onekp|YLJA_scaffold_2009761/1-239 Polypodium_amorphum
------------------------------------------------------------------------
------------------------------------------------------------------------
------------------------------------------------------------------------
------------------------------------------------------------------------
------------------------------------------------------------------------
------------------------------------------------------------------------
------------------------------------------------------------------------
------------------------------------------------------------------------
------------------------------------------------------------------------
------------------------------------------------------------------------
------------------------------------------------------------------------
------------------------------------------------------------------------
------------------------------------------------------------------------
------------------------------------------------------------------------
------------------------------------------------------------------------
------------------------------------------------------------------------
------------------------------------------------------------------------
------------------------------------------------------------------------
--------------------------------LTSA------------------------AF--TP----LS
KEEEEEVHEALNGG-NRH----QILVQHE----PSNIDLSRAALQCL-KPGAWLNDEV--IN----LYME--
---------------LLKERERREQ-----------KG---------------------YLKCHFF---NTF
FFNKLYK---------------------------------DA-H-------------SYDFKAVRRWTTQRK
LG-----------YSLLECDKIFVPIHKD------------------IHWCLAVI-----------------
----------NIREKK------------------------L-QYLDSL-----H------------------
-----------GNDR---------NA-LHALAR-----------------------------YIK-------
--DEAKDKGA--EDV-----------------------DTSSWQLD----------CPKD------------
------------------------------------------IPVQMNGC-DCGMFMI--------------
------------------------------------------------------------------------
----------------------KYADFLSR------------------------------------------
-----GN-------------E---------------------------------------------------
-----------------------------------------------------------------LK-----
------------------------------------------------------------------------
------------------------------------------------------FTQ-------EHMEYF--
------------------------------RKRT----ALE-------------------------------
----------------------------------------------------LLQLK---------------
---------------------------------A--------------------------------------
------------------------------------------------------------------------
------------------------------------------------------------------------
------------------------------------------------------------------------
------------------------------------------------------------------------
------------------------------------------------------------------------
------------------------------------------------------------------------
------------------------------------------------------------------------
------------------------------------------------------------------------
------------------------------------------------------------------------
------------------------------------------------------------------------
------------------------------------------------------------------------
------------------------------------------------------------------------
------------------------------------------------------------------------
------------------------------------------------------------------------
------------------------------------------------------------------------
------------------------------------------------------------------------
------------------------------------------------------------------------
------------------------------------------------------------------------
------------------------------------------------------------------------
------------------------------------------------------------------------
------------------------------------------------------------------------
------------------------------------------------------------------------
------------------------------------------------------------------------
------------------------------------------------------------------------
------------------------------------------------------------------------
------------------------------------------------------------------------
------------------------------------------------------------------------
------------------------------------------------------------------------
------------------------------------------------------------------------
------------------------------------------------------------------------
------------------------------------------------------------------------
------------------------------------------------------------------------
-------------------
>gnl|onekp|UCRN_scaffold_2005908/1-236 Megaceros_tosanus
------------------------------------------------------------------------
------------------------------------------------------------------------
------------------------------------------------------------------------
------------------------------------------------------------------------
------------------------------------------------------------------------
------------------------------------------------------------------------
------------------------------------------------------------------------
------------------------------------------------------------------------
------------------------------------------------------------------------
------------------------------------------------------------------------
------------------------------------------------------------------------
------------------------------------------------------------------------
------------------------------------------------------------------------
------------------------------------------------------------------------
------------------------------------------------------------------------
------------------------------------------------------------------------
------------------------------------------------------------------------
------------------------------------------------------------------------
------------------------------------------------------------AF--EP----LS
EEAEERVEDALSSS-DRL----RVLVMHE----NSNIDISGAVIRCL-LPGAWLNDEV--IN----LYME--
---------------LLKERELREP-----------HR---------------------FLKCHFF---NTF
FYNKLFK---------------------------------DK-Q-------------RYDYKAVRRWTTQRK
IG-----------YLLSDCDKILVPVHQD------------------IHWCLAVI-----------------
----------NIRGRK------------------------V-EYLDSL-----Q------------------
-----------GGDP---------NV-LRVLSQ-----------------------------YLV-------
--DEVKDKSG--QDM-----------------------DVSSWELS----------YPDD------------
------------------------------------------IPLQLNGC-DCGMFML--------------
------------------------------------------------------------------------
----------------------KYADFHSR------------------------------------------
-----GA-------------S---------------------------------------------------
-----------------------------------------------------------------LC-----
------------------------------------------------------------------------
------------------------------------------------------FAQ-------KHMDYF--
------------------------------RKKT----AWE-------------------------------
----------------------------------------------------ILQLA---------------
---------------------------------AT-------------------------------------
------------------------------------------------------------------------
------------------------------------------------------------------------
------------------------------------------------------------------------
------------------------------------------------------------------------
------------------------------------------------------------------------
------------------------------------------------------------------------
------------------------------------------------------------------------
------------------------------------------------------------------------
------------------------------------------------------------------------
------------------------------------------------------------------------
------------------------------------------------------------------------
------------------------------------------------------------------------
------------------------------------------------------------------------
------------------------------------------------------------------------
------------------------------------------------------------------------
------------------------------------------------------------------------
------------------------------------------------------------------------
------------------------------------------------------------------------
------------------------------------------------------------------------
------------------------------------------------------------------------
------------------------------------------------------------------------
------------------------------------------------------------------------
------------------------------------------------------------------------
------------------------------------------------------------------------
------------------------------------------------------------------------
------------------------------------------------------------------------
------------------------------------------------------------------------
------------------------------------------------------------------------
------------------------------------------------------------------------
------------------------------------------------------------------------
------------------------------------------------------------------------
------------------------------------------------------------------------
-------------------
>gnl|onekp|JBND_scaffold_2008575/1-183 Pinus_ponderosa
------------------------------------------------------------------------
------------------------------------------------------------------------
------------------------------------------------------------------------
------------------------------------------------------------------------
------------------------------------------------------------------------
------------------------------------------------------------------------
------------------------------------------------------------------------
------------------------------------------------------------------------
------------------------------------------------------------------------
------------------------------------------------------------------------
------------------------------------------------------------------------
------------------------------------------------------------------------
------------------------------------------------------------------------
------------------------------------------------------------------------
------------------------------------------------------------------------
------------------------------------------------------------------------
------------------------------------------------------------------------
------------------------------------------------------------------------
------------------------------------------------------------------------
-----------------------------------------------------LDTDV--ID----RYME--
---------------HIWKKLPKHKR----------------------------------ESCTYL---DCL
WFSMYLEEA--------------------------------------------------LSFNVLKWTKAKR
I---------------FTKQYVFIPIVHW------------------GHWNLLIL-----CHFGEDLSSEA-
--------------------------------RTP----CM-LLLDSL----KE------------------
-----------AD-PN--------RL-EPLIRK-----------------------------FLI-------
--DLHKEDGR--EDGDKIIAE-------------------------------------------------IP
LLVPE-------------------------------------VPQQTNGN-DCGVFLL--------------
------------------------------------------------------------------------
----------------------HFIDLFLQ------------------------------------------
-----SA-------------P--ENFS--------ISNG-----CYP--------------YF---------
-----------------------------------------------------------------LTKD---
--------------------------------------------------------W---------------
------------------------------------------------------F-----------------
------------------------------------------------------------------------
------------------------------------------------------------------------
------------------------------------------------------------------------
------------------------------------------------------------------------
------------------------------------------------------------------------
------------------------------------------------------------------------
------------------------------------------------------------------------
------------------------------------------------------------------------
------------------------------------------------------------------------
------------------------------------------------------------------------
------------------------------------------------------------------------
------------------------------------------------------------------------
------------------------------------------------------------------------
------------------------------------------------------------------------
------------------------------------------------------------------------
------------------------------------------------------------------------
------------------------------------------------------------------------
------------------------------------------------------------------------
------------------------------------------------------------------------
------------------------------------------------------------------------
------------------------------------------------------------------------
------------------------------------------------------------------------
------------------------------------------------------------------------
------------------------------------------------------------------------
------------------------------------------------------------------------
------------------------------------------------------------------------
------------------------------------------------------------------------
------------------------------------------------------------------------
------------------------------------------------------------------------
------------------------------------------------------------------------
------------------------------------------------------------------------
------------------------------------------------------------------------
------------------------------------------------------------------------
------------------------------------------------------------------------
------------------------------------------------------------------------
-------------------
>gnl|onekp|JVSZ_scaffold_2125472/1-184 Equisetum_hymale
------------------------------------------------------------------------
------------------------------------------------------------------------
------------------------------------------------------------------------
------------------------------------------------------------------------
------------------------------------------------------------------------
------------------------------------------------------------------------
------------------------------------------------------------------------
------------------------------------------------------------------------
------------------------------------------------------------------------
------------------------------------------------------------------------
------------------------------------------------------------------------
------------------------------------------------------------------------
------------------------------------------------------------------------
------------------------------------------------------------------------
------------------------------------------------------------------------
------------------------------------------------------------------------
------------------------------------------------------------------------
------------------------------------------------------------------------
------------------------------------------------------------------------
------------------------------------------------------------------------
---------------------------------------------------------------------NSF
FFRKLAE-QECIIQ------EVEKR--------------------------------KTAFDGVKRWTANVQ
I---------------FEKDFLFIPVMQS------------------AHWSLVIV-----CYPSPELT----
--------------VSG-------DN------ERPSMS-CI-LHLDSL----EG------------------
-----------SHKN----------V-EKPIKN-----------------------------YLV-------
--EAWIDRYR---EYSG------------------LLDYACHH-------------ISQ-----------MQ
FSVAK-------------------------------------VPQQTNFS-DCGLFLL--------------
------------------------------------------------------------------------
----------------------HYVELFIK------------------------------------------
-----QI------------------------------------NDFP--------------HF---------
-----------------------------------------------------------------LNRQ---
--------------------------------------------------------W---------------
------------------------------------------------------FNP-------VDASV---
------------------------------KRGK----IREI------------------------------
----------------------------------------------------I-------------------
------------------------------------------------------------------------
------------------------------------------------------------------------
------------------------------------------------------------------------
------------------------------------------------------------------------
------------------------------------------------------------------------
------------------------------------------------------------------------
------------------------------------------------------------------------
------------------------------------------------------------------------
------------------------------------------------------------------------
------------------------------------------------------------------------
------------------------------------------------------------------------
------------------------------------------------------------------------
------------------------------------------------------------------------
------------------------------------------------------------------------
------------------------------------------------------------------------
------------------------------------------------------------------------
------------------------------------------------------------------------
------------------------------------------------------------------------
------------------------------------------------------------------------
------------------------------------------------------------------------
------------------------------------------------------------------------
------------------------------------------------------------------------
------------------------------------------------------------------------
------------------------------------------------------------------------
------------------------------------------------------------------------
------------------------------------------------------------------------
------------------------------------------------------------------------
------------------------------------------------------------------------
------------------------------------------------------------------------
------------------------------------------------------------------------
------------------------------------------------------------------------
------------------------------------------------------------------------
------------------------------------------------------------------------
-------------------
>gnl|onekp|IXLH_scaffold_2010437/1-239 Polypodium_hesperium
------------------------------------------------------------------------
------------------------------------------------------------------------
------------------------------------------------------------------------
------------------------------------------------------------------------
------------------------------------------------------------------------
------------------------------------------------------------------------
------------------------------------------------------------------------
------------------------------------------------------------------------
------------------------------------------------------------------------
------------------------------------------------------------------------
------------------------------------------------------------------------
------------------------------------------------------------------------
------------------------------------------------------------------------
------------------------------------------------------------------------
------------------------------------------------------------------------
------------------------------------------------------------------------
------------------------------------------------------------------------
------------------------------------------------------------------------
--------------------------------LTSA------------------------AF--TP----LS
KEEEEEVHEALNGG-NRH----QILVQHE----PSNIDLSRAAMQCL-QPGAWLNDEV--IN----LYME--
---------------LLKERERREQ-----------KG---------------------YLKCHFF---NTF
FFNKLYK---------------------------------DA-H-------------SYDFKAVRRWTTQRK
LG-----------YSLLECDKIFVPIHKD------------------IHWCLAVI-----------------
----------NIREKK------------------------L-QYLDSL-----H------------------
-----------GNDR---------NA-LLALAR-----------------------------YIK-------
--DEAKDKGA--EDV-----------------------DTSSWQLD----------CPKD------------
------------------------------------------IPVQMNGC-DCGMFMI--------------
------------------------------------------------------------------------
----------------------KYADFLSR------------------------------------------
-----GN-------------E---------------------------------------------------
-----------------------------------------------------------------LK-----
------------------------------------------------------------------------
------------------------------------------------------FTQ-------EHMEYF--
------------------------------RKRT----ALE-------------------------------
----------------------------------------------------LLQLK---------------
---------------------------------A--------------------------------------
------------------------------------------------------------------------
------------------------------------------------------------------------
------------------------------------------------------------------------
------------------------------------------------------------------------
------------------------------------------------------------------------
------------------------------------------------------------------------
------------------------------------------------------------------------
------------------------------------------------------------------------
------------------------------------------------------------------------
------------------------------------------------------------------------
------------------------------------------------------------------------
------------------------------------------------------------------------
------------------------------------------------------------------------
------------------------------------------------------------------------
------------------------------------------------------------------------
------------------------------------------------------------------------
------------------------------------------------------------------------
------------------------------------------------------------------------
------------------------------------------------------------------------
------------------------------------------------------------------------
------------------------------------------------------------------------
------------------------------------------------------------------------
------------------------------------------------------------------------
------------------------------------------------------------------------
------------------------------------------------------------------------
------------------------------------------------------------------------
------------------------------------------------------------------------
------------------------------------------------------------------------
------------------------------------------------------------------------
------------------------------------------------------------------------
------------------------------------------------------------------------
------------------------------------------------------------------------
-------------------
>gnl|onekp|DZQM_scaffold_2010121/1-183 Pinus_radiata
------------------------------------------------------------------------
------------------------------------------------------------------------
------------------------------------------------------------------------
------------------------------------------------------------------------
------------------------------------------------------------------------
------------------------------------------------------------------------
------------------------------------------------------------------------
------------------------------------------------------------------------
------------------------------------------------------------------------
------------------------------------------------------------------------
------------------------------------------------------------------------
------------------------------------------------------------------------
------------------------------------------------------------------------
------------------------------------------------------------------------
------------------------------------------------------------------------
------------------------------------------------------------------------
------------------------------------------------------------------------
------------------------------------------------------------------------
------------------------------------------------------------------------
-----------------------------------------------------LDTDV--ID----RYME--
---------------HIWKKLPKHKR----------------------------------ESCTYL---DCL
WFSMYLEEA--------------------------------------------------LSFNVLKWTKAKR
I---------------FTKQYVFIPIVHW------------------GHWNLLIL-----CHFGEDLSSEA-
--------------------------------RTP----CM-LLLDSL----KE------------------
-----------AD-PN--------RL-EPLIRK-----------------------------FLI-------
--DLHKEDGR--EDGDKIIAE-------------------------------------------------IP
LLVPE-------------------------------------VPQQTNGN-DCGIFLL--------------
------------------------------------------------------------------------
----------------------YFIDLFLQ------------------------------------------
-----LA-------------P--ENFS--------ISNG-----CYP--------------YF---------
-----------------------------------------------------------------LTKD---
--------------------------------------------------------W---------------
------------------------------------------------------F-----------------
------------------------------------------------------------------------
------------------------------------------------------------------------
------------------------------------------------------------------------
------------------------------------------------------------------------
------------------------------------------------------------------------
------------------------------------------------------------------------
------------------------------------------------------------------------
------------------------------------------------------------------------
------------------------------------------------------------------------
------------------------------------------------------------------------
------------------------------------------------------------------------
------------------------------------------------------------------------
------------------------------------------------------------------------
------------------------------------------------------------------------
------------------------------------------------------------------------
------------------------------------------------------------------------
------------------------------------------------------------------------
------------------------------------------------------------------------
------------------------------------------------------------------------
------------------------------------------------------------------------
------------------------------------------------------------------------
------------------------------------------------------------------------
------------------------------------------------------------------------
------------------------------------------------------------------------
------------------------------------------------------------------------
------------------------------------------------------------------------
------------------------------------------------------------------------
------------------------------------------------------------------------
------------------------------------------------------------------------
------------------------------------------------------------------------
------------------------------------------------------------------------
------------------------------------------------------------------------
------------------------------------------------------------------------
------------------------------------------------------------------------
------------------------------------------------------------------------
-------------------
>gnl|onekp|GYFU_scaffold_2015133/1-238 Polypodium_hesperium
------------------------------------------------------------------------
------------------------------------------------------------------------
------------------------------------------------------------------------
------------------------------------------------------------------------
------------------------------------------------------------------------
------------------------------------------------------------------------
------------------------------------------------------------------------
------------------------------------------------------------------------
------------------------------------------------------------------------
------------------------------------------------------------------------
------------------------------------------------------------------------
------------------------------------------------------------------------
------------------------------------------------------------------------
------------------------------------------------------------------------
------------------------------------------------------------------------
------------------------------------------------------------------------
------------------------------------------------------------------------
------------------------------------------------------------------------
--------------------------------LTSA------------------------AF--TP----LS
KEEEEEVHEALNGG-NRH----Q-LVQHE----PSNIDLSRAALQCL-KPGAWLNDEV--IN----LYME--
---------------LLKERGRREQ-----------KG---------------------YLKCHFF---NTF
FFNKLYK---------------------------------DA-H-------------SYDFKAVRRWTTQRK
LG-----------YSLLECDKIFVPIHKD------------------IHWCLAVI-----------------
----------NIREKK------------------------L-QYLDSL-----H------------------
-----------GNDR---------NA-LHALAR-----------------------------YIK-------
--DEAKDKGA--EDV-----------------------DTSLWQLD----------CPKD------------
------------------------------------------IPVQMNGC-DCGMFMI--------------
------------------------------------------------------------------------
----------------------KYADFLSR------------------------------------------
-----GN-------------E---------------------------------------------------
-----------------------------------------------------------------LK-----
------------------------------------------------------------------------
------------------------------------------------------FTQ-------EHMEYF--
------------------------------RKRT----ALE-------------------------------
----------------------------------------------------LLQLK---------------
---------------------------------A--------------------------------------
------------------------------------------------------------------------
------------------------------------------------------------------------
------------------------------------------------------------------------
------------------------------------------------------------------------
------------------------------------------------------------------------
------------------------------------------------------------------------
------------------------------------------------------------------------
------------------------------------------------------------------------
------------------------------------------------------------------------
------------------------------------------------------------------------
------------------------------------------------------------------------
------------------------------------------------------------------------
------------------------------------------------------------------------
------------------------------------------------------------------------
------------------------------------------------------------------------
------------------------------------------------------------------------
------------------------------------------------------------------------
------------------------------------------------------------------------
------------------------------------------------------------------------
------------------------------------------------------------------------
------------------------------------------------------------------------
------------------------------------------------------------------------
------------------------------------------------------------------------
------------------------------------------------------------------------
------------------------------------------------------------------------
------------------------------------------------------------------------
------------------------------------------------------------------------
------------------------------------------------------------------------
------------------------------------------------------------------------
------------------------------------------------------------------------
------------------------------------------------------------------------
------------------------------------------------------------------------
-------------------
>gnl|onekp|JPYU_scaffold_2006450/1-238 Marchantia_polymorpha
------------------------------------------------------------------------
------------------------------------------------------------------------
------------------------------------------------------------------------
------------------------------------------------------------------------
------------------------------------------------------------------------
------------------------------------------------------------------------
------------------------------------------------------------------------
------------------------------------------------------------------------
------------------------------------------------------------------------
------------------------------------------------------------------------
------------------------------------------------------------------------
------------------------------------------------------------------------
------------------------------------------------------------------------
------------------------------------------------------------------------
------------------------------------------------------------------------
------------------------------------------------------------------------
------------------------------------------------------------------------
------------------------------------------------------------------------
----------------------------------AE------------------------AF--TP----LS
EEAEEDIDDALQGS-DRS----KVLTFHK----KSSIDVTRAVMQCL-LPGAWLNDEV--IN----LYME--
---------------LLKEREVQEP-----------KK---------------------FLKCHFF---NTF
FYNKLFK---------------------------------DK-R-------------SYDYKAVRRWTTQKK
LG-----------YSLSDCDKILVPIHQD------------------IHWCLAVI-----------------
----------NIRDKK------------------------L-EYLDSL-----Q------------------
-----------GGDN---------TV-LKVLAR-----------------------------YIA-------
--DEAKDKDG--KVL-----------------------DSNTWEHN----------FPQD------------
------------------------------------------IPQQLNGC-DCGMFML--------------
------------------------------------------------------------------------
----------------------KYADFHSR------------------------------------------
-----GV-------------P---------------------------------------------------
-----------------------------------------------------------------LS-----
------------------------------------------------------------------------
------------------------------------------------------FKQ-------GDMPYF--
------------------------------RRRL----VWE-------------------------------
----------------------------------------------------LLQLK---------------
---------------------------------AT-------------------------------------
------------------------------------------------------------------------
------------------------------------------------------------------------
------------------------------------------------------------------------
------------------------------------------------------------------------
------------------------------------------------------------------------
------------------------------------------------------------------------
------------------------------------------------------------------------
------------------------------------------------------------------------
------------------------------------------------------------------------
------------------------------------------------------------------------
------------------------------------------------------------------------
------------------------------------------------------------------------
------------------------------------------------------------------------
------------------------------------------------------------------------
------------------------------------------------------------------------
------------------------------------------------------------------------
------------------------------------------------------------------------
------------------------------------------------------------------------
------------------------------------------------------------------------
------------------------------------------------------------------------
------------------------------------------------------------------------
------------------------------------------------------------------------
------------------------------------------------------------------------
------------------------------------------------------------------------
------------------------------------------------------------------------
------------------------------------------------------------------------
------------------------------------------------------------------------
------------------------------------------------------------------------
------------------------------------------------------------------------
------------------------------------------------------------------------
------------------------------------------------------------------------
------------------------------------------------------------------------
-------------------
>gnl|onekp|IHWO_scaffold_2008218/1-238 Marchantia_paleacea
------------------------------------------------------------------------
------------------------------------------------------------------------
------------------------------------------------------------------------
------------------------------------------------------------------------
------------------------------------------------------------------------
------------------------------------------------------------------------
------------------------------------------------------------------------
------------------------------------------------------------------------
------------------------------------------------------------------------
------------------------------------------------------------------------
------------------------------------------------------------------------
------------------------------------------------------------------------
------------------------------------------------------------------------
------------------------------------------------------------------------
------------------------------------------------------------------------
------------------------------------------------------------------------
------------------------------------------------------------------------
------------------------------------------------------------------------
----------------------------------AE------------------------AF--TP----LS
EEAEEDIDDALQGS-DRN----KVLTFHK----KSSIDVTRAVMQCL-LPGAWLNDEV--IN----LYME--
---------------LLKEREIQEP-----------KK---------------------FLKCHFF---NTF
FYNKLFK---------------------------------DK-R-------------SYDYKAVRRWTTQKK
LG-----------YSLSDCDKILVPIHQD------------------IHWCLAVI-----------------
----------NIRDKK------------------------L-EYLDSL-----Q------------------
-----------GGDN---------TV-LKVLAR-----------------------------YIA-------
--DEAKDKDG--KVL-----------------------DSNTWEHN----------FPQD------------
------------------------------------------IPQQLNGC-DCGMFML--------------
------------------------------------------------------------------------
----------------------KYADFHSR------------------------------------------
-----DV-------------P---------------------------------------------------
-----------------------------------------------------------------LS-----
------------------------------------------------------------------------
------------------------------------------------------FKQ-------GDMPYF--
------------------------------RRRL----VWE-------------------------------
----------------------------------------------------LLQLK---------------
---------------------------------AT-------------------------------------
------------------------------------------------------------------------
------------------------------------------------------------------------
------------------------------------------------------------------------
------------------------------------------------------------------------
------------------------------------------------------------------------
------------------------------------------------------------------------
------------------------------------------------------------------------
------------------------------------------------------------------------
------------------------------------------------------------------------
------------------------------------------------------------------------
------------------------------------------------------------------------
------------------------------------------------------------------------
------------------------------------------------------------------------
------------------------------------------------------------------------
------------------------------------------------------------------------
------------------------------------------------------------------------
------------------------------------------------------------------------
------------------------------------------------------------------------
------------------------------------------------------------------------
------------------------------------------------------------------------
------------------------------------------------------------------------
------------------------------------------------------------------------
------------------------------------------------------------------------
------------------------------------------------------------------------
------------------------------------------------------------------------
------------------------------------------------------------------------
------------------------------------------------------------------------
------------------------------------------------------------------------
------------------------------------------------------------------------
------------------------------------------------------------------------
------------------------------------------------------------------------
------------------------------------------------------------------------
-------------------
>gnl|onekp|WEEQ_scaffold_2000684/1-236 Phaeoceros_carolinianus_gametophyte_1575
------------------------------------------------------------------------
------------------------------------------------------------------------
------------------------------------------------------------------------
------------------------------------------------------------------------
------------------------------------------------------------------------
------------------------------------------------------------------------
------------------------------------------------------------------------
------------------------------------------------------------------------
------------------------------------------------------------------------
------------------------------------------------------------------------
------------------------------------------------------------------------
------------------------------------------------------------------------
------------------------------------------------------------------------
------------------------------------------------------------------------
------------------------------------------------------------------------
------------------------------------------------------------------------
------------------------------------------------------------------------
------------------------------------------------------------------------
------------------------------------------------------------AF--DP----LS
AEAETRVDDALTTS-DRY----KVLVMHE----NSNIDISGTVIRCL-LPGAWLNDEV--IN----VYME--
---------------LLKEREVREP-----------QR---------------------FLRCHFF---NTF
FYNKLFK---------------------------------DK-Q-------------RYDYKAVRRWTTQRK
IG-----------YFLSECDKILVPVHQD------------------IHWCLAVI-----------------
----------NVRERK------------------------V-EYLDSL-----K------------------
-----------GGDS---------NV-LRVLSQ-----------------------------YFV-------
--DEVKDKCG--QDM-----------------------DVSSWEMS----------FPQD------------
------------------------------------------IPEQMNGC-DCGMFML--------------
------------------------------------------------------------------------
----------------------KYADFHSR------------------------------------------
-----GA-------------P---------------------------------------------------
-----------------------------------------------------------------LC-----
------------------------------------------------------------------------
------------------------------------------------------FTQ-------KHMDYF--
------------------------------RRKT----VWE-------------------------------
----------------------------------------------------ILQLA---------------
---------------------------------AT-------------------------------------
------------------------------------------------------------------------
------------------------------------------------------------------------
------------------------------------------------------------------------
------------------------------------------------------------------------
------------------------------------------------------------------------
------------------------------------------------------------------------
------------------------------------------------------------------------
------------------------------------------------------------------------
------------------------------------------------------------------------
------------------------------------------------------------------------
------------------------------------------------------------------------
------------------------------------------------------------------------
------------------------------------------------------------------------
------------------------------------------------------------------------
------------------------------------------------------------------------
------------------------------------------------------------------------
------------------------------------------------------------------------
------------------------------------------------------------------------
------------------------------------------------------------------------
------------------------------------------------------------------------
------------------------------------------------------------------------
------------------------------------------------------------------------
------------------------------------------------------------------------
------------------------------------------------------------------------
------------------------------------------------------------------------
------------------------------------------------------------------------
------------------------------------------------------------------------
------------------------------------------------------------------------
------------------------------------------------------------------------
------------------------------------------------------------------------
------------------------------------------------------------------------
------------------------------------------------------------------------
-------------------
>gnl|onekp|ZFRE_scaffold_2020679/1-236 Phaeoceros_carolinianus_sporophyte_1575
------------------------------------------------------------------------
------------------------------------------------------------------------
------------------------------------------------------------------------
------------------------------------------------------------------------
------------------------------------------------------------------------
------------------------------------------------------------------------
------------------------------------------------------------------------
------------------------------------------------------------------------
------------------------------------------------------------------------
------------------------------------------------------------------------
------------------------------------------------------------------------
------------------------------------------------------------------------
------------------------------------------------------------------------
------------------------------------------------------------------------
------------------------------------------------------------------------
------------------------------------------------------------------------
------------------------------------------------------------------------
------------------------------------------------------------------------
------------------------------------------------------------AF--DP----LS
AEAETRVDDALTTS-DRY----KVLVMHE----NSNIDISGTVIRCL-LPGAWLNDEV--IN----VYME--
---------------LLKEREVREP-----------QR---------------------FLRCHFF---NTF
FYNKLFK---------------------------------DK-Q-------------RYDYKAVRRWTTQRK
IG-----------YFLSECDKILVPVHQD------------------IHWCLAVI-----------------
----------NVREKK------------------------V-EYLDSL-----K------------------
-----------GGDS---------NV-LRVLSQ-----------------------------YFV-------
--DEVKDKCG--QDM-----------------------DVSSWEMS----------FPQD------------
------------------------------------------IPEQMNGC-DCGMFML--------------
------------------------------------------------------------------------
----------------------KYADFHSR------------------------------------------
-----GA-------------P---------------------------------------------------
-----------------------------------------------------------------LC-----
------------------------------------------------------------------------
------------------------------------------------------FTQ-------KHMDYF--
------------------------------RRKT----VWE-------------------------------
----------------------------------------------------ILQLA---------------
---------------------------------AT-------------------------------------
------------------------------------------------------------------------
------------------------------------------------------------------------
------------------------------------------------------------------------
------------------------------------------------------------------------
------------------------------------------------------------------------
------------------------------------------------------------------------
------------------------------------------------------------------------
------------------------------------------------------------------------
------------------------------------------------------------------------
------------------------------------------------------------------------
------------------------------------------------------------------------
------------------------------------------------------------------------
------------------------------------------------------------------------
------------------------------------------------------------------------
------------------------------------------------------------------------
------------------------------------------------------------------------
------------------------------------------------------------------------
------------------------------------------------------------------------
------------------------------------------------------------------------
------------------------------------------------------------------------
------------------------------------------------------------------------
------------------------------------------------------------------------
------------------------------------------------------------------------
------------------------------------------------------------------------
------------------------------------------------------------------------
------------------------------------------------------------------------
------------------------------------------------------------------------
------------------------------------------------------------------------
------------------------------------------------------------------------
------------------------------------------------------------------------
------------------------------------------------------------------------
------------------------------------------------------------------------
-------------------
>gnl|onekp|WCZB_scaffold_2014856/1-236 Phaeoceros_carolinianus
------------------------------------------------------------------------
------------------------------------------------------------------------
------------------------------------------------------------------------
------------------------------------------------------------------------
------------------------------------------------------------------------
------------------------------------------------------------------------
------------------------------------------------------------------------
------------------------------------------------------------------------
------------------------------------------------------------------------
------------------------------------------------------------------------
------------------------------------------------------------------------
------------------------------------------------------------------------
------------------------------------------------------------------------
------------------------------------------------------------------------
------------------------------------------------------------------------
------------------------------------------------------------------------
------------------------------------------------------------------------
------------------------------------------------------------------------
------------------------------------------------------------AF--DP----LS
AEAETRVDDALTTS-DRY----KVLVMHE----NSNIDISGTVIRCL-LPGAWLNDEV--IN----VYME--
---------------LLKEREVREP-----------QR---------------------FLRCHFF---NTF
FYNKLFK---------------------------------DK-Q-------------RYDYKAVRRWTTQRK
IG-----------YFLSECDKILVPVHQD------------------IHWCLAVI-----------------
----------NVRERK------------------------V-EYLDSL-----K------------------
-----------GGDS---------NV-LRVLSQ-----------------------------YFV-------
--DEVKDKCG--QEV-----------------------DVSSWEMS----------FPQD------------
------------------------------------------IPEQMNGC-DCGMFML--------------
------------------------------------------------------------------------
----------------------KYADFHSR------------------------------------------
-----GA-------------P---------------------------------------------------
-----------------------------------------------------------------LC-----
------------------------------------------------------------------------
------------------------------------------------------FTQ-------KHMDYF--
------------------------------RRKT----VWE-------------------------------
----------------------------------------------------ILQLA---------------
---------------------------------AT-------------------------------------
------------------------------------------------------------------------
------------------------------------------------------------------------
------------------------------------------------------------------------
------------------------------------------------------------------------
------------------------------------------------------------------------
------------------------------------------------------------------------
------------------------------------------------------------------------
------------------------------------------------------------------------
------------------------------------------------------------------------
------------------------------------------------------------------------
------------------------------------------------------------------------
------------------------------------------------------------------------
------------------------------------------------------------------------
------------------------------------------------------------------------
------------------------------------------------------------------------
------------------------------------------------------------------------
------------------------------------------------------------------------
------------------------------------------------------------------------
------------------------------------------------------------------------
------------------------------------------------------------------------
------------------------------------------------------------------------
------------------------------------------------------------------------
------------------------------------------------------------------------
------------------------------------------------------------------------
------------------------------------------------------------------------
------------------------------------------------------------------------
------------------------------------------------------------------------
------------------------------------------------------------------------
------------------------------------------------------------------------
------------------------------------------------------------------------
------------------------------------------------------------------------
------------------------------------------------------------------------
-------------------
>gnl|onekp|NMDZ_scaffold_2003038/1-186 Solanum_sisymbriifolium
------------------------------------------------------------------------
------------------------------------------------------------------------
------------------------------------------------------------------------
------------------------------------------------------------------------
------------------------------------------------------------------------
------------------------------------------------------------------------
------------------------------------------------------------------------
------------------------------------------------------------------------
------------------------------------------------------------------------
------------------------------------------------------------------------
------------------------------------------------------------------------
------------------------------------------------------------------------
------------------------------------------------------------------------
------------------------------------------------------------------------
------------------------------------------------------------------------
------------------------------------------------------------------------
------------------------------------------------------------------------
------------------------------------------------------------------------
------------------------------------------------------------------------
------------------------------------------------------------------------
------------------------------------------------------------------------
-YSKLKEAVFS-K--------QNDK--------------------------------EASFVKLRRWWKGVN
L---------------FEKSYIFLPIHEN------------------HHWSLVII-----CIP---------
-------------DKED--------Q------LGP----IV-LHLDSL-------------GI---------
------------HCSS--------SL-FGTIKK-----------------------------FLI-------
--EEWKFL-----R-QGVV-----------------A-DCSFADK-------IWENLPRR----------ID
DNIIP-------------------------------------VPRQGNEY-DCGLFVL--------------
------------------------------------------------------------------------
----------------------FFMERFIA------------------------------------------
-----EV-------------H--ERLK--------KKD----LT------------------M---------
-----------------------------------------------------------------FGRK---
--------------------------------------------------------W---------------
------------------------------------------------------FKP-------EEASS---
------------------------------MRRI----IRDI------------------------------
----------------------------------------------------LEEKF---------------
----------------------------------KN------------------------------------
------------------------------------------------------------------------
------------------------------------------------------------------------
------------------------------------------------------------------------
------------------------------------------------------------------------
------------------------------------------------------------------------
------------------------------------------------------------------------
------------------------------------------------------------------------
------------------------------------------------------------------------
------------------------------------------------------------------------
------------------------------------------------------------------------
------------------------------------------------------------------------
------------------------------------------------------------------------
------------------------------------------------------------------------
------------------------------------------------------------------------
------------------------------------------------------------------------
------------------------------------------------------------------------
------------------------------------------------------------------------
------------------------------------------------------------------------
------------------------------------------------------------------------
------------------------------------------------------------------------
------------------------------------------------------------------------
------------------------------------------------------------------------
------------------------------------------------------------------------
------------------------------------------------------------------------
------------------------------------------------------------------------
------------------------------------------------------------------------
------------------------------------------------------------------------
------------------------------------------------------------------------
------------------------------------------------------------------------
------------------------------------------------------------------------
------------------------------------------------------------------------
------------------------------------------------------------------------
-------------------
>gnl|onekp|JBND_scaffold_2008576/1-182 Pinus_ponderosa
------------------------------------------------------------------------
------------------------------------------------------------------------
------------------------------------------------------------------------
------------------------------------------------------------------------
------------------------------------------------------------------------
------------------------------------------------------------------------
------------------------------------------------------------------------
------------------------------------------------------------------------
------------------------------------------------------------------------
------------------------------------------------------------------------
------------------------------------------------------------------------
------------------------------------------------------------------------
------------------------------------------------------------------------
------------------------------------------------------------------------
------------------------------------------------------------------------
------------------------------------------------------------------------
------------------------------------------------------------------------
------------------------------------------------------------------------
------------------------------------------------------------------------
-----------------------------------------------------LDTNI--ID----KYME--
---------------RLWKNLPEAKQ----------------------------------KSCTFL---DCL
WFSMYLEEA--------------------------------------------------LSFNVLKWTKAKN
I---------------FATQYVFIPIVHW------------------SHWNLLIL-----CHFGEGFGT-Q-
--------------------------------RTP----CM-LLLDSL----KE------------------
-----------TN-PN--------RL-EPLIRK-----------------------------LLV-------
--DIHKEEGK--QDGDKIIAK-------------------------------------------------IP
LLVPD-------------------------------------VPQQTNGN-DCGVFLL--------------
------------------------------------------------------------------------
----------------------HFIDLFLQ------------------------------------------
-----SA-------------P--ENFS--------ISNG-----CYP--------------YF---------
-----------------------------------------------------------------LTKD---
--------------------------------------------------------W---------------
------------------------------------------------------F-----------------
------------------------------------------------------------------------
------------------------------------------------------------------------
------------------------------------------------------------------------
------------------------------------------------------------------------
------------------------------------------------------------------------
------------------------------------------------------------------------
------------------------------------------------------------------------
------------------------------------------------------------------------
------------------------------------------------------------------------
------------------------------------------------------------------------
------------------------------------------------------------------------
------------------------------------------------------------------------
------------------------------------------------------------------------
------------------------------------------------------------------------
------------------------------------------------------------------------
------------------------------------------------------------------------
------------------------------------------------------------------------
------------------------------------------------------------------------
------------------------------------------------------------------------
------------------------------------------------------------------------
------------------------------------------------------------------------
------------------------------------------------------------------------
------------------------------------------------------------------------
------------------------------------------------------------------------
------------------------------------------------------------------------
------------------------------------------------------------------------
------------------------------------------------------------------------
------------------------------------------------------------------------
------------------------------------------------------------------------
------------------------------------------------------------------------
------------------------------------------------------------------------
------------------------------------------------------------------------
------------------------------------------------------------------------
------------------------------------------------------------------------
------------------------------------------------------------------------
-------------------
>gnl|onekp|TXVB_scaffold_2076473/1-238 Lunularia_cruciata
------------------------------------------------------------------------
------------------------------------------------------------------------
------------------------------------------------------------------------
------------------------------------------------------------------------
------------------------------------------------------------------------
------------------------------------------------------------------------
------------------------------------------------------------------------
------------------------------------------------------------------------
------------------------------------------------------------------------
------------------------------------------------------------------------
------------------------------------------------------------------------
------------------------------------------------------------------------
------------------------------------------------------------------------
------------------------------------------------------------------------
------------------------------------------------------------------------
------------------------------------------------------------------------
------------------------------------------------------------------------
------------------------------------------------------------------------
----------------------------------AD------------------------AF--TP----LS
EDAEEDVDAALEGP-ERN----RILTSHD----KSNIEVTRAVMQCL-LPGAWLNDEV--IN----LYME--
---------------LLKEREVQEP-----------KK---------------------FLKCHFF---NTF
FYNKLYK---------------------------------DK-R-------------SYDYKAVRRWTTQKK
LG-----------YSLSDCDKILVPIHQD------------------IHWCLAVI-----------------
----------NIRDKK------------------------L-EYLDSL-----K------------------
-----------GGDN---------AV-LKVLGR-----------------------------YIA-------
--DEAKDKDG--KVL-----------------------DTSTWEQD----------FPQD------------
------------------------------------------IPQQMNGC-DCGMFML--------------
------------------------------------------------------------------------
----------------------KYADFHSR------------------------------------------
-----GA-------------P---------------------------------------------------
-----------------------------------------------------------------LS-----
------------------------------------------------------------------------
------------------------------------------------------FKQ-------AHMQYF--
------------------------------RRRM----VWE-------------------------------
----------------------------------------------------LLRLK---------------
---------------------------------AT-------------------------------------
------------------------------------------------------------------------
------------------------------------------------------------------------
------------------------------------------------------------------------
------------------------------------------------------------------------
------------------------------------------------------------------------
------------------------------------------------------------------------
------------------------------------------------------------------------
------------------------------------------------------------------------
------------------------------------------------------------------------
------------------------------------------------------------------------
------------------------------------------------------------------------
------------------------------------------------------------------------
------------------------------------------------------------------------
------------------------------------------------------------------------
------------------------------------------------------------------------
------------------------------------------------------------------------
------------------------------------------------------------------------
------------------------------------------------------------------------
------------------------------------------------------------------------
------------------------------------------------------------------------
------------------------------------------------------------------------
------------------------------------------------------------------------
------------------------------------------------------------------------
------------------------------------------------------------------------
------------------------------------------------------------------------
------------------------------------------------------------------------
------------------------------------------------------------------------
------------------------------------------------------------------------
------------------------------------------------------------------------
------------------------------------------------------------------------
------------------------------------------------------------------------
------------------------------------------------------------------------
-------------------
>gnl|onekp|TCBC_scaffold_2004517/1-236 Megaceros_vincentianus
------------------------------------------------------------------------
------------------------------------------------------------------------
------------------------------------------------------------------------
------------------------------------------------------------------------
------------------------------------------------------------------------
------------------------------------------------------------------------
------------------------------------------------------------------------
------------------------------------------------------------------------
------------------------------------------------------------------------
------------------------------------------------------------------------
------------------------------------------------------------------------
------------------------------------------------------------------------
------------------------------------------------------------------------
------------------------------------------------------------------------
------------------------------------------------------------------------
------------------------------------------------------------------------
------------------------------------------------------------------------
------------------------------------------------------------------------
------------------------------------------------------------AF--EP----LS
AEAKERVEDALTSS-DRH----KVLVMHE----NSNIDISGTVIRCL-LPGAWLNDEV--IN----LYME--
---------------LLKERELREP-----------HR---------------------FLKCHFF---NTF
FYNKLFK---------------------------------DK-Q-------------RYDYKAVRRWTTQRK
IG-----------YLLSDCDKILVPVHQD------------------IHWCLAVI-----------------
----------NIRGRK------------------------V-EYLDSL-----K------------------
-----------GGDP---------NV-LRVLSQ-----------------------------YLV-------
--DEVKDKSG--QDI-----------------------DASSLELS----------YPDG------------
------------------------------------------IPEQLNFC-DCGMFML--------------
------------------------------------------------------------------------
----------------------KYADFHSR------------------------------------------
-----GA-------------S---------------------------------------------------
-----------------------------------------------------------------LC-----
------------------------------------------------------------------------
------------------------------------------------------FTQ-------KHMDYF--
------------------------------RKKT----AWE-------------------------------
----------------------------------------------------ILQLA---------------
---------------------------------AT-------------------------------------
------------------------------------------------------------------------
------------------------------------------------------------------------
------------------------------------------------------------------------
------------------------------------------------------------------------
------------------------------------------------------------------------
------------------------------------------------------------------------
------------------------------------------------------------------------
------------------------------------------------------------------------
------------------------------------------------------------------------
------------------------------------------------------------------------
------------------------------------------------------------------------
------------------------------------------------------------------------
------------------------------------------------------------------------
------------------------------------------------------------------------
------------------------------------------------------------------------
------------------------------------------------------------------------
------------------------------------------------------------------------
------------------------------------------------------------------------
------------------------------------------------------------------------
------------------------------------------------------------------------
------------------------------------------------------------------------
------------------------------------------------------------------------
------------------------------------------------------------------------
------------------------------------------------------------------------
------------------------------------------------------------------------
------------------------------------------------------------------------
------------------------------------------------------------------------
------------------------------------------------------------------------
------------------------------------------------------------------------
------------------------------------------------------------------------
------------------------------------------------------------------------
------------------------------------------------------------------------
-------------------
>gnl|onekp|KUXM_scaffold_2043165/1-237 Selaginella_selaginoides
------------------------------------------------------------------------
------------------------------------------------------------------------
------------------------------------------------------------------------
------------------------------------------------------------------------
------------------------------------------------------------------------
------------------------------------------------------------------------
------------------------------------------------------------------------
------------------------------------------------------------------------
------------------------------------------------------------------------
------------------------------------------------------------------------
------------------------------------------------------------------------
------------------------------------------------------------------------
------------------------------------------------------------------------
------------------------------------------------------------------------
------------------------------------------------------------------------
------------------------------------------------------------------------
------------------------------------------------------------------------
------------------------------------------------------------------------
----------------------------------SD------------------------AF--RK----LT
SDAEEAVDEVLTTK-DRQ----NVLVMHE----PSNIDITGAVIQCL-LPGAWLNDEV--IN----LYMD--
---------------LLKEREVREP-----------NK---------------------FLRCHFF---NSF
FYNKLFK---------------------------------DK-G-------------KYDYKAVRRWTTQRK
LG-----------YALHDCEKIFIPVHKD------------------VHWCLAVI-----------------
----------NLRERK------------------------F-EYLDSL-----K------------------
-----------GGDD---------HV-LSVLAK-----------------------------YIV-------
--DEVKDKGD--IQL-----------------------DVSDWSHE----------YPQQ------------
------------------------------------------IPEQMNGC-DCGMFMI--------------
------------------------------------------------------------------------
----------------------KYADFHSR------------------------------------------
-----GA-------------S---------------------------------------------------
-----------------------------------------------------------------LC-----
------------------------------------------------------------------------
------------------------------------------------------FSQ-------ADMPYF--
------------------------------RRRT----VWE-------------------------------
----------------------------------------------------ILKLT---------------
---------------------------------A--------------------------------------
------------------------------------------------------------------------
------------------------------------------------------------------------
------------------------------------------------------------------------
------------------------------------------------------------------------
------------------------------------------------------------------------
------------------------------------------------------------------------
------------------------------------------------------------------------
------------------------------------------------------------------------
------------------------------------------------------------------------
------------------------------------------------------------------------
------------------------------------------------------------------------
------------------------------------------------------------------------
------------------------------------------------------------------------
------------------------------------------------------------------------
------------------------------------------------------------------------
------------------------------------------------------------------------
------------------------------------------------------------------------
------------------------------------------------------------------------
------------------------------------------------------------------------
------------------------------------------------------------------------
------------------------------------------------------------------------
------------------------------------------------------------------------
------------------------------------------------------------------------
------------------------------------------------------------------------
------------------------------------------------------------------------
------------------------------------------------------------------------
------------------------------------------------------------------------
------------------------------------------------------------------------
------------------------------------------------------------------------
------------------------------------------------------------------------
------------------------------------------------------------------------
------------------------------------------------------------------------
-------------------
>gnl|onekp|RXRQ_scaffold_2016949/1-236 Phaeoceros_carolinianus
------------------------------------------------------------------------
------------------------------------------------------------------------
------------------------------------------------------------------------
------------------------------------------------------------------------
------------------------------------------------------------------------
------------------------------------------------------------------------
------------------------------------------------------------------------
------------------------------------------------------------------------
------------------------------------------------------------------------
------------------------------------------------------------------------
------------------------------------------------------------------------
------------------------------------------------------------------------
------------------------------------------------------------------------
------------------------------------------------------------------------
------------------------------------------------------------------------
------------------------------------------------------------------------
------------------------------------------------------------------------
------------------------------------------------------------------------
------------------------------------------------------------AF--DP----LS
AEAETRVDDALTTS-DRY----KVLVMHE----NSNIDISGTVIRCL-LPGAWLNDEV--IN----VYME--
---------------LLKEREVREP-----------QR---------------------FLRCHFF---NTF
FYNKLFK---------------------------------DK-Q-------------RYDYKAVRRWTTQRK
IG-----------YFLSECDKILVPVHQD------------------IHWCLAVI-----------------
----------NVRERK------------------------V-EYLDSL-----K------------------
-----------GGDS---------NV-LRVLSQ-----------------------------YFV-------
--DEVKDKCG--QDM-----------------------DVSGWEMS----------FPQD------------
------------------------------------------IPEQMNGC-DCGMFML--------------
------------------------------------------------------------------------
----------------------KYADFHSR------------------------------------------
-----GA-------------P---------------------------------------------------
-----------------------------------------------------------------LC-----
------------------------------------------------------------------------
------------------------------------------------------FTQ-------KHMDYF--
------------------------------RRKT----VWE-------------------------------
----------------------------------------------------ILQLA---------------
---------------------------------AT-------------------------------------
------------------------------------------------------------------------
------------------------------------------------------------------------
------------------------------------------------------------------------
------------------------------------------------------------------------
------------------------------------------------------------------------
------------------------------------------------------------------------
------------------------------------------------------------------------
------------------------------------------------------------------------
------------------------------------------------------------------------
------------------------------------------------------------------------
------------------------------------------------------------------------
------------------------------------------------------------------------
------------------------------------------------------------------------
------------------------------------------------------------------------
------------------------------------------------------------------------
------------------------------------------------------------------------
------------------------------------------------------------------------
------------------------------------------------------------------------
------------------------------------------------------------------------
------------------------------------------------------------------------
------------------------------------------------------------------------
------------------------------------------------------------------------
------------------------------------------------------------------------
------------------------------------------------------------------------
------------------------------------------------------------------------
------------------------------------------------------------------------
------------------------------------------------------------------------
------------------------------------------------------------------------
------------------------------------------------------------------------
------------------------------------------------------------------------
------------------------------------------------------------------------
------------------------------------------------------------------------
-------------------
>gnl|onekp|MFTM_scaffold_2001872/1-183 Pinus_jeffreyi
------------------------------------------------------------------------
------------------------------------------------------------------------
------------------------------------------------------------------------
------------------------------------------------------------------------
------------------------------------------------------------------------
------------------------------------------------------------------------
------------------------------------------------------------------------
------------------------------------------------------------------------
------------------------------------------------------------------------
------------------------------------------------------------------------
------------------------------------------------------------------------
------------------------------------------------------------------------
------------------------------------------------------------------------
------------------------------------------------------------------------
------------------------------------------------------------------------
------------------------------------------------------------------------
------------------------------------------------------------------------
------------------------------------------------------------------------
------------------------------------------------------------------------
-----------------------------------------------------LDTDV--ID----RYME--
---------------HIWKKLPKHKR----------------------------------ESCTYL---DCL
WFSMYLEEA--------------------------------------------------LSFNVLKWTKAKR
I---------------FTKQYVFIPIVHW------------------GHWNLLIL-----CHFGEDLSSEA-
--------------------------------RTP----CM-LLLDSL----KE------------------
-----------AD-PN--------RL-EPLIRK-----------------------------FLI-------
--DLHKEDGR--EDGDKIIAE-------------------------------------------------IP
LLVPE-------------------------------------VPQQTNGN-DCGVFLL--------------
------------------------------------------------------------------------
----------------------HFVDKFLK------------------------------------------
-----QA-------------P--KNFS--------ICEG-----CYP--------------YF---------
-----------------------------------------------------------------FTKN---
--------------------------------------------------------W---------------
------------------------------------------------------F-----------------
------------------------------------------------------------------------
------------------------------------------------------------------------
------------------------------------------------------------------------
------------------------------------------------------------------------
------------------------------------------------------------------------
------------------------------------------------------------------------
------------------------------------------------------------------------
------------------------------------------------------------------------
------------------------------------------------------------------------
------------------------------------------------------------------------
------------------------------------------------------------------------
------------------------------------------------------------------------
------------------------------------------------------------------------
------------------------------------------------------------------------
------------------------------------------------------------------------
------------------------------------------------------------------------
------------------------------------------------------------------------
------------------------------------------------------------------------
------------------------------------------------------------------------
------------------------------------------------------------------------
------------------------------------------------------------------------
------------------------------------------------------------------------
------------------------------------------------------------------------
------------------------------------------------------------------------
------------------------------------------------------------------------
------------------------------------------------------------------------
------------------------------------------------------------------------
------------------------------------------------------------------------
------------------------------------------------------------------------
------------------------------------------------------------------------
------------------------------------------------------------------------
------------------------------------------------------------------------
------------------------------------------------------------------------
------------------------------------------------------------------------
------------------------------------------------------------------------
-------------------
>gnl|onekp|PKOX_scaffold_2099822/1-236 Isoetes_tegetiformans
------------------------------------------------------------------------
------------------------------------------------------------------------
------------------------------------------------------------------------
------------------------------------------------------------------------
------------------------------------------------------------------------
------------------------------------------------------------------------
------------------------------------------------------------------------
------------------------------------------------------------------------
------------------------------------------------------------------------
------------------------------------------------------------------------
------------------------------------------------------------------------
------------------------------------------------------------------------
------------------------------------------------------------------------
------------------------------------------------------------------------
------------------------------------------------------------------------
------------------------------------------------------------------------
------------------------------------------------------------------------
------------------------------------------------------------------------
------------------------------------------------------------AF--AP----LS
KEAEEEVRLALTTK-DRR----KVLVVHE----NSNVEITGAVIQCL-APGVWLNDDV--IN----VYME--
---------------LLKEREHREP-----------EN---------------------FLCCHFF---NTF
FYNKLFK---------------------------------DK-G-------------SYDYKAVRRWTTERR
IG-----------YKLNDCEKILVPIHKD------------------IHWCLAVI-----------------
----------DMKGQK------------------------L-EYLDSL-----G------------------
-----------GRDN---------NV-LKVLAR-----------------------------YIV-------
--DEVKDKSG--KDL-----------------------DVSSWTYD----------FPGD------------
------------------------------------------IPEQLNGC-DCGMFML--------------
------------------------------------------------------------------------
----------------------KYADFHSR------------------------------------------
-----GL-------------R---------------------------------------------------
-----------------------------------------------------------------LS-----
------------------------------------------------------------------------
------------------------------------------------------FTQ-------DDMEYF--
------------------------------RRRT----VYE-------------------------------
----------------------------------------------------IVKLK---------------
---------------------------------AT-------------------------------------
------------------------------------------------------------------------
------------------------------------------------------------------------
------------------------------------------------------------------------
------------------------------------------------------------------------
------------------------------------------------------------------------
------------------------------------------------------------------------
------------------------------------------------------------------------
------------------------------------------------------------------------
------------------------------------------------------------------------
------------------------------------------------------------------------
------------------------------------------------------------------------
------------------------------------------------------------------------
------------------------------------------------------------------------
------------------------------------------------------------------------
------------------------------------------------------------------------
------------------------------------------------------------------------
------------------------------------------------------------------------
------------------------------------------------------------------------
------------------------------------------------------------------------
------------------------------------------------------------------------
------------------------------------------------------------------------
------------------------------------------------------------------------
------------------------------------------------------------------------
------------------------------------------------------------------------
------------------------------------------------------------------------
------------------------------------------------------------------------
------------------------------------------------------------------------
------------------------------------------------------------------------
------------------------------------------------------------------------
------------------------------------------------------------------------
------------------------------------------------------------------------
------------------------------------------------------------------------
-------------------
>gnl|onekp|ZFRE_scaffold_2020873/1-235 Phaeoceros_carolinianus_sporophyte_1575
------------------------------------------------------------------------
------------------------------------------------------------------------
------------------------------------------------------------------------
------------------------------------------------------------------------
------------------------------------------------------------------------
------------------------------------------------------------------------
------------------------------------------------------------------------
------------------------------------------------------------------------
------------------------------------------------------------------------
------------------------------------------------------------------------
------------------------------------------------------------------------
------------------------------------------------------------------------
------------------------------------------------------------------------
------------------------------------------------------------------------
------------------------------------------------------------------------
------------------------------------------------------------------------
------------------------------------------------------------------------
------------------------------------------------------------------------
------------------------------------------------------------AF--DA----LS
NEAEERVDYALRSS-PRQ----TVLVFHE----NSNIEITGAVIRCL-LPGAWLNDEV--IN----LYME--
---------------LLKERELREP-----------KR---------------------FLNCHFF---NTF
FYNKLFK---------------------------------DK-Q-------------HYDYKAVRRWTTKRK
IG-----------YLLSECDKILVPVHQD------------------IHWCLAVV-----------------
----------NIREKK------------------------V-EYLDSL-----K------------------
-----------GGDP---------NV-LQVLSR-----------------------------YFV-------
--DEVKDKSG--QNV-----------------------DVSDWELS----------YPQD------------
------------------------------------------IPEQLNGC-DCGMFML--------------
------------------------------------------------------------------------
----------------------KYADFHSR------------------------------------------
-----GA-------------T---------------------------------------------------
-----------------------------------------------------------------LC-----
------------------------------------------------------------------------
------------------------------------------------------FSQ-------EHMDFF--
------------------------------RRKT----AWE-------------------------------
----------------------------------------------------ILQLT---------------
---------------------------------A--------------------------------------
------------------------------------------------------------------------
------------------------------------------------------------------------
------------------------------------------------------------------------
------------------------------------------------------------------------
------------------------------------------------------------------------
------------------------------------------------------------------------
------------------------------------------------------------------------
------------------------------------------------------------------------
------------------------------------------------------------------------
------------------------------------------------------------------------
------------------------------------------------------------------------
------------------------------------------------------------------------
------------------------------------------------------------------------
------------------------------------------------------------------------
------------------------------------------------------------------------
------------------------------------------------------------------------
------------------------------------------------------------------------
------------------------------------------------------------------------
------------------------------------------------------------------------
------------------------------------------------------------------------
------------------------------------------------------------------------
------------------------------------------------------------------------
------------------------------------------------------------------------
------------------------------------------------------------------------
------------------------------------------------------------------------
------------------------------------------------------------------------
------------------------------------------------------------------------
------------------------------------------------------------------------
------------------------------------------------------------------------
------------------------------------------------------------------------
------------------------------------------------------------------------
------------------------------------------------------------------------
-------------------
>gnl|onekp|IIOL_scaffold_2007777/1-183 Pinus_parviflora
------------------------------------------------------------------------
------------------------------------------------------------------------
------------------------------------------------------------------------
------------------------------------------------------------------------
------------------------------------------------------------------------
------------------------------------------------------------------------
------------------------------------------------------------------------
------------------------------------------------------------------------
------------------------------------------------------------------------
------------------------------------------------------------------------
------------------------------------------------------------------------
------------------------------------------------------------------------
------------------------------------------------------------------------
------------------------------------------------------------------------
------------------------------------------------------------------------
------------------------------------------------------------------------
------------------------------------------------------------------------
------------------------------------------------------------------------
------------------------------------------------------------------------
-----------------------------------------------------LDTDV--ID----RYME--
---------------HIWKKLPKHKR----------------------------------ESCTYL---DCL
WFSMYLEEA--------------------------------------------------LSFNVLKWTKAKR
I---------------FTKQYVFIPIVHW------------------GHWNLLIL-----CHFGEDLSSEA-
--------------------------------RTP----CM-LLLDSL----KE------------------
-----------TE-PN--------RL-EPLIRK-----------------------------FLI-------
--ELHKEDGR--EDVDKIIAE-------------------------------------------------IP
LLVPE-------------------------------------VPQQTNGN-DCGVFLL--------------
------------------------------------------------------------------------
----------------------HFVDKFLK------------------------------------------
-----QA-------------P--KNFS--------ICEG-----CYP--------------YF---------
-----------------------------------------------------------------FTKN---
--------------------------------------------------------W---------------
------------------------------------------------------F-----------------
------------------------------------------------------------------------
------------------------------------------------------------------------
------------------------------------------------------------------------
------------------------------------------------------------------------
------------------------------------------------------------------------
------------------------------------------------------------------------
------------------------------------------------------------------------
------------------------------------------------------------------------
------------------------------------------------------------------------
------------------------------------------------------------------------
------------------------------------------------------------------------
------------------------------------------------------------------------
------------------------------------------------------------------------
------------------------------------------------------------------------
------------------------------------------------------------------------
------------------------------------------------------------------------
------------------------------------------------------------------------
------------------------------------------------------------------------
------------------------------------------------------------------------
------------------------------------------------------------------------
------------------------------------------------------------------------
------------------------------------------------------------------------
------------------------------------------------------------------------
------------------------------------------------------------------------
------------------------------------------------------------------------
------------------------------------------------------------------------
------------------------------------------------------------------------
------------------------------------------------------------------------
------------------------------------------------------------------------
------------------------------------------------------------------------
------------------------------------------------------------------------
------------------------------------------------------------------------
------------------------------------------------------------------------
------------------------------------------------------------------------
------------------------------------------------------------------------
-------------------
>gnl|onekp|SKQD_scaffold_2079957/1-237 Takakia_lepidozioides
------------------------------------------------------------------------
------------------------------------------------------------------------
------------------------------------------------------------------------
------------------------------------------------------------------------
------------------------------------------------------------------------
------------------------------------------------------------------------
------------------------------------------------------------------------
------------------------------------------------------------------------
------------------------------------------------------------------------
------------------------------------------------------------------------
------------------------------------------------------------------------
------------------------------------------------------------------------
------------------------------------------------------------------------
------------------------------------------------------------------------
------------------------------------------------------------------------
------------------------------------------------------------------------
------------------------------------------------------------------------
------------------------------------------------------------------------
-----------------------------------E------------------------AF--VP----LS
KAAEEAVDRALQNC-DRD----ESLVLHD----ISNIEVTRAVIQCL-LPGAWLNDEV--IN----VYME--
---------------LLKEREKREP-----------KK---------------------FSNCHFF---NTF
FYNKLYK---------------------------------DK-R-------------SYDYKAVRRWTTQKK
LG-----------YSLIDCDKILVPIHQD------------------IHWCLAVI-----------------
----------NMREKR------------------------F-EYLDSL-----K------------------
-----------GEDD---------NV-LQVLAR-----------------------------YIV-------
--DEAKDKRD--QVL-----------------------DVSKWERV----------FSDE------------
------------------------------------------IPEQLNGC-DCGMFML--------------
------------------------------------------------------------------------
----------------------KYADFYSR------------------------------------------
-----GG-------------P---------------------------------------------------
-----------------------------------------------------------------LC-----
------------------------------------------------------------------------
------------------------------------------------------FKQ-------AHMEYF--
------------------------------RRRT----VWE-------------------------------
----------------------------------------------------ILQLK---------------
---------------------------------AT-------------------------------------
------------------------------------------------------------------------
------------------------------------------------------------------------
------------------------------------------------------------------------
------------------------------------------------------------------------
------------------------------------------------------------------------
------------------------------------------------------------------------
------------------------------------------------------------------------
------------------------------------------------------------------------
------------------------------------------------------------------------
------------------------------------------------------------------------
------------------------------------------------------------------------
------------------------------------------------------------------------
------------------------------------------------------------------------
------------------------------------------------------------------------
------------------------------------------------------------------------
------------------------------------------------------------------------
------------------------------------------------------------------------
------------------------------------------------------------------------
------------------------------------------------------------------------
------------------------------------------------------------------------
------------------------------------------------------------------------
------------------------------------------------------------------------
------------------------------------------------------------------------
------------------------------------------------------------------------
------------------------------------------------------------------------
------------------------------------------------------------------------
------------------------------------------------------------------------
------------------------------------------------------------------------
------------------------------------------------------------------------
------------------------------------------------------------------------
------------------------------------------------------------------------
------------------------------------------------------------------------
-------------------
>gnl|onekp|PYHZ_scaffold_2075389/1-236 Isoetes_sp
------------------------------------------------------------------------
------------------------------------------------------------------------
------------------------------------------------------------------------
------------------------------------------------------------------------
------------------------------------------------------------------------
------------------------------------------------------------------------
------------------------------------------------------------------------
------------------------------------------------------------------------
------------------------------------------------------------------------
------------------------------------------------------------------------
------------------------------------------------------------------------
------------------------------------------------------------------------
------------------------------------------------------------------------
------------------------------------------------------------------------
------------------------------------------------------------------------
------------------------------------------------------------------------
------------------------------------------------------------------------
------------------------------------------------------------------------
------------------------------------------------------------AF--AP----LS
KEAEEEVRFALTTK-DRR----KVLVVHA----NSNVEITGAVIQCL-APGVWLNDDV--IN----VYME--
---------------LLKEREHREP-----------EN---------------------FLCCHFF---NTF
FYNKLFK---------------------------------DK-G-------------SYDYKAVRRWTTERR
IG-----------YKLNDCEKILVPIHKD------------------IHWCLAVI-----------------
----------DMKGQK------------------------L-EYLDSL-----G------------------
-----------GRDN---------NV-LKVLAR-----------------------------YIV-------
--DEVKDKSG--KDL-----------------------DVSSWTYD----------FPGD------------
------------------------------------------IPEQLNGC-DCGMFML--------------
------------------------------------------------------------------------
----------------------KYADFHSR------------------------------------------
-----GL-------------P---------------------------------------------------
-----------------------------------------------------------------LS-----
------------------------------------------------------------------------
------------------------------------------------------FTQ-------DDMDYF--
------------------------------RRRT----VYE-------------------------------
----------------------------------------------------IVKLK---------------
---------------------------------AT-------------------------------------
------------------------------------------------------------------------
------------------------------------------------------------------------
------------------------------------------------------------------------
------------------------------------------------------------------------
------------------------------------------------------------------------
------------------------------------------------------------------------
------------------------------------------------------------------------
------------------------------------------------------------------------
------------------------------------------------------------------------
------------------------------------------------------------------------
------------------------------------------------------------------------
------------------------------------------------------------------------
------------------------------------------------------------------------
------------------------------------------------------------------------
------------------------------------------------------------------------
------------------------------------------------------------------------
------------------------------------------------------------------------
------------------------------------------------------------------------
------------------------------------------------------------------------
------------------------------------------------------------------------
------------------------------------------------------------------------
------------------------------------------------------------------------
------------------------------------------------------------------------
------------------------------------------------------------------------
------------------------------------------------------------------------
------------------------------------------------------------------------
------------------------------------------------------------------------
------------------------------------------------------------------------
------------------------------------------------------------------------
------------------------------------------------------------------------
------------------------------------------------------------------------
------------------------------------------------------------------------
-------------------
>gnl|onekp|ZYCD_scaffold_2042826/1-238 Selaginella_acanthonota
------------------------------------------------------------------------
------------------------------------------------------------------------
------------------------------------------------------------------------
------------------------------------------------------------------------
------------------------------------------------------------------------
------------------------------------------------------------------------
------------------------------------------------------------------------
------------------------------------------------------------------------
------------------------------------------------------------------------
------------------------------------------------------------------------
------------------------------------------------------------------------
------------------------------------------------------------------------
------------------------------------------------------------------------
------------------------------------------------------------------------
------------------------------------------------------------------------
------------------------------------------------------------------------
------------------------------------------------------------------------
------------------------------------------------------------------------
----------------------------------AD------------------------AF--TR----LS
EEAEKAVDDALCSH-DRD----KVLVSHQ----QSNIDITGRIIECL-LPGVWLNDEV--IN----VYMD--
---------------LLKERELREP-----------DK---------------------FLRCHFF---NTF
FYNKLFK---------------------------------DR-G-------------RYDYKAVRRWTTQKR
LG-----------YSLLDCDKILVPVHQN------------------IHWCLAII-----------------
----------NLRERK------------------------F-EYLDSL-----K------------------
-----------GLDE---------DV-LDALAR-----------------------------YIV-------
--DEARDKSA--KVP-----------------------DVENWEHE----------YPTD------------
------------------------------------------IPEQLNGC-DCGMFML--------------
------------------------------------------------------------------------
----------------------KYADFHSR------------------------------------------
-----GA-------------P---------------------------------------------------
-----------------------------------------------------------------LS-----
------------------------------------------------------------------------
------------------------------------------------------FTQ-------EDMPYF--
------------------------------RRRT----VLE-------------------------------
----------------------------------------------------ILKLK---------------
---------------------------------AT-------------------------------------
------------------------------------------------------------------------
------------------------------------------------------------------------
------------------------------------------------------------------------
------------------------------------------------------------------------
------------------------------------------------------------------------
------------------------------------------------------------------------
------------------------------------------------------------------------
------------------------------------------------------------------------
------------------------------------------------------------------------
------------------------------------------------------------------------
------------------------------------------------------------------------
------------------------------------------------------------------------
------------------------------------------------------------------------
------------------------------------------------------------------------
------------------------------------------------------------------------
------------------------------------------------------------------------
------------------------------------------------------------------------
------------------------------------------------------------------------
------------------------------------------------------------------------
------------------------------------------------------------------------
------------------------------------------------------------------------
------------------------------------------------------------------------
------------------------------------------------------------------------
------------------------------------------------------------------------
------------------------------------------------------------------------
------------------------------------------------------------------------
------------------------------------------------------------------------
------------------------------------------------------------------------
------------------------------------------------------------------------
------------------------------------------------------------------------
------------------------------------------------------------------------
------------------------------------------------------------------------
-------------------
>gnl|onekp|ABIJ_scaffold_2006990/1-237 Selaginella_lepidophylla
------------------------------------------------------------------------
------------------------------------------------------------------------
------------------------------------------------------------------------
------------------------------------------------------------------------
------------------------------------------------------------------------
------------------------------------------------------------------------
------------------------------------------------------------------------
------------------------------------------------------------------------
------------------------------------------------------------------------
------------------------------------------------------------------------
------------------------------------------------------------------------
------------------------------------------------------------------------
------------------------------------------------------------------------
------------------------------------------------------------------------
------------------------------------------------------------------------
------------------------------------------------------------------------
------------------------------------------------------------------------
------------------------------------------------------------------------
-----------------------------------D------------------------AF--AR----LS
DEAEMAVESALYSK-SRQ----KVLVMHE----QSNIEITGAVMECL-RPGTWLNDEV--IN----VYME--
---------------LLKEREVREP-----------DK---------------------FLRCHFF---NTF
FYNKLFK---------------------------------DK-E-------------KYDYKAVRRWTTPKK
LG-----------YSLLDCDKIFVPIHKD------------------IHWCLGII-----------------
----------NIRDQK------------------------F-EYLDSL-----H------------------
-----------GIDE---------DV-LEVLSK-----------------------------YIV-------
--DEAKDKLA--KAL-----------------------DVSGWHRE----------CPED------------
------------------------------------------IPGQENGC-DCGMFMI--------------
------------------------------------------------------------------------
----------------------KYADFYSR------------------------------------------
-----GD-------------S---------------------------------------------------
-----------------------------------------------------------------LP-----
------------------------------------------------------------------------
------------------------------------------------------FAQ-------ENMAYF--
------------------------------RRRT----VWE-------------------------------
----------------------------------------------------ILRLK---------------
---------------------------------AT-------------------------------------
------------------------------------------------------------------------
------------------------------------------------------------------------
------------------------------------------------------------------------
------------------------------------------------------------------------
------------------------------------------------------------------------
------------------------------------------------------------------------
------------------------------------------------------------------------
------------------------------------------------------------------------
------------------------------------------------------------------------
------------------------------------------------------------------------
------------------------------------------------------------------------
------------------------------------------------------------------------
------------------------------------------------------------------------
------------------------------------------------------------------------
------------------------------------------------------------------------
------------------------------------------------------------------------
------------------------------------------------------------------------
------------------------------------------------------------------------
------------------------------------------------------------------------
------------------------------------------------------------------------
------------------------------------------------------------------------
------------------------------------------------------------------------
------------------------------------------------------------------------
------------------------------------------------------------------------
------------------------------------------------------------------------
------------------------------------------------------------------------
------------------------------------------------------------------------
------------------------------------------------------------------------
------------------------------------------------------------------------
------------------------------------------------------------------------
------------------------------------------------------------------------
------------------------------------------------------------------------
-------------------
>Selaginellamoellendorffii|93889/1-240
------------------------------------------------------------------------
------------------------------------------------------------------------
------------------------------------------------------------------------
------------------------------------------------------------------------
------------------------------------------------------------------------
------------------------------------------------------------------------
------------------------------------------------------------------------
------------------------------------------------------------------------
------------------------------------------------------------------------
------------------------------------------------------------------------
------------------------------------------------------------------------
------------------------------------------------------------------------
------------------------------------------------------------------------
------------------------------------------------------------------------
------------------------------------------------------------------------
------------------------------------------------------------------------
------------------------------------------------------------------------
------------------------------------------------------------------------
--------------------------------LQSD------------------------AF--TR----LS
DEEERAVESALYSK-SRQ----KVLVMHE----QSNIEITGAVMECL-RPGTWLNDEV--IN----LYME--
---------------LLKEREIREP-----------KK---------------------FLRCHFF---NTF
FYNKLFK---------------------------------DK-D-------------KYDYKAVRRWTTQKK
LG-----------YSLLDCDKIFVPIHKD------------------IHWCLAII-----------------
----------NIRDQK------------------------F-EYLDSL-----S------------------
-----------GIDE---------DV-LEVLSN-----------------------------YIA-------
--DEAKDKLG--KSI-----------------------DVSGWGKE----------YPED------------
------------------------------------------IPGQENGC-DCGMFMI--------------
------------------------------------------------------------------------
----------------------KYADFYSR------------------------------------------
-----GS-------------S---------------------------------------------------
-----------------------------------------------------------------LP-----
------------------------------------------------------------------------
------------------------------------------------------FTQ-------GDMEYF--
------------------------------RRRT----VWE-------------------------------
----------------------------------------------------ILRLK---------------
---------------------------------AT-------------------------------------
------------------------------------------------------------------------
------------------------------------------------------------------------
------------------------------------------------------------------------
------------------------------------------------------------------------
------------------------------------------------------------------------
------------------------------------------------------------------------
------------------------------------------------------------------------
------------------------------------------------------------------------
------------------------------------------------------------------------
------------------------------------------------------------------------
------------------------------------------------------------------------
------------------------------------------------------------------------
------------------------------------------------------------------------
------------------------------------------------------------------------
------------------------------------------------------------------------
------------------------------------------------------------------------
------------------------------------------------------------------------
------------------------------------------------------------------------
------------------------------------------------------------------------
------------------------------------------------------------------------
------------------------------------------------------------------------
------------------------------------------------------------------------
------------------------------------------------------------------------
------------------------------------------------------------------------
------------------------------------------------------------------------
------------------------------------------------------------------------
------------------------------------------------------------------------
------------------------------------------------------------------------
------------------------------------------------------------------------
------------------------------------------------------------------------
------------------------------------------------------------------------
------------------------------------------------------------------------
-------------------
>gnl|onekp|MFTM_scaffold_2001873/1-189 Pinus_jeffreyi
------------------------------------------------------------------------
------------------------------------------------------------------------
------------------------------------------------------------------------
------------------------------------------------------------------------
------------------------------------------------------------------------
------------------------------------------------------------------------
------------------------------------------------------------------------
------------------------------------------------------------------------
------------------------------------------------------------------------
------------------------------------------------------------------------
------------------------------------------------------------------------
------------------------------------------------------------------------
------------------------------------------------------------------------
------------------------------------------------------------------------
------------------------------------------------------------------------
------------------------------------------------------------------------
------------------------------------------------------------------------
------------------------------------------------------------------------
------------------------------------------------------------------------
-----------------------------------------------------LDTDV--ID----RYME--
---------------HIWKKLPKHKR----------------------------------ESCTYL---DCL
WFSMYLEEA--------------------------------------------------LSFNVLKWTKAKR
I---------------FTKQYVFIPIVHW------------------GHWNLLIL-----CHFGEDLSSEA-
--------------------------------RTP----CM-LLLDSL----KE------------------
-----------AD-PN--------RL-EPLIRK-----------------------------FLI-------
--DLHKEDGR--EDGDKIIAE-------------------------------------------------IP
LLVPE-------------------------------------VPQQTNGN-DCGVFLL--------------
------------------------------------------------------------------------
----------------------HFIDLFLQ------------------------------------------
-----SA-------------P--ENFS--------ISNG-----CYP--------------YF---------
-----------------------------------------------------------------LTKD---
--------------------------------------------------------W---------------
------------------------------------------------------FKS-------DEIE----
------------------------------------------------------------------------
------------------------------------------------------------------------
------------------------------------------------------------------------
------------------------------------------------------------------------
------------------------------------------------------------------------
------------------------------------------------------------------------
------------------------------------------------------------------------
------------------------------------------------------------------------
------------------------------------------------------------------------
------------------------------------------------------------------------
------------------------------------------------------------------------
------------------------------------------------------------------------
------------------------------------------------------------------------
------------------------------------------------------------------------
------------------------------------------------------------------------
------------------------------------------------------------------------
------------------------------------------------------------------------
------------------------------------------------------------------------
------------------------------------------------------------------------
------------------------------------------------------------------------
------------------------------------------------------------------------
------------------------------------------------------------------------
------------------------------------------------------------------------
------------------------------------------------------------------------
------------------------------------------------------------------------
------------------------------------------------------------------------
------------------------------------------------------------------------
------------------------------------------------------------------------
------------------------------------------------------------------------
------------------------------------------------------------------------
------------------------------------------------------------------------
------------------------------------------------------------------------
------------------------------------------------------------------------
------------------------------------------------------------------------
------------------------------------------------------------------------
-------------------
>gnl|onekp|TOXE_scaffold_2009581/1-253 Welwitschia_mirabilis
------------------------------------------------------------------------
------------------------------------------------------------------------
------------------------------------------------------------------------
------------------------------------------------------------------------
------------------------------------------------------------------------
------------------------------------------------------------------------
------------------------------------------------------------------------
------------------------------------------------------------------------
------------------------------------------------------------------------
------------------------------------------------------------------------
--------------------------ADKPL-----------------------------------------
------------------------------------------------------------------------
------------------------------------------------------------------------
------------------------------------------------------------------------
------------------------------------------------------------------------
------------------------------------------------------------------------
------------------------------------------------------------------------
-----------------------------------------------------EEKAVNQ------------
-------------------------------AIVND------------------------AF--TP----LN
DEDEADVLCALKGR-KRK----EVVVMHE----ESNIEITRELLQCL-LPGGWLNDEV--IN----LYLE--
---------------LLKEREQREP-----------SK---------------------FLKCHFF---NTF
FYKKLFN---------------------------------PK-S-------------GYDYKAVRRWTTKRK
IG-----------YCLSECTKIFIPIHQE------------------IHWCLGII-----------------
----------DLKARK------------------------F-QYLDSL-----K------------------
-----------GRDQ---------HV-MDVLPR-----------------------------YIK-------
--DEVKDKTG--QDV-----------------------DVSNWDKE----------FVQD------------
------------------------------------------LPEQENGW-DCGMFML--------------
------------------------------------------------------------------------
----------------------KYVDFYSR------------------------------------------
-----GL-------------P---------------------------------------------------
-----------------------------------------------------------------LL-----
------------------------------------------------------------------------
------------------------------------------------------FSQ-------ANMPYF--
------------------------------RMRT----AKE-------------------------------
----------------------------------------------------ILKLK---------------
---------------------------------AD-------------------------------------
------------------------------------------------------------------------
------------------------------------------------------------------------
------------------------------------------------------------------------
------------------------------------------------------------------------
------------------------------------------------------------------------
------------------------------------------------------------------------
------------------------------------------------------------------------
------------------------------------------------------------------------
------------------------------------------------------------------------
------------------------------------------------------------------------
------------------------------------------------------------------------
------------------------------------------------------------------------
------------------------------------------------------------------------
------------------------------------------------------------------------
------------------------------------------------------------------------
------------------------------------------------------------------------
------------------------------------------------------------------------
------------------------------------------------------------------------
------------------------------------------------------------------------
------------------------------------------------------------------------
------------------------------------------------------------------------
------------------------------------------------------------------------
------------------------------------------------------------------------
------------------------------------------------------------------------
------------------------------------------------------------------------
------------------------------------------------------------------------
------------------------------------------------------------------------
------------------------------------------------------------------------
------------------------------------------------------------------------
------------------------------------------------------------------------
------------------------------------------------------------------------
------------------------------------------------------------------------
-------------------
>gnl|onekp|BSNI_scaffold_2010282/1-236 Anthoceros_agrestis_B
------------------------------------------------------------------------
------------------------------------------------------------------------
------------------------------------------------------------------------
------------------------------------------------------------------------
------------------------------------------------------------------------
------------------------------------------------------------------------
------------------------------------------------------------------------
------------------------------------------------------------------------
------------------------------------------------------------------------
------------------------------------------------------------------------
------------------------------------------------------------------------
------------------------------------------------------------------------
------------------------------------------------------------------------
------------------------------------------------------------------------
------------------------------------------------------------------------
------------------------------------------------------------------------
------------------------------------------------------------------------
------------------------------------------------------------------------
------------------------------------------------------------AF--DA----LS
SEAEGRVNYALNSS-SRQ----AVLVFHE----NSNIEITGAVIRCL-LPGAWLNDEV--IN----LYME--
---------------LLKERELREP-----------KR---------------------FLTCHFF---NTF
FYNKLFK---------------------------------DK-Q-------------RYDYKAVRRWTSQKK
IG-----------YLLSECDKILVPVHQD------------------IHWCLAVV-----------------
----------NIRDKK------------------------V-EYLDSL-----K------------------
-----------GGDP---------NV-LQVLSR-----------------------------YFV-------
--DEVKDKSG--HHV-----------------------DVSDWVLS----------YPHD------------
------------------------------------------IPEQLNGC-DCGMFML--------------
------------------------------------------------------------------------
----------------------KYADFHSR------------------------------------------
-----GA-------------S---------------------------------------------------
-----------------------------------------------------------------LC-----
------------------------------------------------------------------------
------------------------------------------------------FSQ-------EHMDFF--
------------------------------RRKT----TWE-------------------------------
----------------------------------------------------ILQLI---------------
---------------------------------AT-------------------------------------
------------------------------------------------------------------------
------------------------------------------------------------------------
------------------------------------------------------------------------
------------------------------------------------------------------------
------------------------------------------------------------------------
------------------------------------------------------------------------
------------------------------------------------------------------------
------------------------------------------------------------------------
------------------------------------------------------------------------
------------------------------------------------------------------------
------------------------------------------------------------------------
------------------------------------------------------------------------
------------------------------------------------------------------------
------------------------------------------------------------------------
------------------------------------------------------------------------
------------------------------------------------------------------------
------------------------------------------------------------------------
------------------------------------------------------------------------
------------------------------------------------------------------------
------------------------------------------------------------------------
------------------------------------------------------------------------
------------------------------------------------------------------------
------------------------------------------------------------------------
------------------------------------------------------------------------
------------------------------------------------------------------------
------------------------------------------------------------------------
------------------------------------------------------------------------
------------------------------------------------------------------------
------------------------------------------------------------------------
------------------------------------------------------------------------
------------------------------------------------------------------------
------------------------------------------------------------------------
-------------------
>gnl|onekp|AWQB_scaffold_2000015/1-185 Picea_engelmanii
------------------------------------------------------------------------
------------------------------------------------------------------------
------------------------------------------------------------------------
------------------------------------------------------------------------
------------------------------------------------------------------------
------------------------------------------------------------------------
------------------------------------------------------------------------
------------------------------------------------------------------------
------------------------------------------------------------------------
------------------------------------------------------------------------
------------------------------------------------------------------------
------------------------------------------------------------------------
------------------------------------------------------------------------
------------------------------------------------------------------------
------------------------------------------------------------------------
------------------------------------------------------------------------
------------------------------------------------------------------------
------------------------------------------------------------------------
------------------------------------------------------------------------
------------------------------------VS----KLDK------HLDTNI--ID----KYME--
---------------QLWKNLPKAKQ----------------------------------ESCTFL---DCL
WFSMYLEEA--------------------------------------------------LSFNILKWTKAKS
I---------------FARQYVFIPIVHW------------------SHWNLLIL-----CHFGEDFGTHV-
--------------------------------RTP----CM-LLLDSL----KE------------------
-----------TN-PN--------RL-EPLIRK-----------------------------FLI-------
--EIHKAEGR--QDGDKIIAK-------------------------------------------------IP
LLVPE-------------------------------------VPQQTNGN-DCGVFLL--------------
------------------------------------------------------------------------
----------------------HFIDLFSQ------------------------------------------
-----SA-------------P--ENFS--------ISNG-----CYP--------------YF---------
-----------------------------------------------------------------L------
------------------------------------------------------------------------
------------------------------------------------------------------------
------------------------------------------------------------------------
------------------------------------------------------------------------
------------------------------------------------------------------------
------------------------------------------------------------------------
------------------------------------------------------------------------
------------------------------------------------------------------------
------------------------------------------------------------------------
------------------------------------------------------------------------
------------------------------------------------------------------------
------------------------------------------------------------------------
------------------------------------------------------------------------
------------------------------------------------------------------------
------------------------------------------------------------------------
------------------------------------------------------------------------
------------------------------------------------------------------------
------------------------------------------------------------------------
------------------------------------------------------------------------
------------------------------------------------------------------------
------------------------------------------------------------------------
------------------------------------------------------------------------
------------------------------------------------------------------------
------------------------------------------------------------------------
------------------------------------------------------------------------
------------------------------------------------------------------------
------------------------------------------------------------------------
------------------------------------------------------------------------
------------------------------------------------------------------------
------------------------------------------------------------------------
------------------------------------------------------------------------
------------------------------------------------------------------------
------------------------------------------------------------------------
------------------------------------------------------------------------
------------------------------------------------------------------------
------------------------------------------------------------------------
------------------------------------------------------------------------
-------------------
>gnl|onekp|TWUW_scaffold_2010990/1-236 Anthoceros_agrestis_A
------------------------------------------------------------------------
------------------------------------------------------------------------
------------------------------------------------------------------------
------------------------------------------------------------------------
------------------------------------------------------------------------
------------------------------------------------------------------------
------------------------------------------------------------------------
------------------------------------------------------------------------
------------------------------------------------------------------------
------------------------------------------------------------------------
------------------------------------------------------------------------
------------------------------------------------------------------------
------------------------------------------------------------------------
------------------------------------------------------------------------
------------------------------------------------------------------------
------------------------------------------------------------------------
------------------------------------------------------------------------
------------------------------------------------------------------------
------------------------------------------------------------AF--DA----LS
SEAEERVDYALNSS-PRQ----AVLVFHE----NSNIEITGTAIRCL-LPGAWLNDEV--IN----LYME--
---------------LLKERELREP-----------KR---------------------FLTCHFF---NTF
FYNKLFK---------------------------------DK-Q-------------RYDYKAVRRWTSQKK
IG-----------YLLSECDKILVPVHQD------------------IHWCLAVV-----------------
----------NIRDKK------------------------V-EYLDSL-----K------------------
-----------GGDP---------NV-LQVLSR-----------------------------YFV-------
--DEVKDKSG--HHV-----------------------DVSDWVLS----------YPHD------------
------------------------------------------IPEQLNGC-DCGMFML--------------
------------------------------------------------------------------------
----------------------KYADFHSR------------------------------------------
-----GA-------------S---------------------------------------------------
-----------------------------------------------------------------LC-----
------------------------------------------------------------------------
------------------------------------------------------FSQ-------EHMDFF--
------------------------------RRKT----TWE-------------------------------
----------------------------------------------------ILQLI---------------
---------------------------------AT-------------------------------------
------------------------------------------------------------------------
------------------------------------------------------------------------
------------------------------------------------------------------------
------------------------------------------------------------------------
------------------------------------------------------------------------
------------------------------------------------------------------------
------------------------------------------------------------------------
------------------------------------------------------------------------
------------------------------------------------------------------------
------------------------------------------------------------------------
------------------------------------------------------------------------
------------------------------------------------------------------------
------------------------------------------------------------------------
------------------------------------------------------------------------
------------------------------------------------------------------------
------------------------------------------------------------------------
------------------------------------------------------------------------
------------------------------------------------------------------------
------------------------------------------------------------------------
------------------------------------------------------------------------
------------------------------------------------------------------------
------------------------------------------------------------------------
------------------------------------------------------------------------
------------------------------------------------------------------------
------------------------------------------------------------------------
------------------------------------------------------------------------
------------------------------------------------------------------------
------------------------------------------------------------------------
------------------------------------------------------------------------
------------------------------------------------------------------------
------------------------------------------------------------------------
------------------------------------------------------------------------
-------------------
>gnl|onekp|RXRQ_scaffold_2024846/1-235 Phaeoceros_carolinianus
------------------------------------------------------------------------
------------------------------------------------------------------------
------------------------------------------------------------------------
------------------------------------------------------------------------
------------------------------------------------------------------------
------------------------------------------------------------------------
------------------------------------------------------------------------
------------------------------------------------------------------------
------------------------------------------------------------------------
------------------------------------------------------------------------
------------------------------------------------------------------------
------------------------------------------------------------------------
------------------------------------------------------------------------
------------------------------------------------------------------------
------------------------------------------------------------------------
------------------------------------------------------------------------
------------------------------------------------------------------------
------------------------------------------------------------------------
------------------------------------------------------------AF--DA----LS
SEAEGRVNYALNSS-SRQ----AVLVFHE----NSNIEITGAVIRCL-LPGAWLNDEV--IN----LYME--
---------------LLKERELREP-----------KR---------------------FLNCHFF---NTF
FYNKLFK---------------------------------DK-Q-------------RYDYKAVRRWTSRKK
IG-----------YLLSECDKILVPVHQN------------------IHWCLAVI-----------------
----------NVKDKK------------------------V-EYLDSL-----K------------------
-----------GGDP---------NV-LEVLSQ-----------------------------YFV-------
--DEVRDKSG--HDV-----------------------HVSDWKFS----------SPHD------------
------------------------------------------IPEQLNGC-DCGMFML--------------
------------------------------------------------------------------------
----------------------KYADFHSR------------------------------------------
-----GA-------------S---------------------------------------------------
-----------------------------------------------------------------LC-----
------------------------------------------------------------------------
------------------------------------------------------FSQ-------KHMDFF--
------------------------------RRKT----AWE-------------------------------
----------------------------------------------------ILQLT---------------
---------------------------------A--------------------------------------
------------------------------------------------------------------------
------------------------------------------------------------------------
------------------------------------------------------------------------
------------------------------------------------------------------------
------------------------------------------------------------------------
------------------------------------------------------------------------
------------------------------------------------------------------------
------------------------------------------------------------------------
------------------------------------------------------------------------
------------------------------------------------------------------------
------------------------------------------------------------------------
------------------------------------------------------------------------
------------------------------------------------------------------------
------------------------------------------------------------------------
------------------------------------------------------------------------
------------------------------------------------------------------------
------------------------------------------------------------------------
------------------------------------------------------------------------
------------------------------------------------------------------------
------------------------------------------------------------------------
------------------------------------------------------------------------
------------------------------------------------------------------------
------------------------------------------------------------------------
------------------------------------------------------------------------
------------------------------------------------------------------------
------------------------------------------------------------------------
------------------------------------------------------------------------
------------------------------------------------------------------------
------------------------------------------------------------------------
------------------------------------------------------------------------
------------------------------------------------------------------------
------------------------------------------------------------------------
-------------------
>gnl|onekp|RXRQ_scaffold_2024845/1-236 Phaeoceros_carolinianus
------------------------------------------------------------------------
------------------------------------------------------------------------
------------------------------------------------------------------------
------------------------------------------------------------------------
------------------------------------------------------------------------
------------------------------------------------------------------------
------------------------------------------------------------------------
------------------------------------------------------------------------
------------------------------------------------------------------------
------------------------------------------------------------------------
------------------------------------------------------------------------
------------------------------------------------------------------------
------------------------------------------------------------------------
------------------------------------------------------------------------
------------------------------------------------------------------------
------------------------------------------------------------------------
------------------------------------------------------------------------
------------------------------------------------------------------------
------------------------------------------------------------AF--DA----LS
SEAEGRVNYALNSS-SRQ----AVLVFHE----NSNIEITGAVIRCL-LPGAWLNDEV--IN----LYME--
---------------LLKEREVREP-----------KR---------------------FLTCHFF---NTF
FYNKLFK---------------------------------DK-Q-------------RYDYKAVRRWTSQKK
IG-----------YLLSECDKILVPVHQD------------------IHWCLAVV-----------------
----------NIRDKK------------------------V-EYLDSL-----K------------------
-----------GGDP---------NV-LQVLSR-----------------------------YFV-------
--DEVKDKSG--HHV-----------------------DVSDWELS----------YPHD------------
------------------------------------------IPEQLNGC-DCGMFML--------------
------------------------------------------------------------------------
----------------------KYADFHSR------------------------------------------
-----GA-------------S---------------------------------------------------
-----------------------------------------------------------------LC-----
------------------------------------------------------------------------
------------------------------------------------------FSQ-------EHMAFF--
------------------------------RRKT----TWE-------------------------------
----------------------------------------------------VLQLT---------------
---------------------------------AT-------------------------------------
------------------------------------------------------------------------
------------------------------------------------------------------------
------------------------------------------------------------------------
------------------------------------------------------------------------
------------------------------------------------------------------------
------------------------------------------------------------------------
------------------------------------------------------------------------
------------------------------------------------------------------------
------------------------------------------------------------------------
------------------------------------------------------------------------
------------------------------------------------------------------------
------------------------------------------------------------------------
------------------------------------------------------------------------
------------------------------------------------------------------------
------------------------------------------------------------------------
------------------------------------------------------------------------
------------------------------------------------------------------------
------------------------------------------------------------------------
------------------------------------------------------------------------
------------------------------------------------------------------------
------------------------------------------------------------------------
------------------------------------------------------------------------
------------------------------------------------------------------------
------------------------------------------------------------------------
------------------------------------------------------------------------
------------------------------------------------------------------------
------------------------------------------------------------------------
------------------------------------------------------------------------
------------------------------------------------------------------------
------------------------------------------------------------------------
------------------------------------------------------------------------
------------------------------------------------------------------------
-------------------
>gnl|onekp|ZFRE_scaffold_2020874/1-235 Phaeoceros_carolinianus_sporophyte_1575
------------------------------------------------------------------------
------------------------------------------------------------------------
------------------------------------------------------------------------
------------------------------------------------------------------------
------------------------------------------------------------------------
------------------------------------------------------------------------
------------------------------------------------------------------------
------------------------------------------------------------------------
------------------------------------------------------------------------
------------------------------------------------------------------------
------------------------------------------------------------------------
------------------------------------------------------------------------
------------------------------------------------------------------------
------------------------------------------------------------------------
------------------------------------------------------------------------
------------------------------------------------------------------------
------------------------------------------------------------------------
------------------------------------------------------------------------
------------------------------------------------------------AF--DA----LS
SEAEGRVNYALNSS-SRQ----ATLVFHE----NSNIEITGAVIRCL-LPGAWLNDEV--IN----LYME--
---------------LLKEREFREP-----------KR---------------------FLNCHFF---NTF
[truncated: 1,136,595 more chars]
