# Supplementary material for: Charting the evolutionary path of the SUMO modification system in plants reveals molecular hardwiring of development to stress adaptation
Source: Plant Cell. 2024 Jun 26;36(9):3131–44. doi: 10.1093/plcell/koae192 (PMC11371177; doi:10.1093/plcell/koae192)
Supplement: koae192_Supplementary_Data [file koae192_supplementary_data.zip › OTS_BMGE_Cleaned_sequences.fasta]

>Arabidopsisthaliana/AT1G60220
HFVQVDLECLAPRYLTSPVFFNTYFYRRWWKGIDLFIPIHELHWSLVIVCIPPQQKNDFDCGPFVLFFIKRFIEEAP
>Amborellatricopoda|ERN06626
DAVEIDMECLAPRYLSSPIFFSTYFYRRWWKGVNIFLPVHAQHWSLVIICIPPQQKNEYDCGLFVLYFIERFIEDAP
>Solanumlycopersum/Solyc04g026200.3.1
ESVEIDMESLAPEYLSSTIFFNTYFYRRWWKGVNIFLPIHELHWSLVIICIPPQQRNEYDCGLFVLFFMERFIDEVH
>Zosteramarina|Zosma68g00230.1
DFVEIEINCLKPKYLTSTIFFNTYFYRRWLKGVNIFLPIHGLHWSLAIICLPPQQKNEYDCGLFVLYFMERFIGEAP
>Oryzasativa|Os06t0487900-01 SUMO
NSIELDMKCLEPELLSSPIIFNTYFFRRWWKGVDIIIPVHAAHWSLVIICMPPQQDNEYDCGVFVLYYMRRFIEEAP
>Zosteramarina|Zosma96g00540.1
ECVEIDITCLDPRYLSSTIFFNTYFYRRWLKGVNIFLPIHGLHWSLVIICIPPQQTNEYDCGLFVLYFIERFIEDAP
>Gnetum montanum|TnS000702729t01
EVVELDMDCLKPCYLSSAIFLNTFFYRRWLKGINILMPVHAQHWSLAIISIPPQQQNEYDCGLFVLLFMERFILEAP
>Solanumlycopersum|Solyc05g005630.4.1
------MESLAPEYLSSTIFFNTYFYRRWWKGVNIFLPIHEHHWSLVIICIPPQQGNDYDCGLFVLFFMERFIAEVH
>Sphagnumfallax|Sphfalx06G092400.1.p
DAVEIDLQRLAPLFLNDTLFFNSFFYRKWTKGTNIFVPIHDLHWSLAVICFPPLQENESDCGLFLLRYIEKFVEKAP
>Salviniacucullata|Sacu_v1.1_s0207.g025803
EAVEVDLQHLAPLYLNDTVFFSCFFYRKWTKGLNIFVPIHDSHWSLAIICFRPRQDNEWDCGLFMLYYIERFVQDAP
>Anthocerospunctatus|Apun_evm.model.utg000126l.95.1
DAIEVDMQRLAPLFLNDTIFFNTFFYRKWTKGTNIFIPVHDLHWSLAIICLPPQQENESDCGLFLLHYIQRFIEDSP
>Anthocersoagrestis|AagrOXF_evm.model.utg000009l.371.
DAIEVDMQRLAPLFLNDTIFFNTFFYRKWTKGTNIFIPVHDLHWSLAIICLPPQQENESDCGLFLLHYIQRFIEDSP
>Anthocersoagrestis|AagrBONN_evm.model.Sc2ySwM_228.281.1
DAIEVDMQRLAPLFLNDTIFFNTFFYRKWTKGTNIFIPVHDLHWSLAIICLPPQQENESDCGLFLLHYIQRFIEDSP
>Physcomitriumpatens|Pp3c9_4420V3.1.p
DAVEIDLTRLEPLFLNDTIFFNSFFYRKWTKGTNIFVPIHDLHWSLAIICFPPLQDNESDCGLFLLHYIQKFVEYAP
>Marchantiapolymorpha|Mp2g26300.1 [MapolyID=Mapoly0025s0054.1]
EAVEVDLGRLAPLFLNDTIFFNSFFYRKWTKGTNVFVPIHDFHWSLAIICHPPQQDNESDCGLFLLHYIQCFLQEAP
>Physcomitriumpatens|Pp3c17_2400V3.1.p
DAVEIDIDRLNPMFLNDTIFFNSFFYRKWTRGTNIFVPIHDLHWSLAIICHPPLQENESDCGLFLLHYIQKFAECAP
>Physcomitriumpatens|Pp3c25_7310V3.1.p
EAVEIDIQRLEPLFLNDTIFFNSFFYRKWTRGINIIIPVHDLHWSLAIICFPPLQENESDCGLFLLHYIRKFVESAP
>Phycosmitriumpatens|Pp3c9_9780V3.1.p
DAVTIDVDVLRPMFLNDTIFFNSFFFRKWTRKVSLFIPVNQLHWSLIIVCH-PQQINHCDCGIYLLHYVELFLKGAP
>Selaginellamoellendorffii|402785
DPVTIDIDLLRPSFLNDTIFFNSFFFEKWTKKEDIFIPVSRLHWSLLVICYLPQQDNLHDCGLFLLHYVELFLERC-
>Sphagnumfallax|Sphfalx07G075500.1.p
DAVTIDIQRLKPKFLNDTIFFNSFFFKKWTRKVKLFIPVNQLHWSLIIICHPPQQDNLWDCGLFLLHYVDLFLKAAP
>klebsormidiumfiliculoides|kfl00244_0140_v1.1
DAVTIDLARLEPHFLNDTLIVNSFFFNKWTRKVDIIVPVNQLHWSLAIIVYPPQQDNHCDCGLFLLHYVEQFIADPP
>Chlorokybusatmosphyticus|Chrsp75S07589
YAVEVDLDRLGPCFLNDTIFFNSFFFKNWTKSVDI------LHWSLAIICHPPQQDNEYDCGLFLLHYMELFASNAP
>Anthocerosagrestis|AagrOXF_evm.model.utg000056l.23.2
DAIEVDMQRLTPLFLNDTIFFNTFFYRKWTKGTNIFIPVHDLHWSLAIICLPPQETGP--------QYL------SP
>Arabidopsisthaliana|AT1G10570.1
DLVQVDLKCLSPGYLTSPVFFNTFFYRRWWKGFDLFIPIHELHWSLVIICIPPQQKNDFDCGLFLLFFIRRFIEEAP
>Selaginellamoellendorffii|439571
DALEVDFSRLQPAFLNDTVFYSSFFFRKWTKGIDIFLPINDLHWSLAIVCFSPRQENEYDCGLFLLYYIKRFVETAP
>Sphagnumfallax|Sphfalx06G114600.1.
EAVEIDLLRLAPEFLNDTVFFNSFFYRKWTKGMNIFVPIHNLHWSLAIICFPPLQDNESDCGLFLLHYIELFVKDAP
>Physcomitriumpatens|Pp3c5_19870V3.1.
EAVEIDVQLLNPLFLNDTIFFNSFFYRKWTKGINIFVPVHSLHWSLAIICFPPLQENGSDCGLFLLYYIQKFVERAP
>Spirogloeamuscicola|SM000042S15357
DAVELDLQRLGPCFLNDTVFYNSFFF-KWTKGVDIFVPIHDLHWSLAIICFPPQQPNAYDCGCFLLHYVELFLQSAP
>Spirogloeamuscicola|SM000039S14475
DAVELDLQRLGPCFLNDTVFFNSFFF-KWTKGVDIFVPIHDLHWSLAIICFPPQQPNAYDCGCFLLHYVELFLQSVP
>Selaginellamoellendorffii|404271
EAVEVHLQCLAERYVNDTIVFNSFFFRKWTKGVDILMPVHQMHWSLVVVCF-PKQQNEYDCGLFMLHYIQQFLSKAP
>Physcomitriumpatens|Pp3c25_3200V3.1.p
DAVTIDIKILNPFFLNDTIFFNSFFFKKWTRKVNIFIPVNQLHWSLIIICHPPQQDNNCDCGLFLLHYVELFLKTAP
>Gnetummontanum|TnS000253779t01
DAVSIDIDLLQMDFINDTLFFNSFFFRKWTRKVDIFIPVNYYHWSVVIVCNPPQQDNGCDCGLFLLHYVERFLREAP
>Chlorokybusatmosphyticus|Chrsp4S06179
DAVTVDMERLAPSFLNDTLFFNSFFYRNWTRRIDIIVPINELHWSVAVICHPPQQDNYSDCGLFLLYYVERFCKD--
>Klebsormidiumnitens|kfl00016_0100_v1.1
ESIAIEVRCLAPGFLNDTIFLNSFFYRRWTKGIDLFVPIHDDHWTLAVICFPPLQQNDFDCGLFLLHSLETFVTTAP
>Physcomitriumpatens|Pp3c9_9860V3.1.p
DAVTIDVDVLRPMFLNDTIFFNSFFFRKWTRKVSLFIPVNQLHWSLIIVCH-PQQINHCDCGIYLLHYVELFLKGAP
>Charabrauni|g31692.t1
NSVQLQQQQQQQQGRKNRLKTNVFIINRATSAVSLSSPIHHLPWDIIVLCDPSEQRRSYLCNLFELFNTSLMLGVAT
>gnl|onekp|QSKP_scaffold_2010532 Polansia_trachysperma
DFVQVDIECLSPQYLTSPIFFNTYFYRRWWKDTDLFIPIHEVHWSLVIICIPPQQKNDYDCGLFVLFFMKRFIEVAP
>gnl|onekp|UPZX_scaffold_2004535 Cleome_viscosa
DVVQVDIECLLPQYLTSPIFFNTYFYRRWWKGTDLFIPIHEVHWSLVIICIPPQQKNDYDCGLFVLFFMKRFIEVAP
>gnl|onekp|RTTY_scaffold_2014393 Salvadora_sp
EFVQVDIECLSPEYITSPIFFNTYFYRRWWRGSDLFIPIHEMHWSLAIICIPPQQKNDYDCGLFVLFFMERFIKEAP
>gnl|onekp|UAXP_scaffold_2013752 Gyrostemon_ramulosus
EFVQIDMECLHPEYLTSPIFFNTYFYRRWWKGINLLIPIHELHWSLVIICIPPQQKNDYDCGLFVLFFIQRFIEEAP
>gnl|onekp|TZWR_scaffold_2007061 Arabis_alpina
DFVQVDLECLAPQFLTSPVFFNTYFYRRWWKGIDLFIPIHE------------------------------------
>gnl|onekp|CZPV_scaffold_2050841 Moringa_oleifera
ESVEIDIDCLAPEYLTSPIFFNTYFYRRWWKGVNILIPIHELHWSLVIICIPPQQKNDYDCGLFVLFFMKRFIEEAP
>gnl|onekp|SWPE_scaffold_2002722 Reseda_odorata
DFVQVDMECLSPEYLTSNIFFSTYFYRRWWKG-NLLIPIHEAHWSLVIICIPPQQKNDYDCGLFVLFFMERFIQMAP
>gnl|onekp|VMNH_scaffold_2005517 Sinapis_alba
HFVQVDLECLAPQFLTSPVFFNTYFYRRWWKGIDLFIPIHEVHWSLIIVCIPPQQKNDFDCGPFVLFFIKRFIEEAP
>gnl|onekp|VMNH_scaffold_2087569 Sinapis_alba
DLVQVDLKCLSPRYLTSPVFFNTFFYRRWWKGFDLFIPIHELHWSLVIICIPPHQMNDFDCGLFVLFFIQRFIEDAP
>gnl|onekp|THHD_scaffold_2013228 Elaeocarpus_sylvestris
ESVEIDIDCLAPEYLRSPVFFSTYFYRRWWKGVNILIPIHELHWSLVIICIPPQQKNDYDCGLFVLYFMERFIEEAP
>gnl|onekp|TJLC_scaffold_2005124 Nothofagus_obliqua
ESIEIDIDCLAPDHLTSPIFFNTYFYRRWWKGVNILIPIHEHHWSLVIICIPPQQKNDSDCGLFVLFFMKRFIEEAP
>gnl|onekp|OBTI_scaffold_2046547 Peganum_harmala
ECVEIDINNLAPTYLTSPIFFNTYFYRRWWKGVNILIPIHELHWSLVIICIPPQQKNEYDCGLFVLYFMERFIKDAP
>gnl|onekp|CSUV_scaffold_2062413 Cochlearea_officinalis
-------------------FFNTYFYRRWWKGVDLFVPIHELHWSLVIICIPPQQKNDFDCGPFVLFFIKRFIEEAP
>gnl|onekp|QUTB_scaffold_2017465 Aextoxicon_punctatum
ESVEIDIECLAPEYLSSTIFFNTYFYRRWWKGVNILLPIHEHHWSLVIICIPPQQKNDYDCGLFVLFFMERFIEEAP
>gnl|onekp|VNMY_scaffold_2019178 Bischofia_javanica
KSVEIDMDCLSPEFLTSPIFFNTFFYRRWWRGVNIFVPIHELHWSLVIICIPPQQKNDYDCGLFVLFFIERFIEQAP
>gnl|onekp|SVVG_scaffold_2072479 Fagus_sylvatica
ESIEIDIDCLAPEYLTSTIFFNTYFYRRWWKGVNILIPINELHWSLVIICIPPQQKNDSDCGLFVLFFMERFIEEAP
>gnl|onekp|GLVK_scaffold_2024417 Salix_eriocephala
ASVEIDMDCLAPEFLTSPIFFNTFFYRRWWKGVNILIPIHDLHWSLVIICFPPQQKNDYDCGLFVLFFMERFIQEAP
>gnl|onekp|DZTK_scaffold_2000571 Batis_maritima
EVVQIDMECLSPEYLNSPIFFNTYFYRRWWKGVNLLIPIHELHWSLVIICIPPQQKNDCDCGLFVLFFMERFIEEAP
>gnl|onekp|RPPC_scaffold_2005183 Erythroxylum_coca
ESVEIDINCLDPEYLTSPIVFNTFFYRRWWRGVNLLIPIHELHWSLVIICIPPQQTNDYDCGLFVLFFMERFIEEAP
>gnl|onekp|LNER_scaffold_2011343 Casuarina_glauca
ESIEIDIDCLVPGYLTSTIFLNTYFYRRWWKGVNILIPIHEVHWSLVIICIPPQQKNDSDCGLFVLFFMERFIEEAP
>gnl|onekp|YHXT_scaffold_2010166 Hamamelis_virginiana
ESVEIDIECLAPEYLTSTIFFNTYFYRRWWKGVNILLPIHELHWSLVIICIPPQQKNDYDCGIFVLFFMERFIEEAP
>gnl|onekp|UWFU_scaffold_2038321 Itea_virginica
ESVEIDIQCLAPEFLTSTIFFNTYFYRRWWKGVNIFIPIHELHWSLVIICISPQQRNDYDCGLFVLYFMQRFIEEAP
>gnl|onekp|VHZV_scaffold_2015552 Gleditsia_sinensis
ECVEIDIECLAPEFLTSTIFFNTYFYRRWWKGINILIPIHELHWSLVIISIPPQQKNEYDCGLFVLYFIERFIEEAP
>gnl|onekp|PTLU_scaffold_2025566 Staphylea_trifolia
EAVEIDLKCLAPEYLTSTIFFNTYFYRRWWKGVNIFIPIHELHWSLVIICIPPQQKNDYDCGLFVLFFIKRFIEEAP
>gnl|onekp|HQRJ_scaffold_2008752 Loropetalum_chinense
ESVEIDIDCLAPEYLTSTIFFNTYFYRRWWKGVNILLPIHELHWSLVIICIPPQQKNDYDCGIFVLFFMERFIEEAP
>gnl|onekp|TUHA_scaffold_2004377 Eschscholzia_californica
ESVELDIECLAPEFLSSTICFNTYFYRRWWRGVNILLPIHDLHWSLVIICIPPQQKNDFDCGIFVLFFTKRFIKEAP
>gnl|onekp|BEFC_scaffold_2002729 Manilkara_zapota
ESVEIDLECLAPEYLSSTICFNTYFYRRWWKGVNILLPIHELHWSLVIICIPPQQKNDYDCGLFVLFFMERFIDEAP
>gnl|onekp|VHZV_scaffold_2015553 Gleditsia_sinensis
ECVEIDIECLAPEFLTSTIFFNTYFYRRWWKGVNILIPIHELHWSLVIICIPPQQKNDYDCGLFVLYFIKRFIEEAP
>gnl|onekp|AUGV_scaffold_2012795 Capnoides_sempervirens
ESVEIDIECLAPEFLSSTIFFNTYFYRRWWKGVNILLPIHELHWSLVIICIPPQQKNDYDCGIFVLFFMERFIEEAP
>gnl|onekp|EDHN_scaffold_2054670 Ficus_religiosa
KSVEIDFDCLAPEYLTSTIFFNTYFYRRWWKGVNILIPINELHWSLVIICNPPQQKNEYDCGPFVLFFMERFIEDAP
>gnl|onekp|VVPY_scaffold_2009538 Croton_tiglium
GSVEIDMNCLAPEFLTSPIFFSTFFYRRWWKGVNIFIPIHDLHWSLVIICIPPQQKNDYDCGLFVLFFMERFIEEAP
>gnl|onekp|KYAD_scaffold_2054498 Celtis_occidentalis
EAVQIDFDCLAPQYLTSTIFFNTYFYRRWWKGVNILIPINELHWSLVIICIPPQQKNDYDCGLFVLFFMERFIEDAP
>gnl|onekp|DZTK_scaffold_2000572 Batis_maritima
EVVQIDMECLSPEYLNSPIFFNTYFYRRWWKGVNLLIPIHELHWSLVIICIPPQQKNDCDCGLFVLFFMERFIEEAP
>gnl|onekp|QICX_scaffold_2150217 Ailanthus_altissima
ESVEIDINHLAPEYLTSPIFFNTYFYRRWWKGVNILIPIHELHWSLVIICIPPQQKNDYDCGLFVLFFMERFIEEAP
>gnl|onekp|WZFE_scaffold_2196267 Ascarina_rubricaulis
ECVELDIECLAPKYLSSPIFFNTYFYRRWWKGVNIMLPIHAQHWSLVIICIPPQQKNEYDCGLFVLFFMERFIEEAP
>gnl|onekp|BSEY_scaffold_2013047 Daenikera_sp
AAVEIDITCLAPEYLSSTIFFNTYFYRRWWKGVNILIPIHELHWSLVIICIPPQQRNEYDCGLFVLFFMERFIEEAP
>gnl|onekp|FWCQ_scaffold_2013314 Garcinia_oblongiflolia
ESVEIDINCLEPEYLTSPIFFNTFFYRRWWKGINILIPIHELHWSLVIVCIPPQQKNDY---LFVLCFIERFIEDAP
>gnl|onekp|VFFP_scaffold_2047277 Acer_negundo
ESVEIDVTNLAPGYLTSPIFFNTYFYRRWWKGVNILIPIHELHWSLVIISIPPQQKNDYDCGLFVLFFMERFIEEAP
>gnl|onekp|MYZV_scaffold_2058364 Tropaeolum_peregrinum
EAVEIDINCLSPEYLTSTIIFNTYFYRRWWKGVNILIPIHELHWSLVIICIPPRQKNDYDC----------------
>gnl|onekp|WAXR_scaffold_2006308 Litchi_chinensis
ESVEIDINHLAPEYLTSPIFFNTYFYRRWWKGVNILIPVHELHWSLVIISIPPQQKNDYDCGLFVLYFMERFIEEAP
>gnl|onekp|NJKC_scaffold_2017894 Eschscholzia_californica
EAVELDIECLAPEFLSSTIFFNTYFYRRWWRGVNILLPIHDLHWSLVIICIPPQQKNDYDCGIFVLFFIERFIVEAP
>gnl|onekp|HAEU_scaffold_2054110 Berberidopsis_beckleri
ESVEIDIKCLDPEYLSSTIFFNTYFYRRWWKGVNILLPIHEHHWSLVIICIPPQQKNDYDCGLFVLFFMERFIEEAS
>gnl|onekp|LKKX_scaffold_2011782 Talinum_sp
ESLEIELKCLEPGCLTSTIFFNTYFYRRWWRGVNIFLPINENHWSLVIICIPPRQTNDYDCGLFVLYYIERFIKEAP
>gnl|onekp|FCCA_scaffold_2060260 Boswellia_sacra
ESVEIDINHLAPEYLTSPIFFNTYFYRRWWRGVNILIPIHELHWSLVIICIPPQQKNDYDCGLFVLFFMERFIEEAP
>gnl|onekp|VCCF_scaffold_2011489 Melia_azedarach
ESVEIDINHLAPEYLTSTIFFNTYFYRRWWRGVNIFIPIHELHWSLVIICIPPQQKNDYDCGLFVLFFMERFIEEAP
>gnl|onekp|OCTM_scaffold_2026926 Begonia_sp
ESIEIDIKCLDPEYLTSTIFFNTYFYRRWWKGVNIFIPIHELHWSLVIICMPPQQKNDCDCGLFVLFFIKRFIEEAP
>gnl|onekp|GSZA_scaffold_2008419 Lonicera_japonica
ESIEIDMECLAPEYLSSTIFFNTYFYRRWWKGVNILLPIHELHWSLVIICIPP----EYDCGLFVLFFMERFIEEAP
>gnl|onekp|ZCDJ_scaffold_2016867 Acacia_argyrophylla
HCVEIDKDCLAPEYLTSTIFFNTYFYRRWWKGTNILIPIHELHWSLVIISFPPQQKNEYDCGLFVLYFIERFIEEAP
>gnl|onekp|SIZE_scaffold_2058992 Passiflora_caerulea
ESVEIDINCLAPQFLTSPIFFNTFFYRRWWKGVNILIPIHELHWSLVIICIPPQQKNDYDCGLFVLYFMERFIEEAP
>gnl|onekp|BFJL_scaffold_2001389 Cornus_floridana
ESVEIDMECLAPEYLSSTVIFNTYFYRRWWKGVNILLPIHELHWSLVIICIPPQQRNDYDCGLFVLFFMERFIEDAP
>gnl|onekp|UFHF_scaffold_2016251 Galax_urceolata
ESIEIDMECLAPEFLSSTIFFNTYFYRRWWKGVTIFLPIHELHWSLVIICIPPQQRNDYDCGLFVLFFMERFIEEAP
>gnl|onekp|VUSY_scaffold_2019343 Nyssa_ogeche
ESVEIDMECLDPEYLSSTIFFNTYFYRRWWKGVNIFLPIHELHWSLVIICIPPQQRNEYDCGLFVLFFMERFIEEAP
>gnl|onekp|EZZT_scaffold_2008450 Passiflora_edulis
ESVEIDINCLAPQFLTSPIFFNTFFYRRWWKGVNILIPIHELHWSLVIICIPPQQKNDYDCGLFVLYFMERFIEEAP
>gnl|onekp|ATFX_scaffold_2044470 Muntingia_calabura
ESVEIDIESLAPQYLKSPVFFNTYFYRRWWKGVNILIPINECHWSLVIICIPPQQKNDYDCGLFVLFFMKRFIEEAP
>gnl|onekp|KKDQ_scaffold_2021863 Salix_viminalis
ASVEIDMDCLAPEFLTSPIFFNTFFYRRWWKGVNILIPIHDLHWSLVIICFPPQQKNDYDCGLFVLFFMERFIQEAP
>gnl|onekp|YDEH_scaffold_2018463 Argemone_mexicana
ESVELDIDCLAPEFLSSTIFFNTYFYRRWWKGVNILLPIHELHWSLVIICIPPQQKNDYDCGIFVLYFMERFIEEAP
>gnl|onekp|TVSH_scaffold_2009618 Bituminaria_bituminosa
ECVEIDTNCLAPEYLTSTIFFNTYFYRRWWKGVNILIPIHELHWSLVIICIPPQQKNDYDCGLFVLYFIERFMEEAP
>gnl|onekp|TJQY_scaffold_2008328 Kerria_japonica
QSVEIDIKCLDPECLTSTIFFNTFFYRRWWKGVNILIPIHELHWSLVIICIPPQQRNEYDCGLFVLFFMKRFIEEAP
>gnl|onekp|DFYF_scaffold_2016639 Ilex_sp
ESVEIDMECLAPEYLSSTIFFNTYFYRRWWKGVNILLPIHDLHWSLVIICIPPRQRNDHDCGVFVLFFMERFIQEAP
>gnl|onekp|UVDC_scaffold_2007692 Azadirachta_indica
ESVEIDINRLAPEYLTSTIFFNTYFYRRWWKGVNI-IPIHELHWSLVIICIPPQQKNDYDCGLFVLFFMERFIEEAP
>gnl|onekp|TIUZ_scaffold_2002126 Cunonia_capensis
ESVEIDMDCLAPEFLRSPVFFSTYFYRRWWKGVNILIPIHELHWSLVIICIPPQQKNDYDCGLFVLYFMERFIEEAP
>gnl|onekp|SFZX_scaffold_2042179 Cannabis_sativa
ECDVIDFDCLAPQYLASTIFFNTFFYRRWWKGVNIFVPINELHWSLAIICNPPQQRNDYDCGLFVLFFMERFIEDAP
>gnl|onekp|ZSSR_scaffold_2027131 Xanthicercis_zambesiaca
ESVEIDIDCLAPGYLTSNIFFNTYFYRRWWKGVNILIPIHELHWSLVIICIPPQQKNDYDCGLFVLYFIERFIEEAP
>gnl|onekp|DTOA_scaffold_2015542 Maesa_lanceolata
ESVEIDMDCLAPEYLSSTIFFNTYFYRRWWKSVNILLPVHELHWSLVIICIPPQQRNEYDCGLFVLFFMERFIDEAP
>gnl|onekp|LRTN_scaffold_2012584 Monotropa_uniflora
ESIEIDMECLAPQYLSSTIIFNTYFYRRWWKGVNILLPIHELHWSLVIICIPPQQRNAYDCGLFVLYFMERFINGAP
>gnl|onekp|DAYQ_scaffold_2008839 Mitella_pentandra
ESVEIDMECLAPEFLTSTIFFNTYFYRRWWKGVNIFIPIHELHWSLVIICIPPQQKNDSDCGLFVLYFMKRFIEEAP
>gnl|onekp|IHCQ_scaffold_2006479 Crossopetalum_rhacoma
ESVEIDINCLGPEYLTSPICFNTYFYRRWWKGVNILIPVHEVHWSLVIICIPPQQKNDSDCGLFVLFFMERFIDEAP
>gnl|onekp|RPPC_scaffold_2005186 Erythroxylum_coca
ESIEIDINCLGPEYLTSPIVFNTFFYRRWWRGVNLLIPIHELHWSLVIICIPPQQTNDYDCGLFVLFFMERFIEEAP
>gnl|onekp|RVGH_scaffold_2011300 Drypetes_deplanchei
ESVEIDMNCLAPEYLTSPIFFNTFFYRRWWKGVNILIPIHEFHWSLVIICIPPQQKNDYDCGLFVLFFMERFIEEAP
>gnl|onekp|YSRZ_scaffold_2014056 Fouqueria_macdougalli
EAVEIDMDYLAPEYLSSTIFFNTYFYRRWWKGVSILLPIHELHWSLIIICFPPQQRNDYDCGLFVLFFMERFIDQAP
>gnl|onekp|SALZ_scaffold_2015634 Pittosporum_resiniferum
ESVEINMECLAPEYLSSAIFFTTYVYRRWWKGVNILLPIHEHHWSLVIICIPPQQKNDYDCGVFVLFFIERFIEEAP
>gnl|onekp|LHDP_scaffold_2011482 Oenothera_gaura
GSVQIDIDCLAPEYLTSPIFFNTFFYRRWWKGVNILIPINELHWSLAIISIPPQQKNEYDCGLFVLYFMQRLIEEAT
>gnl|onekp|WVEF_scaffold_2014106 Rhamnus_caroliniana
EAVEIDIDCLAPQYLTSTIFFNTYFYRRWWKGVNILIPIHELHWSLVIICVPPQQKNDYDCGIFVLYFMERFIEEAP
>gnl|onekp|UZWG_scaffold_2007801 Castanea_pumila
ESIEIDINCLAPEYLTSTIFFNTYFYRRWWKGVNILIPIHELHWSLVIICIPPQQKNDSDCGLFVLFFMERFIEKAP
>gnl|onekp|IKFD_scaffold_2000594 Quassia_amara
ESVEIDINHLAPEYLTSPIFFNTYFYRRWWKGVNILIPIHELHWSLVIICIPPQQKNDYDCGLFVLFFMERFIEDAP
>gnl|onekp|LSLA_scaffold_2012271 Chamaseyce_mesebyranthemum
ESVEIDIDCLAPEFLTSEIFFTTFFYRRWWKGVNIFIPIHELHWSLVIICIPPQQRNDYDCGIFVLFFMERFIEEAP
>gnl|onekp|ATQZ_scaffold_2107135 Acacia_pycnantha
HCVEIDKDCLAPEYLTSTIFFNTYFYRRWWKGTNILIPIHELHWSLVIISFPPQQKNEYDCGLFVLYFIERFIEEAP
>gnl|onekp|QKMG_scaffold_2016547 Phoradendron_serotinum
EAVEIDLNDLAPDYLSSTIFFNTYFYRRWWKGVNILIPIHELHWSLLIICIPPQQRNEYDCGLFVLFFMERFMDGAP
>gnl|onekp|MGBF_scaffold_2065600 Acacia_pycnantha
HCVEIDKDCLAPEYLTSTIFFNTYFYRRWWKGTNILIPIHELHWSLVIISFPPQQKNEYDCGLFVLYFIERFIEEAP
>gnl|onekp|ERXG_scaffold_2064795 Eschscholzia_californica
EAVELDIECLAPEFLSSTIFFNTYFYRRWWRGVNILLPIHDLHWSLVIICIPPQQKNDYDCGIFVLFFIERFIVEAP
>gnl|onekp|WQUF_scaffold_2023672 Nepenthes_alata
ESVEIDLQCLAPQYLTSPIFFNTYFYRRWWRGVNILLPIHELHWSLAIICIPPQQDNDYDCGLFVLFFMERFIVVAP
>gnl|onekp|EDXZ_scaffold_2011560 Schlegelia_violacea
EAIEIDMGCLAPEYLSSTIFFNTYFYRRWWKGVNIFLPIHELHWSLVIICIPPQQRNEYDCGLFVLFFMERFIEEAP
>gnl|onekp|IHPC_scaffold_2075847 Platycodon_grandiflorus
KSVEIDMECLAPEFLSSPIFFNTYFYRRWWKGVNILLPVHEQHWSLVIICFPPQQRNDYDCGIFVLFFMERFIQEAP
>gnl|onekp|CPKP_scaffold_2022068 Lophophora_williamsii
ESLEIELKCLEPGCLTSTIFFNTYFYRRWWRGVNLFLPINENHWSLVIICIPPRQTNDYDCGLFVLYYMERFIKEAP
>gnl|onekp|CLMX_scaffold_2045424 Escallonia_rubra
ESVEIDLKCLAPEYLSSTIFFNTYFYRRWWKGVNIFLPIHELHWSLVIICIPPQQKNDYDCGLFVLFFMERFIEDAP
>gnl|onekp|CSUV_scaffold_2004805 Cochlearea_officinalis
DHVQVDFKCLSPGYLTSPVFFNTFFYRRWWKGLDLFIPIHELHWSIVIICIP-------------------------
>gnl|onekp|RKLL_scaffold_2019620 Copaifera_officianalis
EFVEIDIDCLAPEFLTSTIFFNTYFYRRWWKGVNILIPIHELHWSLAIICIPPQQKNDYDCGLFVLYFIQRFIEEAP
>gnl|onekp|IZLO_scaffold_2013657 Lobelia_siphilitica
EAVEIDMECLAPEFLSSPIFFNTYFY-------NILLPIHEQHWSLVIICFPPQQRNDYDCGIFVLFFMERFIEEAP
>gnl|onekp|CIAC_scaffold_2013841 Bergenia_sp
ESVEIDMECLAPEFLTSTIFFNTYFYRRWWKGVSIFIPIHELHWSLVIICIPPQQKNDYDCGLFVLYFMKRFIEEAP
>gnl|onekp|CLNU_scaffold_2015131 Escallonia_sp._cv._Newport
ESVEIDLKCLAPEYLSSTIFFNTYFYRRWWKGVNIFLPIHELHWSLVIICIPPQQKNDYDCGLFVLFFMERFIEDAP
>gnl|onekp|FGDU_scaffold_2012062 Syzygium_paniculatum
QSVEIDIECLAPGYLTSPIFFNTYFYRRWWKGVNIFIPIHELHWSLAIICIPPQQKNDYDCGLFVLHFMERFTEEAP
>gnl|onekp|ADHK_scaffold_2058986 Galax_urceolata
ESIEIDMECLAPEFLSSTIFFNTYFYRRWWKGVTIFLPIHELHWSLVIICIPPQQRNDYDCGLFVLFFMERFIEEAP
>gnl|onekp|ROLB_scaffold_2012545 Oenothera_elata
GSVQIDIDCLAPEYLTSPIFFNTFFYRRWWKGVNILIPINELHWSLAIISIPPQQKNEYDCGLFVLYFMQRLIEEAS
>gnl|onekp|KVFU_scaffold_2007098 Diospyros_malabarica
ESIEIDMECLAPEYLSSTIFFNTYFYRRWWKGVNILLPIHELHWSLVIICIPPQQKNDYDCGLFVLFFMERFIDEAP
>gnl|onekp|NMDZ_scaffold_2018267 Solanum_sisymbriifolium
ESVEIDMESLAPEYLSSTIFFNTYFYRRWWKGVNIFLPIHELHWSLVIICIPPQQRNEYDCGLFVLFFMERFIEEVH
>gnl|onekp|SXML_scaffold_2009076 Ilex_paraguariensis
ESVEIDMECLAPEYLSSTIFFSTYFYRRWWKGVNILLPIHDLHWSLVIICIPPRQRNDYDCGVFVLFFMEHFIQEAP
>gnl|onekp|QTJY_scaffold_2015636 Euptelea_pleiosperma
ESVELDLECLAPEFLSSTIFFNTYFYRRWWKGVNILLPIHELHWSLVIICIPPQQKNSYDCGIFVLFFMERFIEEAP
>gnl|onekp|OBPL_scaffold_2048272 Myristica_fragrans
EAVELDMDCLKPEFLSSTIFFNTYFYRRWWKGVNIFLPIHAEHWSLAIICIPPQQKNDFDCGLFVLYFMERFVEGAP
>gnl|onekp|WBOD_scaffold_2012099 Magnolia_grandiflora
ECVELDMECLSPEPLSSTIFFNTYFYRRWWKGVNIFLPIHAEHWSLAIICMPPQQKNDYDCGLFVLYFMERFIEEAP
>gnl|onekp|AJFN_scaffold_2002693 Mydocarpus_sp
KSVEIDMECLAPEYLSSPIFFTTYFYRRWWKGVNIFLPINEHHWSLVIICNPPQQKNKYDCGLFVLFFIERFIEEAP
>gnl|onekp|BFJL_scaffold_2001390 Cornus_floridana
ESVEIDMECLAPEYLSSTVIFNTYFYRRWWKGVNILLPIHELHWSLVIICIPPQQRNDYDCGLFVLFFMERFIEDAP
>gnl|onekp|BEFC_scaffold_2002731 Manilkara_zapota
ESVEIDLECLAPEYLSSTICFNTYFYRRWWKGVNILLPIHELHWSLVIICIPPQQKNDYDCGLFVLFFMERFIDEAP
>gnl|onekp|TTRG_scaffold_2004307 Lupinus_angustifolius
ECVEVDIDCLAPEYLTSTIFFNTFFYRRWWKGVNILIPIHELHWSLIIICIPPQQKNESDCGLFVLYFIQRFIEEAP
>gnl|onekp|AWJM_scaffold_2005011 Edgeworthia_papyrifera
ESVEIDLDCLAPGFLTSPVFFNTYFYRRWWRGINILIPVHELHWSLVIICIPPQQKNDYDCGLFVLYFMERFIEEAP
>gnl|onekp|HJMP_scaffold_2017587 Astragalus_membranaceus
ECVEIDIECLAPHYLTSTIFFNTYFYRRWWKGVNILIPIHELHWSLIIICIPPQQKNEYDCGLFVLYFIKRFMEEAP
>gnl|onekp|IEPQ_scaffold_2013784 Salix_dasyclados
ASVEIDMDCLAPEFLTSPIFFNTFFYRRWWKGVNILIPIHDLHWSLVIICFPPQQKNDYDCGLFVLFFMERFIQEAP
>gnl|onekp|OHAE_scaffold_2030792 Polygala_lutea
ESVELDIDCLAPEYLKSAIFFNTYFYRRWWKGVNILIPIHEFHWSLIIICIPPQQKNDYDCGLFVLFFIERFIDSAP
>gnl|onekp|HLJG_scaffold_2034374 Viburnum_odoratissimum
ESVEIDLECLAPEYLSSTIFFNTYFYRRWWKGVNILLPVHELHWSLVIICIPPQQKNEYDCGLFVLFFMERFIVGAP
>gnl|onekp|EDXZ_scaffold_2011562 Schlegelia_violacea
EAIEIDMGCLAPEYLSSTIFFNTYFYRRWWKGVNIFLPIHELHWSLVIICIPPQQRNEYDCGLFVLFFMERFIEEAP
>gnl|onekp|VLNB_scaffold_2022113 Gompholobium_polymorphum
ECVEIDIDCLAPQCLTSTIFFNTYFYRRWWKGVNILIPIHELHWSLIIICIPPQQRNVYDCGLFVLYFIQRFMEEAP
>gnl|onekp|UAXP_scaffold_2013751 Gyrostemon_ramulosus
-------------------FFNTYFYRRWWKGINLLIPIHELHWSLVIICIPPQQKNDYDCGLFVLFFIQRFIEEAP
>gnl|onekp|KVFU_scaffold_2007097 Diospyros_malabarica
ESIEIDMECLAPEYLSSTIFFNTYFYRRWWKGVNILLPIHELHWSLVIICIPPQQKNDYDCGLFVLFFMERFIDEAP
>gnl|onekp|UAXP_scaffold_2013753 Gyrostemon_ramulosus
-------------------FFNTYFYRRWWKGINLLIPIHELHWSLVIICIPPQQKNDYDCGLFVLFFIQRFIEEAP
>gnl|onekp|GAKQ_scaffold_2079982 Schlegelia_parasitica
EAIEIDMECLAPEYLSSTIFFNTYFYRRWWKGVNIFLPIHELHWSLVIICIPPQQRNEYDCGLFVLFFMERFIEEAP
>gnl|onekp|JETM_scaffold_2025538 Bauhinia_tomentosa
EAIEIDIECLAPEYLTCTIFFNTYFYRRWWKGVNILIPIHELHWSLVIICIPPQQMNDYDCGVFVLYFIERFIEDAP
>gnl|onekp|CZJT_scaffold_2017710 Portulaca_oleracea
ESLEIELKCLEPGCLTSTIFFNTYFYRRWWRGVNIFLPINENHWSLVIICIPPRQTNDYDCGLFVLYYMERFIKEAP
>gnl|onekp|ASMV_scaffold_2022447 Ilex_vomitoria
ESVEIDMECLAPEYLSSTIFFNTYFYRRWWKGVNILLPIHDLHWSLVIICIPPRQRNDYDCGVFVLFFMERFIQEAP
>gnl|onekp|PEZP_scaffold_2068712 Glycyrrhiza_glabra
ECVEIDIDCLAPEYLTSTIFFNTYFYRRWWKGVNILIPIHDLHWSLIIICIPPQQKNDYDCGLFVLYFIERFMEEAP
>gnl|onekp|JTRM_scaffold_2025154 Dipsacus_sativum
KSIEIDLECLDPQYLSSTIFFNTYFYRRWWKGVNLLLPVHELHWSLVIISIPPQQKNEYDCGLFVLYFMERFMEEAP
>gnl|onekp|CKDK_scaffold_2014672 Ochna_serrulata
DFVDIDMACLAPEFLSSSIFFNTFFYRRWWKGVNILIPIHELHWSLVIICIPPQQKNEYDCGLFVLYFMERFIEEAP
>gnl|onekp|WMUK_scaffold_2010096 Schizolaena_sp
DPVEINIDNLAPEYLSSTIFFNTYFYRRWWRGVNILIPIHELHWSLVIICIPPQQKNDSDCGLFVLYFMERFIEEAP
>gnl|onekp|DHPO_scaffold_2010545 Eupomatia_bennettii
ESVELDMECLNPEPLSSTIFFNTYFYRRWWKGINIFLPIHAEHWSLAIICMPPRQKNDYDCGLFVLYFMERFIEEAP
>gnl|onekp|CAQZ_scaffold_2014959 Symphoricarpos_sp
ESIEIDMECLAPEYLSSTIFFNTYFYRRWWKGVNILLPIHELHWSLMIICIPPQQKNEYDCGLFVLFFMERFIEEAP
>gnl|onekp|UDUT_scaffold_2003450 Larrea_tridentata
EAVEIDLECLSPEYLSSTIFFNTYFYRRWWKGVNILIPIHEQHWSLVIICIPPQQKNDYDCGLFVLYFMERFIEEAP
>gnl|onekp|SALZ_scaffold_2015635 Pittosporum_resiniferum
ESVEIDMECLAPEYLSSTIFFTTYFYRKWWKGVNILLPIHEQHWSLVIICIPPQQKNEYDCGLFVLFFMKRFIEDAP
>gnl|onekp|ALUC_scaffold_2055978 Ipomoea_quamoclit
DPIELDMECLAPEYLSSTIFFNTYFYRRWWKGVNLFLPIHELHWSLVIICIPPQQKNDYDCGPFVLFFIERFIDEVS
>gnl|onekp|TKEK_scaffold_2018029 Mansoa_alliacea
KATEIDMECLAPEYLSSTIFFNTYFYRRWWKGVNVFLPIHELHWSLIIICMPPQQRNEYDCGLFVLFFMERFIQEAP
>gnl|onekp|JEXA_scaffold_2015764 Impatiens_balsamifera
ESVEIDLECLAPEFLSSSIFFNTYFYRRWWKGVNILIPIHELHWSLVIICILPQQRNEYDCGVFVLYFMERFIDDAP
>gnl|onekp|ZVFS_scaffold_2008428 Lindenbergia_philippensis
EAIEIDMECLAPEYLSSTIFFNTYFYRRWWKGVNIFLPIHELHWSLIIICIPPQQRNEYDCGLFVLFFMERFIEEAP
>gnl|onekp|SLYR_scaffold_2023705 Cladrastis_lutea
--VEIDIDCLAPEYLTSTIFFNTYFYRRWWKGVNILIPIHELHWSLIIICIPPQQKNEYDCGLFVLYFIERFIEEAP
>gnl|onekp|QEHE_scaffold_2003078 Rauvolfia_tetraphyla
EAVEIDMECLAPEYLSSVIFFNTYFYRRWWKGVHILLPIHELHWSLVIICIPPQQRNDYDCGLFVLYFIKRFIEEAP
>gnl|onekp|JTQQ_scaffold_2069234 Glycyrrhiza_lepidota
ECVEIDIDCLAPEYLTSTIFFNTYFYRRWWKGVNILIPIHDLHWSLIIICIPPQQKNDYDCGLFVLYFIERFMEEAP
>gnl|onekp|QDVW_scaffold_2001279 Saruma_henryi
EAVELDVECLNPGPLSSPVFFNTYFYRRWWKGINIFLPIHAQHWSLVIICIPPQQKNDYDCGLFVLYFMERFIMEAP
>gnl|onekp|BNTL_scaffold_2003755 Souroubea_exauriculata
ESVEIDMDCLAPEFLSSTIFFNTYFYRRWWKGVNILVPIHELHWSLVIICIPPQQRNDYDCGLFVLFFMERFIVDAP
>gnl|onekp|EQYT_scaffold_2001247 Oenothera_berlandieri
GSVQIDIDCLAPEYLTSPIFFNTFFYRRWWKGVNILIPINELHWSLAIISIPPQQKNEYDCGLFVLYFMQRLIEEAT
>gnl|onekp|XZPP_scaffold_2007583 Oenothera_speciosa
GSVQIDIDCLAPEYLTSPIFFNTFFYRRWWKGVNILIPINELHWSLAIISIPPQQKNEYDCGLFVLYFMQRLIEEAT
>gnl|onekp|NEBM_scaffold_2000837 Syzygium_macranthum
QSVEIDIECLAPEYLTSPIFFNTYFYRRWWKGVNIFIPIHELHWSLAIICIPPQQKNDYDCGLFVLHFMERFTEEAP
>gnl|onekp|JHCN_scaffold_2087195 Oxalis_sp
ESVEIDMDCLAPEYLSSPVVFNTYFYRRWWKGVDLLIPIHDLHWSLVIICVRPQQKNDYDCGLFVLYFMERFIEEAP
>gnl|onekp|JKNQ_scaffold_2012694 Oenothera_suffulta_suffulta
GSVQIDLDCLAPEYLTSPIFFNTFFYRRWWKGVNVLIPINELHWSLAIISIPPQQKNEYDCGLFVLYFMQRLIEEAT
>gnl|onekp|OINM_scaffold_2146227 Hydrocotyle_umbellata
ESVEIDLQCLAPEYLSSTIFFTTYFYRRWWKGVNILLPINEHHWSLVIICIPPQQKNEYDCGLFVLFFMERFIEEAP
>gnl|onekp|BNDE_scaffold_2022695 Hypericum_perforatum
EAVEIDMCCLAPEYLTSPICFNTFFYRKWWKGVDILIPIHDLHWSLVIVCIPPQQKNEYDCGLFVLFFMERFMEEAP
>gnl|onekp|RLZU_scaffold_2013484 Oenothera_speciosa
GSVQIDIDCLAPEYLTSPIFFNTFFYRRWWKGVNILIPINELHWSLAIISIPPQQKNEYDCGLFVLYFMQRLIEEAT
>gnl|onekp|VTOK_scaffold_2028541 Orobanche_fasciculata
QAVEIDMECLAPEYLSSTIFFNTYFYRRWWKGVNIFLPIHELHWSLIIICIPPQQRNEYDCGLFVLFFMERFLEEAP
>gnl|onekp|EDBB_scaffold_2014417 Polyscias_fruticosa
ESVEIDMQCLAPEYLSSTIFFTTYFYRRWWKGVNILLPIHEHHWSLVIICIPPQQKNEYDCGLFVLFFMERFIEEAP
>gnl|onekp|PXYR_scaffold_2020140 Euphorbia_pekinensis
EVVEINIKCLDPDFLTSEIFFNTFFYRRWWKGVNLFIPINELHWSLVIICIPPQQKNDSDCGLFVLYFMERFIKEAP
>gnl|onekp|QACK_scaffold_2077607 Helwingia_japonica
ETVEIDMECLAPEFLSSTIFFNTYFYRRWWKGVNILLPIHDLHWSLVIICIPPQQKNDYDCGVFVLFFMEHFIQNAP
>gnl|onekp|EDXZ_scaffold_2011561 Schlegelia_violacea
EAIEIDMGCLAPEYLSSTIFFNTYFYRRWWKGVNIFLPIHELHWSLVIICIPPQQRNEYDCGLFVLFFMERFIEEAP
>gnl|onekp|SALZ_scaffold_2015636 Pittosporum_resiniferum
ESVEINMECLAPEYLSSAIFFTTYVYRRWWKGVNILLPIHEHHWSLVIICIPPQQKNDYDCGVFVLFFIERFIEEAP
>gnl|onekp|MQIV_scaffold_2011888 Phyla_dulcis
DVVEIDLDCLAPEYLSSTIFFSTYFYRRWWKGVNIFLPIHELHWSLIIICIPPQQKNEYDCGLFVLFFIERFIAEAP
>gnl|onekp|GVCB_scaffold_2007817 Oenothera_affinis
GSVQIDIDCLAPEYLTSPIFFNTFFYRRWWKGVNILIPIHELHWSLAIICVPPQQKNDYDCGLFVLYFMQRFMEEAP
>gnl|onekp|SEMK_scaffold_2011781 Oenothera_grandis
GSVQIDIDCLAPEYLTSPIFFNTFFYRRWWKGVNILIPIHELHWSLAIICVPPQQKNDYDCGLFVLYFMQRFMEEAP
>gnl|onekp|ROLB_scaffold_2012785 Oenothera_elata
DSVEIDKKCLDPEFLTSPIFFNTYFYRRWWKGVNILIPIHELHWSLAIICVPPQQKNDYDCGLFVLYFMQRFMEEAP
>gnl|onekp|CVDF_scaffold_2104216 Simmondsia_chinensis
ESVEIDIKCLDPKFMSSTIFFNTYFYRRWWRGVNIFIPIHDQHWSLVIICIPPQQNNEYDCGLFVLFFMERFIEKAP
>gnl|onekp|GZUR_scaffold_2008499 Oenothera_grandiflora
GSVQIDIDCLAPEYLTSPIFFNTFFYRRWWKGVNILIPIHELHWSLAIICVPPQQKNDYDCGLFVLYFMQRFMEEAP
>gnl|onekp|ERXG_scaffold_2012676 Eschscholzia_californica
--VELDIECLAPEFLSSTICFNTYFYRRWWRGVNILLPIHDLHWSLVIICIPPQQKNDFDCGIFVLFFTKRFIKEAP
>gnl|onekp|WMUK_scaffold_2010095 Schizolaena_sp
DPVEINIDNLAPEYLSSTIFFNTYFYRRWWRGVNILIPIHELHWSLVIICIPPQQKNDSDCGLFVLYFMERFIEEAP
>gnl|onekp|VYLQ_scaffold_2011632 Cassytha_filiformis
EAVELDLDCLKPGNLTSPIFFNTYFYRRWWKGIDLFLPIHANHWSLAIICIPPQQKNDSDCGLFLLYFIERFLEEAP
>gnl|onekp|AJFN_scaffold_2002694 Mydocarpus_sp
KSVEIDMECLAPEYLSSPIFFTTYFYRRWWKGVNIFLPINEHHWSLVIICNPPQQKNKYDCGLFVLFFIERFIEEAP
>gnl|onekp|XVJB_scaffold_2014408 Morus_nigra
ESVEIDFDCLAPEYLTSTIFFNTYFYRRWWKGVNILIPINELHWSLVIICNPPQQKNEYDCGLFVLFFMERFIEDAP
>gnl|onekp|GBVZ_scaffold_2009588 Thalictrum_thalictroides
ECVELDIKCLAPQFLSSTVFFNTYFYRRWWKGVNLLLPIHEYHWSLVIICLPPQQKNDYDCGIFVLYYMERFIDEVP
>gnl|onekp|VUGF_scaffold_2001172 Punica_granatum
GSVEIDLDCLKPEYLTSTIFFNTYFYRRWWKGVNILIPIHDLHWSLAIICVPPQQKNDYDCGLFVLYFMERFIEEAP
>gnl|onekp|CWLL_scaffold_2151808 Schlegelia_parasitica_B
EAIEIDMECLAPEYLSSTIFFNTYFYRRWWKGVNIFLPIHELHWSLVIICIPPQQRNEYDCGLFVLFFMERFIEEAP
>gnl|onekp|UTQR_scaffold_2084838 Tabebuia_umbellate
KATEIDMECLAPEYLSSTIFFNTYFYRRWWKGVNIFLPIHEVHWSLIIICMPPQQRNDYDCGLFVLYFMERFIEEAP
>gnl|onekp|SEMK_scaffold_2011780 Oenothera_grandis
GSVQIDIDCLAPEYLTSPIFFNTFFYRRWWKGVNILIPINELHWSLAIISIPPQQKNEYDCGLFVLYFMQRLIEEAS
>gnl|onekp|MLUJ_scaffold_2011151 Oenothera_biennis
GSVQIDIDCLAPEYLTSPIFFNTFFYRRWWKGVNILIPINELHWSLAIISIPPQQKNEYDCGLFVLYFMQRLIEEAS
>gnl|onekp|KPUM_scaffold_2002376 Exacum_affine
EAVEIDMKCLAPEYLSSTIFFSTYFYRRWWKGVNIFIPIHELHWSLLIICIPPQQRNDYDCGLFVLFFMKRFIDEAP
>gnl|onekp|AKRH_scaffold_2014184 Gylcine_soja
ECVEIDTNCLAPEYLTSTIFFNTYFYRRWWKGVNILIPIHELHWSLIIICIPPQQKNDYDCGLFVLYFIERFMEEAP
>gnl|onekp|XZPP_scaffold_2008256 Oenothera_speciosa
DSVEIDKKCLDPEYLTSPIFFNTYFYRRWWKGVNILIPIHELHWSLAIICVPPQQKNDYDCGLFVLYFMQRFMEVAP
>gnl|onekp|XNLP_scaffold_2007555 Manihot_grahamii
-----------------PIFFNTFFYRRWWKGVNIFIPIHELHWSLVIICIPPQQKNEYDCGLFVLFFMERFIEEAP
>gnl|onekp|DMLT_scaffold_2010472 Vitex_agnus_castus
EAYEIDLECLAPEYLSSPIFFNTYFYRRWWKGVNIFLPIHELHWSLVIICIPPQQKNEYDCGLFVLFFMERFIEEVP
>gnl|onekp|XZAQ_scaffold_2013093 Oenothera_speciosa
DSVEIDKKCLDPEYLTSPIFFNTYFYRRWWKGVNILIPIHELHWSLAIICVPPQQKNDYDCGLFVLYFMQRFMEVAP
>gnl|onekp|ZBVT_scaffold_2011553 Chrysobalanus_icaco
GCVEIDMKCLDPEFLTSPIFFNTFFYRRWWKGVNIFIPIHKHHWSLVVICIPPQQKNDYDCGLFVLFFMERFIDQFS
>gnl|onekp|FALI_scaffold_2022131 Calycanthus_floridus
EAVELDLDCLNPEPLSSPIVFNTYFYRRWWKGVNIFLPIHALHWSLAIICIPPQQKNDFDCGLFVLYFMERFIEEAP
>gnl|onekp|GZUR_scaffold_2008500 Oenothera_grandiflora
GSVQIDIDCLAPEYLTSPIFFNTFFYRRWWKGVNILIPINELHWSLAIISIPPQQKNEYDCGLFVLYFMQRLIEEAS
>gnl|onekp|GRFT_scaffold_2018345 Buddleja_sp
RAVDIDMECLSPQYLSSTIFFNTYFYRRWWKGVNLFLPIHELHWSLVIICIPPQQRNEYDCGLFVLYFIERFIEEAP
>gnl|onekp|DZLN_scaffold_2005222 Oenothera_picensis
GSVQIDIDCLAPEYLTSPIFFNTFFYRRWWKGVNILIPINELHWSLAIISIPPQQKNEYDCGLFVLYFMQRLIEEAS
>gnl|onekp|WKCY_scaffold_2007522 Urtica_dioica
ESVEIDFDCLAPEYLRSNIFFNTYFYRRWWKGINLLIPINAVHWSLVIICNPPQQKNDYDCGLFVLYFMERFIEETP
>gnl|onekp|AJBK_scaffold_2008320 Oenothera_elata
GSVQIDIDCLAPEYLTSPIFFNTFFYRRWWKGVNILIPINELHWSLAIISIPPQQKNEYDCGLFVLYFMQRLIEEAS
>gnl|onekp|GETL_scaffold_2017062 Pogostemon_sp
EAIDIDVECLAPAYLSSPIFFNTFFYRRWWKGVNIFLPIHENHWSLVIICMPPQQPNEYDCGVFVLYFMECFLEHAN
>gnl|onekp|KNMB_scaffold_2013273 Lathyrus_sativus
ECVEVDMECLAPEYLTSTIFFNTYFYRRWWKGVNILIPIHQLHWSLSIICFPPQQKNEYDCGLFVLYFIKRFMEEAP
>gnl|onekp|SERM_scaffold_2011192 Sarcodes_sanguinea
ESIEIDMDCLAPQYLSSTIFFSTYFYRRWWKGVSILLPIHELHWSLVIICIPPQQRNDYDCGLFVLYFMERFIDVAP
>gnl|onekp|CJGZ_scaffold_2011112 Oenothera_nana
GSVQIDIDCLAPEYLTSPIFFNTFFYRRWWKGVNILIPIHELHWSLAIICVPPQQKNDYDCGLFVLYFMQRFMEEAP
>gnl|onekp|IDAU_scaffold_2008470 Oenothera_elata_hookeri
DSVEIDKKCLDPEFLTSPIFFNTYFYRRWWKGVNILIPIHELHWSLAIICVPPQQKNDYDCGLFVLYFMQRFMEEAP
>gnl|onekp|ODDO_scaffold_2019028 Ardisia_humilis
ESVEIDLQCLAPQFLSSTIFFNTYFYRRWWKGVDILLPIHELHWSLVIICIPPQQRNDYDCGLFVLYFMERFIVGAP
>gnl|onekp|NJKC_scaffold_2011864 Eschscholzia_californica
ESVELDIECLAPEFLSSTICFNTYFYRRWWRGVNILLPIHDLHWSLVIICIPPQQKNDFDCGIFVLFFTKRFIKEAP
>gnl|onekp|QRNU_scaffold_2009986 Sambucus_canadensis
KSVEIDLNCLAPEYLSSTIFFNTYFYRRWWKGVNILLPVHELHWSLVIICIPPQQKNDYDCGLFVLFFMERFIKQAP
>gnl|onekp|NEBM_scaffold_2000836 Syzygium_macranthum
QSVEIDIECLAPEYLTSPIFFNTYFYRRWWKGVNIFIPIHELHWSLAIICIPPQQKNDYDCGLFVLHFMERFTEEAP
>gnl|onekp|FCEL_scaffold_2022355 Phormium_tenax
ECVELDLKCLKPQYLTSPIFFNTFFYRRWWKGVNIFLPIHGMHWSLVIICIPPQQKNEYDCGLFVLYFMERFIDEAP
>gnl|onekp|LAPO_scaffold_2001329 Draba_oligosperma
DLVQLDLKCLSPRYLTSPVFFNTFFYRRWWKGFDLFIPIHELHWS--IICIPPQQKND-------------------
>gnl|onekp|FXJC_scaffold_2012105 Oenothera_rosea
GSVQIDIDCLAPEYLTSPIFFNTFFYRRWWKGVNILIPINELHWSLAIISIPPQQKNEYDCGLFVLYFMQRLIEEAT
>gnl|onekp|PUDI_scaffold_2009591 Daphne_geraldii
ESVEIDLDCLEPGLLTSRVFFNTFFYRRWWKGINILIPVHELHWSLVIICIPPQQKNDYDCGLFVLYFMERFIEEAP
>gnl|onekp|WUZV_scaffold_2004080 Lindenbergia_philippensis
EAIEIDMECLAPEYLSSTIFFNTYFYRRWWKGVNIFLPIHELHWSLIIICIPPQQRN-YDCGLFVLFFMERFIEEAP
>gnl|onekp|EMAL_scaffold_2087636 Ehretia_acuminata
EAMEIDLECLAPEHVSSTIFFNTYFYRRWWKGVKLFLPIHELHWSLVIICIPPQQRNDYDCGLFVLSFIEHFLEKAP
>gnl|onekp|JOPH_scaffold_2015969 Psychotria_ipecacuanha
GSVEIDLDCLAPEYLSSTIFFITYFYRRWWKGVNIFLPIHELHWSLVIICIPPQQRNDYDCGLFVLFFMKRFIEEAP
>gnl|onekp|CWYJ_scaffold_2017370 Heracleum_lanatum
ESVEIDVQCLAPEYLSSTIFFTTYFYRRWWKGVNIFLPIHEHHWSLVIICIPPQQKDEYDCGLFVLLFMQRFIEEAP
>gnl|onekp|AVJK_scaffold_2026578 Cavendishia_cuatrecasasii
-SIEIDLECLNPQYLSSTIFFNTYFYRRWWKGVNILLPIHEVHWSLVIICIPPQQRNDYDCGLFVLYFMERFIDEAP
>gnl|onekp|XNLP_scaffold_2007556 Manihot_grahamii
-----------------PIFFNTFFYRRWWKGVNIFIPIHELHWSLVIICIPPQQKNEYDCGLFVLFFMERFIEEAP
>gnl|onekp|OOSO_scaffold_2015372 Helonias_bullata
ESIELDIECLNPEYLSSPIFFNTYFFRRWW--VNIFLPIHKWHWSLVIICIPPQQKNEYDCGLFVLYFMERFIEEAP
>gnl|onekp|LKKX_scaffold_2011781 Talinum_sp
ESLEIELKCLERGCLTSTIFFNTYFYRRWWRGVNIFLPINENHWSLVIICIPPRQTNDYDCGLFVLYYIERFIKEAP
>gnl|onekp|MGBF_scaffold_2012506 Acacia_pycnantha
ESVEIDMVCLAPGYLTSPIFLNTYFYRRWWKGVNILIPIHELHWSLAIICIPPQQKNDYDCGLFVLYFIKRFIEEAP
>gnl|onekp|BQEQ_scaffold_2014090 Psychotria_ipecacuanha
GSVEIDLDCLAPEYLSSTIFFITYFYRRWWKGVNIFLPIHELHWSLVIICIPPQQRNDYDCGLFVLFFMKRFIEEAP
>gnl|onekp|BSVG_scaffold_2079042 Gyrocarpus_americanus
EAVELDLDCLNPGHLSSPIFFNTYFYRRWWKGVAIFLPIHAEHWSLVIICIPPQQKNDSDCGLFVLYFMERFIMEAP
>gnl|onekp|ATYL_scaffold_2016850 Scutellaria_montana
EAIEIDMECLAPEYLSSSIFFNTYFYRRWWKGVNIFIPIHELHWSLVIICIPPQQKNEYDCGIFVLFFMERFIDEAP
>gnl|onekp|QZZU_scaffold_2007183 Pyrenacantha_malvifolia
ESVELDIACLAPEYLSSAVVFNTYFYRRWWKGVNILLPINELHWSLVIICNPPQQNNDYDCGVFVLYFMERFFQDAP
>gnl|onekp|WWQZ_scaffold_2007992 Medinilla_magnifica
GSVEIDVACLDPKYLTSPIFFNTYFYRRWWKGVNIFIPIHELHWSLAIICFPPQQDNVYDCGLFVLYFMERFIEEAP
>gnl|onekp|ONZG_scaffold_2011978 Oenothera_laciniata
GSVQIDIDCLAPEYLTSPIFFNTFFYRRWWKGVNILIPINELHWSLAIISIPPQQKNEYDCGLFVLYFMQRLIEEAS
>gnl|onekp|AJBK_scaffold_2006847 Oenothera_elata
DSVEIDKKCLDPEFLTSPIFFNTYFYRRWWKGVNILIPIHELHWSLAIICVPPQQKNDYDCGLFVLYFMQRFMEEAP
>gnl|onekp|YRHD_scaffold_2010476 Antirrhinum_braun
EAIEIDMKCLAPEFLSSTIFFNTYFYRRWWKGVNIFLPIHELHWSLVIICIPPQQKNDYDCGLFVLFFMERFIDDAP
>gnl|onekp|FGRF_scaffold_2016591 Asparagus_densiflorus
EAIELDIKCLGPEYLISPIFFNTYFFRRWWKGVNIFLPIHGMHWSLVIICIPPQQKNAYDCGLFVLYFMERFINEAP
>gnl|onekp|XMVD_scaffold_2008905 Chelidonium_majus
ESVELDIDCLAPEFLSSTIFFNTYFYRRWWKGVNILLPIHELHWSLVIICIPPQQKNDYDCGIFVLFFMERFIDEAP
>gnl|onekp|JYOB_scaffold_2005971 Oenothera_filiformis
GSVQIDIDCLAPEYLTSPIFFNTFFYRRWWKGVNILIPINELHWSLAIISIPPQQKNEYDCGLFVLYFMQRLIEEAT
>gnl|onekp|SXML_scaffold_2011780 Ilex_paraguariensis
ESVEIDRDCLAPEYLSSTICFNTYFYRRWWKGVNILLPIHDLHWSLVIICIPPQQRNEYDCGVFVL-----------
>gnl|onekp|DZLN_scaffold_2011725 Oenothera_picensis
DSVEIDKKCLDPEFLTSPIFFNTYFYRRWWKGVNILIPIHELHWSLAIICVPPQQKNDYDCGLFVLYFMQRFMEEAP
>gnl|onekp|ICUS_scaffold_2007738 Oenothera_laciniata
DSVEIDKKCLDPEFLTSPIFFNTYFYRRWWKGVNILIPIHELHWSLAIICVPPQQKNDYDCGLFVLYFMQRFMEEAP
>gnl|onekp|LAPO_scaffold_2001328 Draba_oligosperma
DLVQLDLKCLSPRYLTSPVFFNTFFYRRWWKGFDLFIPIHELHWSLVIVCIP-------------------------
>gnl|onekp|PPPZ_scaffold_2022762 Rhododendron_scopulorum
ESIEIDMECLNPQYLSSTIFFNTYFY----KGVDILLPIHEVHWSLVIICIPPQQKNEYDCGLFVLYFMERFIDVAP
>gnl|onekp|TVCU_scaffold_2011531 Ochna_mossambicensis
--VDIDMACLAPEFLSSSIFFNTFFYRRWWKGVNILIPIHELHWSLVIICILPQQKNDYDCGPFVLYFMERFIEKAP
>gnl|onekp|PGKL_scaffold_2072428 Phellodendron_amurense
-------------------FFNTYFYRRWWKGVNILIPIHELHWSLVIICIPPQQKNDFDCGLFVLFFMERFIEEAP
>gnl|onekp|PUCW_scaffold_2050908 Agastache_rugosa
KSVEIDMKCLSPEYLSSPIIFNTYFYRRWWKGVNIFLPIHEQHWSLVIICMSPQQENGYDCGLFVLFFMERFIDEAP
>gnl|onekp|YZRI_scaffold_2003667 Annona_muricata
ECIDLDLNCLNPEPLSSTIFFNTYFYRRWWKGINIFLPIHAEHWSLAIICMPPQQKNDYDCGLFVLYFIERFIEEAP
>gnl|onekp|ICUS_scaffold_2007736 Oenothera_laciniata
DSVEIDKKCLDPEFLTSPIFFNTYFYRRWWKGVNILIPINELHWSLAIISIPPQQKNEYDCGLFVLYFMQRLIEEAS
>gnl|onekp|XRLM_scaffold_2019075 Buddleja_lindleyana
RAVDIEMECLSPQYLSSTIFFNTYFYRRWWKGVNLFLPIHELHWSLVIICIPPQQRNEYDCGLFVLYFIERFIEEAP
>gnl|onekp|XGFU_scaffold_2014223 Exocarpos_cupressiformis
EAIEIDINCLDPKYLSSTIFFNTYFYRRWWKGVNILIPIHEAHWSLVIICFPPQQRNDYDCGLFVLFFMERFIEEAP
>gnl|onekp|OPZX_scaffold_2011666 Sessuvium_ventricosum
ESLEIELKCLEPGCLTSTIFFNTYFYRRWWKGVNIFLPINENHWSLVIICIPPRQTNDYDCGLFVLYYMERFILEAP
>gnl|onekp|GVCB_scaffold_2007816 Oenothera_affinis
DSVEIDKKCLDPEFLTSPIFFNTYFYRRWWKGVNILIPIHELHWSLAIICVPPQQKNDYDCGLFVLYFMQRFMEEAP
>gnl|onekp|VUGF_scaffold_2001174 Punica_granatum
GSVEIDLDCLKPEYLTSTIFFNTYFYRRWWKGVNILIPIHDLHWSLAIICVPPQQKNDYDCGLFVLYFMERFIEEAP
>gnl|onekp|TCYS_scaffold_2001973 Peliosanthese_minor
ECVELDLKCLDPEYLSSPIIFNTFFYRRWWKGVDIILPIHGMHWSLAIICIPPQQKNEYDCGLFVLYFVERFIEEAP
>gnl|onekp|SIBR_scaffold_2062886 Celsia_arcturus
RAIDIDMECLSPQYLSSTIFFNTYFYRRWWKGVNLFLPIHELHWSLIIICIPPQQGNEYDCGLFVLYFIERFIEDAP
>gnl|onekp|SDXI_scaffold_2056916 Ipomoea_purpurea
DPIELDMECLAPEYLSSTIFFNTYFYRRWWKGVNLFLPIHELHWSLVIICIPPQQKNDYDCGPFVLFFIERFIDEVS
>gnl|onekp|PLBZ_scaffold_2032541 Chlorogalum_pomeridianum
ESVEIDIKCLDPEYLTSPIFFNTYFFRRWWKGVNIFLPIHGMHWSLVIICIPPQQKNEYDCGLFVLYFMERFIDEAP
>gnl|onekp|QSLH_scaffold_2008235 Ipomoea_hederacea
DPIELDMECLAPEYLSSTIFFNTYFYRRWWKGVNLFLPIHELHWSLVIICIPPQQKNDYDCGPFVLFFIERFIDEVS
>gnl|onekp|BLAJ_scaffold_2006265 Hemerocallis_spp
ECVELDLNCLKPHYLTSSIFFNTYFYRRWWKGVNIFLPIHGLHWSLVIICIPPQQKNDYDCGLFVLYFMERFIEEAP
>gnl|onekp|COAQ_scaffold_2002025 Malesherbia_fasiculata
ESVEIDIDCLAPQFLTSPIFFNTFFYRRWWKGVNILIPIHELHWSLVIICIPPQQKNDYDCGLFVLYFMERFIEEAP
>gnl|onekp|DHPO_scaffold_2010546 Eupomatia_bennettii
ESVELDMECLNPEPLSSTIFFNTYFYRRWWKGINIFLPIHAEHWSLAIICMPPRQKNDYDCGLFVLYFMERFIEEAP
>gnl|onekp|EMBR_scaffold_2015596 Ipomoea_pubescens
DPIELDMECLAPEYLSSTIFFNTYFYRRWWKGVNLFLPIHELHWSLVIICIPPQQKNDYDCGPFVLFFIERFIDEVS
>gnl|onekp|XSSD_scaffold_2004164 Amaranthus_cruentus
ESLEIELKCLEPGCLTSTIFFNTYFYRRWWKGVNIFLPINENHWSLVIICIPPRQTNDYDCGLFVLYYMERFIQDAP
>gnl|onekp|CYVA_scaffold_2075870 Cimicifuga_racemosa
ESVEIDMECLAPEYLSSTIFFTTYFYRRWWKGVNIFLPINEHHWSLVIICIPPQQKNEYDCGLFVLFFIQRFIEDTP
>gnl|onekp|URDJ_scaffold_2005872 Amborella_trichopoda
DAVEIDMECLAPRYLSSPIFFSTYFYRRWWKGVNIFLPVHAQHWSLVIICIPPQQKNEYDCGLFVLYFIERFIEDAP
>gnl|onekp|DZRA_scaffold_2093193 Mirabilis_jalapa
ETLEIELKCLQPGFLTSTIFFNTYFYRRWWRGINLFLPINEKHWSLVIICIPPRQTNDYDCGLFVLYYMERFIEQAP
>gnl|onekp|RQZP_scaffold_2005130 Nolina_bigelorii
ECVELDLKCLDPEYLSSPIIFNTFFYRRWWKGVDIILPIHGMHWSLAIICIPPQQKNEYDCGLFVLYFMERFIEEAP
>gnl|onekp|XXYA_scaffold_2024368 Verbascum_sp
RAIDIDMECLSPQYLSSTIFFNTYFYRRWWKGVNLFLPIHELHWSLIIICIPPQQGNEYDCGLFVLYFIERFIEDAP
>gnl|onekp|KBRW_scaffold_2000133 Oenothera_clelandii
GSVQIDIDCLAPEYLTSPIFFNTFFYRRWWKGVNILIPIHELHWSLAIICVPPQQKNDYDCGLFVLYFMQRFMEEAP
>gnl|onekp|IORZ_scaffold_2025828 Papaver_rhoeas
ASVEIDIDCLAPEFLSSTIFFNTYFYRRWWKGVNIFVPIHEVHWSLVIICIPPQQKNDYDCGIFVLYFMERFIEEAP
>gnl|onekp|EBPG_scaffold_2006421 Oenothera_grandiflora
DSVEIDKKCLDPEFLTSPIFFNTYFYRRWWKGVNILIPIHELHWSLAIICVPPQQKNDYDCGLFVLYFMQRFMEEAP
>gnl|onekp|FPYZ_scaffold_2014395 Papaver_somniferum
ASVEIDIDCLAPEFLSSTIFFNTYFYRRWWKGVNIFVPIHESHWSLVIICIPPQQKNEYDCGIFVLYFMERFIEEAP
>gnl|onekp|WHHY_scaffold_2021865 Boerhavia_cf._spiderwort
ENLEIELRCLQPGYLTSTIFFNTYFYRRWWKGVNIFLPINEKHWSLAIICIPPRQTNDYDCGLFVLYYMERFIEEAP
>gnl|onekp|PRFO_scaffold_2015724 Agapanthus_africanus
ECVELDLKCLDPGYLSSPIIFNTYFYRRWWKGIDIFLPIHGIHWSLVIICIPPQQKNEYDCGLFVLYFIQRFIEEAP
>gnl|onekp|TZNS_scaffold_2016827 Canna_sp
KSIELDIKCLDPEYLSSPIFFNTYFYRRWWKGVNIFIPIHGLHWSLVIICIPPQQKNEYDCGLFVLYFMERFMEEAP
>gnl|onekp|AHRN_scaffold_2018987 Cuscuta_pentagonia
DPIELDMNCLAPEYLSSTIFFNTYFYRRWWKGINLFLPIHELHWSLVIICIPPQQKNDYDCGPFVLFFIERFIDEVP
>gnl|onekp|RBYC_scaffold_2018637 Elaeagnus_pungens
EAVEIDTGCLAPQYLTSNIFFNTYFYRRWWKGVHVLIPIHELHWSLVIICIPPQQKNEYD-----------------
>gnl|onekp|QZBA_scaffold_2021591 Papaver_rhoeas
ASVEIDIDCLAPEFLSSTIFFNTYFYRRWWKGVNIFVPIHEVHWSLVIICIPPQQKNDYDCGIFVLYFMERFIEEAP
>gnl|onekp|KFAL_scaffold_2007118 Oenothera_rosea
DSVEIDKKCLDPEYLTSPIFFNTYFYRRWWKGVNILIPIHELHWSLAIICVPPQQKNDYDCGLFVLYFMQRFMEVAP
>gnl|onekp|EAAA_scaffold_2013409 Marrubium_vulgare
EAIEIDMECLEPEYVSSPIFFNTFFYRRWWKGVNIFLPIHELHWSLVIICIPPQQRNEYDCGLFVLYFMQRFLEDVT
>gnl|onekp|HANM_scaffold_2008899 Pholisma_arenarium
KSMEIDLECLAPEYVSSTIFFNTYFYRRWWKDVQLFLPIHELHWSLVIICIPPQQRNYYDCGLFVLFFIERFIERAP
>gnl|onekp|GCFE_scaffold_2014688 Verbena_hastata
-------ECLAPEFLSSTIFFYTYFYRRWWKGVNIFLPIHELHWSLVIICIPPQQKNEYDCGLFVLFYIERFIEDSP
>gnl|onekp|IQYY_scaffold_2020656 Narcissus_viridiflorus
ESIELDLKCLDPEYLISPIFFNTYFYRRWWKGVHIFLPIHGMHWSLVIICIPPQQKNEYDCGLFVLYFMERFIDEAP
>gnl|onekp|LQJY_scaffold_2015497 Solanum_xanthocarpum
ESVEIDLESLAPEYLSSTIFFNTYFYRRWWKGVNIFLPIHEHHWSLVIICIPPRQGNEYDCGLFVLFFMERFIAEVH
>gnl|onekp|GIWN_scaffold_2005040 Sarcobatus_vermiculatus
ESLEIELKCLEPGCLTSTIFFNTYFYRRWWRGVNIFLPINEKHWSLVIICIPPRQTNDYDCGLFVLYYMERFIEEAP
>gnl|onekp|LTZF_scaffold_2082608 Sisyrinchium_angustifolium
NCVELDIKCLDPGYLSSPIIFNTYFYRRWWKGIDILLPIHRNHWSLAIICIPPEQQNDYDCGLFVLYFIERFILEAP
>gnl|onekp|PCGJ_scaffold_2015803 Anisacanthus_quadrifidas
EAIEIDMDCLAPGYLTSTIFFNTYFYRRWWKGVNIFLPIHEDHWSLAIICIPPQQNNETDCGLFVLYFMERFIEEAP
>gnl|onekp|ZSNV_scaffold_2028061 Papaver_bracteatum
ASVEIDIDCLAPEFLSSTIFFNTYFYRRWWKGVNIFVPIHEVHWSLVIICIPPQQKNEYDCGIFVLYFMERFIEEAP
>gnl|onekp|DMIN_scaffold_2118041 Phycella_aff._cyrtanthoides
ESIELDIKCLDPEYLISPIFFNTYFYRRWWKGVNIFLPIHGMHWSLVIICIPPQQKNEYDCGLFVLYFMERFIDEAP
>gnl|onekp|DUQG_scaffold_2008400 Tanacetum_parthenium
DAVDVDMACLAPEYLSSTIFFSTYFYRKWWKDVSILLPVHEAHWSLVIICFPPQQKNEYDCGLFVLFYMERFIKEAP
>gnl|onekp|IXEM_scaffold_2019115 Brodiaea_sierrae
ESFLIDLKCLDPEYLSSSVIFNTYFYRRWWKGVDIFLPIHGMHWSLAIICIPPQQKNEYDCGLFVLYFMQRFIEEAP
>gnl|onekp|ZJUL_scaffold_2063599 Rhodiola_rosea
AHVDIDIKCLDPEYLSSPIFFNTFFYRRWWRGINILIPVHELHWSLIIICIPPQQKNDYDCGLFVLYFMERFIAEAP
>gnl|onekp|GNRI_scaffold_2132878 Digitalis_purpurea
KAIEIDVECLDPEYLSSTIFFNTYFYRRWWKGVNIFIPIHELHWSLVIICIPPQQRNEYDCGLFVLFFMEHFLDDAP
>gnl|onekp|SUAK_scaffold_2007601 Codariocalyx_motorius
ECVEIDTLCLAPEYLTSTIFFNTYFYRRWWKGVNILIPIHEAHWSLIIICIPPQQKNEYDCGLFVLYFIERFMEEAP
>gnl|onekp|DWAP_scaffold_2010069 Oenothera_biennis
DSVEIDKKCLDPEFLTSPIFFNTYFYRRLCKGVNILIPIHELHWSLAIICVPPQQKNDYDCGLFVLYFMQRFMEEAP
>gnl|onekp|JHUL_scaffold_2013429 Hemerocallis_sp
ECVELDLNCLKPHYLTSSIFFNTYFYRRWWKGVNIFLPIHGLHWSLVIICIPPQQKNDYDCGLFVLYFMERFIEEAP
>gnl|onekp|TQKZ_scaffold_2014258 Angelica_archangelica
QSVEIDMQCLAPEYLSSTIFFTTYFYRRWWKRVNIFLPIHEHHWSLVIICIPPQQKDEYDCGLFVLFFMQRFIEEAP
>gnl|onekp|VHZV_scaffold_2015554 Gleditsia_sinensis
ESVEIDIDCLAPAYLTSTI-------RRWWKGVNILIPIHELHWSLVIICIPPQQKNDYDCGLFVLYFIKRFIEEAP
>gnl|onekp|LWDA_scaffold_2001982 Alnus_serrulata
ESIEIDIECLAPEFLTSTIFFNTYFYRRWWKGVNILIPIHELHWSLVIICIP-------------------------
>gnl|onekp|BKQU_scaffold_2005240 Phytolacca_americana
ESLEIELKCLEPGCLTSTIFFNTYFYRRWWRGVNIFLPINENHWSLVIICIRPRQTNDYDCGLFVLYYMERFIEEAP
>gnl|onekp|WOBD_scaffold_2021394 Limonium_spectabile
KSVEIELKCLSPSYLTSTIFFNTYFYRRWWKGVNIFLPIHQVHWSLVIICFPPQQKNDSDCGVFVLYFIEHFIKEAP
>gnl|onekp|EMJJ_scaffold_2013244 Borya_sphaerocephala
ESVELDIRCLEPECLSSPIIFNTYFYRRWLQGVNIFLPIHGVHWSLVIICIPPQQKNEYDCGLFVLYFMERFIREAP
>gnl|onekp|MFIN_scaffold_2002134 Pistia_stratioides
ECVEIDIKCLEPAYLSSTIFCNTYFYRRWWKGINIFLPIHKMHWSLVIICIPPQQKNVYDCGLFVLYFIERFIDAAP
>gnl|onekp|RDYY_scaffold_2069589 Cyanastrum_cordifolium
ESVELDIKCLDPQYISSPIIFNTYFYRRWWKGVNIFLPIHRQHWSLAIICIPPQQKNDYDCGLFVLYFIERFIGEAP
>gnl|onekp|CRNC_scaffold_2042587 Limnanthes_douglassii
KAVIIDLDCLDPGYISSSIFFNTYFYRRWLKGTNTLIPIHEKHWSLVIICIQPQQKNDYDCGLFVLFFIQRFIEEAP
>gnl|onekp|RGMN_scaffold_2006186 Heliotropium_calcicola
ESIEIDLECLAPEYVSSTIFFNTYFYRRWWKGVKLFLPIHELHWSLVIICIPPQQMNDYDCGLFVLYFMEHFIKIAP
>gnl|onekp|UCNM_scaffold_2058996 Ajuga_reptans
EAVQIDMECLAPEYLSSPIIFNTYFYRRWWKGVNIFLPVHEQHWSLVIICIPPQQKNEYDCGLFVLYFMERFLKDAP
>gnl|onekp|FYUH_scaffold_2021910 Lavandula_angustifolia
ASIEIDMDCLAPEYLSSPIIFNTYFYRRWWKGVSIFLPIHELHWSLVIICMPPQQKNEYDCGLFVLYFMELFIDKAP
>gnl|onekp|BDJQ_scaffold_2015775 Zingiber_officinale
ESVELDIQCLDPEYLSSPIFFSTYFYRRWWKGVNIFVPVHGLHWSLVVICIPPQQKNEYDCGLFVLYFMEKFIEEAP
>gnl|onekp|BMRX_scaffold_2031811 Papaver_somniferum
ASVEIDIDCLAPEFLSSTIFFNTYFYRRWWKGVNIFVPIHESHWSLVIICIPPQQKNEYDCGIFVLYFMERFIEEAP
>gnl|onekp|PTBJ_scaffold_2015501 Plantago_virginica
KAVEIDIECLDPEYVSSPIIFNTYFYRRWWKGIDLFIPIHELHWSLVIICIPPQQKNEYDCGLFVLFFMERFLGEAP
>gnl|onekp|KOFB_scaffold_2013272 Urginea_maritima
ECVELDIKCLDPEYLSSPIVFNTYFYRRWWKGVDIFLPIHGMHWSLAIICVPPQQKNEYDCGLFVLYFIQRFIEEAP
>gnl|onekp|TJMB_scaffold_2031746 Gylcine_soja
ECVEIDTNCLAPEYLTSTIFFNTYFYRRWWKGVNILIPIHELHWSLIIICIPP------------LYFIERFMEEAP
>gnl|onekp|BCAA_scaffold_2071164 Kirkia_wilmsii
ESVEIDIDHLAPAFLTSPIFFNTYFYRRWWKGVNILIPINELHWSLVIICIPP------------------------
>gnl|onekp|RRID_scaffold_2015565 Papaver_bracteatum
ASVEIDIDCLAPEFLSSTIFFNTYFYRRWWKGVNIFVPIHEVHWSLVIICIPPQQKNEYDCGIFVLYFMERFIEEAP
>gnl|onekp|BSTR_scaffold_2095328 Chondropetalum_tectorum
DSVELDLKCLEPEYLSSPIFFNTFFFRRWWKGVNIFLPVHATHWSLVIICIPPQQDNEYDCGLFVLYFMERFIDEAP
>gnl|onekp|JAFJ_scaffold_2025876 Bougainvillea_spectabilis
ESLEIELKCLEPGCLTSTIFFNTYFYRRWWRGVNIFLPINEKHWSLVIICIPPRQTNDYDCGLFVLYYMERFIEEAP
>gnl|onekp|SZPD_scaffold_2009463 Tetrastigma_voinierianum
-------------------FFNTYFYRRWWKGVNILLPIHQHHWSLVIICIPPQQKNDYDCGLFVLFFMERFIEEAP
>gnl|onekp|SMZF_scaffold_2012898 Argemone_mexicana
ESVELDIDCLAPEFLSSTIFFNTYFYRRWWKGVNILLPIHELHWSLVIICIPPQQKNDYDCGIFVLYFME-------
>gnl|onekp|KYNE_scaffold_2013515 Cyanella_orchidofromis
ESVELDIKCLDPQYISSPIIFNTYFYRRWWKGVNIFLPIHREHWSLAIICIPPQQKNDYDCGLFVLYFIERFIGEAP
>gnl|onekp|EMJJ_scaffold_2007914 Borya_sphaerocephala
DAIELDIKCLVPEFLSSTIFFNTYFYRRWWKGVNIFLPIHGWHWSLVIICVPPQQKNVYDCGLFVLYFMERFIEEAP
>gnl|onekp|WGET_scaffold_2007318 Kochia_scoparia
ESLEIELKCLEPGCLTSTIFFNTYFYRRWWKGVNILLPINENHWSLVIICFPPRQTNDYDCGLFVLYYIERFIQEAP
>gnl|onekp|XHKT_scaffold_2060323 Sanguinaria_canadensis
-------------------FFNTYFYRRWWKNVNILLPIHELHWSLVIICIPPQQKNDYDCGIFVLFFMERFIEEAP
>gnl|onekp|VXOD_scaffold_2046749 Linum_tenuifolium
ESVEIDIDCLAPEFLTSPIIFNTFFYRRWWKGVNLLIPIHELHWSLVIICFPPQQKNDYDCGIFVLFFMERFIEEAP
>gnl|onekp|MVTX_scaffold_2018994 Papaver_rhoeas
ASVEIDIDCLAPEFLSSTIFFNTYFYRRWWKGVNIFVPIHEVHWSLVIICIPPQQKNDYDCGIFVLYFMERFIEEAP
>gnl|onekp|GDZS_scaffold_2031386 Byblis_gigantea
EAIDIDMECLAPEFLSSPIFFNTYFYRKWWKGVNLFLPIHEAHWSLVIICIPPQQTNAYDCGLFVLFFMERFIEEAP
>gnl|onekp|EDEQ_scaffold_2075599 Wrightia_natalensis
EAVEIDMQCLAPEYLSSTIFFNTYFYRRWWKGVNILLPIHELHWSLVIICISPRQGNDYDCGLFVLYFMKRFIEEAP
>gnl|onekp|SWGX_scaffold_2013810 Tetrazygia_bicolor
GSVEIDVTCLDPEYLTSPIFFNTYFYRRWWKGVNIFIPIHEQHWSLAIICFPPQQENDYDCGLFVLYFMERFIEEAP
>gnl|onekp|CMCY_scaffold_2026642 Hesperaloe_parviflora
ECVELDLKCLDPEYLSSPIIFNTYFYRRWWRGVDIFLPIHGMHWSLAIICIPPQQNNEYDCGLFVLYFMKRFIEDAP
>gnl|onekp|MAQO_scaffold_2023821 Gomortega_keule
EAVELDLDCLNPGHLSSPIFFNTYFYRRWWKGVNIFLPIHADHWSLAIICNPPQQKNDSDCGLFVLYFMERFIKEAP
>gnl|onekp|STDO_scaffold_2017153 Papaver_setigerum
ASVEIDIDCLAPEFLSSTIFFNTYFYRRWWKGVNIFVPIHESHWSLVIICIPPQQKNEYDCGIFVLYFMERFIEEAP
>gnl|onekp|MXFG_scaffold_2001969 Pinguicula_agnata
EAIAIDMECLAPEFLSSTIFFNTYFYRRWWKGVNIFVPIHEEHWSLVIICLPPRQPNEYDCGIFVLYFMERFIEEAP
>gnl|onekp|HYZL_scaffold_2139157 Akania_lucens
-------------------FFNTYFYRRWWRGVNILIPIHELHWSLVIICIPPQQKNDYDCGLFVLFFMERFIEEAP
>gnl|onekp|IWMW_scaffold_2014286 Buxus_sempervirens
-------------------FFNTNFYRRWWKGVNIFLPIHELHWSLVIICIPPQQKNDYDCGLFVLFFMERFIEEAP
>gnl|onekp|KCPT_scaffold_2000310 Linum_macraei
ESVEIDLDCLAPEFLTSPIIFNTFFYRRWWKGVNLLIPIHELHWSLVIICFPPQQRNDYDCGIFVLFFMERFIGEAP
>gnl|onekp|JVBR_scaffold_2007399 Aloe_vera
ECIELDIKCLGRQYLTSPIVFNTFFYRRWWKGVNIFVPIHGMHWSLVIICIPPQQKNEYDCGLFVLYYMERFILEAP
>gnl|onekp|WGUG_scaffold_2023279 Alternanthera_caracasana
ESLEIELKCLEPGCLTSTIFFNTYFYRRWWKGVNIFLPINENHWSLVIICIPPRQNNDYDCGLFVLYYMERFIDEAP
>gnl|onekp|BDIW_scaffold_2056524 Atriplex_hortensis
ESLEIELKCLEPGCLTSTIFFNTYFYRRWWKGVNIFLPINENHWSLAIICIPPRQTNDYDCGLFVLYYIERFIQDAP
>gnl|onekp|DSVQ_scaffold_2011121 Oenothera_biennis
DSVEIDKKCLDPEFLTSPIFFNTYFYR-------ILIPIHELHWSLAIICVPPQQKNDYDCGLFVLYFMQRFMEEAP
>gnl|onekp|WTDE_scaffold_2030718 Johnsonia_pubescens
ECVELDLKCLKPQYLSSSIFFNTYFYRRWWKGVNIFLPVHGLHWSLAIICIPPQQNNDYDCGLFVLYFMERFINEAP
>gnl|onekp|WXNT_scaffold_2006234 Joinvillea_ascendens
DSVELDIKCLEPEYLSSPVIFNTYFYRRWWKGINILLPVHATHWSLVIICIPPQQDNEYDCGLFVLYYMQRFLEEAP
>gnl|onekp|REOF_scaffold_2020134 Hakea_prostrata
ESVEIDIDCLAPEFLSSTIFFNTYFYRRWWKGVNIFLPIHELHWSLIIICNLPQQKNDYDCGIFVLYFMERFIEEAP
>gnl|onekp|WRPP_scaffold_2019167 Synsepalum_dulcificum
ESVEIDLECLAPEYLSSTICFNTYFYRRWWKGVNILLPIHELHWSLVIICIP-------------------------
>gnl|onekp|DMIN_scaffold_2009629 Phycella_aff._cyrtanthoides
ECVELDLRCLDPEYLSSSIIFNTYFYRRWWKGIDIFLPIHGMHWSLVIICIPPQQKNQYDCGLFVLYFIQRFIEQVP
>gnl|onekp|LJQF_scaffold_2009149 Draba_ossetica
--------------------------------------IHELHWSLVIVCIPPQQKNDFDCGPFVLFFIKRFIEEAP
>gnl|onekp|CMCY_scaffold_2026641 Hesperaloe_parviflora
ECVELDLKCLDPEYLSSPIIFNTYFYRRWWRGVDIFLPIHGMHWSLAIICIPPQQKNEYDCGLFVLYFMERFIEEAP
>gnl|onekp|SMMC_scaffold_2003465 Chenopodium_quinoa
ESLEIELKCLEPECLTSTIFFNTYFYRRWWKGVNIFLPINENHWSLAIICIPPRQTNDYDCGLFVLYYMERFILEAP
>gnl|onekp|UFQC_scaffold_2004811 Apocynum_androsaemifolium
EAIEIDMQCLDPEYLSSTIFFNTYFYRRWWKGVSILLPIHELHWSLVVICIPPRQGNDYDCGLFVLYFMKRFIEEAP
>gnl|onekp|EITK_scaffold_2021655 Hedera_helix
-SVEIDMQCLAPEYLSSTIFFTTYFYRRWWKGVNILLPIHEHHWSLVIICIPPQQKNEYDCGLFVLFFMERFIEEAP
>gnl|onekp|ZJDK_scaffold_2003862 Sessuvium_ventricosum
ESLEIELKCLEPGCLTSTIFFNTYFYRRWWKGVNIFLPINENHWSLVIICIPPRQTNDYDCGLFVLYYMERFILEAP
>gnl|onekp|FCEL_scaffold_2022295 Phormium_tenax
ECVELDLKCLDPEYLSSPIVFNTYFYRRWWKGVDIFLPIHGMHWSLVIICIPPQQKNDYDCGLFVLFFMKQFIEQAP
>gnl|onekp|SFKQ_scaffold_2088125 Hilleria_latifolia
ESLEIELKCLDPGCLTSTIFFNTYFYRRWWRGVNIFLPINENHWSLVIICILPRQTNDYDCGLFVLYYMERFIGEAP
>gnl|onekp|UEEN_scaffold_2018798 Forestiera_segregata
EAVEIDMECLAPEYLSSIIFFNTYFYRRWWKGVNIFLPVHEQHWSLVIICIPPRQKNEYDCGLFVLYFMERFIKDAP
>gnl|onekp|JCLQ_scaffold_2046375 Apocynum_androsaemifolium
EAIEIDMQCLDPEYLSSTIFFNTYFYRRWWKGVSILLPIHELHWSLVVICIPPRQGNDYDCGLFVLYFMKRFIEEAP
>gnl|onekp|GJNX_scaffold_2008595 Cypselea_humifusum
ESLEIELKCLEPGCLTSTIFFNTYFYRRWWKGVNIFLPINENHWSLVIICIPPRQTNDYDCGLFVLYYMERFILDAP
>gnl|onekp|NJJO_scaffold_2009443 Pilostyles_thunbergii
ESVEVDIQCLVPQFLTSPVFFSTFFFRRWWKGVDIFIPIHELHWSLVIICMPPQQKNEYDCGLFVLFFMEQFIKDAP
>gnl|onekp|NNOK_scaffold_2014685 Neurachne_tenuifolia
NSFEIDIRCLQPELLSSPIIFNTYFFRRWWKGVNILLPVHATHWSLVVICMPPQQENDYDCGLFVLYYMQRFIQEAP
>gnl|onekp|PLBZ_scaffold_2001979 Chlorogalum_pomeridianum
ECVELDLTCLDPEYLSSPIIFNTYFYRRWWRGVDIFLPIHGMHWSLAIICIPPQQKNEYDCGLFVLYFVERFIEEAP
>gnl|onekp|CXSJ_scaffold_2015671 Eleusine_coracana
NSVEIDMKCLEPELLSSPIIFNTYFFRRWWKGIDILLPVHAAHWSLVIICMPPQQENDYDCGVFVLYNMQRFIQEAP
>gnl|onekp|BYPY_scaffold_2003514 Brocchinia_reducta
QSVELDIQCLDPEYLSSPIFFNTYFYRRWWKGVNIFLPVHGLHWSLVIICIPPQQKNEYDCGLFMLYFMERFIDEAP
>gnl|onekp|ZUHO_scaffold_2001752 Anemone_hupenhensis
ECVELDIKCLGPEFLSSPVFFNTYFYRRWWKGVNILLPIHESHWSLVIICLPPQQRNDYDCGIFALFFMERFIQQAP
>gnl|onekp|JVBR_scaffold_2011882 Aloe_vera
ECVELDLKCLNPEYLSSPIIFNTFFYRRWWKGVHILLPIHGMHWSLVIICIPPQQRNDYDCGLFVLYFMEKFIKEAP
>gnl|onekp|XRCX_scaffold_2006275 Aster_tataricus
DAVEVDMACLDPEYLSSTIFFNTYFYRKWWKGVSILLPIHEAHWSLVIICLPPQQKNEYDCGLFVLFYMERFIKEAP
>gnl|onekp|KRJP_scaffold_2010666 Peumus_boldus
EAVELDLDCLNPGHLSSPIFF--YFYRRWWKGVDIFLPIHAEHWSLAIICIPPQQKNDSDCGLFVLYFMERFIEEAP
>gnl|onekp|KTAR_scaffold_2020062 Chionanthus_retusus
ESVEFDLECLAPQYLSSDVFFNTYFYRRWWKGINIFLPIHELHWSLVIICIPPQQQNDYDCGLFVLYFIERFLEDAP
>gnl|onekp|JVBR_scaffold_2007400 Aloe_vera
ECIELDIKCLGRQYLTSPIVFNTFFYRRWWKGVNIFVPIHGMHWSLVIICIPPQQKNDYDCGLFVLYFMERIINEAP
>gnl|onekp|WXVX_scaffold_2072090 Ledum_palustre
ESIEIDMECLNPQYLSSTIFFNTYFYRRWWKGVNILLPIHEVHWSLVIICIPPQQKNDYDCGLFVLYFMERFIDVAP
>gnl|onekp|SMMC_scaffold_2003466 Chenopodium_quinoa
ESLEIELKCLEPECLTSTIFFNTYFYRRWWKGVNIFLPINENHWSLAIICIPPRQTNDYDCGLFVLYYMERFILEAP
>gnl|onekp|COBX_scaffold_2005220 Polypremum_procumbens
EMVYIDFRYLAPEYLSSTIFFNTYFYRRWWKGVCIFLPIHESHWSLVIICIPPQQKNEYDCGLFVLFFMERFIEEAP
>gnl|onekp|BXAY_scaffold_2008551 Neurachne_minor
NFFEIDIRCLQPELLSSPIIFNTYFFRRWWKGVNILLPVHATHWSLVIVCMPPQQENDYDCGLFVLYYMQRFIQEAP
>gnl|onekp|XBKS_scaffold_2013665 Thyridolepis_mitchelliana
NSVEIDIRCLQPELLSSPIIFNTYFFRRWWKGVDIFLPVHATHWSLVIICMPPQQENDYDCGLFVLYYMRRFIQEAP
>gnl|onekp|UEEN_scaffold_2018799 Forestiera_segregata
EAVEIDMECLAPEYLSSIIFFNTYFYRRWWKGVNIFLPVHEQHWSLVIICIPPRQKNEYDCGLFVLYFMERFIKDAP
>gnl|onekp|OFWX_scaffold_2015719 Mollugo_verticillata
-------------YLTSTIFFNTYFYRRWWKGVNLFLPINENHWSLAIICIPPRQTNDYDCGLFVLYYMECFIKDAP
>gnl|onekp|JGYZ_scaffold_2045095 Holarrhena_pubescens
EAIEIDLQCLDPEYLSSTIFFNTYFYRRWWKGVNILLPIHELHWSLVIICMPPRQGNDYDCGLFVLFFMKRFIEEAP
>gnl|onekp|RQZP_scaffold_2005131 Nolina_bigelorii
ECVELDLKCLDPEYLSSPIIFNTFFYRRWWKGVDIILPIHGMHWSLAIICIPPQQKNEYDCGLFVLYFMERFIEEAP
>gnl|onekp|SEMK_scaffold_2011782 Oenothera_grandis
DSVEIDKKCLDPEFLTSPIFFNTYFY------VNILIPIHELHWSLAIICVPPQQKNDYDCGLFVLYFMQRFMEEAP
>gnl|onekp|DRIL_scaffold_2019777 Kalanchoe_crenato_diagremontiana
TSVDVDIDCLDPQYLSSPIFFNTYFYRRWWKGTNILLPIYEKHWSLIIICIPPQQENDYDCGLFVLYFIERFIAEAP
>gnl|onekp|SIIK_scaffold_2012128 Hakea_drupaceae
ESVEIDIDCLAPEFLSSTIFFNTYFYRRWWKGVNIFLPIHELHWSLIIICN-PQQKNDYDCGIFVLYFMERFIEEAP
>gnl|onekp|OMXG_scaffold_2017482 Eleusine_coracana
NSVEIDMKCLEPELLSSPIIFNTYFFRRWWKGVDILLPVHAAHWSLVIICMPPQQENDYDCGVFVLYNMQRFIQEAP
>gnl|onekp|RMVB_scaffold_2024450 Avena_fatua
QSVELDIKCLEPELLSSPIIFNTYFFRRWWKGIDILFPVHATHWSLVIICIPPQQENDYDCGLFVLYYIQRFIEEAP
>gnl|onekp|IYDF_scaffold_2008581 Thymus_vulgaris
ESIEIDTDCLAPEYLSSPVIFNTFFYRRWWKGVNIFLPIHELHWSLVIICIPPQQENGYDCGLFVLFFMERFIDEAP
>gnl|onekp|DESP_scaffold_2106851 Erigeron_speciosus
DPVQVDMKCLDPEWLSSAIFFNTYFYRKWWKNIHILLPIHEAHWSLVIICIPPRQRNAFDCGLFVLFYMERFIKEAP
>gnl|onekp|VQYB_scaffold_2067726 Neurachne_lanigera
NYFEIDIRCLQPELLSSPIIFNTYFFRRWWKGVNLLLPVHATHWSLVIICMPPQQENDYDCGLFVLYYMQRFIQEAP
>gnl|onekp|RCAH_scaffold_2011988 Uniola_paniculata
NSIEIDIRCLEPELLSSPIIFNTYFFRRWWKGVDILLPVHATHWSLVIICMPPQQENDYDCGPFVLYYMQRFIGEAP
>gnl|onekp|RSPO_scaffold_2008783 Santalum_acuminatum
------------------IFFNTYFYRRWWKGVNILIPIHEVHWSLVIICIPPQQRNDYDCGLFVLFFMERFIEEAP
>gnl|onekp|PZAP_scaffold_2012315 Eleusine_coracana
NSVEIDMKCLEPELLSSPIIFNTYFFRRWWKGVDILLPVHAAHWSLVIICMPPQQENDYDCGVFVLYNMQRFIQEAP
>gnl|onekp|JNUB_scaffold_2027022 Maranta_leuconeura
ESVELDIKCLDPEYLSSTIFFNTYFYRRWWKGVNIFIPVHRMHWSLVIICIPPQQKNEYDCGLFVLYFMERFIEEAP
>gnl|onekp|ZMGN_scaffold_2021012 Neurachne_munroi
NSFEIDIRCLQPELLSSPIIFNTYFFRRWWKGVNIFLPVHAKHWSLVIICMPPQQENDYDCGLFVLYYMQRFIQEAP
>gnl|onekp|BDJQ_scaffold_2015774 Zingiber_officinale
ESVQLDIACLEPKYLTSSIFFNTYFYRRWWKGVNIFVPVHGLHWSLVVICIPPQQKNEYDCGLFVLYFMEKFIEEAP
>gnl|onekp|CWZU_scaffold_2041548 Betula_pendula
-------------------FFNTYFYRRWWKGVNILIPIHELHWSLVIICIPPQQKNDSDCGLFVLFFMERFIEEAP
>gnl|onekp|JPDJ_scaffold_2014529 Symplocus_sp
ESIEIDMECLAPKYLSSTIFFNTYFYRRWWKGVNILLPIHELHWSLVIICIPPQQRNDYDCGLFVLYFMERFIDEA-
>gnl|onekp|TIJL_scaffold_2000535 Eleusine_coracana
NSVEIDMKCLEPELLSSPIIFNTYFFRRWWKGVDILLPVHAAHWSLVIICMPPQQENDYDCGVFVLYNMQRFIQEAP
>gnl|onekp|WWKL_scaffold_2096166 Tapiscia_sinensis
--------------------------RRWWKGVNILIPIHELHWSLVIICIPPQQKNDYDCGLFVLFFMQRFIEEAP
>gnl|onekp|BPKH_scaffold_2018499 Neurachne_annularis
NSFEIDIRCLQPELLSSPIIFNTYFFRRWWKGVNILLPVHATHWSLVIICMPPQQENDYDCGLFVLYYMQRFIQEAP
>gnl|onekp|JCMU_scaffold_2119487 Pinguicula_caudata
EAIEIDMECLAPKFLSSAIFFNTYFYRRWWKGVNIFVPIHEEHWSLVIICLPPRQPNEYDCGIFVLYFMERFIEEAP
>gnl|onekp|TEZA_scaffold_2012804 Solidago_canadensis
DAVEVDMACLDPECLSSTIFFNTYFYRKWWKGVSILLPIHEAHWSLVIICLPPQQKNDYDCGLFVLFYMERFIREAP
>gnl|onekp|MZLD_scaffold_2001250 Ligustrum_sinense
EAVEIDMECLAPEYLSSIIFFNTYFYRRWWKGVNIFLPVHEQHWSLVIICIPPQQKNEYDCGLFVLYFMERFIKDAP
>gnl|onekp|MZLD_scaffold_2126091 Ligustrum_sinense
GSVEAGLECLGPEYLSSDIFFNTYFYRRWWKGISIFLPIHELHWSLVIICIPPQQQNDYDCGLFVLYFIERFLEDAP
>gnl|onekp|HATH_scaffold_2087138 Aristida_stricta
NSIEIDIRCLHPEFLSSPIIFNTYFFRRWWKGVNILLPVHAMHWSLVIVCMPPQQENDYDCGLFVLYYMQRFIQEAP
>gnl|onekp|PTFA_scaffold_2004943 Jacquinia_sp
-------------------FFNTYFYRRWWKGINILFPVHELHWSLVIICIPPQQRNEYDCGLFVLFFMERFIDEAP
>gnl|onekp|XPBC_scaffold_2020867 Galphimia_gracilis
-------------------FFNTFFYRRWWRGVNILIPINELHWSLAIICIPPQQKNDSDCGLFVLYFMERFIKEAP
>gnl|onekp|ATQZ_scaffold_2015277 Acacia_pycnantha
-------------------FLNTYFYRRWWKGVNILIPIHELHWSLAIICIPPQQKNDYDCGLFVLYFIKRFIEEAP
>gnl|onekp|VMNH_scaffold_2006239 Sinapis_alba
SSFL-QMDC---HNLTDHA-------HATTSGSDVSRQGNRSRSTFAVFSKPGNHKSKESYGK-------K------
>gnl|onekp|GRRW_scaffold_2057637 Grevillea_robusta
ESIELDIDCLAPEYLSSTIFFNTYFYRRWWKGVNILLPIHEKHWSLVIICNPPQQKNDYDCGIFVLYFMERFIEEAP
>gnl|onekp|WHNV_scaffold_2004260 Micromeria_fruticosa
EAIEIDLDCLAPEYLSSPIIFNTFFYRRWWKGVNIFLPIHEHHWSLVIICMPPQQQNGYDCGLFVLFFMERFIDGAP
>gnl|onekp|UEEN_scaffold_2018800 Forestiera_segregata
EAVEIDMECLAPEYLSSIIFFNTYFYRRWWKGVNIFLPVHEQHWSLVIICIPPRQKNEYDCGLFVLYFMERFIKDAP
>gnl|onekp|BMSE_scaffold_2064958 Senecio_rowleyanus
DSIEVDMECLLPECLSSIIFFNTYFYRKWWKGVSIILPIHEAHWSLVIICLPPQQKNDYDCGLFVLFYMERFIKEAP
>gnl|onekp|WSYE_scaffold_2012259 Conzya_canadensis
DPVQVDMKCLDPEWLSSAIFFNTYFYRKWWKNTHILLPIHEAHWSLVIICIPPRQRNAFDCGLFVLFYMERFIKEAP
>gnl|onekp|PUDI_scaffold_2009592 Daphne_geraldii
-------------------FFNTFFYRRWWKGINILIPVHELHWSLVIICIPPQQKNDYDCGLFVLYFMERFIEEAP
>gnl|onekp|WKSU_scaffold_2000652 Drimys_winteri
ESVELDMECLEPGPLSSTIFFNTYFYRRWWKGVNIFLPIHAQHWSLVIICIAPQQKNDYDCGLFVLFFMELFIEEAP
>gnl|onekp|OMXG_scaffold_2017483 Eleusine_coracana
NSVEIDMKCLEPELLSSPIIFNTYFFRRWWKGVDILLPVHAAHWSLVIICMPPQQENDYDCGVFVLYNMQRFIQEAP
>gnl|onekp|GAMH_scaffold_2010967 Tsuga_heterophylla
ESVEIDMECLAPYYLSSAIFFNTFFYRRWFKGVNIFLPIHAQHWSLAIISIPPQQENDYDCGLFVLFFMERFIEEAP
>gnl|onekp|DMIN_scaffold_2022222 Phycella_aff._cyrtanthoides
ECVELDLKHLEDEYLSSPVVFNTYFYRRWWKGVDIFLPIHAMHWSLVIIYIPPQQKNEYDCGLFVLYFMQRFIEEAP
>gnl|onekp|OYST_scaffold_2070282 Alternanthera_sessilis
ESLEIELTCLDPGCLTSTIFFNTYFYRRWWKGVNIFLPINENHWSLVIICIPPRQNNDYDCGLFVLYYMELFIKEAP
>gnl|onekp|GBVZ_scaffold_2009587 Thalictrum_thalictroides
ECVELDIKCLAPQFLSSTVFFNTYFYRRWWKGVNLLLPIHEYHWSLVIICLPPQQKNDYDCGIFVLYYMERFIDEVP
>gnl|onekp|HDWF_scaffold_2008496 Francoa_appendiculata
---------------------STYFYRRWWKGVNILIPIHELHWSLVIICLPPQQKNDYDCGLFVLFFMERFIEEAP
>gnl|onekp|ZCDJ_scaffold_2011106 Acacia_argyrophylla
-------------------FLNTYFYRRWWKGVNILIPIHELHWSLAIICIPPQQKNDYDCGLFVLYFIKRFIEEAP
>gnl|onekp|FYUH_scaffold_2008654 Lavandula_angustifolia
AAIEIDMECLAPEFLSSPIIFNTYVYRRWWKGVNVFLPIHEVHWSLVIICMPPRQRNEYDCGIFVLYYIERFLNKVP
>gnl|onekp|VXKB_scaffold_2003378 Ipomoea_purpurea
DPIELDMECLAPEYLSSTIFF-----RRWWKGVNLFLPIHELHWSLVIICIPPQQKNDYDCGPFVLFFIERFIDEVS
>gnl|onekp|VQFW_scaffold_2019925 Platanus_occidentalis
-------------------FFNTYFYRRWWKGVNILLPIHEQHWSLVIICFPPQQKNDYDCGIFVLFFMERFIMEAP
>gnl|onekp|IIOL_scaffold_2015125 Pinus_parviflora
ESVEIDMECLAPFYLSSAIFFNTFFYRRWFKGVNIFLPIHAQHWSLAIISIPPQQENEYDCGLFVLFFMERFIEEAP
>gnl|onekp|TMMR_scaffold_2015709 Portulaca_cryptopetala
-SLEIELKCLEPGCLTSTIFFNTYFYRRWWRGVNIFLPINENHWSLVIICIPPR--NDYDCGLFVLYYMERFIKEAP
>gnl|onekp|VUIT_scaffold_2016885 Alternanthera_caracasana
---EIELKCLEPGCLTSTIFFNTYFYRRWWKGVNIFLPINENHWSLVIICIPPRQNNDYDCGLFVLYYMERFIDEAP
>gnl|onekp|CKDK_scaffold_2016895 Ochna_serrulata
-------------------FFNTFFYRRWWKGVNILIP-HELHWSLVIICILPQQKNDYDCGLFVLYFMERFIEKAP
>gnl|onekp|BEFC_scaffold_2002732 Manilkara_zapota
ESVEIDLECLAPEYLSSTICFNTYFYRRWWKGVNILLPIHELHWSLVIICIP-------------------------
>gnl|onekp|SIIK_scaffold_2001414 Hakea_drupaceae
ESVELDIDCLAPEYLSSTIFFNTYFYRRWWKGVNILLPIHEQHWSLVIICNPPQQKNVYDCGIFVLYFMERFIEEAP
>gnl|onekp|DESP_scaffold_2107161 Erigeron_speciosus
DAVEVDMACLDPECLSSTIFFNTYFYRKWWKGVSLLLPIHEAHWSLVIICLPPQQKNDYDCGLFVLFYMERFIREAP
>gnl|onekp|MFTM_scaffold_2079954 Pinus_jeffreyi
ESVEIDMECLAPLFLSSAIFFNTFFYRRWFKGVNIFLPIHAQHWSLAIISIPPQQENDYDCGLFVLFFMERFIEEAP
>gnl|onekp|HNCF_scaffold_2064560 Linum_hirsutum
DSVEVDIEHLAPQFLTSTVIFNTFFYRKWWKGVNLLIPINYEHWSLVIICFPPQQQNEYDCGIFVLFFMERFIEEAP
>gnl|onekp|SOHV_scaffold_2010022 Panicum_miliaceum_A
NSVEIDIRCLQPELLSSPIIFNTYFFRRWWKGVDILLPVHATHWSLVIICMPPQQENDYDCGLFVLYYMQRFIQEAP
>gnl|onekp|DBCE_scaffold_2018738 Alternanthera_tenella
ESLEIELRCLEPGCLTSTIFFNTYFYRRWWKGVNIFLPINENHWSLVIICVPPRQNNDYDCGLFVLYYMERFIDEAP
>gnl|onekp|CSUV_scaffold_2012106 Cochlearea_officinalis
QSVLFQMDC---QTLSDQS-------HSTSSGSNVAKESS-SRSTFAFFSKPGIQKSNESNGK-------KHKESSS
>gnl|onekp|HOOU_scaffold_2010749 Oenothera_grandiflora
GSVQIDIDCLAPEYLTSPIFFNTFFYRRWWKGVNILIPINELHWSLAIISIPPQQKNEYDCGLFVLYFMQRLIEE--
>gnl|onekp|DRIL_scaffold_2019776 Kalanchoe_crenato_diagremontiana
--VVIDMDCLDPQYLSTPIFFNTYFYRRWWKGTNILLPIYEKHWSLIIICIPPQQENDYDCGLFVLYFIERFIAEAP
>gnl|onekp|IXVJ_scaffold_2021919 Menyanthes_trifoliata
ESVEIDMECLAPQYLSSTIFFNTYFYRRWWKGVNILLPVHEQHWSLVIICIPP------------------------
>gnl|onekp|YXNR_scaffold_2134225 Triodia_aff._bynoei
NSVEIDIKCLEPELLSSPIIFNTYFFRRWWKGVDILLPVHAAHWSLVIICMPPQQENDYDCGLFVLYYMQRFIQEAP
>gnl|onekp|BXBF_scaffold_2019664 Draba_sachalinensis
----------------------------------------------VIVCIPPQQKNDFDCGPFVLFFIKRFIEEAP
>gnl|onekp|JUWL_scaffold_2017462 Keteleeria_evelyniana
ESVEIDMECLAPFYLSSAI-FNTFFYRRWFKGVNIFLPIHAQHWSLAIISIPPQQENDYDCGLFVLLFMERFIEEAP
>gnl|onekp|XEUV_scaffold_2018881 Narcissus_viridiflorus
ECVELDLNRLREDYLSSPIVFNTYFYRRWWKGVDIFLPIHAMHWSLVIICFPPQQKNEYDCGLFVLYFIQRFIEEAP
>gnl|onekp|CFRN_scaffold_2007792 Carthamus_lanatus
GSVEVDMACLAPECLSSAIFFNTYFY----KGVSILLPIHEVHWSLVIICIPPQQRNEYDCGLFVLFYMERFIKEAP
>gnl|onekp|MUMD_scaffold_2019430 Lomandra_longifolia
ECVELDLKCLDPEYLSSPIMFNTYFYRRWLKGVHILLPIHGMHWSLVIICVPPQQKNEYDCGLFVLYFMERFIEDAP
>gnl|onekp|WBIB_scaffold_2011331 Lepidosperma_gibsonii
EMVELDLKCLEPGYLSSTVFFNTYFYRRWWKGVNLFMPVYGMHWSLVVICIPPQQANEYDCGLFVLYFMERFIEKAP
>gnl|onekp|CFRN_scaffold_2007791 Carthamus_lanatus
GSVEVDMACLAPECLSSAIFFNTYFY----KGVSILLPIHEVHWSLVIICIPPQQRNEYDCGLFVLFYMERFIKEAP
>gnl|onekp|REOF_scaffold_2011065 Hakea_prostrata
ESVELDIDCLAPEYLSSTIFFNTYFYRRWWKGVNILLPIHEQHWSLVIICNPPQQKNVYDCGIFVLYFMERFIEEAP
>gnl|onekp|KTQI_scaffold_2019923 Alternanthera_brasileana
ESLEIELTCLEPGCLTSTIFFNTYFYRRWWKGVNIFLPINENHWSLVIICIPPRQNNDYDCGLFVLYYMELFIKEAP
>gnl|onekp|EYKJ_scaffold_2065111 Silybum_marianum
GSVEVDMACLAPECLSSAIFFNTYFYRKWWKGVCILLPIHEAHWSLVIICIPPQQRNEYDCGLFVLFYMERFIKEAP
>gnl|onekp|MYVH_scaffold_2061772 Linum_grandiflorum
DSVQVDIRCLGPELVKSPVIFNTYFYRKWWKGVNLLIPIHENHWSLVIICFPPQQGNEYDCGIFVLCFMERFIEEAP
>gnl|onekp|OAGK_scaffold_2058192 Matricaria_matricariodes
DAVDVDMECLAPEYLSSTIFFSTYFYRKWWKGVSLLLPVHEAHWSLVIICFAPQQKNEYDCGLFVLFYMERFIKEAP
>gnl|onekp|MEAH_scaffold_2022538 Aerva_persica
ESLEIELKCLEPGCLTSTIFFNTYFYRRWWKGVNIFLPINENH---VIICIPPRQTNDYDCGLFVLYYMERFIKDAP
>gnl|onekp|ENCD_scaffold_2005509 Alternanthera_brasileana
ESLEIELTCLDPGCLTSTIFFNTYFYRRWWKGVNIFLPINENHWSLVIICIPPRQNNDYDCGLFVLYYMELFIKEAP
>gnl|onekp|EPRK_scaffold_2022178 Papaver_setigerum
-----DIDCLAPEFLSSTIFFNTYFYRRWWKGVNIL----ESHWSLVIICIPPQQKNDYDCGIFVLYFMERFIEEAP
>gnl|onekp|SILJ_scaffold_2082971 Talbotia_elegans
EAVELDLKCLDPEFLSSPIIFNTYFYRRWWKGVELFIPIHGLHWSLVVICFPPRQSNEYDCGLFVLYFMERFIRDAP
>gnl|onekp|BZMI_scaffold_2107284 Mollugo_pentaphylla
ESLEIELKCLEPGCLTSTIFFNTYFYRRWWRGVNIFFPINENHWSLVIVCIPPRQTNDYDCGLFVLYYMERFIDDAP
>gnl|onekp|BLAJ_scaffold_2000133 Hemerocallis_spp
ECVELDLKCLDPEFLSSPVVFNTYFYRQWWKGVDILLPVHGMHWSLVIICIPPQQKNDYDCGLFVLFFMKQFIVQAP
>gnl|onekp|OBOJ_scaffold_2018966 Hakea_prostrata
ESVELDINCLAPEYLSSTIFFNTYFYRRWWKGVNILLPIHEQHWSLVIICNPPQQKNVYDCGIFVLYFMERFIEEAP
>gnl|onekp|YPIC_scaffold_2136866 Microstegium_vimineum
SSVEIDIRCLQPELLSSPIIFNTYFFRRWWKGLHILMPVHATHWSLIIICMPPQQENDYDCGLFVLYYMQRFIQEAP
>gnl|onekp|VPCP_scaffold_2023473 Portulaca_cryptopetala
ESLEIELKCLERGCLTSTIFFNTYFYRRWWKGVNIFLPINENHWSLAIICMPPRQKNDYDCGLFVLYYIERFIQEAP
>gnl|onekp|BLAJ_scaffold_2000135 Hemerocallis_spp
ECVELDLKCLDPEFLSSPVVFNTYFYRQWWKGVDILLPVHGMHWSLVIICIPPQQKNDYDCGLFVLFFMKQFIVQAP
>gnl|onekp|RJNQ_scaffold_2017417 Lagerstroemia_indica
-------------------FFNTYFYRRWWKGVNIFIPIHELHWSLAIICIPPQQKNDYDCGLFVLYFMERFIEEAP
>gnl|onekp|DLAI_scaffold_2009673 Solanum_lasiophyllum
EAVEIDMESLAPEYLSSTIFFNTYFYRRWWKGVNIFLPIHEHHWSLVIICIPPQQGNDYDCGLFVLFFMERFIAEVH
>gnl|onekp|NUSE_scaffold_2012119 Conzya_canadensis
DAVEVDMACLDPECLSSTIFFNTYFYRKWWKGVSILLPIHEAHWSLVIICLPPQQKNDYDCGLFVLFYMERFIKEAP
>gnl|onekp|CDFR_scaffold_2063402 Manoao_colensoi
DSVDIDMDCLAPCYLSSAIFFNTFFYRRWFKGINIFLPIHAQHWSLAIISIPPQQENEYDCGLFVLFFMERFVEEAP
>gnl|onekp|YKZB_scaffold_2023290 Plantago_maritima
-------------YVSSSIIFNTYFYRRWWKGINLFIPIHELHWSLVIICIPPQQKNEYDCGLFVLFFIERFLGEAP
>gnl|onekp|XEUV_scaffold_2018880 Narcissus_viridiflorus
ECVELDLNRLREDYLSSPIVFNTYFYRRWWKGVDIFLPIHAMHWSLVIICFPPQQKNEYDCGLFVLYFMQRFIEQAP
>gnl|onekp|THDM_scaffold_2008169 Vanilla_planifolia
ESVELDVQCLNPEYLSSPIIFNTFFYRRWWKGVNLILPIHGSHWSLVIICIPPQQKNEYDCGIFVLYFIKRFLEEAP
>gnl|onekp|WQRD_scaffold_2014661 Galium_boreale
-SIEIYMDCLAPQYVSSTILFNTFFYRRWWKNVNIFLPIHESHWSLVIVCMPPQQRNDYDCGLFVLYFMERFISDAP
>gnl|onekp|CIEA_scaffold_2009318 Juncus_inflexus
EMVELDLKCLEPEYLSSPVFFNTYFYRRWWKGVNIFMPVYGMHWSLVIICIPPQQENDYDCGLFVLYFMERFYEKAP
>gnl|onekp|SOHV_scaffold_2010023 Panicum_miliaceum_A
NSVEIDIRCLQPELLSSPIIFNTYFFRRWWKGVDILLPVHATHWSLVIICMPPQQENDYDCGLFVLYYMQRFIQEAP
>gnl|onekp|ROEI_scaffold_2010549 Cymbopogon_nardus
SSVGIDIRCLQPELLSSPIIFNTYFFRRWWKGVDILMPVHATHWSLIIICMPPQQENDYDCGLFVLYYMQRFIQEAP
>gnl|onekp|DSUV_scaffold_2005233 Asclepia_curassavica
EAIEIDMLCLDPEYLSSTIFFNTYFYRRWWKGVNLLLPIHDLHWSLVVICIPPRQGNDYDCGLFVLYFMKRFIEEAP
>gnl|onekp|UUJS_scaffold_2002123 Nageia_nagi
DSVEIDLDCLAPCYLSSAIFFNTFFYRRWFKGINIFLPIHAQHWSLAIISIPPQQENEYDCGLFVLFFMERFIEKAP
>gnl|onekp|BHYC_scaffold_2009836 Linum_lewisii
DVVVVDIECLAPEQMKSPVIFSTFFYRRWWKGLNLLIPIHENHWSLVIICFPPQQDNEYDCGVFVLLFMERFIEQAP
>gnl|onekp|STKY_scaffold_2000848 Balanophora_fungosa
EAVEIDMTCLEPEFLSSTIFFNTYFYRRWWKGISILIPINELHWSLVIVCILPRQTNMYDCGLFVLFFIKQFIKIAP
>gnl|onekp|YADI_scaffold_2002131 Asclepias_syriaca
EAIEIDMLCLDPEYLSSTIFFNTYFYRRWWKGVNLLLPIHDLHWSLVVICIPPRQGNDYDCGLFVLYFMKRFIEEAP
>gnl|onekp|PTBJ_scaffold_2021465 Plantago_virginica
EAIELDIDRLAPRCLTSNIFFNTFFYRRWWKGVNIFLPVHESHWSLIIICMPPQQTNEYDCGLFVLFFMERFIDEAP
>gnl|onekp|AEPI_scaffold_2048908 Linum_leonii
DVVVVDIECLAPGQMKSPVIFSTFFYRRWWKGLNLLIPIHENHWSLVIICFPPQQDNEYDCGVFVLLFMERFIEQAP
>gnl|onekp|SJAN_scaffold_2055391 Oenothera_serrulata
-------------------FFNTYFYRRWWKGVNILIPIHELHWSLAIICVPPQQKNEYDCGLFVLYFMQRFMDEAP
>gnl|onekp|VGSX_scaffold_2073244 Retrophyllum_minus
DSVEIDMDCLAPCYLSSAIFFNTFFYRRWFKGINIFLPIHAQHWSLAIISIPPQQENEYDCGLFVLFFMERFIEKAP
>gnl|onekp|UBLN_scaffold_2085242 Xanthuium_strumarium
DAVEVHMACLAPECISSIIIFNTYFYRKWWKGVSLFLPVHEAHWSLVIICLPPQQKNDYDCGLFVLLYMERFIKEAP
>gnl|onekp|ICUS_scaffold_2007737 Oenothera_laciniata
GSVQIDIDCLAPEYLTSPIFFNTFFY---------LIPINELHWSLAIISIPPQQKNEYDCGLFVLYFMQRLIEEAS
>gnl|onekp|GHLP_scaffold_2011595 Solanum_dulcamara
ESVEIDMESLAPEYLSSTIFFNTYFYRRWWKGVNIFLPIHEHHWSLVIICMPPQQGNDYDCGLFVLFFMERFIAEVH
>gnl|onekp|BUWV_scaffold_2001039 Platycladus_orientalis
DSVEIDMECLNPFYLSSPIFFNTYFYRRWLKGVSILLPIYYLHWSLAIICFPPQQDNSYDCGLFVLYFIERFIKDAP
>gnl|onekp|QNGJ_scaffold_2073090 Cupressus_dupreziana
DSVEIDMKCLEPFYLSSPIFFNTYFYRRWLKGVSIFLPIYYLHWSLAIICF-PQQDNSYDCGLFVLYFIERFIKDTP
>gnl|onekp|ICNN_scaffold_2033017 Yucca_filamentosa
ECVELDLKCLDPEYLSSPIIFNTYFYRRWWRGVDIFLPIHGMHWSLAIICIPPQQKNEYDCGLFVLYFMKRFIEEAP
>gnl|onekp|QAUE_scaffold_2030059 Actinidia_chinensis
-------------------FFNTYFYRRWWKGVKILLPIHELHWSLVIICIPPQQRNDYDCGLFVLFFMERFIDEAP
>gnl|onekp|BYQM_scaffold_2013355 Posidonia_australis
EFVEVD----DPKYLSSTIFFNTYFYRRWLRGVNIFLPIHGLHWSLVIICIPPQQKNEYDCGLFVLYFMERFIEEAP
>gnl|onekp|JMJV_scaffold_2047460 Oenothera_gaura
-------------------FFNTFFYRRWWKGVNILIPINELHWSLAIISIPPQQKNEYDCGLFVLYFMQRLIEEAT
>gnl|onekp|ZQWM_scaffold_2091557 Lagarostrobos_franklinii
DSVEIDMDCLAPCYLSSAIFFNTFFYRRWFKGINIFLPIHAQHWSLAIISIPPQQENEYDCGLFVLFFMEHFIEKAP
>gnl|onekp|WSYE_scaffold_2003436 Conzya_canadensis
DAVEVDMACLDPECLSSTIFFNTYFYRKWWKGVSILLPIHEAHWSLVIICLPPQQKNDYDCGLFVLFYMERFIKEAP
>gnl|onekp|AZBL_scaffold_2022728 Petiveria_alliacea
-------------------FFNTYFYRRWWRGVDIFLPINENHWSLVIVCIPPKQTNDYDCGLFVLYYIERFIEEAP
>gnl|onekp|BYPY_scaffold_2003513 Brocchinia_reducta
QSVELDIQCLDPEYLSSPIFFNTYFYRRWWKGVNIFLPVHGLHWSLVIICIPPQQKNEYDCGLFMLYFMERFIDEAP
>gnl|onekp|VSRH_scaffold_2000859 Abies_lasiocarpa
ESVEIDKECLSPFYLSSAIFFNTFFYRRWFKGVNIFLPIHAQHWSLAIISIPPQQENDYDCGLFVLLFMEHFIKKAP
>gnl|onekp|KPUM_scaffold_2002375 Exacum_affine
-------------------FFSTYFYRRWWKGVNIFIPIHELHWSLLIICIPPQQRNDYDCGLFVLFFMKRFIDEAP
>gnl|onekp|ETCJ_scaffold_2059819 Pilgerodendron_uviferum
DFVTIDMECLNPSYLSSPIFFNTYFYRRWLKGVSIFLPIYYLHWSLAIICFPPQQDNSYDCGLFVLYFIERFIKDAP
>gnl|onekp|KLGF_scaffold_2094138 Sundacarpus_amarus
DSVEIDIDCLAPCYLSSAIFFNTFFYRRWFKGINIFLPIHAQHWSLAIISIPPQQENEYDCGLFVLFFMERFIDKAP
>gnl|onekp|OLES_scaffold_2029469 Schiedea_membranacea
ESLEIELKCLEPGCLTSTIFFNTYFYRRWWKGVNIFLPINEKHWSLLIVCISPRQTNDYDCGLFVLYYIERFIQDAP
>gnl|onekp|IANR_scaffold_2006529 Rosa_palustris
HSVEIDTTCLDPQYLTSAIFFNTFFYRRWWKGVDILIPINEVHWSLVIICIP------SDC----------------
>gnl|onekp|VSRH_scaffold_2058178 Abies_lasiocarpa
ECIEIDMECLAPFYLSSPIFFNTYFYRRWLKGVNIFLPICYLHWSLAVICIPPQQENDYDCGLFVLYFMERFLKDAP
>gnl|onekp|IZGN_scaffold_2013845 Dacrydium_balansae
DSVEIDMDCLDPCYLSSAIFFNTFFYRRWFKGINIFLPIHAQHWSLAIISIPPQQENEYDCGLFVLFFMERFIEKAP
>gnl|onekp|UZWG_scaffold_2007800 Castanea_pumila
ESIEIDINCLAPEYLTSTIFFNTYFYRRWWKGVNILIPIHELHWSLVIICIPP------------------------
>gnl|onekp|TZWR_scaffold_2038235 Arabis_alpina
DLVQLDLKCLSPGYLMSPVFFNTFFYRRWWKGVDLFIPIHEL-----------------------------------
>gnl|onekp|PZAP_scaffold_2063473 Eleusine_coracana
GAVDLDMKCLEPEYLKSPIMFNTYFYRRWWKSVDIILPIHEMHWSLIIVCMPPRQQNEYDCGLFMLYYIDRFIQDAP
>gnl|onekp|THDM_scaffold_2008170 Vanilla_planifolia
ESVELDVQCLNPEYLSSPIIFNTFFYRRWWKGVNLILPIHGSHWSLVIICIPPQQKNEYDCGIFVLYFIKRFLEEAP
>gnl|onekp|LFII_scaffold_2013190 Linum_perenne
DVVVVDIECLAPEQMKSPVIFSTFFYRRWWKGLNLLIPIHENHWSLVIICFPPQQDNEYDCGVFVLLFMERFIEQAP
>gnl|onekp|ROWR_scaffold_2062930 Falcatifolium_taxoides
DSVEIDMDCLDPCYLSSAIFFNTFFYRRWFKGINIFLPIHAQHWSLAIISIPPQQENEYDCGLFVLFFMERFIEKAP
>gnl|onekp|JZVE_scaffold_2007985 Parasitaxus_usta
DSVEIDMDCLVPCYLSSAIFFNTFFYRRWFKGINIFLPIHAQHWSLAIISIPPQQENEYDCGLFVLFFMERFIEKAP
>gnl|onekp|RSCE_scaffold_2058545 Wollemia_nobilis
ECVEIDMRCLDSSYLSSEIFFNTFFYRRWFKGVNIFLPIHAQHWSLVIISIPPQQANEYDCGLFVLFFMERFIEEAR
>gnl|onekp|VVVV_scaffold_2003776 Ludovia_sp
NCVELDMKCLDPEYLSSTIFFNTYFYRRWWKGVDLFLPIHMVHWSLVIICIPP--RNEYDCGVFVLYYMKRFIKDAP
>gnl|onekp|LELS_scaffold_2020688 Haemaria_discolor
ESVALDMECLLPEYLSSPIIFNTFFYRRWWKGVNIILPIHGSHWSLVIICNPPQQKNKYDCGLFVLYFIERFLEEAP
>gnl|onekp|YXNR_scaffold_2023388 Triodia_aff._bynoei
GAVELDMKCLEPEYLKSPIMFNTYFYRRWWKSVDIILPINEMHWSLIIVCMPPRQQNEYDCGLFMLYYIDRFIQEAP
>gnl|onekp|EWHG_scaffold_2002512 Oenothera_grandis
-------------------FFNTFFYRRWWKGVNILIPINELHWSLAIISIPPQQKNEYDCGLFVLYFMQRLIEEAS
>gnl|onekp|YYPE_scaffold_2070084 Austrocedrus_chilensis
ESVEIDMECLAPGYLSSVIFFNTFFYRRWFKGVNIFLPVHAQHWSLAIISIPPQQQNDYDCGLFVLFFMEHFIEKAP
>gnl|onekp|EGLZ_scaffold_2010768 Prumnopitys_andina
--VEIDMDCLAPCYLSSAIFFNTFFYRRWFKGINIFLPIHAQHWSLAIISIPPQQENEYDCGLFVLFFMERFIEKAP
>gnl|onekp|HOKG_scaffold_2111748 Nolina_atopocarpa
ECIELDIKCLDPEYLVSPIFFNTYFFRRWWKGVNIFLPIHGMHWSLVIICIPPQQKNEYDCGLFVLYFMERFIDEAP
>gnl|onekp|BRUD_scaffold_2010436 Typha_latifolia
-------------------FFNTYFYRRWWKGVNIFLPVHGLHWSLVIICIPPQQKNEFDCGLFVLYFMERFIDKAP
>gnl|onekp|WXNT_scaffold_2005380 Joinvillea_ascendens
GAVELDIKCLEPEYLSSPVIFNTYFYRRWWKGVDIILPIHGMHWSLIIICMPPRQQNEYDCGIFMLYYIERFIREAP
>gnl|onekp|HOUF_scaffold_2012006 Cryptomeria_japonica
ESVEIDMECLAPGYLSSVIFFNTFFYRRWFKGVNIFLPIHAQHWSLAIISVPPQQQNDYDCGLFVLFFMEHFIKNAP
>gnl|onekp|AWQB_scaffold_2011152 Picea_engelmanii
ESVEIDMECLAPFYLSSPIFFNTYFYRRWLKGVNIFVPIYYQHWSLAVICIPPQQENEYDCGLFVLYFMERFIKDAP
>gnl|onekp|MHGD_scaffold_2013714 Microcachrys_tetragona
DSVEIDMDCLARYYLSSAIFFNTFFYRRWFKGINIFLPIHAQHWSLAIISIPPQQENDYDCGLFVLFFMERFIEKAP
>gnl|onekp|NRXL_scaffold_2012836 Metasequoia_glyptostroboides
ESVEIDMECLHPGYLSSVIFFNTFFYRRWFKGVNIFLPIHAQHWSLAIISIPPQQQNDYDCGLFVLFFMERFIEKAP
>gnl|onekp|DSXO_scaffold_2075871 Cryptomeria_japonica
ESVEIDMECLAPGYLSSVIFFNTFFYRRWFKGVNIFLPIHAQHWSLAIISVPPQQQNDYDCGLFVLFFMEHFIKNAP
>gnl|onekp|UBLN_scaffold_2002464 Xanthuium_strumarium
DPVEVDMECLAPEYLSSTIFFNTYFY---WKGVNILLPVHESHWSLGIISIPPQQKNAHDCGLFVLYYMERFIKEAP
>gnl|onekp|XUAB_scaffold_2010633 Paraneurachne_muelleri
EAVELDMKCLEPEYLKSPVMFNTYFYRRWWRSVDIILPINETHWSLIIICMPPRQRNDYDCGLFMLHYIDKFIQDAP
>gnl|onekp|RMMV_scaffold_2058260 Callitris_macleayana
ECVEIDMECLAAGYLSSVIFFNTFFYRRWFKGVNIFLPVHAQHWSLAIISIPPQQENDYDCGLFVLFFMEHFIEKAP
>gnl|onekp|HWUP_scaffold_2012645 Sabal_bermudana
ECVELDIKCLNPEYLSSPIIFNTYFYRRWWKGVDIFLPVHGLHWSLVIICIPPQQKNEYDCGLFVLYFMERFIRE--
>gnl|onekp|LDME_scaffold_2018139 Amaryllis_belladonna
-----DLKCLENEYLSSPVVFNTYFYRRWWKGVDIFLPIHAMHWSLVIIYIPPQQKNEYDCGLFVLYFMQRFIEEAP
>gnl|onekp|RIDD_scaffold_2004654 Gylcine_soja
ECVEIDTNCLAPEYLTSTIFFNTYFYRRWWKGVNILIPIHELHWSLIIICIP-------------------------
>gnl|onekp|LQJY_scaffold_2017481 Solanum_xanthocarpum
--------------------------RRWWKGVNIFLPIHELHWSLVIICIPPQQRNEYDCGLFVLFFMERFIEEVH
>gnl|onekp|GTHK_scaffold_2003171 Gnetum_montanum
EVVELDMDCLKPCYLSSAIFLNTFFYRRWLKGINILMPVHAQHWSLAIISIPPQQQNEYDCGLFVLLFMERFILEAP
>gnl|onekp|NMDZ_scaffold_2003038 Solanum_sisymbriifolium
-------------------------YRRWWKGVNLFLPIHEHHWSLVIICIPPRQGNEYDCGLFVLFFMERFIAEVH
>gnl|onekp|ZUQW_scaffold_2004655 Glycine_soja
ECVEIDTNCLAPEYLTSTIFFNTYFYRRWWKGVNILIPIHELHWSLIIICIP-------------------------
>gnl|onekp|DZQM_scaffold_2051660 Pinus_radiata
--------------------------RRWFKGVNIFLPIHAQHWSLAIISIPPQQENDYDCGLFVLFFMERFIEEAP
>gnl|onekp|GHLP_scaffold_2054588 Solanum_dulcamara
-----------------------------------FLPIHELHWSLIIICIPPQQRNEYDCGLFVLFFMERFIDEVH
>gnl|onekp|JBND_scaffold_2070559 Pinus_ponderosa
ESVEIDMKCLAPFYLSSPIFFNTYFYRRWLKGVNIFVPIYHLHWSLAVICIPPQ-----------------------
>gnl|onekp|LQUX_scaffold_2026508 Gylcine_soja
------------------------------------------HWSLIIICIPPQQKNDYDCGLFVLYFIERFMEEAP
>gnl|onekp|LXGM_scaffold_2015281 Glycine_soja
------------------------------------------HWSLIIICIPPQQKNDYDCGLFVLYFIERFMEEAP
>gnl|onekp|UGJI_scaffold_2123954 Lycopersicon_cheesmanii
-----------------------------------FLPIHEHHWSLVIICIPPRQGNEYDCGLFVLFYMERFIAEVH
>gnl|onekp|MFTM_scaffold_2078523 Pinus_jeffreyi
ESVEIDMKCLAPFYLSSPIFFNTYFYRRWLKGVNIFVPIYHLHWSLAVICIP-------------------------
>gnl|onekp|SKQD_scaffold_2002327 Takakia_lepidozioides
EAVEVDLQRLAPLFLNDTVFFNSFFYRKWTKGTNIFVPIHDLHWSLAIICFPPLQENESDCGLFLLHYIQRFVKDAP
>gnl|onekp|ZYCD_scaffold_2004626 Selaginella_acanthonota
DAVEVDLNHLKPAFLNDTVFYNSFFFRKWTRGVDILIPINAFHWSLAIVGFSPRQDNEYDCGLFLLFYIKRFIADAP
>gnl|onekp|WSJO_scaffold_2046560 Mesotaenium_braunii
EAVEVDLEHLHPFYFNDTIFFNSFFYRKWTKGVDVFVPIHDLHWSLVIICFPPQQDNEFDCGCFLLHYLDLFVANAP
>gnl|onekp|ZFRE_scaffold_2117398 Phaeoceros_carolinianus_sporophyte_1575
DAIEVDMQRLSPLFLNDTIFFNTFFYRKWTKGINIFIPVHDLHWSLAIICLPPQQENESDCGLFLLHYIQRFIEDSP
>gnl|onekp|RXRQ_scaffold_2025000 Phaeoceros_carolinianus
DAIEVDMQRLAPLFLNDTIFFNTFFYRKWTKGTNIFIPVHDLHWSLAIICLPPQQENESDCGLFLLHYIQRFIEDSP
>gnl|onekp|TWUW_scaffold_2001446 Anthoceros_agrestis_A
DAIEVDMQRLAPLFLNDTIFFNTFFYRKWTKGTNIFIPVHDLHWSLAIICLPPQQENESDCGLFLLHYIQRFIEDSP
>gnl|onekp|BSNI_scaffold_2007840 Anthoceros_agrestis_B
DAIEVDMQRLAPLFLNDTIFFNTFFYRKWTKGTNIFIPVHDLHWSLAIICLPPQQENESDCGLFLLHYIQRFIEDSP
>gnl|onekp|TWUW_scaffold_2001448 Anthoceros_agrestis_A
DAIEVDMQRLAPLFLNDTIFFNTFFYRKWTKGTNIFIPVHDLHWSLAIICLPPQQENESDCGLFLLHYIQRFIEDSP
>gnl|onekp|AWQB_scaffold_2007906 Picea_engelmanii
------------------------------------------HWSLAIISIPPQQQNDYDCGLFVLFFMERFIEEAP
>gnl|onekp|UCRN_scaffold_2008446 Megaceros_tosanus
DAIEVDLQRLAPLFLNDTIFFNSFFYQKWTKGTDIFVPVHDLHWSLAIICLPPQQENESDCGLFLLHYIERFIKDSP
>gnl|onekp|WCZB_scaffold_2016673 Phaeoceros_carolinianus
DAIEVDLQRLAPLFLNDTIFFNSFFYQKWTKGTDIFVPVHDLHWSLAIICLPPQQENESDCGLFLLHYIERFIQDSP
>gnl|onekp|YEPO_scaffold_2005157 cf._Physcomicromitrium_sp
EAVEIDVQRLNPLFLNDTIFYNSFFYRKW-KGINIFVPVHSLHWSLAIICFPPLQKNGSDCGLFLLYYIQKFVERAP
>gnl|onekp|ZZOL_scaffold_2008099 Selaginella_stauntoniana
DALEVDFSRLQPAFLNDTVFYSSFFFRKWTKGIDIFLPINDLHWSLAIVCFSPRQENEYDCGLFLLYYIKRFVETAP
>gnl|onekp|WEEQ_scaffold_2010286 Phaeoceros_carolinianus_gametophyte_1575
DAIEVDLQRLAPLFLNDTIFFNSFFYQKWTKGTDIFVPVHDLHWSLAIICLPPQQENESDCGLFLLHYIERFIQDSP
>gnl|onekp|RXRQ_scaffold_2024935 Phaeoceros_carolinianus
DAIEVDLQRLAPLFLNDTIFFNSFFYQKWTKGTDIFVPVHDLHWSLAIICLPPQQENESDCGLFLLHYIERFIQDSP
>gnl|onekp|IHWO_scaffold_2005391 Marchantia_paleacea
EAVEVDLGRLAPLFLNDTIFFNSFFYRKWTKGTNVFVPIHDFHWSLAIICHPPQQDNESDCGLFLLHYIQCFLQEAP
>gnl|onekp|JKAA_scaffold_2011690 Selaginella_wallacei
DAVEVDLNHLKPAFLNDTVFYNSFFYRKWTRGVDILVPINAFHWSLAVVGFSPRQDNEYDCGLFLLYYIKRFIADAP
>gnl|onekp|JPYU_scaffold_2004230 Marchantia_polymorpha
EAVEVDLGRLAPLFLNDTIFFNSFFYRKWTKGTNVFVPIHDFHWSLAIICHPPQQDNESDCGLFLLHYIQCFLQEAP
>gnl|onekp|YEPO_scaffold_2006249 cf._Physcomicromitrium_sp
DAVEIDLTRLEPLFLNDTIFFNSFFYRKWTKGTNIFVPIHDLHWSLAIICFPPLQDNESDCGLFLLHYIQKFVEYAP
>gnl|onekp|DLJZ_scaffold_2052512 Solanum_ptychanthum
-------------------------------------------------CIPPQQRNEYDCGLFVLFFMERFIDEVH
>gnl|onekp|ABIJ_scaffold_2008862 Selaginella_lepidophylla
DAVEVDYTRLNPAFLNDTIFYSSFFFRKWTKGIDIFFPINDLHWSLAIVCFSPRQENEYDCGLFLLYYISRFLDTAP
>gnl|onekp|FPLR_scaffold_2014264 Gylcine_soja
----------------------------------------------------PQQKNDYDCGLFVLYFIERFMEEAP
>gnl|onekp|BSNI_scaffold_2007839 Anthoceros_agrestis_B
DAIEVDMQRLAPLFLNDTIFFNTFFYRKWTKGTNIFIPVHDLHWSLAIICLPPQQENESDCGLFLLHYIQRFIEDSP
>gnl|onekp|YEPO_scaffold_2018075 cf._Physcomicromitrium_sp
DAVEIDIDRLNPMFLNDTIFFNSFFYRKWTKGTNIFVPIHDLHWSLAIICHPPLQENESDCGLFLLHYIQKFAECAP
>gnl|onekp|UGJI_scaffold_2021055 Lycopersicon_cheesmanii
ESVEIDLESLAPEYLSSTIFFNTYFYRRWWKGVNI------------------------------------------
>gnl|onekp|TWUW_scaffold_2001447 Anthoceros_agrestis_A
DAIEVDMQRLAPLFLNDTIFFNTFFYRKWTKGTNIFIPVHDLHWSLAIICLPPQQENESDCGLFLLHYIQRFIEDSP
>gnl|onekp|YEPO_scaffold_2017958 cf._Physcomicromitrium_sp
EAVEIDIQRLEPLFLNDTIFFNSFFYRKWTRGINIIIPVH-----LAIICFPPLQENESDCGLFLLHYIRKFVESAP
>gnl|onekp|DLJZ_scaffold_2053156 Solanum_ptychanthum
-------------------------------------------------CIPPQQGNEYDCGLFVLFFMERFITEVH
>gnl|onekp|LGDQ_scaffold_2011710 Selaginella_apoda
DAVELDLTRLSPGFLNDTIFYSSFFFRKWTKGIDIFFPINDLHWSLAIVCFSPRQQNESDCGLFLLFYISHFLETAP
>gnl|onekp|PKOX_scaffold_2010367 Isoetes_tegetiformans
DAVEVDLNYLQDLYLNDTVFYNSFFFRKWTKGVDIILPVHHFHWSLAIVCFTPRQENEFDCGLFLLHFIELFVKEAP
>gnl|onekp|CJNT_scaffold_2004965 Polypodium_glycyrrhiza
EAVEVDLQHLAPFFLNDTVFFSCFFYHKWTKGVNLFVPIHDCHWSLAIVCLFPLQDNEWDCGLFMLYYIQRFVAE--
>gnl|onekp|PIVW_scaffold_2002563 Ceratopteris_thalictroides
EAVEIDLDHLAPSFLNDTIFFSCFFYRKWTKGTNIFIPIHDCHWSLAIVCFPPLQDNEWDCGLFMLYYIQKFVDE--
>gnl|onekp|ZYCD_scaffold_2007549 Selaginella_acanthonota
DAVEVDLECLCEAYLNDTVVFSSFFFRKWTRGVNIIMPVHHLHWSLAIVCFLPQQENGYDCGLFVLHFLEQFVRNAP
>gnl|onekp|ZZOL_scaffold_2053877 Selaginella_stauntoniana
EAVEVHLQCLAEHYVNDTIVFNSFFFRKWTKGVDILMPVHQMHWSLVVVCF-PKQQNEYDCGLFMLHYIQQFLSKAP
>gnl|onekp|ABIJ_scaffold_2004730 Selaginella_lepidophylla
EAVEVHLQCLQEHYVNDTIVFNSFFFRKWTKGIDILMPVHQLHWSLVIVCF-PQQQNEYDCGLFMLHFIEQFLIKAP
>gnl|onekp|GYFU_scaffold_2015319 Polypodium_hesperium
EAVEVDLQHLAPFFLNDTVFFSCFFYHKWTKGVNLFVPIHDCHWSLAIVCLFPLQDNEWDCGLFMLYYIQRFVAE--
>gnl|onekp|WDCW_scaffold_2043608 Mesotaenium_endlicherianum
EAVEVDLQRLEPLYLNDTIFYNSFFFRKWTRGTNIFVPIHDSHWSLAIVCFPPQQDNEFDCGCFLLHYLDKFVHAAP
>gnl|onekp|HKZW_scaffold_2011798 Mesotaenium_caldariorum
DEIEVDVRHLMPFFLNDTVFCNSFFFRKWTKGVNIFVPIHDLHWSLAIICFPPQQENEFDCGCFLLYYLKMFVQMAP
>gnl|onekp|LGDQ_scaffold_2007208 Selaginella_apoda
EAVEVHLQCLQEQYVNDTIVFNSFFFRKWTKGIDILMPVHQLHWSLVIVCF-PQQKNEYDCGFFMLHFIEEFLLKAP
>gnl|onekp|JKAA_scaffold_2001828 Selaginella_wallacei
DAVEVDLECLCETYLNDTVVFSSFFFRKWTRGVNIIMPVHHLHWSLAIVCFLPQQENSYDCGLFVLHFLEQFVENAP
>gnl|onekp|GTHK_scaffold_2012962 Gnetum_montanum
DAVSIDIDLLQMDFINDTLFFNSFFFRKWTRKVDIFIPVNYYHWSVVIVCNPPQQDNGCDCGLFLLHYVERFLREAP
>gnl|onekp|KJYC_scaffold_2006961 Selaginella_willdenowii
DAVEVDLNHLKPMFLNDTVFFNSFFFRKWTKGISIFLPLNDYHWSLAIVAFSPRQENEYDCGCFLLYYIEQFVQMAP
>gnl|onekp|NBYP_scaffold_2009804 Mesotaenium_kramstei
EQVEVDLRHLAPFFLNDTIFCNSFFFRKWTNGADIFVPIHDLHWSLAIICFPPQQENEFDCGCFLLYYLQSFIQTAP
>gnl|onekp|CVEG_scaffold_2032476 Azolla_cf._caroliniana
-------------------FYSCFFYHKWTKGINILMPIHDAHWSLAVICLPPLQDNEWDCGLFMLYYIERFIQEAP
>gnl|onekp|JVSZ_scaffold_2009833 Equisetum_hymale
----------KPCFLNDTVFFNSFFLRKWTKGINIIMPVHDAHWSLAIVCFDPLQDNAWDCGLFLLFYIRRFVEEAQ
>gnl|onekp|DLJZ_scaffold_2009321 Solanum_ptychanthum
ESVEIDMESLAPEYLSSTIFFNTYFYRRWWKGVNI------------------------------------------
>gnl|onekp|PKOX_scaffold_2013210 Isoetes_tegetiformans
DAVEVDMQCLNPMFLNDTIFFSSFFFRKWTRGINIIVPVHDLHWSLVIVCFSPLQTNEYDCGLFLLYYIERFVKDAP
>gnl|onekp|TOXE_scaffold_2054922 Welwitschia_mirabilis
----------------------------------------------------PQQENDYDCGLFVLLFMERFIHEAP
>gnl|onekp|PYHZ_scaffold_2071087 Isoetes_sp
-----DLNYLQDLYLNDTVFYNSFFFRKWTKGVDIILPVHHFHWSLAIVCFTPRQENEFDCGLFLLHFIELFVKEAP
>gnl|onekp|IIOL_scaffold_2016421 Pinus_parviflora
DAVTIDVELLEPGFINDTLFFNSFFFRKWTRRVNIFIPVNYFHWSLIVICNPPQQNNYHDCGLFLLHYVEMFLRQVP
>gnl|onekp|JBND_scaffold_2017551 Pinus_ponderosa
DAVTIDVELLDPGFINDTLFFNSFFFRKWTRRVNIFIPVNYYHWSLIIICNPPQQNNYHDCGLFLLHYVEMFLRQVP
>gnl|onekp|MFTM_scaffold_2013650 Pinus_jeffreyi
DAVTIDVELLDPGFINDTLFFNSFFFRKWTRRVNIFIPVNYYHWSLIIICNPPQQNNYHDCGLFLLHYVEMFLRQVP
>gnl|onekp|DZQM_scaffold_2015529 Pinus_radiata
DAVTIDVELLDPGFINDTLFFNSFFFRKWTRRVNIFIPVNYYHWSLIIICNPPQQNNYHDCGLFLLHYVEMFLRQVP
>gnl|onekp|AWQB_scaffold_2009986 Picea_engelmanii
DAVTIDVELLEPGFINDTLFFNSFFFRKWTRRVNIFIPVNYYHWSLIVICNPPQQNNLYDCGLFLLHYVEMFLREAP
>gnl|onekp|AZZW_scaffold_2004801 Chlorokybus_atmophyticus
DAVTVDMERLAPSFLNDTLFFNSFFYRNWTRRIDIIVPINELHWSVAVICHPPQQDNYSDCGLFLLYYVERFCKD--
>gnl|onekp|KJYC_scaffold_2004177 Selaginella_willdenowii
DAVEVDVQCLEENYINDTVVFNSFFYRKWVKGVNIVMPIHDLHWSVAIICF-PQQDNEYDCGLYMLHFIQ-------
>gnl|onekp|YEPO_scaffold_2004301 cf._Physcomicromitrium_sp
DAVTIDVDVLRPMFLNDTIFFNSFFFRKWTRKVSLFIPVNQLHWSLIIVCH-PQQINHCDCGIYLLHYVELFLKEAP
>gnl|onekp|PIVW_scaffold_2023480 Ceratopteris_thalictroides
DAVTVDYLLLEPDFLSDTIFYNSFFFKRWTAKINIFIPIMLAHWSLVIICHPPQQTNFSDCGLFLLHYVELFIHGVL
>gnl|onekp|NKXU_scaffold_2003285 Trebouxia_arboricola
DVVELDLSRLDNNFLNDTVFFNTFFYKSWTKGVDILIPIHDLHWSLIIVCHPPRQEDYCNCGLFVLAYMDFWTHAPP
>gnl|onekp|FPLR_scaffold_2004309 Gylcine_soja
ECVEIDTNCLAPEYLTSTIFFNTYFYRRWWKGVN-------------------------------------------
>gnl|onekp|LGDQ_scaffold_2004766 Selaginella_apoda
DAVEIDFACLNPALLNETISYSSAFFSKWTCGIDIFLPINELHWSLVIVCFSPAHTND--SGLSVLCYFKRFLNSVP
>gnl|onekp|AZZW_scaffold_2021405 Chlorokybus_atmophyticus
YAVEVDLDRLGPCFLNDTIFFNSFFFKNWTKSVDIFMPIHGLHWSLAIICHPPQQDNEYDCGLFLLHYMELFASNAP
>gnl|onekp|KUXM_scaffold_2002554 Selaginella_selaginoides
------LDCLDDTYLNDTVIFNSFFFRKWIKRISIIMPIHDMHWSLAIVSF-PQQDNEYDCGLFLLHFIEKFVEKAP
>gnl|onekp|IXLH_scaffold_2004169 Polypodium_hesperium
DAVTVDFLLLNPDFLSDTIFYNSFFFKRWTAKINIFIPIMQAHWSLVIVCHPPQQTNYSDCGLFLLHYVELFIQEAL
>gnl|onekp|CJNT_scaffold_2081635 Polypodium_glycyrrhiza
DAVTVDFLLLNPDFLSDTIFYNSFFFKRWTAKINIFIPIMQAHWSLVIVCHPPQQTNYSDCGLFLLHYVELFIQEAL
>gnl|onekp|ZFRE_scaffold_2022387 Phaeoceros_carolinianus_sporophyte_1575
DAIEVDLQRLAPLFLNDTIFFNSFFYQKWTKGTDIFVPVHDLHWSLAIICLP-------------------------
>gnl|onekp|IXLH_scaffold_2004170 Polypodium_hesperium
DAVTVDFLLLNPDFLSDTIFYNSFFFKRWTAKINIFIPIMQAHWSLVIVCHPPQQTNYSDCGLFLLHYVELFIQEAL
>gnl|onekp|YLJA_scaffold_2015387 Polypodium_amorphum
DAVTVDFLLLNPDFLSDTIFYNSFFFKRWTAKINIFIPIMQAHWSLVIVCHPPQQTNYSDCGLFLLHYVELFIQEAL
>gnl|onekp|JKAA_scaffold_2177176 Selaginella_wallacei
DAVTIDIERLEPSFLNDTIFFNSFFFEKWTKEVNIFVPVNQLHWSLLIICHGPQQDNLHDCGLFLLHYVELFLERS-
>gnl|onekp|NBYP_scaffold_2011050 Mesotaenium_kramstei
DAVIIDLQRLEPMFLNDTLFLNSFFFRKWTRHVDIIVPVNQLHWSLAIICHPPQQDNHCDCGLFLLHYVELFLRENP
>gnl|onekp|TXVB_scaffold_2011866 Lunularia_cruciata
EAVEVDLSRLAPMFLNDTVFFNSFFYRKWTKGTNIFVPIHDWHWSLAIICHPSI-----------------------
>gnl|onekp|DLJZ_scaffold_2012209 Solanum_ptychanthum
DAICIDFDLLAPDFVNDTIFFNCFFFRKWTRKVNLFIPVNYYHWSLIIICHPPQQQNLSDCGLFLLHYVESFLEEDP
>gnl|onekp|WDCW_scaffold_2047965 Mesotaenium_endlicherianum
DAVTVDLACLEPSFLNDTLFYNCFFYRNWTRKMDPLFPVNQLHWSLIIVCHPPQQDNHCDCGLFLLHYVEKFLEACP
>gnl|onekp|PKOX_scaffold_2097172 Isoetes_tegetiformans
DAVTIDIEMLRPAFLNDTIFFNSFFFRKWTRDVDLFIPVNKLHWSLLIICLPPQQQNPYDCGLFLLHYVELFI----
>gnl|onekp|YEPO_scaffold_2006248 cf._Physcomicromitrium_sp
--------------------------RKWTKGTNIFVPIHDLHWSLAIICFPPLQDNESDCGLFLLHYIQKFVEYAP
>gnl|onekp|FPLR_scaffold_2000949 Gylcine_soja
DAVSLDVDLLQPDFINDTIFFNSFFFRKWTRKVNLFIPVNFLHWSLIVICHPPQQENSYDCGLFLLHYLELFLVEAP
>gnl|onekp|NMDZ_scaffold_2019138 Solanum_sisymbriifolium
DAICIDFDLLAPDFVNDTIFFNCFFFRKWTRKVNLFIPVNYYHWSLIVICHPPQQQNLSDCGLFLLHYVESFLEEDP
>gnl|onekp|JVBR_scaffold_2012245 Aloe_vera
DAVSIDIELLQPDFINDTIFFNSFFFRKWTRKVNIFIPVNFLHWSLLVICHPPQQENSFDCGLFLLHYVELFLDEAH
>gnl|onekp|RIDD_scaffold_2029657 Gylcine_soja
DAVSLDVDLLQPDFINDTIFFNSFFFRKWTRKVNLFIPVNFLHWSLIVICHPPQQENSYDCGLFLLHYLELFLAEAP
>gnl|onekp|HKZW_scaffold_2005496 Mesotaenium_caldariorum
DAVTVDLQRLEPRFLNDTLFFNSFFFEKWTRSVDLVVPINELHWSLAIICHPPQQDNLCDCGLFLLHYVEKFMNANP
>gnl|onekp|FPLR_scaffold_2000951 Gylcine_soja
DAVSLDVDLLQPDFINDTIFFNSFFFRKWTRKVNLFIPVNFLHWSLIVICHPPQQENSYDCGLFLLHYLELFLVEAP
>gnl|onekp|YLJA_scaffold_2068929 Polypodium_amorphum
--------------------------HKWTKGVNLFVPIHDCHWSLAIVCLFPLQDNEWDCGLFMLYYIQRFVAE--
>gnl|onekp|GHLP_scaffold_2008508 Solanum_dulcamara
DAICIDFDLLAPDFVNDTIFFNCFFFRKWTRKVNLFIPVNYYHWSLIVICHPPQQQNLSDCGLFLLHYVESFLEEDP
>gnl|onekp|LQJY_scaffold_2082376 Solanum_xanthocarpum
DAICIDFDLLAPDFVNDTIFFNCFFFRKWTRKVNLFIPVNYYHWSLIVICHPPQQQNLSDCGLFLLHYVESFLEEDP
>gnl|onekp|IXLH_scaffold_2017305 Polypodium_hesperium
--------------------------HKWTKGVNLFVPIHDCHWSLAIVCLFPLQDNEWDCGLFMLYYIQRFVAE--
>gnl|onekp|KJYC_scaffold_2012106 Selaginella_willdenowii
DPVTIDIDVLRPSFLNDTIFFNSFFFEKWTKKEDIFIPVNRSHWSLLVICYLPQQDNLHD-GLFLHHYVEQFLERG-
>gnl|onekp|PYHZ_scaffold_2070002 Isoetes_sp
--------------LNDTIFFSSFFFRKWTRGINIIVPVHDLHWSLVIVCFSPLQTNEYDCGLFLLYYIERFVKDAP
>gnl|onekp|OAQS_scaffold_2001925 Glycine_soja
DAVSIDIELLQPQFINDTIFFNSFFFRKWTRKVNLFIPVNYLHWSLIVICHPPQQENLYDCGLFLLHYVERFLEEAP
>gnl|onekp|OAQS_scaffold_2001927 Glycine_soja
DAVSIDIELLQPQFINDTIFFNSFFFRKWTRKVNLFIPVNYLHWSLIVICHPPQQENLYDCGLFLLHYVERFLEEAP
>gnl|onekp|GYFU_scaffold_2015684 Polypodium_hesperium
DAVTVDFLLLNPDFLSDTIFYNSFFFKRWTAKINIFIPIMQAHWSLVIVCHPPQQTNYSDCGLFLLHYVELFIQEA-
>gnl|onekp|GYFU_scaffold_2015685 Polypodium_hesperium
DAVTVDFLLLNPDFLSDTIFYNSFFFKRWTAKINIFIPIMQAHWSLVIVCHPPQQTNYSDCGLFLLHYVELFIQEA-
>gnl|onekp|JVSZ_scaffold_2007555 Equisetum_hymale
DAVTIDIILLKPMFLSDTIFFNSFFFKRWTAKVNIFVPIMQSHWSLVVVCHPPQQTNYFDCGLFLLHYVELFVKQV-
>gnl|onekp|AKRH_scaffold_2021886 Gylcine_soja
DAVSLDVDLLQPDFINDTIFFNSFFFRKWTRKVNLFIPVNFLHWSLIVICHPPQQENSYDCGLFLLHYLELFLAEAP
>gnl|onekp|URDJ_scaffold_2010615 Amborella_trichopoda
DAVSIDVELLQPEFVNDTIFFNSFFFRKWTRKVNMFIPVNFYHWSLMVICHPPQQENSFDCGLFLLHYVELFLRDVP
>gnl|onekp|AJUW_scaffold_2049138 Chloromonas_rosa
DSVEVDFARLEEWFLNDSVFFNTFFYSKWTKGVDIFVPVHELHWTLAVICHP-------------------------
>gnl|onekp|KUXM_scaffold_2040660 Selaginella_selaginoides
--------------------------RKWTKGIDVVIPINDLHWSLAIVCLWPRQENEYDCGLFLLCYIERFVEKAE
>gnl|onekp|PFSA_scaffold_2019091 Gylcine_soja
GAVCIDIELLQPECLNDNIFFNCFFFSNWTRKVNLFIPINYLHWSLIVICHPPQQQNAYDCGIFLLHYVERFLEQAP
>gnl|onekp|PIVW_scaffold_2022055 Ceratopteris_thalictroides
-------------------FFNTFFFRNWTKGINILVPIHDAHWSLGIICFAPLQQNAWDCGLFLLYFIECFLRDAN
>gnl|onekp|LQJY_scaffold_2083703 Solanum_xanthocarpum
DAVSIDVDLLKPKFVNDTIFFNSFFFRRWTTKVDLFIPVNFLHWSLIVICHPPQQENSFDCGLFLLHYVELFLEQAP
>gnl|onekp|RMVB_scaffold_2007739 Avena_fatua
----------------------------------------------------PRQRNDYDCGIFMLYYIEKFIQEAP
>gnl|onekp|RMVB_scaffold_2007738 Avena_fatua
----------------------------------------------------PRQRNDYDCGIFMLYYIEKFIQEAP
>gnl|onekp|GHLP_scaffold_2053801 Solanum_dulcamara
DAVSIDVDLLKPKFVNDTIFFNSFFFRRWATKVDLFIPVNFLHWSLIVICHPPQQGNSFDCGLFLLHYVELFLEQAP
>gnl|onekp|TJMB_scaffold_2019043 Gylcine_soja
DAVSFMRELLQPQFINDTIFFNSFFFRKWTRKVNLFIPINYLHWSLIVICHPPQQQNAYDCGIFLLHYVERFLEQAP
>gnl|onekp|LQUX_scaffold_2014304 Gylcine_soja
-------------------FFNSFFFRKWTRKVNLFIPINYLHWSLIVICHPPQQENLYDCGLFLLHYVERFLEEAP
>gnl|onekp|LQUX_scaffold_2014306 Gylcine_soja
-------------------FFNSFFFRKWTRKVNLFIPINYLHWSLIVICHPPQQENLYDCGLFLLHYVERFLEEAP
>gnl|onekp|OAQS_scaffold_2018964 Glycine_soja
ECVEIDTNCLAP-YLTSTIFFNTYFY---------------------------------------------------
>gnl|onekp|QRTH_scaffold_2001874 Chloromonas_perforata
--VDVDLDRLDDGMLNDTIFCNTFFYKKWTKHVDILVPIHEFHWTVAIICHPPQQDNKVDCGLYVLAYMQFFCFANP
>gnl|onekp|TJMB_scaffold_2026832 Gylcine_soja
DAVSLDVDLLQPDFINDTIFFNSFFFRKWTRKVNLFIPVNFLHWSLIVICHPPQQENSYDCGLFLLHYLE-------
>gnl|onekp|TOXE_scaffold_2006592 Welwitschia_mirabilis
DAVSIDIELLHQDFINDTLFFNSFFFRKWTRKVDIFIPVNYYHWSVVVICNA-------------------------
>gnl|onekp|AKRH_scaffold_2016249 Gylcine_soja
--------------------------SEWTRKVNLFIPINYLHWSLIVICHPPQQQNAYDCGIFLLHYVERFLEKAP
>gnl|onekp|LQUX_scaffold_2014307 Gylcine_soja
-------------------FFNSFFFRKWTRKVNLFIPINYLHWSLIVICHPPQQQNAYDCGIFLLHYVERFLEQAP
>gnl|onekp|JRGZ_scaffold_2030370 Chlamydomonas_moewusii
------------------CFFNTFFYWKWTKAVDLFVPIHELHWSLVIVCQPPARYEAQ------------------
>gnl|onekp|LXGM_scaffold_2119959 Glycine_soja
ECVEIDTNCLAPEYLTSTIFFNTYFY---------------------------------------------------
>gnl|onekp|YEPO_scaffold_2004300 cf._Physcomicromitrium_sp
DAVTIDVDVLRPMFLNDTIFFNSFFFRKWTRKVSLFIPVNQLHWSLIIVCH--------------------------
>gnl|onekp|JVSZ_scaffold_2125472 Equisetum_hymale
---------------------NSFFFKRWTANVQIFIPVMQAHWSLVIVCYPPQQTNFSDCGLFLLHYVELFIKQI-
>gnl|onekp|ZYCD_scaffold_2007450 Selaginella_acanthonota
-----------------------FFFEKWTKEINIFVPVNQLHWSLLVICHGPQQDNLHDCGLFLLHYVELFLERA-
>gnl|onekp|VMNH_scaffold_2001098 Sinapis_alba
SNIDIVLQCLTPSWLNDEVFFNTFFYRRWTTQRKLFVPIHRVHWTLAVINNRPQQQNGYDCGMFMLKYIDFFSRGLG
>gnl|onekp|URDJ_scaffold_2001805 Amborella_trichopoda
SNIEIILQCLLPGWLNDEVFFNTFFYRRWTTQRKIFVPIHKIHWCLAVINIKPEQQNGSDCGMFMIKYADFYSRGLK
>gnl|onekp|TXVB_scaffold_2076473 Lunularia_cruciata
SNIEVVMQCLLPGWLNDEVFFNTFFYRRWTTQKKLLVPIHQIHWCLAVINIRPQQMNGCDCGMFMLKYADFHSRGAP
>gnl|onekp|NMDZ_scaffold_2092428 Solanum_sisymbriifolium
--------------------------RRWTTKVDLFIPVNFLHWSLIVICHPPQQENSFDCGLFLLHYVELFLEQAP
>gnl|onekp|OAQS_scaffold_2106740 Glycine_soja
----------------------------------------------------------YDCGLFVLYFIERFMEEAP
>gnl|onekp|GTHK_scaffold_2013068 Gnetum_montanum
SNIEIKICCLLPSWLNDEVFFNTFFYRRWTTKKKIFIPIHKIHWCLGIIDIKPGQLNGYDCGMFMIKYMDFYSRGLP
>gnl|onekp|DLAI_scaffold_2102065 Solanum_lasiophyllum
ESVEIDMESLAPEYFSSTIFFNTYFY---------------------------------------------------
>gnl|onekp|IHWO_scaffold_2008218 Marchantia_paleacea
SSIDVVMQCLLPGWLNDEVFFNTFFYRRWTTQKKLLVPIHQIHWCLAVINIRPQQLNGCDCGMFMLKYADFHSRDVP
>gnl|onekp|NKXU_scaffold_2006121 Trebouxia_arboricola
SGVDVDIRTLRTRWLNDEVFFNTFFVRRWTSEMRLIIPVHLCHWTCAVISLRPKQMNGCDCGVFALMFAEFQARDAP
>gnl|onekp|JPYU_scaffold_2006450 Marchantia_polymorpha
SSIDVVMQCLLPGWLNDEVFFNTFFYRRWTTQKKLLVPIHQIHWCLAVINIRPQQLNGCDCGMFMLKYADFHSRGVP
>gnl|onekp|AWQB_scaffold_2004485 Picea_engelmanii
SNIEIILQCLLPGWLNDEVFFNTFFYRRWTTPRKIFVPIHKIHWCLAIIDMKPQQENGSDCGMFMIKYADFHSRGLP
>gnl|onekp|AKRH_scaffold_2024590 Gylcine_soja
SNIVIKFQCLRPTWLNDEVFFNTFFYRRWTTQRKLFVPIHQIHWCLAVINKKPVQKNGYDCGVFMIKYADFYSRGLE
>gnl|onekp|GYFU_scaffold_2015133 Polypodium_hesperium
SNIDLALQCLKPGWLNDEVFFNTFFFRRWTTQRKLFVPIHKIHWCLAVINIRPVQMNGCDCGMFMIKYADFLSRGNE
>gnl|onekp|LQJY_scaffold_2007867 Solanum_xanthocarpum
ESVEIDMESLAPEYLSSTIFFNTYFY---------------------------------------------------
>gnl|onekp|DLJZ_scaffold_2012071 Solanum_ptychanthum
SNIDIILQCLRPGWLNDEVFFNTFFYKRWTSQKKLFVPIHKSHWCLAVINKKPEQQNGFDCGMFMLKYADFYSRGIG
>gnl|onekp|YEPO_scaffold_2081852 cf._Physcomicromitrium_sp
-----------------------------------------LHWSLIIICHPPQQDNNCDCGLFLLHYVELFLKKAP
>gnl|onekp|IXLH_scaffold_2010437 Polypodium_hesperium
SNIDLAMQCLQPGWLNDEVFFNTFFFRRWTTQRKLFVPIHKIHWCLAVINIRPVQMNGCDCGMFMIKYADFLSRGNE
>gnl|onekp|YLJA_scaffold_2009761 Polypodium_amorphum
SNIDLALQCLKPGWLNDEVFFNTFFFRRWTTQRKLFVPIHKIHWCLAVINIRPVQMNGCDCGMFMIKYADFLSRGNE
>gnl|onekp|AKRH_scaffold_2004611 Gylcine_soja
SGIEIKFQCLRPGWLNDEVFFNTFFYRRWTSQKKLFVPIHKIHWCLAVINKKPEQQNGYDCGVF-------------
>gnl|onekp|SKQD_scaffold_2079957 Takakia_lepidozioides
SNIEVVIQCLLPGWLNDEVFFNTFFYRRWTTQKKLLVPIHQIHWCLAVINMRPEQLNGCDCGMFMLKYADFYSRGGP
>gnl|onekp|CVEG_scaffold_2122021 Azolla_cf._caroliniana
----------------------------------------------------PLQQNAWDCGLFLLFFIQRFVEDGP
>gnl|onekp|RMVB_scaffold_2004179 Avena_fatua
SNIVIILQCLNDKWLNDEVFFNTFFYRRWTTKRKLFVPIHKVHWCLAVINVRPLQENGWDCGMFMLKY---HRRGLS
>gnl|onekp|TOXE_scaffold_2009581 Welwitschia_mirabilis
SNIEILLQCLLPGWLNDEVFFNTFFYRRWTTKRKIFIPIHQIHWCLGIIDLKPEQENGWDCGMFMLKYVDFYSRGLP
>gnl|onekp|GHLP_scaffold_2060027 Solanum_dulcamara
SNIDIILQCLRPGWLNDEVFFSTFFYKRWTSQRKLFVPIHKSHWCLAVMNKKPEQENGFDCGMFMIKYADFYSRDIG
>gnl|onekp|DLJZ_scaffold_2011071 Solanum_ptychanthum
SNIDIILQCLRPGWLNDEVFFNTFFYRRWTSQRKLFVPIHKIHWCLAVINKKPEQKNGYDCGVFMIKNADFYSRDIG
>gnl|onekp|PBUU_scaffold_2005967 Lygodium_japonicum
SNIDIAIECLRPGWLNDEVFFNTFFFRRWTTQRKLFVPIHKIHWCLAVINVHPEQLNGCDCGMFMSKYADFLSRGDR
>gnl|onekp|LQUX_scaffold_2008182 Gylcine_soja
SNIVIKFQCLRPTWLNDEVFFNTFFYRRWTSQKKLFVPIHKIHWCLAVINKKPEQQNGYDCGVFM------------
>gnl|onekp|GHLP_scaffold_2012483 Solanum_dulcamara
SNIDIILQCLRPGWLNDEVFFNTFFYRRWTSQRKLFVPIHKIHWCLAVINNKPEQKNGYDCGVFMIKNADFYSRDIG
>gnl|onekp|LXGM_scaffold_2000445 Glycine_soja
SGIEIKFQCLRPGWLNDEVFFSTFFYRRWTSQKKLFVPIHKIHWCLAVINKKPEQQNGYDCGVFMIKY---------
>gnl|onekp|FPLR_scaffold_2006463 Gylcine_soja
SGIEIKFQCLRPGWLNDEVFFSTFFYRRWTSQKKLFVPIHKIHWCLAVINKKPEQQNGYDCGVFM------------
>gnl|onekp|IIOL_scaffold_2016004 Pinus_parviflora
SNIEIILQCLLPGWLNDEVFFNTFFYRRWTTQRKIFVPIHKIHWCLAIIDMKPQQENGSDCGMFMIKYADFHSRGLP
>gnl|onekp|LQJY_scaffold_2082882 Solanum_xanthocarpum
SNIDIILQCLRAGWLNDEVFFNTFFYKRWTSQRKLFVPIHKVHWCLAVINKKPVQENGFDCGMFMLKYADFYSRDIG
>gnl|onekp|CVEG_scaffold_2027891 Azolla_cf._caroliniana
SNIDLAIQCLKPGWLNDDVFFNTFFYRRWTTPKKLFVPIHQIHWCLAVINVH-------------------------
>gnl|onekp|WSJO_scaffold_2006937 Mesotaenium_braunii
QGITIDVQRLEPAFLNDTIFFNSFFFRKWTKRTPVVVPINRFHWSVAIVCNAPQQGNCYDCGLFLLHYVELFLRADP
>gnl|onekp|AZZW_scaffold_2003268 Chlorokybus_atmophyticus
SGYEIKMACLRPLWLNDEVFFNTFFYRRWTLKKRLIVPIHQVHWCLAIVNMRPEQRNSCDCGVFMVKYADYQSRNAP
>gnl|onekp|RMVB_scaffold_2004180 Avena_fatua
SNIVIILQCLNDKWLNDEVFFNTFFYRRWTTKRKLFVPIHKVHWCLAVINVRPLQENGWDCGMFMLKYIDFYSRDMD
>gnl|onekp|DLJZ_scaffold_2001077 Solanum_ptychanthum
--------------------------RRWTTKVNLFIPVNFLHWSLIVICHPPQQGNSFDCGLFLLH---LFLEQAP
>gnl|onekp|LQJY_scaffold_2015699 Solanum_xanthocarpum
SNIDIILQCLRPGWLNDEVFFSTFFYRRWTSQRKLFVPIHKIHWCLAVINKKPEQKNGYDCGVFMIKNADFYSRDIG
>gnl|onekp|NBYP_scaffold_2053595 Mesotaenium_kramstei
TNIVIMMKCLDPGWLNDEVFFNTFFYKRWTSKKKLIVPVHQIHWTLAVINMRPEQLNGCDCGVFMVKYADYESRDAP
>gnl|onekp|DZQM_scaffold_2052287 Pinus_radiata
ESVEIDMECLAPLFLSSAIFFNTFFY---------------------------------------------------
>gnl|onekp|RMVB_scaffold_2103862 Avena_fatua
----------------------------------IFIPVNFLHWSLIVICHPPQQDNSFDCGLFLLHHVELFLMDAP
>gnl|onekp|JBND_scaffold_2017482 Pinus_ponderosa
SNIEILLQCLLPGWLNDEVFFNTFFYRRWTTQRKIFVPIHKIHWCLAIIDMKPQQENGSDCGMFMIKYADFHSRGLP
>gnl|onekp|RIDD_scaffold_2024850 Gylcine_soja
SGIEIKFQCLRPGWLNDEVFFSTFFYRRWTSQKKLFVPIHKIHWCLAVINKKPEQQNGYDCGVFMIKYADFYSRNLG
>gnl|onekp|MFTM_scaffold_2083396 Pinus_jeffreyi
SNIEILLQCLLPGWLNDEVFFNTFFYRRWTTQRKIFVPIHKIHWCLAIIDMKPQQENGSDCGMFMIKYADFHSRGLP
>gnl|onekp|PYHZ_scaffold_2075389 Isoetes_sp
SNVEIVIQCLAPGWLNDDVFFNTFFYRRWTTERRILVPIHKIHWCLAVIDMKPEQLNGCDCGMFMLKYADFHSRGLP
>gnl|onekp|LGDQ_scaffold_2009329 Selaginella_apoda
SNIEVVMECLRPGWLNDEVFFNTFFYRRWTTAKKLFVPIHKIHWCLGIINIRPGQENGCDCGMFMIKYADFYSRGDS
>gnl|onekp|RMVB_scaffold_2023061 Avena_fatua
SNIEVKIRCLRPHWLNDEVFFNTFFYKRWTTSKKLFVPVHQVHWCLAIINMKPLQQNGYDCGMFMLKYIDFLSRGAS
>gnl|onekp|PKOX_scaffold_2099822 Isoetes_tegetiformans
SNVEIVIQCLAPGWLNDDVFFNTFFYRRWTTERRILVPIHKIHWCLAVIDMKPEQLNGCDCGMFMLKYADFHSRGLR
>gnl|onekp|WSJO_scaffold_2048306 Mesotaenium_braunii
SNIVILLASLQPGWLNDEVFFNTFFYRRWTSPKKIIVPVHKIHWTLAVINMKPQQLNGCDCGVFMVKYADYHSRNAA
>gnl|onekp|DZQM_scaffold_2005708 Pinus_radiata
SNIEILLQCLLPGWLNDEVFFNTFFYRRWTTQRKIFVPIHKIHWCLAIIDMKPQQENGSDCGMFMIKYADFHSRGLP
>gnl|onekp|OAQS_scaffold_2004412 Glycine_soja
SNIVIKFQCLRPTWLNDEVFFNTFFYRRWTSQKKLFVPIHKIHWCLAVINKKPEQQNGYDCGVF-------------
>gnl|onekp|LXGM_scaffold_2017111 Glycine_soja
-----------------------------------FIPINYLHWSLIVICHPPQQQNAYDCGIFLLHYVERFLEQAP
>gnl|onekp|ABIJ_scaffold_2006990 Selaginella_lepidophylla
SNIEIVMECLRPGWLNDEVFFNTFFYRRWTTPKKLFVPIHKIHWCLGIINIRPGQENGCDCGMFMIKYADFYSRGDS
>gnl|onekp|DLJZ_scaffold_2051062 Solanum_ptychanthum
--------------------------LRWIKNKDIFVPIILAHWCLLIFCHLPQQRNATDCGKFVLYYISLFLESAP
>gnl|onekp|FPLR_scaffold_2021422 Gylcine_soja
-----------------------------------FIPINYLHWSLIVICHPPQQENLYDCGLFLLHYVECFLEEAP
>gnl|onekp|ZYCD_scaffold_2042826 Selaginella_acanthonota
SNIDIIIECLLPGWLNDEVFFNTFFYRRWTTQKRLLVPVHQIHWCLAIINLRPEQLNGCDCGMFMLKYADFHSRGAP
>gnl|onekp|JKAA_scaffold_2013712 Selaginella_wallacei
SNIEIVIECLLPGWLNDEVFFHTFFYRRWTTQKRLLVPVHQIHWCLAIINLRPEQKNGCDCGMFMLKYADFHSRGAP
>gnl|onekp|ZUQW_scaffold_2014623 Glycine_soja
----------------------------------------------------------YDCGLFVLYFIERFMEEAP
>gnl|onekp|JVBR_scaffold_2002969 Aloe_vera
SNIEIVMQCLRFGWLNDEVFFNTFFYRRWTTKRKLFVPVHKIHWCLAVINVKPLQQNGSDCGMFMLKYTDFFSRGLE
>gnl|onekp|YEPO_scaffold_2072898 cf._Physcomicromitrium_sp
----VILQCLLPGWLNDEVFFNSFFYRRWTTQKKLLVPVHQVHWCLGVIDLRPRQLNGCDCGMFMLKYADFHSRGAS
>gnl|onekp|ZFRE_scaffold_2020679 Phaeoceros_carolinianus_sporophyte_1575
SNIDIVIRCLLPGWLNDEVFFNTFFYRRWTTQRKILVPVHQIHWCLAVINVRPEQMNGCDCGMFMLKYADFHSRGAP
>gnl|onekp|QRTH_scaffold_2001872 Chloromonas_perforata
--------------------------KKWTKHVDILVPIHEFHWTVAIICHPPQQDNKVDCGLYVLAYMQFFCFANP
>gnl|onekp|WEEQ_scaffold_2000684 Phaeoceros_carolinianus_gametophyte_1575
SNIDIVIRCLLPGWLNDEVFFNTFFYRRWTTQRKILVPVHQIHWCLAVINVRPEQMNGCDCGMFMLKYADFHSRGAP
>gnl|onekp|RXRQ_scaffold_2016949 Phaeoceros_carolinianus
SNIDIVIRCLLPGWLNDEVFFNTFFYRRWTTQRKILVPVHQIHWCLAVINVRPEQMNGCDCGMFMLKYADFHSRGAP
>gnl|onekp|RXRQ_scaffold_2024845 Phaeoceros_carolinianus
SNIEIVIRCLLPGWLNDEVFFNTFFYRRWTSQKKILVPVHQIHWCLAVVNIRPEQLNGCDCGMFMLKYADFHSRGAS
>gnl|onekp|TWUW_scaffold_2010990 Anthoceros_agrestis_A
SNIEIAIRCLLPGWLNDEVFFNTFFYRRWTSQKKILVPVHQIHWCLAVVNIRPEQLNGCDCGMFMLKYADFHSRGAS
>gnl|onekp|KUXM_scaffold_2043165 Selaginella_selaginoides
SNIDIVIQCLLPGWLNDEVFFNSFFYRRWTTQRKLFIPVHKVHWCLAVINLRPEQMNGCDCGMFMIKYADFHSRGAS
>gnl|onekp|WDCW_scaffold_2047950 Mesotaenium_endlicherianum
SNIQILMRCLRPGWLNDEVFFNTFFYKRWTTMKKLIVPVHKMHWTLAVINLKPEQLNSCDCGVFMVKYADYHARDAP
>gnl|onekp|WCZB_scaffold_2014856 Phaeoceros_carolinianus
SNIDIVIRCLLPGWLNDEVFFNTFFYRRWTTQRKILVPVHQIHWCLAVINVRPEQMNGCDCGMFMLKYADFHSRGAP
>gnl|onekp|TFYI_scaffold_2067959 Marchantia_emarginata
SSIDVVMQCLLPGWLNDEVFFNTFFYRRWTTQKKLLVPIHQIHWCLAVINIRP------------------------
>gnl|onekp|UGJI_scaffold_2009036 Lycopersicon_cheesmanii
SNIDIILQCLRPGWLNDEVFFSTFFYRRWTSQRKLFVPIHKIHWCLAVINKKPEQKNGYDCGVFMIKNADFYSRDIG
>gnl|onekp|RXRQ_scaffold_2024846 Phaeoceros_carolinianus
SNIEIVIRCLLPGWLNDEVFFNTFFYRRWTSRKKILVPVHQIHWCLAVINVKPEQLNGCDCGMFMLKYADFHSRGAS
>gnl|onekp|BSNI_scaffold_2010282 Anthoceros_agrestis_B
SNIEIVIRCLLPGWLNDEVFFNTFFYRRWTSQKKILVPVHQIHWCLAVVNIRPEQLNGCDCGMFMLKYADFHSRGAS
>gnl|onekp|ZFGK_scaffold_2008837 Selaginella_kraussiana
SNIEIVIQCLLPGWLNDEVFFNSFFYRRWTTQKKLFVPVHKIHWCLAVINLRPEQKNGCDCGMFMIKYADFHSRGIP
>gnl|onekp|ZFRE_scaffold_2020873 Phaeoceros_carolinianus_sporophyte_1575
SNIEIVIRCLLPGWLNDEVFFNTFFYRRWTTKRKILVPVHQIHWCLAVVNIRPEQLNGCDCGMFMLKYADFHSRGAT
>gnl|onekp|PFSA_scaffold_2005414 Gylcine_soja
DAVSLDVDLLQPDFINDTIFFNSFFFRKWTRKVNLFIPVNFLHWSLIVICHP-------------------------
>gnl|onekp|FPLR_scaffold_2027248 Gylcine_soja
DAVSIDIELLQPQFINDTIFFNSFFFRKWTRKVNLFIPVNYLHWSLIVICHP-------------------------
>gnl|onekp|DLAI_scaffold_2012961 Solanum_lasiophyllum
------------------------------RKVNLFIPVNYYHWSLIVICHPPQQQNLSDCGLFLLHYVESFLEEDP
>gnl|onekp|GHLP_scaffold_2006779 Solanum_dulcamara
------------QGLGSSKYLDSLWFLSWIAKKKIFVPIVLGHWCLLIFCHLPQQRNATDCGKFVLYYISLFLENAP
>gnl|onekp|OAQS_scaffold_2001926 Glycine_soja
DAVSIDIELLQPQFINDTIFFNSFFFRKWTRKVNLFIPINYLHWSLIVICHP-------------------------
>gnl|onekp|PIVW_scaffold_2086528 Ceratopteris_thalictroides
SNIDLALQCLMPGWLNDEVFFSTFFFRRWTSVRKLFVPIHKIHWCLAVIDLR-------------------------
>gnl|onekp|TOXE_scaffold_2053123 Welwitschia_mirabilis
ECVEIDLECLKPRYLSSAI----------------------------------------------------------
>gnl|onekp|LXGM_scaffold_2021741 Glycine_soja
DAVSLDVDLLQPDFINDTIFFNSFFFRKWTRKVNL-IPVNFLHWSLIVICHP-------------------------
>gnl|onekp|WCZB_scaffold_2117939 Phaeoceros_carolinianus
WAVRLDILALQPRWLTDNIFCSAFFLPGFQSAITEVIPVCDTHWSLLVIAI-PLQRNGYDCGLFVLKFAFLFVQTLQ
>gnl|onekp|OAQS_scaffold_2028695 Glycine_soja
EVLSTALS--RPKKLNSGDCFDSLWFLTWIKKEPIFVPIVCGHWSLLILCHFPQQRDGNECGFFILYFINLFLEHAP
>gnl|onekp|UHLI_scaffold_2091337 Sphagnum_recurvatum
EAVEIDLLRLAPEFLNDTVFFNSFFYRKWTKGMNIFVPIHNLHWSLAIICFPPLQDNESDCGLFLLHYIELFVKDAP
>gnl|onekp|RCBT_scaffold_2036430 Sphagnum_palustre
DAVEIDLQRLAPLFLNDTLFFNSFFYRKWTKGTNIFVPIHDLHWSLAVICFPPLQENESDCGLFLLRYIEKFVEKAP
>gnl|onekp|RCBT_scaffold_2028690 Sphagnum_palustre
EAVEIDLLRLAPEFLNDTVFFNSFFYRKWTKGMNIFVPIHNLHWSLAIICFPPLQDNESDCGLFLLHYIELFVKDAP
>gnl|onekp|UHLI_scaffold_2013071 Sphagnum_recurvatum
DAVEIDLQRLAPLFLNDTL-------RKWTKGTNIFVPIHDLHWSLAVICFPPLQENESDCGLFLLRYIEKFVEKAP
>gnl|onekp|ZFRE_scaffold_2020874 Phaeoceros_carolinianus_sporophyte_1575
SNIEIVIRCLLPGWLNDEVFFNTFFYRRWTSQKKILVPVHQIHWCLAVINVKPEQLNGCDCGMFMLKYADFHSRGAS
>gnl|onekp|GOWD_scaffold_2016624 Sphagnum_lescurii
SNIEVVIQCLLPGWLNDEVFFNTFFYRRWTTQKKILVPIHQVHWCLAVINIRPEQLNGCDCGMFMVKYADFHSRGSS
>gnl|onekp|GOWD_scaffold_2073937 Sphagnum_lescurii
-----------------------------------------LHWSLAIICFPPLQDNESDCGLFLLHYIELFVKDA-
>gnl|onekp|HKZW_scaffold_2047810 Mesotaenium_caldariorum
TNIVIMMKCLDPGWLNDEVFFNTFFYRRWTTSRKLIVPVHLIHWTLAVINIRPEQMNG-------------------
>gnl|onekp|UCRN_scaffold_2005908 Megaceros_tosanus
SNIDIVIRCLLPGWLNDEVFFNTFFYRRWTTQRKILVPVHQIHWCLAVINIRPLQLNGCDCGMFMLKYADFHSRGAS
>gnl|onekp|RCBT_scaffold_2022536 Sphagnum_palustre
DAVTIDIQRLKPKFLNDTIFFNSFFFKKWTRKVKLFIPVNQLHWSLIIICHP-------------------------
>gnl|onekp|TCBC_scaffold_2004517 Megaceros_vincentianus
SNIDIVIRCLLPGWLNDEVFFNTFFYRRWTTQRKILVPVHQIHWCLAVINIRPEQLNFCDCGMFMLKYADFHSRGAS
>gnl|onekp|KYIO_scaffold_2006400 Mesostigma_viride
GGMEIKMACLRKGWLNDDVFFNTFFYQRWTKPPKVIVPVHQVHWCLAVINLRPQQNNGYDCGVFMVKFADFVARDKE
>gnl|onekp|UGJI_scaffold_2026433 Lycopersicon_cheesmanii
-------------------------------------PVNCYHWSLIVICHPPQQQNLSDCGLFLLHYVESFLEEDP
>gnl|onekp|BCYF_scaffold_2004668 Chlamydomonas_cribrum
---------------------------------DIFIPMHQVHWSLLVVCHLPLQRSGGDCGVHVLSGIEHFVSRLP
>gnl|onekp|WDCW_scaffold_2040009 Mesotaenium_endlicherianum
-------------------AYSSFFYKKWTRRIDPMFPIHHLHWSLIIVCHP-------------------------
