# Supplementary material for: Charting the evolutionary path of the SUMO modification system in plants reveals molecular hardwiring of development to stress adaptation
Source: Plant Cell. 2024 Jun 26;36(9):3131–44. doi: 10.1093/plcell/koae192 (PMC11371177; doi:10.1093/plcell/koae192)
Supplement: koae192_Supplementary_Data [file koae192_supplementary_data.zip › OTS_Mafft_alignment.fasta]

>Arabidopsisthaliana/AT1G60220 OTS1
-------MTKRKKE--VI-DVDCSEKKDFVI-DWSSAMD-KEDEVP------------EL
EIVNTTKP--TPPPPPTFFSDD--------QTDSP-------------------------
KLLTD-RDLDE-QLERKKAILT-------LGPGLPDKGEKIRLKIADLEEEK--------
-QRRVLEG----SKMEVDRSSKVVSSTSSGSDVLPQGNAVSKDTSRGNADSKDTSRQGNA
DSKEVS---------------RSTFSAVFSKP---KTDSQSK---KAFGKELEDLGCERR
KHKAGRKPVTR-------------LSNGWRLLPDVGKAEH-SAKQFDS------GLKESK
GNKKSKEPYGKKRPMES--STYSLIDDDD------------------------------D
DDDDDDNDTSGHET----------------PREWS--------WEKSPSQSSRRRK----
------------------KSEDTVINVDE---E-EAQ----------------PSTVAEQ
AAELPEGL---QEDICYPTRDDP---HFVQVCLKDLECLAPREYLTSPVMNFYMR-----
------------FLQQQISSS-NQISADCHFFNTYFYKKLSDAVTY----KG--ND----
--------K-DAFFVRFRRWWKGIDL--FRKAYIFIPIHEDLHWSLVIVCIPDK------
------KDESGLTI-LHLDSL--GL------------------------------HSRKS
IVENVKRFLKD------------------------------------EWNYLNQ---DDY
S-LDLPISEKVWKNLPRR------ISEAVVQV--PQQKNDFDCGPFVLFFIKRFIEEAPQ
RLKRKDLG-------MFDKKWFRPDEAS-ALRIKIRNTLIELFRVS-DQTE---------
------------------------------------------------------------
------------------------------------------------------------
------------------------------------------------------------
------------------------------------------------------------
------------------------------------------------------------
------------------------------------------------------------
------------------------------------------------------------
------------------------------------------------------------
------------------------------------------------------------
------------------------------------------------------------
------------------------------------------------------------
----------------------------------------------------------
>Amborellatricopoda|ERN06626
-------MTSLNLV-------DSMENQPLKL-DWNKLLP--GRDDP----------VAEL
EVLSDSRGKIRDETVTELDSLS-------MSREKV-------------------------
EKITD-HQLEE-KIQRVKRTLSTS-----FTLKLPDGGEKFRTSLKRLEDEK--------
-ERRKIQRL---KKEADESEKSKRNSIF------------------LDAFLDHRSQPSTS
LSQSMS------------------SSGLIYQKVETKPDGSINDKGNAFEKELGFLGPKDP
NSLRS------------------------QRLRKPKELW-------RT------VSSKQS
PFGSPFS----FSIDED-KRKCHVGDRKG-------------------------------
---ITSSRSSPFGMEKNCPS--------HGFEKRS----------FSTPATRDLTK----
------------------RKVQTVVLLDE---E-DLE------------------PTQDL
EKEPHKGMT--EAKIYYPSRDHP---DAVEICYSDMECLAPRSYLSSPIMNFYIQ-----
------------YLQRPELGF----QGDYHFFSTYFYKKLEEAVSH----KR-RTD----
--------K-RISFAKLRRWWKGVNI--FQKAYIFLPVHADQHWSLVIICIPSK------
------EDESGPFI-LHLDSM--GL------------------------------HFSME
IFDNIKSFLVE------------------------------------EWNYLKQ---RDT
P-PDIPIIDKIWKQLPGN------IQQRRIEV--PQQKNEYDCGLFVLYFIERFIEDAPE
RVRKKDLA-------MFGRKWFRPEEAS-DLRLRIRKLLYEEFEAQ-HSDEKELSPSPM-
------------------------------------------------------------
------------------------------------------------------------
------------------------------------------------------------
------------------------------------------------------------
------------------------------------------------------------
------------------------------------------------------------
------------------------------------------------------------
-------------------------------------DDSV-------------------
------------------------------------------------------------
------------------------------------------------------------
------------------------------------------------------------
----------------------------------------------------------
>Solanumlycopersum/Solyc04g026200.3.1
------------------------------------------------------------
-----------------MDGEE--------LKEGL-------------------------
SNLSD-TELTD-KIARLKKSLFSN-----IGVRLPDGGEKLRANIKLHEDEL--------
-EWRKRAV----------------------------------------------------
--------------------------------------SKPA---NAFQEELYALNPCDH
KSTLN------------------------NQFSHRKRHK-------RE------LLSQEE
PYKSPVD--------KG--EQVLNVDLKG-------------------------------
WDSSTRSKENKA----SCFS----------EKFKA----------SQAQSSYTRRH----
------------------ANGQAVVLVDE---E-DPD----------------AIKATEP
VDQVIER-K--AITIYYPSRVDP---ESVEICCSDMESLAPEAYLSSTIMNFYIR-----
------------YLQKTKPHA-D--VNEYHFFNTYFYQKLKEAVLS----K---NE----
--------K-EASFIRLRRWWKGVNI--FEKAYIFLPIHEDLHWSLVIICIPDK------
------EDQLGPIL-LHLDSL--GL------------------------------HCSKS
LFATIRKFLVE------------------------------------EWKFLRQ---GEV
--LALPISDKIWENLPRR------IDENIIQV--PQQRNEYDCGLFVLFFMERFIDEVHR
RLKKKDLT-------MFGRRWFKPAEAS-CLRMKIRRILEEKFKNV-SEND---------
------------------------------------------------------------
------------------------------------------------------------
------------------------------------------------------------
------------------------------------------------------------
------------------------------------------------------------
------------------------------------------------------------
------------------------------------------------------------
------------------------------------------------------------
------------------------------------------------------------
------------------------------------------------------------
------------------------------------------------------------
----------------------------------------------------------
>Zosteramarina|Zosma68g00230.1
-------M---------------------------------GEVTP------------KR
KILFISD-----VAMVEAETSGRGG-----GGETT-------------------------
GNMTD-RELRE-KIERMKGSAI-------AMDKLPDKGLKLRRSLKKLEEEE--------
-ERRLKLI-------ATC-----------------------------GLKNKDLRSKEVC
MTQSVD------------------------------------------------------
----------------------------FPDLQNQAKVC-----NILN------TILDTK
EV-----------------NGNFISDENL-------------------------------
SSTTLDSKCSKQNELHNCND----------DQNRITCLKSPSFGYKDGASLSSFNLLDDH
PIAKRTRACKNHEVHWEWSKTDNVVLLDD---E-DVL----------------PLQQTEE
-GREDSEMR--ESKIYYPSRDHP---DFVEIYYSEINCLKPKLYLTSTIMNFYIQ-----
------------YLQNPVSLK-GRPINEYHFFNTYFYKKLEKAVSC----K---VD----
--------K-KENFSKLRRWLKGVNI--FQKAYIFLPIHGDLHWSLAIICLPAK------
------ENESGPII-LHLDSL--GF------------------------------HYSNS
IFDNIKKYLEE------------------------------------EWRYMYE---NVP
A-AEVPIPKKIWDYLPQN------IKKRKIMV--PQQKNEYDCGLFVLYFMERFIGEAPE
RVKNKDLA-------KFGDKWFKPEEAS-ELRKRLRELLKEKFRSG-KLENNHGKSV---
------------------------------------------------------------
------------------------------------------------------------
------------------------------------------------------------
------------------------------------------------------------
------------------------------------------------------------
------------------------------------------------------------
------------------------------------------------------------
------------------------------------------------------------
------------------------------------------------------------
------------------------------------------------------------
------------------------------------------------------------
----------------------------------------------------------
>Oryzasativa|Os06t0487900-01 SUMO 
-------MAGGEDG----------------------------------------------
-----------------ADGVG--------DDTEL-------------------------
RRFSD-VELLE-KSRRIQGELSGG-----IERRLKDRGAKFRRLLDAIVREI--------
-DRRKAAT-------DDDRCARVV-----------------------QSGCAESSVKQQA
VTISDF---------------RSSFGIDEEAGVDVSHLETSA------------------
------------------------------------------CIGDPK------TSTDNE
GILCEEEDSCKCKPSTS--QKASYVDRST---------------------------YMEN
IDAADDGKDNGYSR--ICKD----A---HTSRKRN--------GEFSPTFSMRLRSR---
------------------KVVEEVVLLDG---D---------------------TCISDS
AEKTSSACD--AMKIHYPSWDTP---NSIELSYSDMKCLEPESLLSSPILNFYIM-----
------------YLMGQMPST-SRLGGKYHIFNTYFFSKL-EALTS----K---VD----
--------N-DAYFLNLRRWWKGVDI--FKKAYIIIPVHADAHWSLVIICMPAK------
------EDQSGPTI-FHLDSL--KF------------------------------HSSRF
IFSTVERFLKE------------------------------------EWNYLNK---TGS
L-EDCHLHESVWKNLPRK------IKKKAVTV--PQQDNEYDCGVFVLYYMRRFIEEAPE
RLNNKDSSN------MFGEGWFQREEAS-ALRKEMQALLLRLFEEA-KDNNHMRDPTTPV
SATAE-------------------------------------------------------
------------------------------------------------------------
------------------------------------------------------------
------------------------------------------------------------
------------------------------------------------------------
--------------------------------------HPVEVLSTEPAVP---------
------------------------------------------------------------
-------------------------------------DHPRNAVGVATS-----------
------------------------------------------------------------
------------------------------------------------------------
------------------------------------------------------------
----------------------------------------------------------
>Zosteramarina|Zosma96g00540.1 
-------MQGRLNL------------------SWGELLPPGGKDVP------------PE
ELVITDK---VGTCLLELEKEE--------ERFPV-------------------------
EELSD-HELKK-QIDRCKSTLSN------FNFKLPDKGAKLNRRARLLEKEL--------
-DRRKKEW-------ENKDDTSVVEIVMDSRLSL-------------GGGHKGLPNYQTS
ASCFDH---------------NGSFGSIFKKKLNTKADPLAA----AFHVELGTMNNKRN
SGLCASAP------------------SRLLPFRSPHTIK-----NKKQ------KISDLS
HYNTPLS----CLSSQD--RSSFIKDLRQ-------------------------------
---AFSTSDSKYNTPRSCLS----------FQDRSSFIK----DPKQVFSSSDSKLRDDE
VTDLDS------------DECREVVLLDE---E-DMS------------LNEEDLQSTKT
LPLDNNKQK--EVTIYYPTRNHP---ECVEICYSDITCLDPRSYLSSTIMNFYIQ-----
------------YLQKPTFPI-GRSKGEYHFFNTYFYSKLEEAVSS----K---IG----
--------K-NARFAKLRRWLKGVNI--FQKAYVFLPIHGKLHWSLVIICIPAK------
------EEESGPVI-LHLDSL--GV------------------------------HDTKL
IFENIERYLIE------------------------------------EWGQIEQ---DAF
SLPNFPISECL---LPR-------IVKKKIMV--PQQTNEYDCGLFVLYFIERFIEDAPE
RVKLEDLD-------KFGAKWFRSEEAS-ALRTRLRDLLMVEFENR-IRHTDCAENAGLL
FSCLDSI-----------------------------------------------------
------------------------------------------------------------
------------------------------------------------------------
------------------------------------------------------------
------------------------------------------------------------
--------------------------------------DKSSEVLESEKSP---------
------------------------------------------------------------
-------------------------------------DIAITNDQVYMI-----------
------------------------------------------------------------
------------------------------------------------------------
------------------------------------------------------------
--------------------------------------------------------ED
>Gnetum montanum|TnS000702729t01 
MR----TMQPQKLSLPA---------------NWYQSCD-NDNDNG----------NNKE
DVMEIHI----------VDNMG--------LWTSS-------------------------
ESKSV-AQLME-KIENLKKLS--------QNVSLPDQGQKLHDRIQRLEGEL--------
-SRAKANE-------GNMTPNAKKLSVSENRNCL-------------SVLSSTSNQKSSV
LSVAQR-----------------------NSKKVTSNDKDIK--GCAFNDDLSYFK----
--------------------------SNTPALASNKHHLN-EQTGSEN------IFSTVQ
DSPTPPV----NQIKNE--EKPLISRNQI-------------------------------
---SMRNSNSSISSDARVLD------------------------EDKGYSLSNRKRVADM
PCSIKPSSKKVMTSPL--ESSSKIKVIDV---E-DDE---------------EEKPKEQR
VTRVSMRRK--DVKIYYPDGNHP---EVVELYLSDMDCLKPCQYLSSAIINFYIQ-----
------------YLKMEKIT--REQANDYLFLNTFFYSKLDETLDP----QF-RVD----
--------N-GEPLAKIRRWLKGINI--FKKSYILMPVHACQHWSLAIISIPAK------
------EEESGPIV-LHLDSL--GI------------------------------HSSKI
IFDKIRSCLKA------------------------------------EWEYYTQ---TS-
--TEIPVSEKIWKDLPRN------INVKSIQV--PQQQNEYDCGLFVLLFMERFILEAPR
RLSRTDID-------RFGRKWFHPSEAS-SLRTSIKSLLEKQFKKA-NHFCSTTDIIERP
PVTFENI-----------------------------------------------------
------------------------------------------------------------
------------------------------------------------------------
------------------------------------------------------------
------------------------------------------------------------
------------------------------------------------------------
------------------------------------------------------------
------------------------------------------------------------
------------------------------------------------------------
------------------------------------------------------------
------------------------------------------------------------
---------------------------------------------------------E
>Solanumlycopersum|Solyc05g005630.4.1
------------------------------------------------------------
------------------------------------------------------------
------------------------------------------------------------
------------------------------------------------------------
------------------------------------------------------------
------------------------------------------------------------
------------------------------------------------------------
------------------------------------------------------------
------------------------------------------------------------
-----------------------------------MESLAPEAYLSSTIMNFYIRANTGT
TYVAIYLLIHMWHLQQKKSPA-DGERCDYHFFNTYFYSKLKEAVFS----K---NE----
--------K-EALFVKLRRWWKGVNI--FEKAYIFLPIHESHHWSLVIICIPDK------
------EDQLGPII-LHLDSL--RL------------------------------HSSSS
LFGTMKKFLIE------------------------------------EWKFLRQ---GVV
--ADYPFDDKIWENLPQR------IDDYIIPV--PQQGNDYDCGLFVLFFMERFIAEVHE
RLKKKDLT-------MFGK--------------VV-------------------------
------------------------------------------------------------
------------------------------------------------------------
------------------------------------------------------------
------------------------------------------------------------
------------------------------------------------------------
------------------------------------------------------------
------------------------------------------------------------
------------------------------------------------------------
------------------------------------------------------------
------------------------------------------------------------
------------------------------------------------------------
----------------------------------------------------------
>Sphagnumfallax|Sphfalx06G092400.1.p 
-------MAEFKAAA---------------AASFSID-------------------DLEQ
LSADGEE------TPDLLIIES--------GNEKF-------------------------
RDSSD-AEIDD-KIRTYEGYLQDTK-------LLLKNKGKLQQHLEDLRTEQKF-----R
MNRQSRLV-------ASSNEQIAQQ----------------------DTGNTPRNSQQRN
GTRSMSLNG-LPRGFMT---SSTVKTDKHGKPTPVHNKSIPA-----FNMELELMHSTKG
KQLVPTDNSEQLASFHVGVPLVERG-FNRGHAVSGVQAG-----PSSR------DSPNSE
RPEQWGR-CNTCNS-----RVHDLSEWDD---IPTCSVCR--KK------VNDPDPLL-L
RPMDVELQTQASK---LPRR----------GKRTR------------QADAAGRTP----
------------------DTAMELNSSDE---E-DKRGPSSASASACKPVGHDQPHRLGL
RSTFARRME--GYKVAYPSRDDP---DAVEILHSDLQRLAPLEFLNDTLIDFYIK-----
------------YIQRPEALR-SDGKKRFHFFNSFFYKKLSDVASG----QR--KK----
--------V-NTDFSKLRKWTKGTNI--FEKDYLFVPIHDNLHWSLAVICFPGAD-----
---DG-GSGSERCI-IHLDSM--TH-----------------------------GHNSQA
VFRLLRSYLEA------------------------------------EWKHSVE---SGA
F-GDDESIHTLQTLTAEK------IAAKKVQV--PLQENESDCGLFLLRYIEKFVEKAPR
TLRLSDLDR----PGLFGREWFPPAEAS-NLRFVINQLLQELFEQE-EKEATASAIDSSA
T-----------------------------------------------------------
------------------------------------------------------------
------------------------------------------------------------
------------------------------------------------------------
------------------------------------------------------------
------------------------------------------------------------
------------------------------------------------------------
-------------------------------------LLPVNLE----------------
------------------------------------------------------------
------------------------------------------------------------
------------------------------------------------------------
----------------------------------------------------------
>Salviniacucullata|Sacu_v1.1_s0207.g025803 
-------MKQTQRQS------------------------------------LQPDCSLDR
LVVRADR---NIGCTIAPSSSS--------TRKEFDDDV---------------------
SSLMD-YQLDE-KIEAYQKHI--------STMKLPDDNLKLRLRLQMYENEK--------
-ERRLS---------KKQGELPLYGDTL------------------MLDNSLRVKKRQCA
MESQETV--------------LDQDCLEIASNAKESVSRSPS---HTPKDDIFRVNQSS-
--------------------------LRAMIRTPTKEPS---YIHDLE------LIPSGQ
K-------CKACHCMQD--NMPVSCSEHGKMDTFLCSSCRW-------------------
ETNFSLQRERNSDSP-TICGIQKS------SSGKR------------LHQAVGDTP----
------------------DTALEL-SDGE---E-NLE--EKVVSCSIEQPCNAEIPRRKN
LRSTAKKRA--GAKILYPSSHDP---EAVEVQYADLQHLAPLQYLNDTVIDFYIK-----
------------YIQMEKFSDKAETLGSFHFFSCFFYKKLISW-------KK--SN----
--------G-IVSFEKLRKWTKGLNI--FTKSYLFVPIHDSSHWSLAIICFRLD------
--------HKAPYI-LHLDSMTPTA-----------------------------GHSSES
IYKILKSYLVA------------------------------------ERNHLLQ---ENH
I-VED----VVRNVEPSK------AICRRVQV--PRQDNEWDCGLFMLYYIERFVQDAPS
CLDATSLAK------MFGRSWFKPIEAS-QLRDTILTLLESIFDQH--------------
------------------------------------------------------------
------------------------------------------------------------
------------------------------------------------------------
------------------------------------------------------------
------------------------------------------------------------
------------------------------------------------------------
------------------------------------------------------------
------------------------------------------------------------
------------------------------------------------------------
------------------------------------------------------------
------------------------------------------------------------
---------------------------------------------------------C
>Anthocerospunctatus|Apun_evm.model.utg000126l.95.1
-------MPLAMAAG-------------------------------------------DS
RGVDASRA--APGTQEPSAKTE--------KMDEL-------------------------
AALSD-FQISE-KIGRYTNLQ--------ASLEMKDRNLKLHRQLQLLREEK--------
-ERREKRRTK-----DGKHLQPAEDD----------------------------------
---------------------EARFPSRSSSPPEINKQSFPS------STKLSVF-----
--------------PE----AVERV-QQNDRTASGQQAG-----PSCP------PPRRTN
W---------ACLNSLS-------------RSATTRQCAR-ARPVVSGYQSTRRLRS---
AGLKDNGASEAGE---IYES----------DRKAA------------EPSAIGLSM----
------------------DNAMELVSSDD---E-DPG--RVPVGPNH--VANVRSIRPGL
RPLLPSRLD--GQTIAYPSRDDP---DAIEVPFSDMQRLAPLEFLNDTIIDFYIK-----
------------YMQK-EWKG-SKERDEFHFFNTFFYKKLSDIVIG----QK-PKRGENK
ESKESKDIK-EKEILKLRKWTKGTNI--FDKAYLFIPVHDNLHWSLAIICLPPKT-----
---WD-GLQYDPCI-IHLDSM--QP-----------------------------GHSSQY
IFRALRTYLVA------------------------------------EWKHRDD---QHA
I-EGEVLQIKKLKVSAEN------FQAKRVSV--PQQENESDCGLFLLHYIQRFIEDSPP
NIRWSELEELK--DKLFGRKWFDPQDAS-SLRHTIQALLQSLFEAQ-EKAQANGAQQLVK
ENAPSK------------------SQ----------------------------------
-----------------------------------------------EQQVVTVT-----
---------------------LDLDIQRT-------------------------------
---------------EAAQDD---------------------------------------
------------------------------------------------------------
-------------------------------------LQLLVDLDAKVLSPQQKSND---
-------------------------DCVGH------------------------------
KATCKA---------------------------GKRLSLRVEGECVEDQPYDA-------
------------------------------------------------------------
------------------------------------------------------------
------------------------------------------------------------
------------------------------------------------------C-NF
>Anthocersoagrestis|AagrOXF_evm.model.utg000009l.371.
-----------MASG-------------------------------------------DS
RGVDASRA--APGTQEPSAKSE--------KMDEL-------------------------
AALSD-FQISE-KIGRYTNLQ--------ASLEMKDRNLKLHRQLQLLREEK--------
-ERREKRRTK-----DGKHLQPAEDD----------------------------------
---------------------EARFPSMSSSPPEINKQSFPS------STKFSVF-----
--------------PE----AVERV-QQNDRTASGQQAG-----PSCP------PPRRTN
W---------ACLNSLS-------------RSATTRQCARVARPVVSGYQSTRRLRS---
AGLKDNGASEAGE---VSES----------DRKAA------------EPSAIGLSM----
------------------DNAMELVSSDD---E-DPG--RVPVGPNH--VANVRSRRPGL
RPLLPSRLD--GQTIAYPSRDDP---DAIEVPFSDMQRLAPLEFLNDTIIDFYIK-----
------------YMQK-EWKG-SKERDEFHFFNTFFYKKLSDIVIG----QK-PKRGENK
ESKESKDIK-EKEILKLRKWTKGTNI--FDKAYLFIPVHDNLHWSLAIICLPPRT-----
---WD-GLQYDPCI-IHLDSM--QP-----------------------------GHSSQY
IFRALRTYLVA------------------------------------EWKHRDD---QHA
I-EGEVPQIKKLKVSAEN------FQAKRVPV--PQQENESDCGLFLLHYIQRFIEDSPP
NIRWSELEELK--DKLFGRKWFDPQDAS-SLRHTIQALLQSLFEAQ-EKAQENGAQQLVK
ENAPSK------------------SQ----------------------------------
-----------------------------------------------EQQVVTVT-----
---------------------LDLDIQRT-------------------------------
---------------EAAQDD---------------------------------------
------------------------------------------------------------
-------------------------------------LQLLVDLDAKVLSPQQKSND---
-------------------------DCVGQS---------------------------QP
EATCKA---------------------------GK----RVEGECVEDEPYDA-------
------------------------------------------------------------
------------------------------------------------------------
------------------------------------------------------------
------------------------------------------------------C-NF
>Anthocersoagrestis|AagrBONN_evm.model.Sc2ySwM_228.281.1
-------MPLAMASG-------------------------------------------DS
RGVDASRA--APGTQEPSAKSE--------KMDEL-------------------------
AALSD-FQISE-KIGRYTNLQ--------ASLEMKDRNLKLHRQLQLLREEK--------
-ERREKRRTK-----DGKHLQPAEDD----------------------------------
---------------------EARFPSMSSSPPEINKQSFPS------STKFSVF-----
--------------PE----AVERV-QQNDRTASGQQAG-----PSCP------PPRRTN
W---------ACLNSLS-------------RSATTRQCARVARPVVSGYQSTRRLRS---
AGLKDNGASEAGE---VSES----------DRKAA------------EPSAIGLSM----
------------------DNAMELVSSDD---E-DPG--RVPVGPNH--VANVRSRRPGL
RPLLPSRLD--GQTIAYPSRDDP---DAIEVPFSDMQRLAPLEFLNDTIIDFYIK-----
------------YMQK-EWKG-SKERDEFHFFNTFFYKKLSDIVIG----QK-PKRGENK
ESKESKDIK-EKEILKLRKWTKGTNI--FDKAYLFIPVHDNLHWSLAIICLPPRT-----
---WD-GLQYDPCI-IHLDSM--QP-----------------------------GHSSQY
IFRALRTYLVA------------------------------------EWKHRDD---QHA
I-EGEVPQIKKLKVSAEN------FQAKRVPV--PQQENESDCGLFLLHYIQRFIEDSPP
NIRWSELEELK--DKLFGRKWFDPQDAS-SLRHTIQALLQSLFEAQ-EKAQENGAQQLVK
ENAPSK------------------SQ----------------------------------
-----------------------------------------------EQQVVTVT-----
---------------------LDLDIQRT-------------------------------
---------------EAAQDD---------------------------------------
------------------------------------------------------------
-------------------------------------LQLLVDLDAKVLSPQQKSND---
-------------------------DCVGQS---------------------------QP
EATCKA---------------------------GK----RVEGECVEDEPYDA-------
------------------------------------------------------------
------------------------------------------------------------
------------------------------------------------------------
------------------------------------------------------C-NF
>Physcomitriumpatens|Pp3c9_4420V3.1.p
------------------------------------------------MIGLHHSVISDD
SEDVSDG------VEVEFFTDS--------KAQKF-------------------------
KEFSD-TQLDD-EIEKYEGYVAGTR---KAALNLPDGGNKFTKHLESLRSEK--------
-HKRARKL-------KRALAVGTQKLRDIGYLS--------------NLGNGNGGTRWET
KSAAQSVST---KPQNT---RSTIKVENVSTDISANGFVSRE---ASKSVDY-----NNG
KSIVI---IRRSPSPEEKASSSEGA----TLVLSGEQSG-----PSSR------ELLTP-
---------------------------------------------------KTPDPSF--
-QVDSDRKRLVAEP--IGRS----------RKRAR------------EAEFVGRTP----
------------------DTAMEIDSSDE---E-DKT--SVGNRSSFDGSCVEVSRRAGL
RNTFRRRMEKLKVKIAYPSRTDP---DAVEILPSDLTRLEPLEFLNDTIIDFYIK-----
------------YIQRDEFLG-AEGRQRFHFFNSFFYKKLSEVVNS----QK--KK----
--------G-EAYFSKLRKWTKGTNI--FEKDYLFVPIHDKLHWSLAIICFPGF------
---DK-GGQSERCI-IHLDSM--TH-----------------------------GHDSQR
VFRLLRSYIVA------------------------------------EWKHSVE---TCE
N-EADECTLSVQRLKADE------IMCKKVPV--PLQDNESDCGLFLLHYIQKFVEYAPK
TLKSRDLDGNWENLGVFGRDWFLSTEAS-SLRTSILEHLCRLFKQE-YSILEQANNPVI-
------------------------------------------------------------
------------------------------------------------------------
------------------------------------------------------------
------------------------------------------------------------
------------------------------------------------------------
------------------------------------------------------------
------------------------------------------------------------
---------------------------------------PLDGEA---------------
------------------------------------------------------------
------------------------------------------------------------
------------------------------------------------------------
---------------------------------------------------------T
>Marchantiapolymorpha|Mp2g26300.1 [MapolyID=Mapoly0025s0054.1]
-------MANA-----GI--------------------GRGNGNKPLDM------RLVDN
LDVDEEP------PQLEFVVDD--------DFEELPPAERK-----------H-------
KKMPQ-HELED-KIKRFKTHL--------VSLHLPDKGNSLRKSLFEFEQELRIR----N
IEKKRHEVSQKKAKADEKQAVVKVAPSKAPETKLAS-------KHHGSNGVVEEPERRVI
RTRAITL-------------KKMVETLSSKTDENANRGCTSS--GSPYSEEIDFPHSARG
KGPPV---QRPSIAEDSSYDRVKNK----TRANSGEQAG-----PSSR------QE-RSG
QLKP----CNGCDRMVSPTNLHSIGTGVD--CEVYCPSCS--QKLFPL--NGSLLHSSKH
GQLSNSSESSDDDSLKQSNG----------AKRRR------------HSPNTEEPA----
------------------GPVVEIFSSDE---E-DND--TGDMSAVFQPLHIDQQKGCAL
RSTNGRRME--DVKLAYPSKEDP---EAVEVEYQDLGRLAPLEFLNDTIIDFYIK-----
------------YMQRPEFLS-SEQKKRFHFFNSFFYKKLSETANT----QQHSKK----
--------Q-GADLSKLRKWTKGTNV--FEKDYLFVPIHDKFHWSLAIICHPGVK-----
---ND-DSDSVRCI-LHLDSM--NP-----------------------------GHKSAG
VFRLLKMYMVT------------------------------------EWAHQAE---EDG
N-GGP------RQGISME------FTTKKVLV--PQQDNESDCGLFLLHYIQCFLQEAPA
RFTRNDLES----SNRFGRNWFKPSKAS-QLRQEILDILERLFEER-GAQDSRNKEPIEV
MPDNLE------------------PK----------------------------------
------------------------------------------------------------
------------------------------------------------------------
------------------------------------------------------------
------------------------------------------------------------
------------------------------------------------------------
------------------------------------------------------------
------------------------------------------------------------
------------------------------------------------------------
------------------------------------------------------------
------------------------------------------------------------
----------------------------------------------------------
>Physcomitriumpatens|Pp3c17_2400V3.1.p
MSSR--RVTNIAAVC-----------------SFAPVTGKPFVAIFVDMIGHYPSVDMDN
SDDDSDD------LEIKVIGDS--------MTEKL-------------------------
KDFSD-TQLDD-EIEKYKEYVYGKK----SGLKLSDEGAKFTIHLQKLQREK--------
-DKRARLI-------KRSQAAPAPEPQDTQRFDEF-----------CGGPCTIGDGQATG
GTSS-TIQPGSLRGFGI---SSTVKTDSFSNNIRLHSPTSSA-----PHEDF-----GNG
KITVSSETTRQFPSPEKSASSADRA----TRVSSGEQAG-----PSCR------ELSTPN
QFDKSEG-CSICKK-TS--NLKNVAGKDG----LYCSVCR--RK------QNTPDPSF--
-QLDGDRKTPAA----RTRS----------SRKRE------------READVGRTP----
------------------DTAMQIDSSDD---EIEKT--RV--------GVVERPRRMGL
RSSQKARME--GYRVAYPSRTDS---DAVEILPEDIDRLNPMEFLNDTIIDFYIK-----
------------YIQRDEFLS-PEERQRFHFFNSFFYKKLSEVVSL----QK--KK----
--------G-GADFSKLRKWTRGTNI--FEKDYLFVPIHDKLHWSLAIICHPGW------
---DK-GTDSERCI-IHLDSM--SL-----------------------------GHDSQR
VFRLLKSYLVA------------------------------------EWKHSVE---AGE
N-EADECIHTVQKLKADD------IPCKKVPV--PLQENESDCGLFLLHYIQKFAECAPK
TMKLVDLEGSWETVGVFGVDWFLPTEAS-NLRTSIQEHLQRLFDQE-ILEHAKSACEQVK
E-----------------------------------------------------------
------------------------------------------------------------
------------------------------------------------------------
-------------------ED---------------------------------------
------------------------------------------------------------
--------------------------------------------RLNEDVPNDEG-----
------------------------------------------------------------
---------------------------------RCELMITVDRET---------------
------------------------------------------------------------
------------------------------------------------------------
------------------------------------------------------------
---------------------------------------------------------S
>Physcomitriumpatens|Pp3c25_7310V3.1.p
-------MTRPKRAS---------------------------------------TFSVKD
IQDSGET------AELVIVADSIGQ-----RRRKC-------------------------
SKFSDPVDKRN-NISLNESHNTKSR-------HHKGGGDGSEGSPQNLEEEKP------S
RENRPRQM-------AASAAQNDPGNDCQGFVSLNS-------PYRDVDGLRTRPEIQSS
VCTGLSTRS------------SVSKWMSLTAIPDLNTPSLPT-----PSSPVNL------
--------------------------LHTSSASIGEKLE--VFRGKSA------RPIRAD
QLRC----CSICYRKFS--NLSSSPRNTP----FMCSACW--RK------KKSADLSF--
-SLSSNFQACAVKSP-ITGP----------KQENH------------IQEAIGRTP----
------------------DTAFEIDSSDE---E-EGA--ANATG-------PAVNRCQSG
LRSVAKWME--DSKIAYPSRTDP---EAVEILASDIQRLEPLEFLNDTIIDFYIK-----
------------YIQM-EFLN-PESGRRFYFFNSFFYKKLSDVVGKKVCPKK--KK----
--------K-NPGFSKVRKWTRGINI--FDKDFLIIPVHDRLHWSLAIICFPNHG-----
--PGS-ASRSERCI-LHLDSM--TC-----------------------------GHESLS
VFRLLRRYLVA------------------------------------EWKDTFG---GIE
SKEND----NIDSFTCNE------IPGRKVPV--PLQENESDCGLFLLHYIRKFVESAPS
TMKVSDVEERLEDLGLFGRQWFFPIEAS-SLRTSIQEQLQRLFAEN-EGALDTSSYINLE
ATDVCR------------------PR----------------------------------
------------------------------------------------------------
------------------------------------------------------------
------------------------------------------------------------
------------------------------------------------------------
------------------------------------------------------------
------------------------------------------------------------
---------------------------------------NLEAEFGEELIYLT-------
------------------------------------------------------------
------------------------------------------------------------
------------------------------------------------------------
-------------------------------------------------------RSG
>Anthocerosagrestis|AagrOXF_evm.model.utg000056l.23.2
------------------------------------------------------------
------------------------------------------------------------
------------------------------------------------------------
------------------------------------------------------------
------------------------------------------------------------
------------------------------------------------------------
---------------------------------MSLRCCR--QPHVHIIKGPSLLPS---
----QNGASEAGE---ISES----------DRKAA------------EPSAIGLSM----
------------------DNAMELVSSDD---E-DPG--RVPVGLYH--VANVWSGCPGL
RPLLPSRLD--GQTIAYPSRDDP---DAIEVPFSDMQRLTPLEFLNDTIIDFYIK-----
------------YMQK-EWKG-SKERDEFHFFNTFFYKKLSDIVIG----QK-PKRGENK
ESKESKDIK-EKEILKLRKWTKGTNI--FDKAYLFIPVHDNLHWSLAIICLPPRT-----
---WD-GLQYDPCI-IHLDSM--QP-----------------------------GHSSQY
IFRALRTYLV-------------------------------------EWKHRDD---QHA
I-EARL---------------------RHSPVMWAQEELPQETGPQYL---------SPP
KEFWMLLK------------------VA-STYHSLRTLI---------------------
------------------------------------------------------------
------------------------------------------------------------
------------------------------------------------------------
------------------------------------------------------------
------------------------------------------------------------
------------------------------------------------------------
------------------------------------------------------------
------------------------------------------------------------
------------------------------------------------------------
------------------------------------------------------------
------------------------------------------------------------
----------------------------------------------------------
>Arabidopsisthaliana|AT1G10570.1
-------MKRQRAI-----ELDRVKKTMLNI-DWDDALG--DEEVP------------EL
EIIATDK---IPPREPTLSGYE--------PAVSV-------------------------
RSLRD-NELDD-HLKRQRSLLTR------LGDKLADKGEKIRNRIGELEYEK--------
-QRRMFQQR---TKMQDADNGCQILEKPKSSDVF----------MRASTASKDTSGQGTS
GSKDVS---------------RSTFAAHFSDNL--KMGPQPV---KLVNDKLQDLGRGSW
ISKANRDSIIE-------------KNNVWRSLPRLSKCKV-SLKNFYS------ESKDPK
GDRRPNEAYGKGKPNES--SPYLLVDDDD-------------------------------
---GDDDKVIGYET----------------PRHWS--------LKASPLQSSSCRK----
------------------KSDDKVINLDE---D-EPL----------------SPMVVEE
ACELPEGL---PEDIYYPSSDQSDGRDLVQVSLKDLKCLSPGEYLTSPVINFYIR-----
------------YVQHHVFSA-DKTAANCHFFNTFFYKKLTEAVSY----KG--ND----
--------R-DAYFVKFRRWWKGFDL--FCKSYIFIPIHEDLHWSLVIICIPDK------
------EDESGLTI-IHLDSL--GL------------------------------HPRNL
IFNNVKRFLRE------------------------------------EWNYLNQ---DAP
--LDLPISAKVWRDLPNM------INEAEVQV--PQQKNDFDCGLFLLFFIRRFIEEAPQ
RLTLQDLK-------MIHKKWFKPEEAS-ALRIKIWNILVDLFRKG-NQTD---------
------------------------------------------------------------
------------------------------------------------------------
------------------------------------------------------------
------------------------------------------------------------
------------------------------------------------------------
------------------------------------------------------------
------------------------------------------------------------
------------------------------------------------------------
------------------------------------------------------------
------------------------------------------------------------
------------------------------------------------------------
----------------------------------------------------------
>Selaginellamoellendorffii|439571
-------M----------------------VIEY----------------------VYEA
LTDGLVE------EPVMVLDT---------PANDA-------------------------
KRLCD-FELEE-KIQRFTSHT--------QDSSLKVDKTKLVSFLDALLAEK--------
-ARREKSK--------ETGATSLQQ-----------------------------------
VASALIE--------------THLLTQERKVEINLSRGLSPP---RAFDSELKI------
-----------------------------LRFQRGRKQS-----PATE------M-----
-----------------------------------------PKS------CSNGLSS---
KTTVAERGKQHRFSP-QVLD----------AEETS------------ARRNTRSSP----
------------------DT-VVLFSSDD---E-N------EIKVME--PAAISTRRTSS
RIAARRKMD-LNMKIAYPSKDDP---DALEVYYGDFSRLQPAEFLNDTVIDFYIK-----
------------YLQREAID--AERKEKFHFYSSFFFKKLSEAFDT----EA---K----
--------Q-VEAFSKLRKWTKGIDI--FSKSYLFLPINDRLHWSLAIVCFSLS------
------DGGLTPYI-FHLDSL--DN-----------------------------GHSSRE
LFKYIQKYLEL------------------------------------EHAQMET---A--
-----------IEIKWRE------TVKKRVEV--PRQENEYDCGLFLLYYIKRFVETAPL
PCKLTDTTS------LFGKRWFKPSDAS-MLRWTIREILENLFEAT-SPE----------
------------------------------------------------------------
------------------------------------------------------------
------------------------------------------------------------
------------------------------------------------------------
------------------------------------------------------------
------------------------------------------------------------
------------------------------------------------------------
------------------------------------------------------------
------------------------------------------------------------
------------------------------------------------------------
------------------------------------------------------------
----------------------------------------------------------
>Sphagnumfallax|Sphfalx06G114600.1.
MYNNIGVMRNLEPFCGGLQEEEEEEEEETDVITYALQSGRSCKRQFITCQGCCKKMEKQK
TTVDNMDTARQHFLESETDRDT--------QTEEL-------------------------
SNYSG-EETPCIKRKQRQTQPRNSKQKQQCQLLVQRDRGRGCQHFASLQSKKR-------
-SRRSS---------QSRQATPHSELELAPDVDF-------------IAGSDTHDGQQAQ
RTRSLSQDF-LSKGTDADDGWQAHRTRSLSQDFLKDGNASPK---TVSKVNTRI---PGG
DSKIT--DLMEGDLPEQSACAPSSLYLDMTVLASKRRKFRHCGLPKEQAEYFQGEGLDCQ
QFDV----CKHCQKISS--NLHHISGEGG--GVLLCSACR--RKWSFLERLKSAVPAI--
---HQDAKRPNASL--DHNK----------GKRKF------------EAAVVGGTQ----
------------------ATALELETSDD---E-EDT-QIGGTGSTCNLSGSDQTKLLHS
CNTIAKRME--GHKVAYPSRDDP---EAVEIVHSDLLRLAPEEFLNDTVIDFYIK-----
------------YIQRPEALT-LEDKKRFHFFNSFFYKKLSEVIRG----KK--KK----
--------G-GGDFLKLRKWTKGMNI--FEKDYLFVPIHNSLHWSLAIICFPGAD-----
--ADL-QSSSECCI-IHLDSLI-TG-----------------------------GHKSQG
VFNCLRSYLVA------------------------------------EWKYRRE---LHK
D-IGDFSV-KTLPLKAES------IRGRRVQV--PLQDNESDCGLFLLHYIELFVKDAPS
TFRLHDLDS----RDLFGRSWFPSEDAS-GLRASILQHLESLFQKE-ASLSSHSKPVVLE
TVEEDEGLLQKQETSPSGDRESMAPE----TTQEDQRKMGLRPPLADRVHESPVVLEIVA
ED-ESLFQKQEASPSGDRGSMAHESTQEDQMTIAMAFHSPL-TDSVHESQVVLET-VGEV
ESLLQKQEASPSGDRESMAPETAQEDQRTIAMGLHPPLAGRVHESPVVLEIVGEDESLFQ
KHEASSSSDRELMAPESIQEDPRTTAMGLCPPLADRVHESPVMLETVGEDESLFQKQEAS
SSGDRESMVPETTQEDERVTAMGLHPPLADRVDESLVVIETVVEDESLFQKQEASPSFDR
ESMAPETTQEDQMTIGMAFHSPLLNRVHESQVVLEIVEEGESLFQKQEASPSGDGELMAP
ETTQEDPRTTAIGLQPPLTYRVHESPAVIETVVEDESLFQEASPSSDTESMAPESTQEDP
RTTAMGLHPPLTDRVHEFPVVIETVVEDKSLFQKQEASPSFDRESMASETTQEDQRTTAM
GLHSPLIDRVHESAVVLETVGEDESLFQKQEASPSGDWESMAPETTQEDRMTTGMDLHPS
FTDRVHETLFQKQEAGPSGDSELLAPTTMGRDLITEVMDLHPCPTEGVNECLFQEQEAGS
SGDSKSIAPETVVGDQIIAAMDLHPFPRHGVNEWLFQKQEAGLSGDSKSKAPETVVDDQS
IETMDLHPGPADGANECLFHKLEADQLGDADSTAHEIHGVPRIAVEFHPPSSQDLQPS
>Selaginellamoellendorffii|404271
-------MAPKRQS----------------------------------------ARLMQQ
RLPEEEQ------MRIALANSMKT------FKEEQ-------------------------
RQCADLSHLDDVKLDATQRTTQ-------------------------------------V
FRRRKRPR-------QEEDEEPAV--------------------------SNGGNDENSG
KSRTMD---------------EIVESTEILKDAPATARSAGK------------------
------------------------------------------------------------
------------------------------------------------------------
SKQSKTTKRQKSLKR-LIPS----------TKKKK--------KKDLVRSYFGFSA--PG
KLEEPSPE----------GSNEEVFLVDD---E------------------------DHL
QDSEQQLKR-CGVKFAYPSRDDP---EAVEVEEHHLQCLAEREYVNDTIIDLYIK-----
------------YILVSQ----STELERFHVFNSFFFKRLAQAVCD----ED--------
--------Y-VESVGKLRKWTKGVDI--YDKAYVLMPVHQQMHWSLVVVCFSGP------
--------KPGCHI-LHLDSM--QT-----------------------------GHVSRP
IYEVVRRYLAA------------------------------------EWISHGG---E--
------------NKDFKN------VHERKVKV--PKQQNEYDCGLFMLHYIQQFLSKAPA
SFSDSMVKD-------MVHAWFSLAEAS-KLRTTIRDITDKIFFPK-EGKEEPPALDSVA
IDGATK------------------PE----SEQDPSAA----------------------
-------FINEATVEGSNG----DNTTQQAVTNDTTQQAVV-NDNTNQQAVTNDP--ASV
PSSEERRDDDPTS-----VP--SSEERR--------------------------------
------------------DDD---------------------------------------
-------------------------------------------------------PA---
-------------------NVPSKEEIRD--------DHPAGNPSSEEILPASTGND---
-------------------------------------------PANN------------P
STEETG---------------------------RSDPDGMVPGESHEDHPAS--------
------------------------------------------------------------
------------------------------------------------------------
------------------------------------------------------------
---------------------------------------------------------S
>S.cucullata|Sacu_v1.1_s0207.g025803 
-------MKQTQRQS------------------------------------LQPDCSLDR
LVVRADR---NIGCTIAPSSSS--------TRKEFDDDV---------------------
SSLMD-YQLDE-KIEAYQKHI--------STMKLPDDNLKLRLRLQMYENEK--------
-ERRLS---------KKQGELPLYGDTL------------------MLDNSLRVKKRQCA
MESQETV--------------LDQDCLEIASNAKESVSRSPS---HTPKDDIFRVNQSS-
--------------------------LRAMIRTPTKEPS---YIHDLE------LIPSGQ
K-------CKACHCMQD--NMPVSCSEHGKMDTFLCSSCRW-------------------
ETNFSLQRERNSDSP-TICGIQKS------SSGKR------------LHQAVGDTP----
------------------DTALEL-SDGE---E-NLE--EKVVSCSIEQPCNAEIPRRKN
LRSTAKKRA--GAKILYPSSHDP---EAVEVQYADLQHLAPLQYLNDTVIDFYIK-----
------------YIQMEKFSDKAETLGSFHFFSCFFYKKLISW-------KK--SN----
--------G-IVSFEKLRKWTKGLNI--FTKSYLFVPIHDSSHWSLAIICFRLD------
--------HKAPYI-LHLDSMTPTA-----------------------------GHSSES
IYKILKSYLVA------------------------------------ERNHLLQ---ENH
I-VED----VVRNVEPSK------AICRRVQV--PRQDNEWDCGLFMLYYIERFVQDAPS
CLDATSLAK------MFGRSWFKPIEAS-QLRDTILTLLESIFDQH--------------
------------------------------------------------------------
------------------------------------------------------------
------------------------------------------------------------
------------------------------------------------------------
------------------------------------------------------------
------------------------------------------------------------
------------------------------------------------------------
------------------------------------------------------------
------------------------------------------------------------
------------------------------------------------------------
------------------------------------------------------------
---------------------------------------------------------C
>gnl|onekp|VMNH_scaffold_2005517 Sinapis_alba
------------------------------------------------------------
------------------------------------------------------------
------------------------------------------------------------
------------------------------------------------------------
------------------------------------------------------------
------------------------------------------------------------
------------------------------------------------------------
------------------------------------------------------------
------------------------------------------------------------
------------EDICYPSSDDP---HFVQVCLKDLECLAPQEFLTSPVMFALGR-----
------------FLQQQ------QVSSGCHFFNTYFYKKLSDAVTN----KG--ND----
--------K-DASFVRLRRWWKGIDL--FRKAYIFIPIHEDVHWSLIIVCIPDK------
------EDESGLTI-LHLDSL--GL------------------------------HPKRS
IVENVKRFLKD------------------------------------EWNFLNQ---DDD
YSSNPPISEKLWRNLPRR------ISEADIKV--PQQKNDFDCGPFVLFFIKRFIEEAPQ
RLKRKDLG-------MFDKKWFRPDEAS-ALRTKIRNTLIDLFCVS-DQTD---------
------------------------------------------------------------
------------------------------------------------------------
------------------------------------------------------------
------------------------------------------------------------
------------------------------------------------------------
------------------------------------------------------------
------------------------------------------------------------
------------------------------------------------------------
------------------------------------------------------------
------------------------------------------------------------
------------------------------------------------------------
----------------------------------------------------------
>gnl|onekp|VMNH_scaffold_2087569 Sinapis_alba
------------------------------------------------------------
------------------------------------------------------------
------------------------------------------------------------
------------------------------------------------------------
------------------------------------------------------------
------------------------------------------------------------
------------------------------------------------------------
-------------------------------REWS--------SKAPLSQRSSSRK----
------------------KSDDKVINLDE---E-EPE----------------SPAVVEE
AHELPEGL---PEDICYPSRDDP---DLVQVSLKDLKCLSPREYLTSPVINFYIR-----
------------FLQHQVFAA-NQTAADCHFFNTFFYKKLIEAVSY----KG--ND----
--------K-EAFFVKLRRWWKGFDL--FRKSYIFIPIHEDLHWSLVIICIPDK------
------EDESGLTI-LHLDSL--GL------------------------------HPTRL
IFSNVKRFLIE------------------------------------EWSYLNQ---DAS
L-PDLPISEKIWSDLPHR------INEAEVKV--PHQMNDFDCGLFVLFFIQRFIEDAPQ
RLKLQDLG-------MIHKKWFKPNEAS-ALRIKIWNKLIELFREN-NQ-----------
------------------------------------------------------------
------------------------------------------------------------
------------------------------------------------------------
------------------------------------------------------------
------------------------------------------------------------
------------------------------------------------------------
------------------------------------------------------------
------------------------------------------------------------
------------------------------------------------------------
------------------------------------------------------------
------------------------------------------------------------
----------------------------------------------------------
>gnl|onekp|NMDZ_scaffold_2018267 Solanum_sisymbriifolium
-------L----------------------IIDWNQLID----DNP------------PA
ELVVATK----ETPTITVDGEE--------QNEEF-------------------------
SNLTN-DEITN-RFKRLLGC---------RGPSLFDSGEKLKITIKKLEDEF--------
-QRRKLLR-------SDKGTDGCALLGRHHS---------------GSIGGANGLGQRST
KSAPCS---------------QSAFGVCFTNKLEEKANSKTP---NGFQNELHTLNTCGR
KRILT------------------------RQFSPRRRCK-------TA------LSSLKA
PLKFPVS--------ID--EREFYADGKT-------------------------------
RNISTSSPRYSEGSFSSCFT----------KEWKS----------SQAYSARTLRH----
------------------ANDEAIVLVDE---E-EPD----------------VVEPRQQ
ANHVVESTK--ATKIYYPSRVDP---ESVEICCSDMESLAPEAYLSSTIMNFYIR-----
------------YLQKTKPHA-D--VDEYHFFNTYFYQKLKEAVLS----KQ--NE----
--------K-EASFVRLRRWWKGVNI--FEKAYIFLPIHEDLHWSLVIICIPDK------
------EDQLGPIL-LHLDSL--GF------------------------------HCSKS
LFATIRKFLVQ------------------------------------EWKFLRQ---GEA
--PDLPISDKIWENLPRR------IDENIIQV--PQQRNEYDCGLFVLFFMERFIEEVHR
RLKKEDFT-------MFGQRWFKPEEAS-CLRMKIRRILEEEFKNA--------------
------------------------------------------------------------
------------------------------------------------------------
------------------------------------------------------------
------------------------------------------------------------
------------------------------------------------------------
------------------------------------------------------------
------------------------------------------------------------
------------------------------------------------------------
------------------------------------------------------------
------------------------------------------------------------
------------------------------------------------------------
----------------------------------------------------------
>gnl|onekp|AKRH_scaffold_2014184 Gylcine_soja
------------------------------------------------------------
------------------------------------------------------------
------------------------------------------------------------
------------------------------------------------------------
------------------------------------------------------------
----------------------------------------------HR------SSSRKL
QFQCPSK--------LS--KRDTFSDGKT---------CR--------------------
ATSPFSLWNNGRNLP-RCYP----------KVKDA----------FQAIQLDGSRP----
------------------RKPIVLDIDDD---D-DDD---------------EAHIVEKT
ENKFPEYLK--EAKIYFPSRDDP---ECVEICYTDTNCLAPEGYLTSTIMNFYIQ-----
------------YLQQQALLT-NRSLSDYHFFNTYFYKKLKEAVSY----KQ--SD----
--------R-EMIFAKFRRWWKGVNI--FQKAYVLIPIHEDLHWSLIIICIPDK------
------EDESGPII-LHLDSL--GL------------------------------HSSKS
VFDNIKSYLIE------------------------------------EKN-MDR---EDM
A-SDVSIADRIWKCLPRR------IESQIIQV--PQQKNDYDCGLFVLYFIERFMEEAPE
RLKRKDLD-------MFGRRWFKPQEAS-NLRVKILKLLLEKLQNS-ITDNCNSESSPSS
SAGPAT------------------------------------------------------
------------------------------------------------------------
------------------------------------------------------------
------------------------------------------------------------
------------------------------------------------------------
--------------------------------------DCVETARDSVTGPV--------
------------------------------------------------------------
------------------------------------TDCVETAQDSVT------------
------------------------------------------------------------
------------------------------------------------------------
------------------------------------------------------------
----------------------------------------------------------
>gnl|onekp|URDJ_scaffold_2005872 Amborella_trichopoda
------------------------------------------------------------
------------------------------------------------------------
------------------------------------------------------------
------------------------------------------------------------
------------------------------------------------------------
------------------------------------------------------------
------------------------------------------------------------
------------------------------------------------------------
---------------------------------------------------------QDL
EKEPHKGMT--EAKIYYPSRDHP---DAVEICYSDMECLAPRSYLSSPIMNFYIQ-----
------------YLQRPELGF----QGDYHFFSTYFYKKLEEAVSH----KR-RTD----
--------K-RISFAKLRRWWKGVNI--FQKAYIFLPVHADQHWSLVIICIPSK------
------EDESGPFI-LHLDSM--GL------------------------------HFSME
IFDNIKSFLVE------------------------------------EWNYLKQ---RDT
P-PDIPIIDKIWKQLPGN------IQQRRIEV--PQQKNEYDCGLFVLYFIERFIEDAPE
RVRKKDLA-------MFGRKWFRPEEAS-DLRLRIRKLLYEEFEAQ-HSDEKELSPSP--
------------------------------------------------------------
------------------------------------------------------------
------------------------------------------------------------
------------------------------------------------------------
------------------------------------------------------------
------------------------------------------------------------
------------------------------------------------------------
------------------------------------------------------------
------------------------------------------------------------
------------------------------------------------------------
------------------------------------------------------------
----------------------------------------------------------
>gnl|onekp|LQJY_scaffold_2015497 Solanum_xanthocarpum
------------------------------------------------------------
------------------------------------------------------------
------------------------------------------------------------
------------------------------------------------------------
--------------------------------IDEQDNSKTP---NGFQNELHALNTCGR
KRILT------------------------RQFSPSRRCK-------TA------LSSRKA
PFKIPAN--------ID--EREFYADGKM-------------------------------
RNISTSSPRYSEGSFSSCFM----------KEWKS----------SQAHSARTLRH----
------------------ANDEAIVLVDE---E-EPD----------------VVEPRQQ
ANHVVESTK--ATKIYYPSRDDP---ESVEIYYSDLESLAPEAYLSSTIMNFYIR-----
------------HLQQRKSPS-DGERCEYHFFNTYFYSKLKEAVFS----KQ--ND----
--------K-EASFVKLRRWWKGVNI--FEKSYIFLPIHENHHWSLVIICIPDK------
------EDQLGPIV-LHLDSL--GL------------------------------HCSSS
LFGTIKKFLIE------------------------------------EWKFLRQ---GVV
--ADCSFADKIWENLPRR------IDDNIIPV--PRQGNEYDCGLFVLFFMERFIAEVHE
RLKKKDLT-------MFGRKWFKPEEAS-SMRRIIRDILEEKFKN---------------
------------------------------------------------------------
------------------------------------------------------------
------------------------------------------------------------
------------------------------------------------------------
------------------------------------------------------------
------------------------------------------------------------
------------------------------------------------------------
------------------------------------------------------------
------------------------------------------------------------
------------------------------------------------------------
------------------------------------------------------------
----------------------------------------------------------
>gnl|onekp|TJMB_scaffold_2031746 Gylcine_soja
------------------------------------------------------------
------------------------------------------------------------
------------------------------------------------------------
------------------------------------------------------------
------------------------------------------------------------
------------------------------------------------------------
------------------------------------------------------------
------------------------------------------------------------
------------------------------------------------------------
-----------------PSRDDP---ECVEICYTDTNCLAPEGYLTSTIMNFYIQ-----
------------YLQQQALLT-NRSLSDYHFFNTYFYKKLKEAVSY----KQ--SD----
--------R-EMIFAKFRRWWKGVNI--FQKAYVLIPIHEDLHWSLIIICIPDK------
------EYESGPII-LHLDSL--GL------------------------------HSSKS
VFDNIKSYLIE------------------------------------EKNYMDR---EDV
S-LDVSIADRIWKCLPRR------IESQIIQV--P------------LYFIERFMEEAPE
RLKRKDLD-------MFGRRWFKPQEAS-NLRVKILKLLLEKLQNS-ITDNCNSESSPSS
SAGPAT------------------------------------------------------
------------------------------------------------------------
------------------------------------------------------------
------------------------------------------------------------
------------------------------------------------------------
--------------------------------------DCVETARDSVTGPV--------
------------------------------------------------------------
------------------------------------TDCVETAQDSVT------------
------------------------------------------------------------
------------------------------------------------------------
------------------------------------------------------------
----------------------------------------------------------
>gnl|onekp|JVBR_scaffold_2007399 Aloe_vera
------------------------------------------------------------
------------------------------------------------------------
------------------------------------------------------------
------------------------------------------------------------
------------------------------------------------------------
------------------------------------------------------------
------------------------------------------------------------
------------------------------------------------------------
------------------------------------------------------------
--------K--EARIYYPSRDHP---ECIELSYADIKCLGRQGYLTSPIMNFYIR-----
------------YLQKPLSPI-GRKRGEYYVFNTFFYKKLEEAVSV----K---SN----
--------S-SARFVKLRRWWKGVNI--FEKAYIFVPIHGDMHWSLVIICIPAK------
------EDESGPIV-LHLDSL--GM------------------------------HPSDM
ILNVICNYLKE------------------------------------EWNYINI---DGV
P-PDLPISKRIWRNLPRR------IERKRLMV--PQQKNEYDCGLFVLYYMERFILEAPE
RLKRKDLA-------MFGSEWFQPEEAS-HLRKRIKDLLNVEF-----------------
------------------------------------------------------------
------------------------------------------------------------
------------------------------------------------------------
------------------------------------------------------------
------------------------------------------------------------
------------------------------------------------------------
------------------------------------------------------------
------------------------------------------------------------
------------------------------------------------------------
------------------------------------------------------------
------------------------------------------------------------
----------------------------------------------------------
>gnl|onekp|JVBR_scaffold_2011882 Aloe_vera
------------------------------------------------------------
------------------------------------------------------------
------------------------------------------------------------
------------------------------------------------------------
------------------------------------------------------------
------------------------------------------------------------
------------------------------------------------------------
------------------------------------------------------------
------------------EEVQHVVLLDD---E-DIQ----------------PIRPIHG
-GDASDDWK--EYRVYYPSRDDP---ECVELSQLDLKCLNPESYLSSPIMNYYIQ-----
------------FLQRSDSFK-AARKGDCYIFNTFFYSKLEEAMTC----K---DN----
--------K-ATSFKKLRRWWKGVHI--FRKAYILLPIHGGMHWSLVIICIPAK------
------EDESNIGI-LHLDSL--GV------------------------------HASNQ
IFSVVGRYLKQ------------------------------------EWSYISQ---NEP
P-SDLPLSEKVWRNLPRR------IDKEKVEV--PQQRNDYDCGLFVLYFMEKFIKEAPE
RLGKKRRS-------LFSRKWFDPAEAS-ALRNTIRELIMKEFEKI-MKSETEESQTSS-
------------------------------------------------------------
------------------------------------------------------------
------------------------------------------------------------
------------------------------------------------------------
------------------------------------------------------------
------------------------------------------------------------
------------------------------------------------------------
-------------------------------------DISE-------------------
------------------------------------------------------------
------------------------------------------------------------
------------------------------------------------------------
----------------------------------------------------------
>gnl|onekp|JVBR_scaffold_2007400 Aloe_vera
------------------------------------------------------------
------------------------------------------------------------
------------------------------------------------------------
------------------------------------------------------------
------------------------------------------------------------
------------------------------------------------------------
------------------------------------------------------------
------------------------------------------------------------
------------------------------------------------------------
--------K--EARIYYPSRDHP---ECIELSYADIKCLGRQGYLTSPIMNFYIR-----
------------YLQKPLSPI-GRKRGEYYVFNTFFYKKLEEAVSV----K---SN----
--------S-SARFVKLRRWWKGVNI--FEKAYIFVPIHGDMHWSLVIICIPDK------
------EDELGPIV-LHLDSL--GM------------------------------HYSDR
ILDVVSCFLKE------------------------------------EWNYINKHALSAL
S-SDLPISERIWKHLPDK------IEKNRLMV--PQQKNDYDCGLFVLYFMERIINEAPE
RLKRKDLA-------KFGSKWFQPEDAS-SLRERIKDLLVEEFENS-RLNIDEIQDSP--
------------------------------------------------------------
------------------------------------------------------------
------------------------------------------------------------
------------------------------------------------------------
------------------------------------------------------------
------------------------------------------------------------
------------------------------------------------------------
------------------------------------------------------------
------------------------------------------------------------
------------------------------------------------------------
------------------------------------------------------------
----------------------------------------------------------
>gnl|onekp|RMVB_scaffold_2024450 Avena_fatua
------------------------------------------------------------
------------------------------------------------------------
------------------------------------------------------------
------------------------------------------------------------
------------------------------------------------------------
------------------------------------------------------------
------------------------------------------------------------
-------------------------------RKRK--------GDDPGAFSMRLRS----
------------------RKVQEVVLLDG---D---------------------AHHSES
ADKTTNKWD--AMKIYYPSSEHP---QSVELSHDDIKCLEPESLLSSPIMNFYIM-----
------------YLQQPNPSI-STPRGKYHIFNTYFFSKLEALMS-----K---AD----
--------K-ASYFLKLRRWWKGIDI--FQKAYILFPVHADTHWSLVIICIPSK------
------EDQSGPVI-LHLDSL--KF------------------------------HRSRH
IFSVVERFLKE------------------------------------EWSYLSE---NSL
--AECPIQEMVWKNLPRK------IEKKPIAV--PQQENDYDCGLFVLYYIQRFIEEAPE
RLHKKDLS-------MFGKRWFQPEEAS-ALRTKIQSVLLQLFDEA-TPNNKTPEKQTTC
ESLVE-------------------------------------------------------
------------------------------------------------------------
------------------------------------------------------------
------------------------------------------------------------
------------------------------------------------------------
--------------------------------------AKSENNLMEPTMP---------
------------------------------------------------------------
-------------------------------------EHTVEGSSAKLA-----------
------------------------------------------------------------
------------------------------------------------------------
------------------------------------------------------------
---------------------------------------------------------S
>gnl|onekp|IIOL_scaffold_2015125 Pinus_parviflora
------------------------------------------------------------
------------------------------------------------------------
------------------------------------------------------------
------------------------------------------------------------
------------------------------------------------------------
------------------------------------------------------------
------------------------------------------------------------
------------------------------------------------------------
------------------------------------------------------------
--------K--DIRIYYPERDHP---ESVEICLSDMECLAPFSYLSSAIMNFYIQ-----
------------YLQRSEFLR-TEHKNDYHFFNTFFYSKLEEALDS----KC-KQE----
--------D-GNSFAKLRRWFKGVNI--FEKAYIFLPIHACQHWSLAIISIPAR------
------EYEAGPII-LHLDSL--GL------------------------------HTSRT
IFENIRSYLKA------------------------------------EWEHLNQ---ADV
P-VQVPIAEKIWKELPRN------IQEKKIQV--PQQENEYDCGLFVLFFMERFIEEAPP
RLRKTDLD-------RFGRKWFQPAEAS-HLRDSIRILLEKHFKEA--------------
------------------------------------------------------------
------------------------------------------------------------
------------------------------------------------------------
------------------------------------------------------------
------------------------------------------------------------
------------------------------------------------------------
------------------------------------------------------------
------------------------------------------------------------
------------------------------------------------------------
------------------------------------------------------------
------------------------------------------------------------
----------------------------------------------------------
>gnl|onekp|MFTM_scaffold_2079954 Pinus_jeffreyi
------------------------------------------------------------
------------------------------------------------------------
------------------------------------------------------------
------------------------------------------------------------
------------------------------------------------------------
------------------------------------------------------------
------------------------------------------------------------
------------------------------------------------------------
------------------------------------------------------------
--------K--DIRIYYPERDHP---ESVEICLSDMECLAPLQFLSSAIMNFYIQ-----
------------YLQRSEFLR-TEHKNDYHFFNTFFYSKLEEALDS----KC-KQE----
--------D-GNSFAKLRRWFKGVNI--FEKAYIFLPIHACQHWSLAIISIPAR------
------EYEAGPIILLHLDSL--GL------------------------------HTSRT
IFENIRRYLKA------------------------------------EWEHLNQ---ADV
P-VQVPIAEKIWKDLPRN------IQEKKIQV--PQQENDYDCGLFVLFFMERFIEEAPP
RLRKTNLD-------RFGRKWFQPAEAS-RLRDSIRILLEKHFKEA--------------
------------------------------------------------------------
------------------------------------------------------------
------------------------------------------------------------
------------------------------------------------------------
------------------------------------------------------------
------------------------------------------------------------
------------------------------------------------------------
------------------------------------------------------------
------------------------------------------------------------
------------------------------------------------------------
------------------------------------------------------------
----------------------------------------------------------
>gnl|onekp|DLAI_scaffold_2009673 Solanum_lasiophyllum
------------------------------------------------------------
------------------------------------------------------------
------------------------------------------------------------
------------------------------------------------------------
------------------------------------------------------------
------------------------------------------------------------
------------------------------------------------------------
------------------------------------------------------------
------------------------------------------------------------
----------------FPSRDDP---EAVEIYYSDMESLAPEAYLSSTIMNFYIR-----
------------HLQQKKSPS-DGERCDYHFFNTYFYSKLKEAVFS----KQ--NE----
--------K-EALFVKLRRWWKGVNI--FEKAYIFLPIHESHHWSLVIICIPDK------
------EDQLGPII-LHLDSL--RL------------------------------HSSSS
LFGTMKKFLIE------------------------------------EWKFLRQ---GVV
--ADYPFDDKIWENLPQR------IDDYIIPV--PQQGNDYDCGLFVLFFMERFIAEVHE
RLKKKDLT-------MFGRKWFKPEEAS-RMRRIIRDILEEKFKNP-SD-----------
------------------------------------------------------------
------------------------------------------------------------
------------------------------------------------------------
------------------------------------------------------------
------------------------------------------------------------
------------------------------------------------------------
------------------------------------------------------------
------------------------------------------------------------
------------------------------------------------------------
------------------------------------------------------------
------------------------------------------------------------
----------------------------------------------------------
>gnl|onekp|GHLP_scaffold_2011595 Solanum_dulcamara
------------------------------------------------------------
------------------------------------------------------------
------------------------------------------------------------
------------------------------------------------------------
------------------------------------------------------------
------------------------------------------------------------
------------------------------------------------------------
------------------------------------------------------------
-----------------------------------------------------------Q
AYNVVESTK--ATKIYYPSRDDP---ESVEIKYSDMESLAPEAYLSSTIMNFYIR-----
------------HLQQRKSPA-DGERCEYHFFNTYFYSKLKEAVFS----KQ--NE----
--------K-EGLFVKLRRWWKGVNI--FEKAYIFLPIHENHHWSLVIICMPDK------
------EDQLGPIT-LHLDSL--GL------------------------------HSSSS
LFGTIKKFLIE------------------------------------EWRFLRQ---RVV
--ADHPFTDKIWEDLPRR------IDDNIIPV--PQQGNDYDCGLFVLFFMERFIAEVHE
RFKKKDLA-------MFGRKWFKPEEAS-NMRRIIRDILEEKFKNP-SD-----------
------------------------------------------------------------
------------------------------------------------------------
------------------------------------------------------------
------------------------------------------------------------
------------------------------------------------------------
------------------------------------------------------------
------------------------------------------------------------
------------------------------------------------------------
------------------------------------------------------------
------------------------------------------------------------
------------------------------------------------------------
----------------------------------------------------------
>gnl|onekp|AWQB_scaffold_2011152 Picea_engelmanii
------------------------------------------------------------
------------------------------------------------------------
------------------------------------------------------------
------------------------------------------------------------
------------------------------------------------------------
------------------------------------------------------------
------------------------------------------------------------
------------------------------------------------------------
------------------------------------------------------------
--------K--DLKVYYPARDDP---ESVEICYSDMECLAPFSYLSSPIMNFYIR-----
------------YLQSPESTITSKQCTNYHFFNTYFYNKLDEALQD----HR-RQR----
--------D-GYSLTKLRRWLKGVNI--FEKAYIFVPIYYRQHWSLAVICIPAR------
------EKKIGPII-LHLDSL--GL------------------------------HTSNI
IFQNIRSFMKA------------------------------------EWEHLNQ---AGV
P-THIPMEESVWKTLINK------IETKNIQV--PQQENEYDCGLFVLYFMERFIKDAPT
RLVMSDLH-------MFDRKWFRPAEAS-RLRDSIKTLLEKHFEDA-KN-----------
------------------------------------------------------------
------------------------------------------------------------
------------------------------------------------------------
------------------------------------------------------------
------------------------------------------------------------
------------------------------------------------------------
------------------------------------------------------------
------------------------------------------------------------
------------------------------------------------------------
------------------------------------------------------------
------------------------------------------------------------
----------------------------------------------------------
>gnl|onekp|GTHK_scaffold_2003171 Gnetum_montanum
------------------------------------------------------------
------------------------------------------------------------
------------------------------------------------------------
------------------------------------------------------------
------------------------------------------------------------
------------------------------------------------------------
------------------------------------------------------------
------------------------------------------------------------
------------------------------------------------------------
--------K--DVKIYYPDGNHP---EVVELYLSDMDCLKPCQYLSSAIINFYIQ-----
------------YLKMEKIT--REQANDYLFLNTFFYSKLDETLDP----QF-RVD----
--------N-GEPLAKIRRWLKGINI--FKKSYILMPVHACQHWSLAIISIPAK------
------EEESGPIV-LHLDSL--GI------------------------------HSSKI
IFDKIRSCLKA------------------------------------EWEYYTQ---TS-
--TEIPVSEKIWKDLPRN------INVKSIQV--PQQQNEYDCGLFVLLFMERFILEAPR
RLSRTDID-------RFGRKWFHPSEAS-SLRTSIKSLLEKQFKKA-N------------
------------------------------------------------------------
------------------------------------------------------------
------------------------------------------------------------
------------------------------------------------------------
------------------------------------------------------------
------------------------------------------------------------
------------------------------------------------------------
------------------------------------------------------------
------------------------------------------------------------
------------------------------------------------------------
------------------------------------------------------------
----------------------------------------------------------
>gnl|onekp|SKQD_scaffold_2002327 Takakia_lepidozioides
------------------------------------------------------------
------------------------------------------------------------
------------------------------------------------------------
------------------------------------------------------------
------------------------------------------------------------
------------------------------------------------------------
------------------------------------------------------------
------------------------------------------------------------
----------------------------------------------------DQPRREGL
RSTVTRRRE--GDKLAYPSRDDP---EAVEVLYSDLQRLAPLEFLNDTVIDFYIK-----
------------YIQRPEALN-LEEKKRFHFFNSFFYKKLSEVVAG----QK--KK----
--------G-GGDFSKLRKWTKGTNI--FEKDYLFVPIHDKLHWSLAIICFPGEE-----
--GDE-QSMCQRCI-VHLDSM--SH-----------------------------GHNSQV
VFRLLRCYLVA------------------------------------EWKHSLE---LGE
Y-GADECLFTLGKLTAES-----IISAKKVQV--PLQENESDCGLFLLHYIQRFVKDAPR
TFRLSDLDTM---RGLFGRDWFNSCEAS-SLRYTIKGQLEHLFEDG-HKEGSTSA-----
------------------------------------------------------------
------------------------------------------------------------
------------------------------------------------------------
------------------------------------------------------------
------------------------------------------------------------
------------------------------------------------------------
------------------------------------------------------------
------------------------------------------------------------
------------------------------------------------------------
------------------------------------------------------------
------------------------------------------------------------
----------------------------------------------------------
>gnl|onekp|ZYCD_scaffold_2004626 Selaginella_acanthonota
------------------------------------------------------------
------------------------------------------------------------
------------------------------------------------------------
------------------------------------------------------------
------------------------------------------------------------
------------------------------------------------------------
------------------------------------------------------------
---------------------------------------------------TGGTP----
------------------DSAVVLFSSDD---E-SAE--CRETTPFS--ARDGTGRRTSF
RLSLQRMRD-QNFKIAFPSRDDP---DAVEVYYRDLNHLKPAEFLNDTVIDFYIK-----
------------YLQRTEFEEGSARRDHFYFYNSFFFKKLGEAMDL----ED-EQK----
--------Q-TEAFSKLRKWTRGVDI--FQMSYLLIPINAKFHWSLAIVGFSSS------
---GD-EQSVVPYI-YHLDSL--ES-----------------------------GHQSKN
IFRCLERYLET------------------------------------EFEHT-N---S--
-----------CRVPWKN------IITKRVDV--PRQDNEYDCGLFLLFYIKRFIADAPL
PCKLSNVN-------LFGKRWFRPMEAS-GLRATIRQLLLNLFD----------------
------------------------------------------------------------
------------------------------------------------------------
------------------------------------------------------------
------------------------------------------------------------
------------------------------------------------------------
------------------------------------------------------------
------------------------------------------------------------
------------------------------------------------------------
------------------------------------------------------------
------------------------------------------------------------
------------------------------------------------------------
----------------------------------------------------------
>gnl|onekp|ZFRE_scaffold_2117398 Phaeoceros_carolinianus_sporophyte_1575
------------------------------------------------------------
------------------------------------------------------------
------------------------------------------------------------
------------------------------------------------------------
------------------------------------------------------------
------------------------------------------------------------
------------------------------------------------------------
-------------------S----------DRKAA------------EPSAIGQSM----
------------------DNAMELVSSDD---E-DSG--WLPVGPSH--VANGRSRRPGL
RPLLPSRLD--GQTIAYPSRDDP---DAIEVPFSDMQRLSPLEFLNDTIIDFYIK-----
------------YVQK-EWKG-SKERDEFHFFNTFFYRKLSDIVIG----QK-PKRGENK
ESKESKDNR-EKEILKLRKWTKGINI--FDKAYLFIPVHDNLHWSLAIICLPPRT-----
---GD-GLRCDPCI-LHLDSM--QP-----------------------------GHNSQH
IFRALRMYLIA------------------------------------EWKHIDD---EHA
F-GGEVPQNKKLKVSSET------FQAKRIPV--PQQENESDCGLFLLHYIQRFIEDSPP
NIRWSEVEELK--DKLFGRKWFDPQDAS-SLRNTIQAILQSLFEAQ-----YNGAQQAGK
EGAPSE------------------SQ----------------------------------
------------------------------------------------------------
------------------------------------------------------------
------------------------------------------------------------
------------------------------------------------------------
------------------------------------------------------------
------------------------------------------------------------
------------------------------------------------------------
------------------------------------------------------------
------------------------------------------------------------
------------------------------------------------------------
----------------------------------------------------------
>gnl|onekp|RXRQ_scaffold_2025000 Phaeoceros_carolinianus
------------------------------------------------------------
------------------------------------------------------------
------------------------------------------------------------
------------------------------------------------------------
------------------------------------------------------------
------------------------------------------------------------
------------------------------------------------------------
-----------------SES----------DRKAA------------EPSAIGLSM----
------------------DNAMELVSSDD---E-DPG--RVPVGPNH--VANVRSRRPGL
RPLLPSRLD--GQTIAYPSRDDP---DAIEVPFSDMQRLAPLEFLNDTIIDFYIK-----
------------YMQK-EWKG-SKERDEFHFFNTFFYKKLSDIVIG----QK-PKRGENK
ESKESKDSK-EKEILKLRKWTKGTNI--FDKAYLFIPVHDNLHWSLAIICLPPRT-----
---WD-GLQYDPCI-IHLDSM--QP-----------------------------GHSSQY
IFRALRTYLVA------------------------------------EWKHRDD---QHA
I-EGEVPQIKKLKVSAEN------FQAKRVPV--PQQENESDCGLFLLHYIQRFIEDSPP
NIRWSELEELK--DKLFGRKWFDPQDAS-SLRHTIQALLQSLFEAQ-EKAQANGAQQLVK
E-----------------------------------------------------------
------------------------------------------------------------
------------------------------------------------------------
------------------------------------------------------------
------------------------------------------------------------
------------------------------------------------------------
------------------------------------------------------------
------------------------------------------------------------
------------------------------------------------------------
------------------------------------------------------------
------------------------------------------------------------
----------------------------------------------------------
>gnl|onekp|TWUW_scaffold_2001446 Anthoceros_agrestis_A
------------------------------------------------------------
------------------------------------------------------------
------------------------------------------------------------
------------------------------------------------------------
------------------------------------------------------------
------------------------------------------------------------
------------------------------------------------------------
-----------------SES----------DRKAA------------EPSAIGLSM----
------------------DNAMELVSSDD---E-DPG--RVPVGP-----------RPGL
RPLLPSRLD--GQTIAYPSRDDP---DAIEVPFSDMQRLAPLEFLNDTIIDFYIK-----
------------YMQK-EWKG-SKERDEFHFFNTFFYKKLSDIVIG----QK-PKRGENK
ESKESKDIK-EKEILKLRKWTKGTNI--FDKAYLFIPVHDNLHWSLAIICLPPRT-----
---WD-GLQYDPCI-IHLDSM--QP-----------------------------GHSSQY
IFRALRTYLVA------------------------------------EWKHRDD---QHA
I-EGEVPQIKKLKVSAEN------FQAKRVPV--PQQENESDCGLFLLHYIQRFIEDSPP
NIRWSELEELK--DKLFGRKWFDPQDAS-SLRHTIQALLQSLFEAQ-EKAQENGAQQLVK
E-----------------------------------------------------------
------------------------------------------------------------
------------------------------------------------------------
------------------------------------------------------------
------------------------------------------------------------
------------------------------------------------------------
------------------------------------------------------------
------------------------------------------------------------
------------------------------------------------------------
------------------------------------------------------------
------------------------------------------------------------
----------------------------------------------------------
>gnl|onekp|BSNI_scaffold_2007840 Anthoceros_agrestis_B
------------------------------------------------------------
------------------------------------------------------------
------------------------------------------------------------
------------------------------------------------------------
------------------------------------------------------------
------------------------------------------------------------
------------------------------------------------------------
-----------------SES----------DRKAA------------EPSAIGLSM----
------------------DNAMELVSSDD---E-DPG--RVPVGPNH--VANVRSRRPGL
RPLLPSRLD--GQTIAYPSRDDP---DAIEVPFSDMQRLAPLEFLNDTIIDFYIK-----
------------YMQK-EWKG-SKERDEFHFFNTFFYKKLSDIVIG----QK-PKRGENK
ESKESKDIK-EKEILKLRKWTKGTNI--FDKAYLFIPVHDNLHWSLAIICLPPRT-----
---WD-GLQYDPCI-IHLDSM--QP-----------------------------GHSSQY
IFRALRTYLVA------------------------------------EWKHRDD---QHA
I-EGEVPQIKKLKVSAEN------FQAKRVPV--PQQENESDCGLFLLHYIQRFIEDSPP
NIRWSELEELK--DKLFGRKWFDPQDAS-SLRHTIQALLQSLFEAQ-EKAQENGAQQLVK
E-----------------------------------------------------------
------------------------------------------------------------
------------------------------------------------------------
------------------------------------------------------------
------------------------------------------------------------
------------------------------------------------------------
------------------------------------------------------------
------------------------------------------------------------
------------------------------------------------------------
------------------------------------------------------------
------------------------------------------------------------
----------------------------------------------------------
>gnl|onekp|TWUW_scaffold_2001448 Anthoceros_agrestis_A
------------------------------------------------------------
------------------------------------------------------------
------------------------------------------------------------
------------------------------------------------------------
------------------------------------------------------------
------------------------------------------------------------
------------------------------------------------------------
------------------------------------------------------------
------------------------------------------------------------
--SIQSRLD--GQTIAYPSRDDP---DAIEVPFSDMQRLAPLEFLNDTIIDFYIK-----
------------YMQK-EWKG-SKERDEFHFFNTFFYKKLSDIVIG----QK-PKRGENK
ESKESKDIK-EKEILKLRKWTKGTNI--FDKAYLFIPVHDNLHWSLAIICLPPRT-----
---WD-GLQYDPCI-IHLDSM--QP-----------------------------GHSSQY
IFRALRTYLVA------------------------------------EWKHRDD---QHA
I-EGEVPQIKKLKVSAEN------FQAKRVPV--PQQENESDCGLFLLHYIQRFIEDSPP
NIRWSELEELK--DKLFGRKWFDPQDAS-SLRHTIQALLQSLFEAQ-EKAQENGAQQLVK
E-----------------------------------------------------------
------------------------------------------------------------
------------------------------------------------------------
------------------------------------------------------------
------------------------------------------------------------
------------------------------------------------------------
------------------------------------------------------------
------------------------------------------------------------
------------------------------------------------------------
------------------------------------------------------------
------------------------------------------------------------
----------------------------------------------------------
>gnl|onekp|UCRN_scaffold_2008446 Megaceros_tosanus
------------------------------------------------------------
------------------------------------------------------------
------------------------------------------------------------
------------------------------------------------------------
------------------------------------------------------------
------------------------------------------------------------
------------------------------------------------------------
------------------RR----------EKRIC------------DAPAIGQSM----
------------------DTAMELFSSDD---E-GSE--QVPLSPSTKISGNGRSRRHGL
RPSTTCSLE--QRTIAYPSRDDP---DAIEVPSSDLQRLAPLEFLNDTIIDFYIK-----
------------YIQTFEEN--GKDKERFHFFNSFFYKKLSDIVHQ----KS--KRGDYK
DSKEN---K-EKEILKMQKWTKGTDI--FDKAYLFVPVHDNLHWSLAIICLPPSA-----
---DG-DSQYDPCI-YHLDSM--QP-----------------------------GHNSQY
IFKALRMYLVA------------------------------------EWRHRLE---QER
T-GFDCPLSKRLKMSADT------FQAKRVPV--PQQENESDCGLFLLHYIERFIKDSPS
HLRWGDSLH----DKLFGRKWFDSRDAS-SLRDTIRALLESLFE----------------
------------------------------------------------------------
------------------------------------------------------------
------------------------------------------------------------
------------------------------------------------------------
------------------------------------------------------------
------------------------------------------------------------
------------------------------------------------------------
------------------------------------------------------------
------------------------------------------------------------
------------------------------------------------------------
------------------------------------------------------------
----------------------------------------------------------
>gnl|onekp|WCZB_scaffold_2016673 Phaeoceros_carolinianus
------------------------------------------------------------
------------------------------------------------------------
------------------------------------------------------------
------------------------------------------------------------
------------------------------------------------------------
------------------------------------------------------------
------------------------------------------------------------
------------------RK----------GKSVV------------DSPGIGQSK----
------------------DTAMELFSSDD---E-GSE--RVLVSPRTKIPVVGRSRRPGL
RPSIICSLE--QRTIAYPSRDDP---DAIEVPASDLQRLAPLEFLNDTIIDFYIK-----
------------YIQC-QGD--GKDSDRFHFFNSFFYKKLSDIVHQ----KA--KRGESK
ESKEN---K-EKEILKMQKWTKGTDI--FDKAYLFVPVHDNLHWSLAIICLPPSP-----
---GS-SSEYDPCI-YHLDSM--QP-----------------------------GHNSTA
IFKALRMYLVA------------------------------------EWKQRFE---QEG
N-RSDSSLSKKLKTSADI------FQARRISV--PQQENESDCGLFLLHYIERFIQDSPP
NLRWGDSLH----DKLFGRKWFDPQEAS-SLRDTIRAILESLFEAE--------------
------------------------------------------------------------
------------------------------------------------------------
------------------------------------------------------------
------------------------------------------------------------
------------------------------------------------------------
------------------------------------------------------------
------------------------------------------------------------
------------------------------------------------------------
------------------------------------------------------------
------------------------------------------------------------
------------------------------------------------------------
----------------------------------------------------------
>gnl|onekp|YEPO_scaffold_2005157 cf._Physcomicromitrium_sp
------------------------------------------------------------
------------------------------------------------------------
------------QTHYTQSH----------------------------------------
-DNRQMQ-----------------------------------------------------
------------------------------------------------------------
------------------------------------------------------------
------------------------------------------------------------
------------------------------RSVKY------------ESDIIGRTP----
------------------CTAIEIDSSDE---E-EIA--AHDTGST---IHPCEQRCQPR
LQSAGKRLE--SFKIAYPSRTDP---EAVEILASDVQRLNPLEFLNDTIIDFYIK-----
------------YIQR-EFLS-LERSRRFHFYNSFFYKKLCCVVG-----KK--RE----
--------K-TDDFSKLRKW-KGINI--FEKDYLFVPVHSKLHWSLAIICFPNHG-----
--PGS-ASGCERCI-LHLDSM--NC-----------------------------GHDSST
VFRLLRRYLVA------------------------------------EWKYTFA---KGG
E-RGG------NILSHHM------IPTRKVLV--PLQKNGSDCGLFLLYYIQKFVERAPG
TLKISDVENRLESIGLFGRRWFLPTEAS-SLRTTIRQQLLKLFAQD-AKAQGIAFKSTMK
K-----------------------ER----------------------------------
------------------------------------------------------------
------------------------------------------------------------
------------------------------------------------------------
------------------------------------------------------------
------------------------------------------------------------
------------------------------------------------------------
------------------------------------------------------------
------------------------------------------------------------
------------------------------------------------------------
------------------------------------------------------------
----------------------------------------------------------
>gnl|onekp|ZZOL_scaffold_2008099 Selaginella_stauntoniana
-------M----------------------VIEY----------------------VYEA
LTDGLVE------EPVMVLDT---------PANDA-------------------------
KKLCD-FELEE-KIQRFTSHT--------QDSSLKVDKTKLVSFLDALLAEK--------
-SRREKSK--------ETGATSLQQ-------------------------MKNVRFNLLE
VASALIE--------------THLLTQERKVEINLSRGLSPP---RAFDSELKI------
-----------------------------LRFQRGRKQS-----PATE------M-----
-----------------------------------------PKS------CSNGLSS---
KTTVAERGKQHRFSP-QVLD----------AEETA------------ARRNTRSSP----
------------------DT-VVLFSSDD---E-N------EIKVME--PAAISTRRTSS
RIAARRKMD-LNMKIAYPSKDDP---DALEVYYGDFSRLQPAEFLNDTVIDFYIK-----
------------YLQREAID--AERKEKFHFYSSFFFKKLSEAFDT----EA---K----
--------Q-VEAFSKLRKWTKGIDI--FSKSYLFLPINDRLHWSLAIVCFSLS------
------DGGLTPYI-FHLDSL--DN-----------------------------GHSSRE
LFKYIQKYLEL------------------------------------EHAQMET---A--
-----------IEVKWRE------TVKKRVEV--PRQENEYDCGLFLLYYIKRFVETAPL
PCKLTDTTS------LFGKRWFKPSDAS-MLRWTIREILENLFEAT-SPE----------
------------------------------------------------------------
------------------------------------------------------------
------------------------------------------------------------
------------------------------------------------------------
------------------------------------------------------------
------------------------------------------------------------
------------------------------------------------------------
------------------------------------------------------------
------------------------------------------------------------
------------------------------------------------------------
------------------------------------------------------------
----------------------------------------------------------
>gnl|onekp|WEEQ_scaffold_2010286 Phaeoceros_carolinianus_gametophyte_1575
------------------------------------------------------------
------------------------------------------------------------
------------------------------------------------------------
------------------------------------------------------------
------------------------------------------------------------
------------------------------------------------------------
------------------------------------------------------------
------------------RK----------GKSVV------------DSPGIGQSK----
------------------DTAMELFSSDD---E-GSE--RVLVSPRTKTPVVGRSRRPGL
RPSITCSLE--QRTIAYPSRDDP---DAIEVPSSDLQRLAPLEFLNDTIIDFYIK-----
------------YIQC-QGD--GKDSDRFHFFNSFFYKKLSDIVHQ----KA--KRGESK
ESKEN---K-EKEILKMQKWTKGTDI--FDKAYLFVPVHDNLHWSLAIICLPPSP-----
---GS-SSEYDPCI-YHLDSM--QP-----------------------------GHNSTA
IFKALRMYLVA------------------------------------EWKQRFE---QEG
N-RSDSSLSKKLKTSADI------FQARRIPV--PQQENESDCGLFLLHYIERFIQDSPP
NLRWGDSPH----DKLFGRKWFDPQEAS-SLRDTIRAILESLFEAE--------------
------------------------------------------------------------
------------------------------------------------------------
------------------------------------------------------------
------------------------------------------------------------
------------------------------------------------------------
------------------------------------------------------------
------------------------------------------------------------
------------------------------------------------------------
------------------------------------------------------------
------------------------------------------------------------
------------------------------------------------------------
----------------------------------------------------------
>gnl|onekp|RXRQ_scaffold_2024935 Phaeoceros_carolinianus
------------------------------------------------------------
------------------------------------------------------------
------------------------------------------------------------
------------------------------------------------------------
------------------------------------------------------------
------------------------------------------------------------
------------------------------------------------------------
----------------IVRK----------GKSVV------------DSPGIGQSK----
------------------DTAMELFSSDD---E-GSE--RVLVSPRTKTPVVGRSRRPGL
RPSITCSLE--QRTIAYPSRDDP---DAIEVPSSDLQRLAPLEFLNDTIIDFYIK-----
------------YIQC-QGD--GKDSDRFHFFNSFFYKKLSDIVHQ----KA--KKGESK
ESKEN---K-EKEILKMQKWTKGTDI--FDKAYLFVPVHDNLHWSLAIICLPPSP-----
---GS-SSEYDPCI-YHLDSM--QP-----------------------------GHNSTA
IFKALRMYLVA------------------------------------EWKQRFE---QEG
N-RSDSSLSKKLKTSADI------FQARRIPV--PQQENESDCGLFLLHYIERFIQDSPP
NLRWGDSPH----DKLFGRKWFDPQEAS-SLRDTIRAILESLFEAE--------------
------------------------------------------------------------
------------------------------------------------------------
------------------------------------------------------------
------------------------------------------------------------
------------------------------------------------------------
------------------------------------------------------------
------------------------------------------------------------
------------------------------------------------------------
------------------------------------------------------------
------------------------------------------------------------
------------------------------------------------------------
----------------------------------------------------------
>gnl|onekp|IHWO_scaffold_2005391 Marchantia_paleacea
------------------------------------------------------------
------------------------------------------------------------
------------------------------------------------------------
------------------------------------------------------------
------------------------------------------------------------
-----------------------------TRANSGEQAG-----PSSR------QGLRSG
QLKP----CNGCNRMVSPTNLHSIGTGVD--CEVYCPSCS--QKFFPL--NGSHMHSSKH
GQLSNSSESSDDDSLKKSNG----------AKRRR------------HSPNTEEPA----
------------------GPVVEIFSSDE---D-DND--TGDMSAVFKPLHIDQQKGYAL
RSTNARRME--DFKLAYPSREDP---EAVEVEYQDLGRLAPLEFLNDTIIDFYIK-----
------------YMQRPEFLS-SEQKKRFHFFNSFFYKKLYETANP----QQQSKK----
--------H-GADLSKLRKWTKGTNV--FEKDYLFVPIHDKFHWSLAIICHPGAK-----
---NE-DSESERCI-LHLDSM--NP-----------------------------GHKSAG
VFRLLKMYMVA------------------------------------EWAHQAE---EDG
N-GGP------RQGISME------FTTKKVQV--PQQDNESDCGLFLLHYIQCFLQEAPA
RFKLSDLES----SNLFGRNWFRPSKAS-QLRQEILDLLERLFEE---------------
------------------------------------------------------------
------------------------------------------------------------
------------------------------------------------------------
------------------------------------------------------------
------------------------------------------------------------
------------------------------------------------------------
------------------------------------------------------------
------------------------------------------------------------
------------------------------------------------------------
------------------------------------------------------------
------------------------------------------------------------
----------------------------------------------------------
>gnl|onekp|JKAA_scaffold_2011690 Selaginella_wallacei
------------------------------------------------------------
------------------------------------------------------------
------------------------------------------------------------
------------------------------------------------------------
------------------------------------------------------------
------------------------------------------------------------
------------------------------------------------------------
---------------------------------------------------TGGTP----
------------------DSAVVLFSSDD---E-TAE--CRDATALS--AGHGPARRTSS
RISLQRVRD-QSFKIAFPSRDDP---DAVEVYYQDLNHLKPAEFLNDTVIDFYIK-----
------------YMQKKEFED-SQRRDRFYFYNSFFYKKLGEAMDL----ED-DEK----
--------Q-TEAFSKLRKWTRGVDI--FQMSYLLVPINAKFHWSLAVVGFSSS------
---RD-EQSVVPHI-YHLDSL--ES-----------------------------GHQSRN
IFRCLQRYLET------------------------------------EHKHTKN---S--
-----------CQVAWES------TVTKRVDV--PRQDNEYDCGLFLLYYIKRFIADAPL
PCKLSNVT-------LFGRRWFRPMEAS-GLRAIIRELLLNMFD----------------
------------------------------------------------------------
------------------------------------------------------------
------------------------------------------------------------
------------------------------------------------------------
------------------------------------------------------------
------------------------------------------------------------
------------------------------------------------------------
------------------------------------------------------------
------------------------------------------------------------
------------------------------------------------------------
------------------------------------------------------------
----------------------------------------------------------
>gnl|onekp|JPYU_scaffold_2004230 Marchantia_polymorpha
------------------------------------------------------------
------------------------------------------------------------
------------------------------------------------------------
------------------------------------------------------------
------------------------------------------------------------
------------------------------------------------------------
------------------------------------------------------------
-------------------------------KRRR------------HSPNTEEPA----
------------------GPVVEIFSSDE---D-DND--TGDMSAVFKPLHIDQQKGCAL
RSTNARRME--DVKLAYPSKEDP---EAVEVEYQDLGRLAPLEFLNDTIIDFYIK-----
------------YMQRPEFLS-SEQKKRFHFFNSFFYKKLFETANP-----QHSKK----
--------Q-GADLSKLRKWTKGTNV--FEKDYLFVPIHDKFHWSLAIICHPGVK-----
---ND-DCESERCI-LHLDSM--NP-----------------------------GHKSAN
VFRLLKMYMVT------------------------------------EWAHQAE---EDG
N-GGP------RQGISME------FTTKKVQV--PQQDNESDCGLFLLHYIQCFLQEAPA
RFKLNDLES----SNLFGRNWFRPSKAS-QLRQEILDILERLFEE---------------
------------------------------------------------------------
------------------------------------------------------------
------------------------------------------------------------
------------------------------------------------------------
------------------------------------------------------------
------------------------------------------------------------
------------------------------------------------------------
------------------------------------------------------------
------------------------------------------------------------
------------------------------------------------------------
------------------------------------------------------------
----------------------------------------------------------
>gnl|onekp|YEPO_scaffold_2006249 cf._Physcomicromitrium_sp
------------------------------------------------MIGLHHSVISDD
SDDDSDR------VEVEFFTDS--------KAQKF-------------------------
KEFSD-TQLDD-EIEKYEGYVAGTR-------NLPDGGNKFTKHLESLRSEK--------
-HKRDRKL-------KRALAVGTQKPRDIGYLR--------------NLGNGNGGTRWET
KSAAHPVSS---KPQNT---RSTIKAENVSTDISANGFVSRE---ASKSVDY-----NNG
KSIVI---IRRSPSPEEKASSSEGA----TLVLSGVQSG-----PSSR------ELLTP-
---------------------------------------------------KTP-PSF--
-QLDSDRKRLVAEP--IGRS----------RKRAR------------EAEFVGKTP----
------------------DTAMEIDSSDE---E-DKT--SVGNRSSFDGSCVEVSRRAGL
RNTFRRRMEKLKVKIAYPSRTDP---DAVEILPSDLTRLEPLEFLNDTIIDFYIK-----
------------YIQRDEFLG-AEGRQRFHFFNSFFYKKLSEVVNS----QK--KK----
--------G-EADFSKLRKWTKGTNI--FEKDYLFVPIHDKLHWSLAIICFPGF------
---DK-GGQSERCI-IHLDSM--TH-----------------------------GHDSQR
VFRLLRSYIVA------------------------------------EWKHRVE---TCE
N-EADECTLSVQRLKAEE------IMCKKVPV--PLQDNESDCGLFLLHYIQKFVEYAPK
TLKSRDLDGNWENLGVFGRDWFLSTEAS-SLRTSILEHLCRLFKQE-YSILEQANNPVI-
------------------------------------------------------------
------------------------------------------------------------
------------------------------------------------------------
------------------------------------------------------------
------------------------------------------------------------
------------------------------------------------------------
------------------------------------------------------------
---------------------------------------PLDGEA---------------
------------------------------------------------------------
------------------------------------------------------------
------------------------------------------------------------
---------------------------------------------------------T
>gnl|onekp|ABIJ_scaffold_2008862 Selaginella_lepidophylla
-------M-----------------------IDY----------------------NYDA
LAEGIDE------EPVMVLEAS--------DKKDV-------------------------
KYFKD-HELDD-SIQRYKSHT--------QDTALKLDKTRLNSRLERLLAEK--------
-DRREKAK-------QRNGARPLQQKIT---------------------EKRSIDSDQ-N
HSS-------------------DRNAKERKTEASVPEKDAPA-----FQKELKL------
-----------------------------MVFARGKKSS-----IDTD------T-----
-----------------------------------------IKK------HPFVFPSTTV
QKTAPDRAKEQCSSP-QVSN----------AEEPA------------VRRKKASSP----
------------------DT-VVVYSSGD---E-N------EIKVME--NTATCTRRTSL
RIAERKKID-SSMKIAFPSKDDP---DAVEVYYGDYTRLNPAEFLNDTIIDFYIK-----
------------FLQREQRH--AERKDYCHFYSSFFFKKLEEAFDS----EA---K----
--------Q-GEVFSKLRKWTKGIDI--FSKSYLFFPINDRLHWSLAIVCFSLA------
------EGGLRPYI-FHLDSL--EN-----------------------------GHSSRE
IFKYIQKYLEL------------------------------------EHAEMEI---A--
-----------IDIRWRE------IVKKKVEV--PRQENEYDCGLFLLYYISRFLDTAPL
PCKLTETTS------LFGRKWFKASKAS-DLRLKIREILEDLFIA---------------
------------------------------------------------------------
------------------------------------------------------------
------------------------------------------------------------
------------------------------------------------------------
------------------------------------------------------------
------------------------------------------------------------
------------------------------------------------------------
------------------------------------------------------------
------------------------------------------------------------
------------------------------------------------------------
------------------------------------------------------------
----------------------------------------------------------
>gnl|onekp|BSNI_scaffold_2007839 Anthoceros_agrestis_B
------------------------------------------------------------
------------------------------------------------------------
------------------------------------------------------------
------------------------------------------------------------
------------------------------------------------------------
------------------------------------------------------------
------------------------------------------------------------
----------------VSES----------DRKAA------------EPSAIGLSM----
------------------DNAMELVSSDD---E-DPG--RVPVGPNH--VANVRSRRPGL
RPLLPSRLD--GQTIAYPSRDDP---DAIEVPFSDMQRLAPLEFLNDTIIDFYIK-----
------------YMQK-EWKG-SKERDEFHFFNTFFYKKLSDIVIG----QK-PKRGENK
ESKESKDIK-EKEILKLRKWTKGTNI--FDKAYLFIPVHDNLHWSLAIICLPPRT-----
---WD-GLQYDPCI-IHLDSM--QPGHSSQLSGFANVILEPILNRVLGAALQVLGHSSQY
IFRALRTYLVA------------------------------------EWKHRDD---QHA
I-EGEVPQIKKLKVSAEN------FQAKRVPV--PQQENESDCGLFLLHYIQRFIEDSPP
NIRWSELEELK--DKLFGRKWFDPQDAS-SLRHTIQALLQSLFEAQ--------------
------------------------------------------------------------
------------------------------------------------------------
------------------------------------------------------------
------------------------------------------------------------
------------------------------------------------------------
------------------------------------------------------------
------------------------------------------------------------
------------------------------------------------------------
------------------------------------------------------------
------------------------------------------------------------
------------------------------------------------------------
----------------------------------------------------------
>gnl|onekp|YEPO_scaffold_2018075 cf._Physcomicromitrium_sp
---------NIAAIC-----------------SFAPVTGKPFVAIFVDMIGHYPSVDMDN
SDDDSDD------LEIKVIGDS--------MTEKL-------------------------
KDFSD-TQLDD-EIEKYKEYVYGKK----SGLKLSDEGAKFIIHLQKLQREQ--------
-DKRARLI-------KRPQAAPAPEKTHSILMNSV-----------EGLARLGLDRRREG
QVRRYSLGHSEVLAFPL---PS---RDSFSNNIRLHSPTSSA-----PHEDF-----DNG
KITVSSETTRQFPSPEKRASFADRA----TRVSSGEQAG-----PSCR------ELSTPN
QFDKSEG-CSICKK-TS--NLKNVVGKDG----LYCSVCR--RK------QNTPDPCF--
-QLDGDRKTPAA----RTRS----------SRKRE------------READVGRTP----
------------------DTAMQIDSSDE---EIEKT--RV--------GVVERPRRMGL
RSSQKARME--GYRVAYPSRTDS---DAVEILPEDIDRLNPMEFLNDTIIDFYIK-----
------------YIQRDEFLG-PEERQRFHFFNSFFYKKLSEVVSL----QK--KK----
--------G-GADFSKLRKWTKGTNI--FEKDYLFVPIHDKLHWSLAIICHPGW------
---DK-GTDSERCI-IHLDSM--SH-----------------------------GHDSQR
VFRLLKSYLVA------------------------------------EWKHSVE---AGE
N-EADECIHTVQKLKADD------IPCKKVPV--PLQENESDCGLFLLHYIQKFAECAPK
TMKLVDLEGSWETVGVFGVDWFLPTEAS-SLRTSIQEHLQRLFDQE-ILEHEKSACEQVN
E-----------------------------------------------------------
------------------------------------------------------------
------------------------------------------------------------
--------------------D---------------------------------------
------------------------------------------------------------
--------------------------------------------QMNEDVPNDEG-----
------------------------------------------------------------
---------------------------------RCELVITVDRET---------------
------------------------------------------------------------
------------------------------------------------------------
------------------------------------------------------------
---------------------------------------------------------S
>gnl|onekp|TWUW_scaffold_2001447 Anthoceros_agrestis_A
------------------------------------------------------------
------------------------------------------------------------
------------------------------------------------------------
------------------------------------------------------------
------------------------------------------------------------
------------------------------------------------------------
------------------------------------------------------------
-----------------SES----------DRKAA------------EPSAIGLSM----
------------------DNAMELVSSDD---E-DPG--RVPVGPNH--VANVRSRRPGL
RPLLPSRLD--GQTIAYPSRDDP---DAIEVPFSDMQRLAPLEFLNDTIIDFYIK-----
------------YMQK-EWKG-SKERDEFHFFNTFFYKKLSDIVIG----QK-PKRGENK
ESKESKDIK-EKEILKLRKWTKGTNI--FDKAYLFIPVHDNLHWSLAIICLPPRT-----
---WD-GLQYDPCI-IHLDSM--QP-----------------------------GHSSQY
IFRALRTLLTSWVLISAQYLTVSLELYVATEGLLYRYLVEWKHRDLGEWKHRDD---QHA
I-EGEVPQIKKLKVSAEN------FQAKRVPV--PQQENESDCGLFLLHYIQRFIEDSPP
NIRWSELEELK--DKLFGRKWFDPQDAS-SLRHTIQALLQSLFEAQ-EKAQENGAQQLVK
E-----------------------------------------------------------
------------------------------------------------------------
------------------------------------------------------------
------------------------------------------------------------
------------------------------------------------------------
------------------------------------------------------------
------------------------------------------------------------
------------------------------------------------------------
------------------------------------------------------------
------------------------------------------------------------
------------------------------------------------------------
----------------------------------------------------------
>gnl|onekp|YEPO_scaffold_2017958 cf._Physcomicromitrium_sp
------------------------------------------------------------
------------------------------------------------------------
------------------------------------------------------------
------------------------------------------------------------
------------------------------------------------------------
------------------------------------------------------------
------------------------------------------------------------
------------------------------KQENH------------IQEAIGRTP----
------------------DTAFEIDSSDE---E-EGA--ANATG-------PAVNRCQSG
LQSVAKWME--DSKIAYPSRTDP---EAVEILASDIQRLEPLEFLNDTIIDFYIK-----
------------YIQM-EFLS-PESGRRFHFFNSFFYKKLSDVVGK----KK--KK----
--------K-NPDFSKVRKWTRGINI--FEKDFLIIPVH------LAIICFPNHG-----
--PGS-ASRSERCI-LHLDSM--TC-----------------------------GHESLS
VFRLLRRYLVA------------------------------------EWKDTFG---GIE
SEEND----NIDSFTCNE------IPGRKVSV--PLQENESDCGLFLLHYIRKFVESAPS
TMKVSDVEERLEDLGLFGRQWFFPIEAS-SLRTSIQEQLQRLFAEN-EGALDTSSYINLE
ATDVCR------------------PR----------------------------------
------------------------------------------------------------
------------------------------------------------------------
------------------------------------------------------------
------------------------------------------------------------
------------------------------------------------------------
------------------------------------------------------------
---------------------------------------NLEAEFG--------------
------------------------------------------------------------
------------------------------------------------------------
------------------------------------------------------------
----------------------------------------------------------
>gnl|onekp|LGDQ_scaffold_2011710 Selaginella_apoda
-------M-----------------------IDY----------------------NYAA
LTDGIDE------EPLMVLESS--------DKKDV-------------------------
KNLKD-QELDD-SIQRYKSHT--------QDSGLKLDKTKLNSHLELLLAEK--------
-DRREKAK-------QRNGARPLPQKIT---------------------EKRSIDFDQIN
HSS------------------TSRNVKERKTEASTSEKDVPA-----FEKELKF------
-----------------------------MVFARGKKPS-----NDAE------T-----
-----------------------------------------IKK------HPVVFPSTPV
QKPSPDRAQELRLFP-QVSN----------PERPA------------ARR-KSSAP----
------------------EP-VVVYSSDE---E-N------DVEVME--KDAACPRRTSS
RIAHRRKID-RNAKVAYPSRDDP---DAVELYYGDLTRLSPGEFLNDTIIDFYIK-----
------------YLQRQDRH--ARCGDYCHFYSSFFFKKLEEAFNS----EA---K----
---------------QLRKWTKGIDI--FSKSYLFFPINDRLHWSLAIVCFSMS------
------EGVLRPFI-FHLDSL--LN-----------------------------GHSSCE
IFKYIQRYLEL------------------------------------EHAEMEI---A--
-----------VGIRWHE------IVKKKVEV--PRQQNESDCGLFLLFYISHFLETAPS
PGELTETSI------KFGKKWFKASKAS-ELRSTIQEILLDLFNAT--------------
------------------------------------------------------------
------------------------------------------------------------
------------------------------------------------------------
------------------------------------------------------------
------------------------------------------------------------
------------------------------------------------------------
------------------------------------------------------------
------------------------------------------------------------
------------------------------------------------------------
------------------------------------------------------------
------------------------------------------------------------
----------------------------------------------------------
>gnl|onekp|PKOX_scaffold_2010367 Isoetes_tegetiformans
------------------------------------------------------------
------------------------------------------------------------
------------------------------------------------------------
------------------------------------------------------------
------------------------------------------------------------
------------------------------------------------------------
------------------------------------------------------------
------------------------------------------------------------
-----------------------VCVSDD---E-ETE--IT--------TLQTDALVDSK
HNSVMENLD--VCTVAFPTRDDP---DAVEVHVSDLNYLQDLVYLNDTVIDFHIK-----
------------YIQVSNIE--PERKQMFHFYNSFFFKQLVEFVCA----TS-SLV----
--------D-ENKIVKLRKWTKGVDI--FQKPYLILPVHHGFHWSLAIVCFTEAF-----
--IGH-ESSPTCYI-LHLDSM--QN-----------------------------GHKTNY
IYEVIRRYLIA------------------------------------EWDSHKQ---AGD
A-SHKMATDNVLNAPGEKEKNTLTILMKRIMV--PRQENEFDCGLFLLHFIELFVKEAPS
RLNPDSTKH------MFGKQWFKPLEAS-SLRILIRQRIERLLQ----------------
------------------------------------------------------------
------------------------------------------------------------
------------------------------------------------------------
------------------------------------------------------------
------------------------------------------------------------
------------------------------------------------------------
------------------------------------------------------------
------------------------------------------------------------
------------------------------------------------------------
------------------------------------------------------------
------------------------------------------------------------
----------------------------------------------------------
>gnl|onekp|CJNT_scaffold_2004965 Polypodium_glycyrrhiza
------------------------------------------------------------
------------------------------------------------------------
------------------------------------------------------------
------------------------------------------------------------
------------------------------------------------------------
------------------------------------------------------------
------------------------------------------------------------
-------------------------------SVKR------------SKQAVGGTF----
------------------DTALEL-SDDD---E--LG--EVVIGE----SSSSDLLMRKR
LRSASKKLA--GVKRLYPPSGDP---EAVEVRAEDLQHLAPFEFLNDTVIDFYIK-----
------------YMQVNFLEE-KDRLDRFHFFSCFFYKKLTST-------KK--AR----
--------G-KDWFEEVHKWTKGVNL--FKKSYLFVPIHDSCHWSLAIVCLFAE------
--------QKISYI-LHLDSLA-SA-----------------------------GHPSLV
IFNVLKSYLQA------------------------------------EQKHLIR---ENG
N-VED-----ITIVEHVK------PTCKRITV--PLQDNEWDCGLFMLYYIQRFVAE---
-IDSKGLDE------MFGRNWFKPNEAS-EMRGTVFSILESIFKQE--------------
------------------------------------------------------------
------------------------------------------------------------
------------------------------------------------------------
------------------------------------------------------------
------------------------------------------------------------
------------------------------------------------------------
------------------------------------------------------------
------------------------------------------------------------
------------------------------------------------------------
------------------------------------------------------------
------------------------------------------------------------
----------------------------------------------------------
>gnl|onekp|PIVW_scaffold_2002563 Ceratopteris_thalictroides
------------------------------------------------------------
------------------------------------------------------------
------------------------------------------------------------
------------------------------------------------------------
------------------------------------------------------------
------------------------------------------------------------
------------------------------------------------------------
----------------------------------R------------SLQAIGDTF----
------------------DTALEL-SDDE---E--LK--EIPFGESS--SNNRNFIKKKC
LRNASKELS--NVKFLYPSSSDP---EAVEIRCSDLDHLAPSEFLNDTIIDFYLK-----
------------YMQIDLFKG-KDGLDRFHFFSCFFYKKLTS--------SR--AQ----
--------G-KDWLEKLRKWTKGTNI--FKKLYLFIPIHDSCHWSLAIVCFPTE------
----------VPLI-LHLDSMSLTA-----------------------------GHSSQA
IFNALKSYLIA------------------------------------EKRYLRQ---DGG
M-EE-------TNVDPSK------AITRRKQV--PLQDNEWDCGLFMLYYIQKFVDE---
-IDVKGLDK------MFGREWFKPIEAS-ELRGAIL------------------------
------------------------------------------------------------
------------------------------------------------------------
------------------------------------------------------------
------------------------------------------------------------
------------------------------------------------------------
------------------------------------------------------------
------------------------------------------------------------
------------------------------------------------------------
------------------------------------------------------------
------------------------------------------------------------
------------------------------------------------------------
----------------------------------------------------------
>gnl|onekp|ZYCD_scaffold_2007549 Selaginella_acanthonota
------------------------------------------------------------
------------------------------------------------------------
------------------------------------------------------------
------------------------------------------------------------
-------------------------------DRPSTGADAVD------------------
------------------------------------------------------------
------------------------------------------------------------
KVDGSTKRKPARRSS-ARKS----------GKKRR--------KKDIVRAHFGIRE--PG
NL----------------AEALQVAKEDEV--H----------------LVIDDEHEDPV
KER-----R--KNTVAYPLSSDP---DAVEVDAADLECLCEAQYLNDTVMDFYIK-----
------------HLQVMRS---SAAPSRYHVFSSFFFTKLAEAVCI--------------
----------EDQMFKLRKWTRGVNI--FEKTYLIMPVHHKLHWSLAIVCFLEP------
--PRS-DSYGRCCI-LHLDSM--KT-----------------------------GHDSHV
VYEVLRRYLSA------------------------------------EWKLHHD---G--
---------QIGAASSKN------IHVRKVKV--PQQENGYDCGLFVLHFLEQFVRNAPT
SFDLEVVKDM--------SNWFKATDAA-ELRVVIRQLIEKVF-----------------
------------------------------------------------------------
------------------------------------------------------------
------------------------------------------------------------
------------------------------------------------------------
------------------------------------------------------------
------------------------------------------------------------
------------------------------------------------------------
------------------------------------------------------------
------------------------------------------------------------
------------------------------------------------------------
------------------------------------------------------------
----------------------------------------------------------
>gnl|onekp|GYFU_scaffold_2015319 Polypodium_hesperium
------------------------------------------------------------
------------------------------------------------------------
------------------------------------------------------------
------------------------------------------------------------
------------------------------------------------------------
------------------------------------------------------------
------------------------------------------------------------
---------------------------------KR------------SKQAVGGTF----
------------------DTALEL-SDDD---E--LG--EVVIGE----SSSSDLLMRKR
LRSASKKLA--GVKRLYPPSGDP---EAVEVRAEDLQHLAPFEFLNDTVIDFYIK-----
------------YMQVNFL-E-GEGLDRFHFFSCFFYKKLTST-------KK--AR----
--------G-KDWFEEVHKWTKGVNL--LKKSYLFVPIHDSCHWSLAIVCLFAE------
--------QKISYI-LHLDSLA-SA-----------------------------GHPSLV
IFNVLKSYLQA------------------------------------EQKHLIR---ENG
N-VED-----ITIVEHVK------PTCKRITV--PLQDNEWDCGLFMLYYIQRFVAE---
-IDSKGLDE------MFGRNWFKPNEAS-EMRGTVFSILESIFKQE--------------
------------------------------------------------------------
------------------------------------------------------------
------------------------------------------------------------
------------------------------------------------------------
------------------------------------------------------------
------------------------------------------------------------
------------------------------------------------------------
------------------------------------------------------------
------------------------------------------------------------
------------------------------------------------------------
------------------------------------------------------------
----------------------------------------------------------
>gnl|onekp|JKAA_scaffold_2001828 Selaginella_wallacei
------------------------------------------------------------
------------------------------------------------------------
------------------------------------------------------------
------------------------------------------------------------
-----------------------------LLDEP---ADAVD------------------
------------------------------------------------------------
------------------------------------------------------------
KVDASTKKKPARNSS-ARRS----------GKKKR--------KKDIVRAHFGVRE--PG
TL----------------AEALQVTKKDEV--H----------------LVIDDEHEDPV
KESY---CK--RKTVAFP-SSDP---DAVEVDAADLECLCETQYLNDTVIDFYIK-----
------------HLQVIRS---SDARSRYHVFSSFFFTKLAEAVCI--------------
----------ENQMSKLRKWTRGVNI--FEKTYLIMPVHHKLHWSLAIVCFLEP------
--PRS-DSYGRCCL-LHLDSM--KT-----------------------------GHDSHI
VYEVLRRYLSA------------------------------------EWKLHHN---G--
---------HIGTISSKN------VHVRKVKV--PQQENSYDCGLFVLHFLEQFVENAPP
SFDLEVVKDM--------SNWFKATEAS-ELRVVIRQLIEKVF-----------------
------------------------------------------------------------
------------------------------------------------------------
------------------------------------------------------------
------------------------------------------------------------
------------------------------------------------------------
------------------------------------------------------------
------------------------------------------------------------
------------------------------------------------------------
------------------------------------------------------------
------------------------------------------------------------
------------------------------------------------------------
----------------------------------------------------------
>gnl|onekp|GTHK_scaffold_2012962 Gnetum_montanum
------------------------------------------------------------
------------------------------------------------------------
------------------------------------------------------------
------------------------------------------------------------
------------------------------------------------------------
------------------------------------------------------------
------------------------------------------------------------
------------------------------------------------------------
------------------------------------------------------------
----VRLEE-TVQEFIFP-TGDP---DAVSISGRDIDLLQMDTFINDTLVDFYIK-----
------------YLQTTIP---ESQRQYCHFFNSFFFRKLADMDKY----PETTVI----
--------K-REAFLRVRKWTRKVDI--FNKGYIFIPVNYCYHWSVVIVCNPGGVVP---
--KDD-TVSISPCI-LHLDSL--SG-----------------------------THAS--
LKTIIQSYLWE------------------------------------EWRERNH---VDE
A------MAEAISQKFFN------VNFLECEV--PQQDNGCDCGLFLLHYVERFLREAPQ
KIDISRLRNS---SRFLTRDWFFPAEASVLKRCLIRELIFKL------------------
------------------------------------------------------------
------------------------------------------------------------
------------------------------------------------------------
------------------------------------------------------------
------------------------------------------------------------
------------------------------------------------------------
------------------------------------------------------------
------------------------------------------------------------
------------------------------------------------------------
------------------------------------------------------------
------------------------------------------------------------
----------------------------------------------------------
>gnl|onekp|KJYC_scaffold_2006961 Selaginella_willdenowii
------------------------------------------------------------
------------------------------------------------------------
------------------------------------------------------------
------------------------------------------------------------
------------------------------------------------------------
------------------------------------------------------------
------------------------------------------------------------
--------------------------------EKR------------ERSSKKCGS----
------------------SK-TVMLSSDE---E-NGD------------ISVKSARRGSL
RLAQKRKVD-LNHKINYPSRHDP---DAVEVYYRDLNHLKPMEFLNDTVIDFYIK-----
------------YIQRPGALD-SNRKEKFHFFNSFFFKKLTRAFDT----KG--DK----
--------Q-AEALTNLRKWTKGISI--FDKSYLFLPLNDKYHWSLAIVAFSEA------
----S-NSMLVPYI-FHLDSL--EG-----------------------------GHSSRE
LFKYLRKYLEL------------------------------------EHAEMEC---A--
-----------IEVDWDE------LVMKRVEV--PRQENEYDCGCFLLYYIEQFVQMAPL
PCKLTEETN------LFGKRWFRPSQAS-LLRDKVRDILEQLFE----------------
------------------------------------------------------------
------------------------------------------------------------
------------------------------------------------------------
------------------------------------------------------------
------------------------------------------------------------
------------------------------------------------------------
------------------------------------------------------------
------------------------------------------------------------
------------------------------------------------------------
------------------------------------------------------------
------------------------------------------------------------
----------------------------------------------------------
>gnl|onekp|JVSZ_scaffold_2009833 Equisetum_hymale
------------------------------------------------------------
------------------------------------------------------------
------------------------------------------------------------
------------------------------------------------------------
------------------------------------------------------------
------------------------------------------------------------
------------------------------------------------------------
------------------------------------------------------------
------------------------------------------------------------
---------------------------------------KPCEFLNDTVIDFYIK-----
------------YIQRPENMT-DEKRAEFHFFNSFFLKKLTAG-------QK--KK----
--------S-HENFTQLRKWTKGINIFEFEKSYLIMPVHDSAHWSLAIVCFDKV------
---GD-SMPHRAHI-LHLDSM--ES-----------------------------GHCSID
VFHTLRCYLET------------------------------------EWKDSPF---ANR
N-GNP------RKYLPVS-------FEHKIKV--PLQDNAWDCGLFLLFYIRRFVEEAQF
PFKATDLHT------MCGAKWFRPREAS-HLREEIRELLLSLFNSE-GMQAENHSKPDV-
------------------------------------------------------------
------------------------------------------------------------
------------------------------------------------------------
------------------------------------------------------------
------------------------------------------------------------
------------------------------------------------------------
------------------------------------------------------------
------------------------------------------------------------
------------------------------------------------------------
------------------------------------------------------------
------------------------------------------------------------
----------------------------------------------------------
>gnl|onekp|NMDZ_scaffold_2019138 Solanum_sisymbriifolium
------------------------------------------------------------
------------------------------------------------------------
------------------------------------------------------------
--------------PSNDESVGPVTDV-----------------------DESASEESAS
YSSATP---------------ENHD----ILDGPLSNHHFDH---WGMFENSPIV-----
--------------------------FCPDYLYYRGKSY---VMTDTT------VTFSSS
CVE-----VKGSITNEN--SEAFCIRFEV--EDIFQIQPRLSGR------FDVAVFKIHV
NRRSTTQGENAHETS-GIEEVEFAVNDFDLSEKCE------------AIQSLDV-Y----
------------------KAVWNYHNENEEWRE----------------NSHGETSNQRP
KKYFPSYGE-PLEEVVYP-KGDP---DAICISKRDFDLLAPDTFVNDTIIDFYIM-----
------------YLKNRIP---PEKRQRYHFFNCFFFRKLADMDKD----PNSAFD----
--------G-HAAFLRVRKWTRKVNL--FEKDFVFIPVNYNYHWSLIVICHPGEVAN-FT
DDDTAVSSVRVPCI-LHMDSF--RG-----------------------------SHVG--
LKDLLQSYLCE------------------------------------EWKERTK---E--
-------TSDVVSSNFRN------LRFLSLEL--PQQQNLSDCGLFLLHYVESFLEEDPA
GISPYSIKNYH--NEFLSINWFQPHEPS-IKRSAIQRLISNLLQNL-SLENSPSCVSKSC
YPEGGL------KTSNNDENALELVSDQLGLSKSSDNSPRSQA------------IEINP
FP-TSSLRGVCASDSGF--------VLNDSFESESDEEPLL--DMGFGHTASFNAFRSSL
PPIQEEVE-----------------------AGDNLV-----------------------
----------------YTATD---------------------------------------
-------------------------------------------------------TDLQ-
--------------------------------------HLGGNGSEPCAFSYSTGGVT--
-----------------------------------------------VG------TSFIP
GVSVVQ------------------------------------------------------
------------------------------------------------------------
------------------------------------------------------------
------------------------------------------------------------
---------------------------------------------------------D
>gnl|onekp|JVBR_scaffold_2012245 Aloe_vera
------------------------------------------------------------
------------------------------------------------------------
------------------------------------------------------------
--------------------------------------------------SSSSSSSSSS
SSSGYL---------------EYQD----SDNFCTASGEKDY-------NDLTVI-----
--------------------------VSPDYVIYGNTLY-----GEAK------LILRSD
SIM-----VRCSETFGS--NEKFELEWDA--ADIICTECQWSGS------VNAALIKFHL
RATTPKENEKLHDTC-DVVRLIIAVADINWLENEL------------KSKSMAERY----
------------------KGIRTVLHDDDLALE----------------HHGVEQNSFFP
RHYFTEIPD-AFEDVIYP-KGDP---DAVSISRRDIELLQPDTFINDTIIDFYIK-----
------------YLKNKIP---LNRRDRFHFFNSFFFRKLADLDKD----PGSASE----
--------G-RAAFLRVRKWTRKVNI--FEKEYIFIPVNFNLHWSLLVICHPGEVTR-LK
EDDLK-DASKIPCI-LHMDSI--KG-----------------------------SHNG--
LKNLVQSYLLE------------------------------------EWKERLP---ES-
-------ADDDYNSMFSN------MRFVSLEL--PQQENSFDCGLFLLHYVELFLDEAHD
NFNPFKIREF---SSFLTVDWFIPSEAS-FKRSFIRKLLYDLLNDP-SQDVTPTFCSNDH
L-----------------------------------------------------------
------------------------------------------------------------
------------------------------------------------------------
------------------------------------------------------------
------------------------------------------------------------
----------------------------------------------STT-----------
------------------------------------------------------------
------------------------------------------------------------
------------------------------------------------------------
------------------------------------------------------------
------------------------------------------------------------
----------------------------------------------------------
>gnl|onekp|RIDD_scaffold_2029657 Gylcine_soja
------------------------------------------------------------
----VDEAGAMFNLEKGGSDTSPDSVEDIYDSKENSSVL---------------------
------------EADKQSNLISHES---RHHFKIDIHNHNKLEKMD--------------
-TSSEVSSP----ETSQNESIDVNSEA----------------------DDSMDESAPTS
PASDFP---------------ENGV----SLNGCGLNGTDNS----DMDDTMEVV-----
--------------------------LHPDYVIYQDNYY-----LGPK------LTFSPC
FVK-----INVSTACIK--QEAFDLEWAV--DDLIDINCQLFQS------SGTVIIKLRV
ISHNASQSNHVSDAS-GIEELEIAVADYNWSLRHR------------QITSLNLKY----
------------------LASWNMALRVDV--E------------------GNGTDSRGS
RCYFPNFEE-HFDDVIYP-KGDP---DAVSLSKRDVDLLQPDTFINDTIIDFYIQ-----
------------YLKNQIP---DKEKPRFHFFNSFFFRKLADMDKN----PSSASD----
--------G-KAAFLRVRKWTRKVNL--FAKDYIFIPVNFNLHWSLIVICHPGEVVN-FN
DKEPD-NSLKVPCI-LHMDSI--KG-----------------------------SHSG--
LKNLVQSYLWE------------------------------------EWKERHK---DT-
-------LGEDLSSRFLN------MRFLPLAL--PQQENSYDCGLFLLHYLELFLAEAPL
NFNPFKLTKF---SNFLNVDWFLPAEAF-LKRTLIQKLIFELVENHGSHEISSSDCS---
------------------------------------------------------------
------------------------------------------------------------
------------------------------------------------------------
------------------------------------------------------------
------------------------------------------------------------
------------------------------------------------------------
------------------------------------------------------------
------------------------------------------------------------
------------------------------------------------------------
------------------------------------------------------------
------------------------------------------------------------
----------------------------------------------------------
>gnl|onekp|FPLR_scaffold_2000951 Gylcine_soja
------------------------------------------------------------
------------------------------------------------------------
------------------------------------------------------------
------------------------------------------------------------
------------------------------------------------------------
------------------------------------------------------------
------------------------------------------------------------
---------HVSDAS-GIEELEIAVADYNWSLRHR------------QITSLNLKY----
------------------LASWNMALRADV--E------------------GNKTDSRGS
RCYFPNFEE-PFDDVIYP-KGDP---DAVSLSKRDVDLLQPDTFINDTIIDFYIQ-----
------------YLKNQIP---DMEKHRFHFFNSFFFRKLADMDKN----PSSASD----
--------G-KAAFLRVRKWTRKVNL--FAKDYIFIPVNFNLHWSLIVICHPGEVVN-FN
DKEPD-NSLKVPCI-LHMDSI--KG-----------------------------SHSG--
LKNLVQSYLWE------------------------------------EWKERHK---DT-
-------LEEDLSSRFLN------MRFLPLAL--PQQENSYDCGLFLLHYLELFLVEAPL
NFNPFKLTKF---SNFLNVDWFLPAEAF-LKRTLIQKLIFELVENHGSHEISSSDCSGDD
ECLE----------NNDNRTGIDHPE----VNKEPTTSHAGQG------------IEITL
LSGSSSLDPQSFNNSGL--------VLKELFDPGATAGAMLGQCQSFDQRSSDYRFSGSI
FSIEEDTD-----------------------LGNQFM-----------------------
----------------YLPTD---------------------------------------
-------------------------------------------------------PNFQ-
--------------------------------------QVTGITPPTCSLPYLPRDC---
------------------------------------------------------------
------------------------------------------------------------
------------------------------------------------------------
------------------------------------------------------------
------------------------------------------------------------
----------------------------------------------------------
>gnl|onekp|GHLP_scaffold_2008508 Solanum_dulcamara
------------------------------------------------------------
------------------------------------------------------------
------------------------------------------------------------
-----------------------------------------------------------S
YSSATP---------------ENHE----ILDGPLSNHHFDH---WGMFENSPIV-----
--------------------------FCPDYLNYRGTSY---VVTDTT------VTFSSN
CVE-----VKGSTRNEN--SGAFCIRFEV--EDIIQIQPRLSGR------FDVAVFKIHV
NKRSTTQGEDAHETS-GIEEVEFAVNDFDLSEKCE------------AIQSLDV-Y----
------------------KAVWNYHNENEECRE----------------NSYEETSNQRP
KKYFPSYGE-PLEEVIYP-KGDP---DAICISKRDFDLLAPDTFVNDTIIDFYIM-----
------------YLKNGIP---PEKRPRYHFFNCFFFRKLADMDKD----PNSAFD----
--------G-HAAFLRVRKWTRKVNL--FDKDFVFIPVNYNYHWSLIVICHPGEVAN-FT
DDNTAASSVRVPCI-LHMDSF--RG-----------------------------SHVG--
LKDLIQSYLCE------------------------------------EWRERTK---E--
-------TSDVVSSNFRN------LRFLSLEL--PQQQNLSDCGLFLLHYVESFLEEDPA
GISPYSIKNYH--NEFLSTNWFQPHEPS-IKRSAIQRLISNLLQNL-SLENSPSCVSNSC
YPEGGL------KTSNDDENALELVA----------------------------------
------------------------------------------------------------
------------------------------------------------------------
------------------------------------------------------------
------------------------------------------------------------
------------------------------------------------------------
------------------------------------------------------------
------------------------------------------------------------
------------------------------------------------------------
------------------------------------------------------------
------------------------------------------------------------
----------------------------------------------------------
>gnl|onekp|LQJY_scaffold_2082376 Solanum_xanthocarpum
------------------------------------------------------------
------------------------------------------------------------
------------------------------------------------------------
------------------------------------------------------------
--------------------------------------------------NSPIV-----
--------------------------FCPDYLYYRGKSY---VMTDTT------VTFSSS
CVE-----VKGSIMNEN--SGAFCIRFEV--EDIFQIQPRLSGR------FDVAVFKIHV
NRRSTTQGENAHVTS-GIEEVEFAVNDFDLSEKCE------------AIQSLDV-Y----
------------------KAVWNYHNENEEWRE----------------NSHGETSNQQP
KKYFPSYGE-PLEEVVYP-KGDP---DAICISKRDFDLLAPDTFVNDTIIDFYIM-----
------------YLKNRIP---PEKRQRYHFFNCFFFRKLADMDKD----PNSAFD----
--------G-HAAFLRVRKWTRKVNL--FEKDFVFIPVNYNYHWSLIVICHPGEVAN-FT
DDDTAVSSVRVPCI-LHLDSF--RG-----------------------------SHVG--
LKDLLQSYLCE------------------------------------EWRERTK---E--
-------TSDVVSSNFRN------LRFLSLEL--PQQQNLSDCGLFLLHYVESFLEEDPA
GISPYSIKNYH--NEFLSVNWFQPHEPS-IKRSAIQRLISNLL-----------------
------------------------------------------------------------
------------------------------------------------------------
------------------------------------------------------------
------------------------------------------------------------
------------------------------------------------------------
------------------------------------------------------------
------------------------------------------------------------
------------------------------------------------------------
------------------------------------------------------------
------------------------------------------------------------
------------------------------------------------------------
----------------------------------------------------------
>gnl|onekp|OAQS_scaffold_2001927 Glycine_soja
------------------------------------------------------------
------------------------------------------------------------
------------------------------------------------------------
------------------------------------------------------------
------------------------------------------------------------
------------------------------------------------------------
------------------------------------------------------------
-----------------------------------------------------MRY----
------------------TDIWSTFLDVDA--D-NSG--SI--------SALGQDCFFSQ
KHYFPNFDE-AFDEVIYP-KGEP---DAVSISKRDIELLQPQTFINDTIIDFYIK-----
------------YLKKKLP---TDEQNRFHFFNSFFFRKLADLDKD----PSSACD----
--------G-RAAFQRVRKWTRKVNL--FEKDYIFIPVNYSLHWSLIVICHPGEVSC-FK
DEEIK-ESSKVPCI-LHMDSL--KG-----------------------------SHKG--
LKNVFQSYLCE------------------------------------EWKERHS---N--
-------VVEDVSSKFLH------LRFISLEL--PQQENLYDCGLFLLHYVERFLEEAPI
NFNPFMITKS---SIFLNSNWFPPLEVS-LKRSHIQSVIYDIFENN-SLQAPHTDCLDKG
LLLEDPAIIVNPKLEEDSLRGCCYPT----ASPIRVAS----------------------
----------CLTGPGL--------VSKDLVAVVTSRSACL-QMSACHQR----GFLSPL
EEIEESSEETVLS--------LERENSQVGILAYDFPA----------------------
---------------TYVSNDH--------------------------------------
----------------------------------------------------GASETFQV
-----------------GFSVNFVEA-----------VESHSHSRTSTGVSWIPSNTA--
--THED------------------------------------QPLEKIE------ESSIP
DKTALEY---LSTSVSG-EELTDYTVPDSPV--ANDVDVSKSRSSVRNNMNSAAHQ----
-----IFDLTHNTSV------EDNTL----------------------------------
------------------------------------------------------------
------------------------------------------------------------
--------------------------------------------------------VS
>gnl|onekp|URDJ_scaffold_2010615 Amborella_trichopoda
----------------------------SGVTKY-------------QFLECF-SKTNNA
PQAGVHDGCCLDFMPTGISEKSGPSV--VYQNHELYTVNK--------------SGLNGT
CEEAS-LGLKD-ILVTSSQDINEAA---RHTIQGNYESGVFMSRADSLPSEFLGLEVPCK
YPNQVKDTP----LQAEENLVDVASDGEGS----------------LMKSSVSTSDSNLS
GDEGVM---------------EPST----SDHCSSGYCDKGT-------ECSEVA-----
--------------------------FTSDFVFCGKRHY-----QDPR------LTFFSE
CIK-----LEVPFANGN--DATLSWKWGL--LDIFSIEYNWVES------VSATWLRLHL
SPTAMTDGESVWDASGGVVKLIFAVNDPNWLEKVH------------MITFLSDRY----
------------------KDICNAPYDSDC----NSE--KINDD-----DSMGIQAEMSN
NPYLTRCNE-PFEDLVYP-KGDP---DAVSIGKRDVELLQPEVFVNDTIIDFYIK-----
------------YLQCKLE---EHDKNRFHFFNSFFFRKLADLDKN----PGCAFE----
--------S-KAAFQRVRKWTRKVNM--FKKDYIFIPVNFNYHWSLMVICHPGEVVK---
-SEDD-NDHKVPCV-LHLDSI--KG-----------------------------SHKD--
LKDLVQGYLWE------------------------------------EWKERHA---EEK
E------SCENALVNFSN------MRFIPLEL--PQQENSFDCGLFLLHYVELFLRDVPT
NFSPFKITKY---SNFLTKDWFPPVEAF-SKRFHLQKLIYDLHDDH-IRTIPPSHSSSDD
E-----------------------------------------------------------
------------------------------------------------------------
------------------------------------------------------------
------------------------------------------------------------
------------------------------------------------------------
----------------------------------------------STGI----GDTE--
------------------------------------------------------------
------------------------------------------------------------
------------------------------------------------------------
------------------------------------------------------------
------------------------------------------------------------
----------------------------------------------------------
>gnl|onekp|LQJY_scaffold_2083703 Solanum_xanthocarpum
-------RSRKRQNS--------SKKHDLSVFDFSPDDEHIEKSSK-KFLQTFKNRKPNK
FHSPVDKYCFLRCFAGEISSSQNDSVIEILHVDDSDDVAEKKTVESGATVASWSSNLKPS
MDYWL-CHLES-KCDTSGAKSHLTR---VKTPECSITDGKNFSQSDFADNEPVILD----
LDDAIEAES----SKNEPVILD----------------------------PDDAIEAESS
KSACYLQ--------------ENKG----SGNQQELMQSPNL-----CDTKVPVV-----
--------------------------VKPDHIMYEDTYS-----TSSI------LTFSCS
SMK-----LEGSFGM----KLPFTSEWTL--CDILAINSEWCKS------VETALVELYL
KSKDADVANTDNESS-GAIVLTFALFDPDWSEIQE------------AIMMLDVKY----
------------------KDKWNDITTLDP--T-RSY--S---------PFFGRKSFSVP
EHHHP--KD-NFEEIIFP-EGDP---DAVSISKRDVDLLKPKTFVNDTIIDFYIM-----
------------YLKSKMN---PEEKDRFHFFNSFFFRKLANLDRD----PSKACE----
--------G-RAAFLRVRRWTTKVDL--FGKDFIFIPVNFSLHWSLIVICHPGEVVT-FR
EEEME-KSSRVPCI-LHMDSI--RG-----------------------------SHKG--
LKNLIQSYFLE------------------------------------EWKERHK---E--
-------LGEDVARKFSS------LPFVCLEL--PQQENSFDCGLFLLHYVELFLEQAPI
NFKLSLISAS---SKFLSKNWFSTEDVD-CKREHIKRLICDITKNR-AQK----------
------------------------------------------------------------
------------------------------------------------------------
------------------------------------------------------------
------------------------------------------------------------
------------------------------------------------------------
------------------------------------------------------------
------------------------------------------------------------
------------------------------------------------------------
------------------------------------------------------------
------------------------------------------------------------
------------------------------------------------------------
----------------------------------------------------------
>gnl|onekp|GHLP_scaffold_2053801 Solanum_dulcamara
------------------------------------------------------------
------------------------------------------------------------
------------------------------------------------------------
------------------------------------------------------------
------------------------------------------------------------
------------------------------------------------------------
------------------------------------------------------------
---------------------------------QE------------AIKMLDVRY----
------------------KDKWNDITALDP--T-RSY--S---------PFFGRKSFSVS
EHHHPNSRD-NFEEIVFP-EGDP---DAVSISKRDVDLLKPKTFVNDTIIDFYIM-----
------------YLKNKMN---PEEKDRFHFFNSFFFRKLADLDRD----PSRPCE----
--------G-RAAFLRVRRWATKVDL--FGKDFIFIPVNFSLHWSLIVICHPGEVVT-FR
EEEME-KSSRVPCI-LHMDSI--RG-----------------------------SHKG--
LKNLIQSYLLE------------------------------------EWKERHK---E--
-------VGEDVARKFSR------FPFVRLEL--PQQGNSFDCGLFLLHYVELFLEQAPV
NFSLSLISAS---SKFLSENWF--------------------------------------
------------------------------------------------------------
------------------------------------------------------------
------------------------------------------------------------
------------------------------------------------------------
------------------------------------------------------------
------------------------------------------------------------
------------------------------------------------------------
------------------------------------------------------------
------------------------------------------------------------
------------------------------------------------------------
------------------------------------------------------------
----------------------------------------------------------
>gnl|onekp|TJMB_scaffold_2019043 Gylcine_soja
------------------------------------------------------------
------------------------------------------------------------
------------------------------------------------------------
------------------------------------------------------------
------------------------------------------------DIEKVVD-----
--------------------------VIPNFIQYEDLYS-----TRSR------LTFSCN
SLK-----LEGSTNNGT--RESFKIEWAT--EEIRKIESCWFGN------IETASINLLL
KPKDFTEAGNTNQNP-GFKLLKFAVYDSCWYKAEE------------AIKLLDMRY----
------------------TDIWSTFLDVDA--D-NSG--SI--------SALGQDCFFSQ
KHYFPNFDE-AFDEVIYP-MGEP---DAVSFSMR--ELLQPQTFINDTIIDFYIK-----
------------YLKKKLP---TDEQNRFHFFNSFFFRKLADLDKD----PSSACD----
--------G-RAAFQRVRKWTRKVNL--FEKDYIFIPINYSLHWSLIVICHPAEVMTCYR
DEETK-GSPKEACI-LHMDSL--KG-----------------------------IHVH--
LQNVFQSYLCE------------------------------------EWKERHN---N--
-------VRDDVSPKFLD------LPFVPLEL--PQQQNAYDCGIFLLHYVERFLEQAPI
NFN--RSTKF---S-------VPPPDAS-LKRSHIHKLL---------------------
------------------------------------------------------------
------------------------------------------------------------
------------------------------------------------------------
------------------------------------------------------------
------------------------------------------------------------
------------------------------------------------------------
------------------------------------------------------------
------------------------------------------------------------
------------------------------------------------------------
------------------------------------------------------------
------------------------------------------------------------
----------------------------------------------------------
>gnl|onekp|TJMB_scaffold_2026832 Gylcine_soja
------------------------------------------------------------
------------------------------------------------------------
------------------------------------------------------------
------------------------------------------------------------
---------------------------------------DNS----DMDDTMEVV-----
--------------------------LHPDYVIYQDNYY-----LGPK------LTFSPC
FVK-----INVSTACIK--QEAFDLEWAV--DDLIDINCQLFQS------SGTVIIKLRV
ISHNASQSNHVSDAS-GIEELEIAVADYNWSLRHR------------QITSLNLKY----
------------------L--WNMALRVDV--E------------------GNGTDSRGS
RCYFPNFEE-HFDDVIYP-KGDP---DAVSLSKRDVDLLQPDTFINDTIIDFYIQ-----
------------YLKNQIP---DKEKPRFHFFNSFFFRKLADMDKN----PSSASD----
--------G-KAAFLRVRKWTRKVNL--FAKDYIFIPVNFNLHWSLIVICHPGEVVN-FN
DKEPD-NSLKVPCI-LHMDSI--KG-----------------------------SHSG--
LKNLVQSYLWE------------------------------------EWKERHK---DT-
-------LEEDLSSRFLN------MRFLPLAL--PQQENSYDCGLFLLHYLE--------
------------------------------------------------------------
------------------------------------------------------------
------------------------------------------------------------
------------------------------------------------------------
------------------------------------------------------------
------------------------------------------------------------
------------------------------------------------------------
------------------------------------------------------------
------------------------------------------------------------
------------------------------------------------------------
------------------------------------------------------------
------------------------------------------------------------
----------------------------------------------------------
>gnl|onekp|CJNT_scaffold_2004965 Polypodium_glycyrrhiza
------------------------------------------------------------
------------------------------------------------------------
------------------------------------------------------------
------------------------------------------------------------
------------------------------------------------------------
------------------------------------------------------------
------------------------------------------------------------
-------------------------------SVKR------------SKQAVGGTF----
------------------DTALEL-SDDD---E--LG--EVVIGE----SSSSDLLMRKR
LRSASKKLA--GVKRLYPPSGDP---EAVEVRAEDLQHLAPFEFLNDTVIDFYIK-----
------------YMQVNFLEE-KDRLDRFHFFSCFFYKKLTST-------KK--AR----
--------G-KDWFEEVHKWTKGVNL--FKKSYLFVPIHDSCHWSLAIVCLFAE------
--------QKISYI-LHLDSLA-SA-----------------------------GHPSLV
IFNVLKSYLQA------------------------------------EQKHLIR---ENG
N-VED-----ITIVEHVK------PTCKRITV--PLQDNEWDCGLFMLYYIQRFVAE---
-IDSKGLDE------MFGRNWFKPNEAS-EMRGTVFSILESIFKQE--------------
------------------------------------------------------------
------------------------------------------------------------
------------------------------------------------------------
------------------------------------------------------------
------------------------------------------------------------
------------------------------------------------------------
------------------------------------------------------------
------------------------------------------------------------
------------------------------------------------------------
------------------------------------------------------------
------------------------------------------------------------
----------------------------------------------------------
>gnl|onekp|PIVW_scaffold_2002563 Ceratopteris_thalictroides
------------------------------------------------------------
------------------------------------------------------------
------------------------------------------------------------
------------------------------------------------------------
------------------------------------------------------------
------------------------------------------------------------
------------------------------------------------------------
----------------------------------R------------SLQAIGDTF----
------------------DTALEL-SDDE---E--LK--EIPFGESS--SNNRNFIKKKC
LRNASKELS--NVKFLYPSSSDP---EAVEIRCSDLDHLAPSEFLNDTIIDFYLK-----
------------YMQIDLFKG-KDGLDRFHFFSCFFYKKLTS--------SR--AQ----
--------G-KDWLEKLRKWTKGTNI--FKKLYLFIPIHDSCHWSLAIVCFPTE------
----------VPLI-LHLDSMSLTA-----------------------------GHSSQA
IFNALKSYLIA------------------------------------EKRYLRQ---DGG
M-EE-------TNVDPSK------AITRRKQV--PLQDNEWDCGLFMLYYIQKFVDE---
-IDVKGLDK------MFGREWFKPIEAS-ELRGAIL------------------------
------------------------------------------------------------
------------------------------------------------------------
------------------------------------------------------------
------------------------------------------------------------
------------------------------------------------------------
------------------------------------------------------------
------------------------------------------------------------
------------------------------------------------------------
------------------------------------------------------------
------------------------------------------------------------
------------------------------------------------------------
----------------------------------------------------------
>gnl|onekp|JVSZ_scaffold_2009833 Equisetum_hymale
------------------------------------------------------------
------------------------------------------------------------
------------------------------------------------------------
------------------------------------------------------------
------------------------------------------------------------
------------------------------------------------------------
------------------------------------------------------------
------------------------------------------------------------
------------------------------------------------------------
---------------------------------------KPCEFLNDTVIDFYIK-----
------------YIQRPENMT-DEKRAEFHFFNSFFLKKLTAG-------QK--KK----
--------S-HENFTQLRKWTKGINIFEFEKSYLIMPVHDSAHWSLAIVCFDKV------
---GD-SMPHRAHI-LHLDSM--ES-----------------------------GHCSID
VFHTLRCYLET------------------------------------EWKDSPF---ANR
N-GNP------RKYLPVS-------FEHKIKV--PLQDNAWDCGLFLLFYIRRFVEEAQF
PFKATDLHT------MCGAKWFRPREAS-HLREEIRELLLSLFNSE-GMQAENHSKPDV-
------------------------------------------------------------
------------------------------------------------------------
------------------------------------------------------------
------------------------------------------------------------
------------------------------------------------------------
------------------------------------------------------------
------------------------------------------------------------
------------------------------------------------------------
------------------------------------------------------------
------------------------------------------------------------
------------------------------------------------------------
----------------------------------------------------------
>gnl|onekp|TOXE_scaffold_2054922 Welwitschia_mirabilis
------------------------------------------------------------
------------------------------------------------------------
------------------------------------------------------------
------------------------------------------------------------
------------------------------------------------------------
------------------------------------------------------------
------------------------------------------------------------
------------------------------------------------------------
------------------------------------------------------------
------------------------------------------------------------
------------------------------------------------------------
------------------------------------------------------------
-----------PII-LHLDSL--GL------------------------------HDSKV
IFAHIRSYLRT------------------------------------EWKFCLA---DL-
--TEVPISETIWKNFPDN------IHDKQIEV--PQQENDYDCGLFVLLFMERFIHEAPP
RLQRTDLD-------KFGRKWFRPAEAS-QLRTTIKCLLENFFKKA-SQTNQTT------
------------------------------------------------------------
------------------------------------------------------------
------------------------------------------------------------
------------------------------------------------------------
------------------------------------------------------------
------------------------------------------------------------
------------------------------------------------------------
------------------------------------------------------------
------------------------------------------------------------
------------------------------------------------------------
------------------------------------------------------------
----------------------------------------------------------
>gnl|onekp|PIVW_scaffold_2023480 Ceratopteris_thalictroides
------------------------------------------------------------
------------------------------------------------------------
------------------------------------------------------------
------------------------------------------------------------
------------------------------------------------------------
------------------------------------------------------------
------------------------------------------------------------
---------------------------------EQ------------QITSLSDVY----
------------------KTIWRPWKEIAQ--D-NY-----------------KDSIFIQ
RERTRDILC-DWCDLVYPTEDDL---DAVTVTKHDYLLLEPDQFLSDTIIDFYIK-----
------------YLQTQLS---EVDKRRFYFYNSFFFRKLTEANKN----LQCGSE----
--------KCKSAFERVKRWTAKINI--LDKDYLFIPIMLNAHWSLVIICHPGNMLT---
DKTGM-DDVRVPLI-LHLDSL--EG-----------------------------CHSS--
LEEPIRSYLVE------------------------------------EWRERNS---RA-
-----------ECHEVPQ------LRFAALKV--PQQTNFSDCGLFLLHYVELFIHGVLE
-------KNT---IDFVSHMWFNPVEVS-RKRARIQSLIQDL------------------
------------------------------------------------------------
------------------------------------------------------------
------------------------------------------------------------
------------------------------------------------------------
------------------------------------------------------------
------------------------------------------------------------
------------------------------------------------------------
------------------------------------------------------------
------------------------------------------------------------
------------------------------------------------------------
------------------------------------------------------------
----------------------------------------------------------
