# Supplementary material for: Charting the evolutionary path of the SUMO modification system in plants reveals molecular hardwiring of development to stress adaptation
Source: Plant Cell. 2024 Jun 26;36(9):3131–44. doi: 10.1093/plcell/koae192 (PMC11371177; doi:10.1093/plcell/koae192)
Supplement: koae192_Supplementary_Data [file koae192_supplementary_data.zip › OTS_PhyML_newick_tree.nhx]

(Gnetum_montanum_TnS000702729t01:0.00000031,gnl_onekp_GTHK_scaffold_2003171_Gnetum_montanum:0.00000001,(gnl_onekp_MFTM_scaffold_2079954_Pinus_jeffreyi:0.03363675,(gnl_onekp_IIOL_scaffold_2015125_Pinus_parviflora:0.00058485,(gnl_onekp_AWQB_scaffold_2011152_Picea_engelmanii:0.18150496,((((Zosteramarina_Zosma68g00230_1:0.17905745,Zosteramarina_Zosma96g00540_1:0.19246393)62:0.0605597,((gnl_onekp_JVBR_scaffold_2007399_Aloe_vera:0.07702997,gnl_onekp_JVBR_scaffold_2007400_Aloe_vera:0.07575875)100:0.17449824,(gnl_onekp_JVBR_scaffold_2011882_Aloe_vera:0.26574248,(Oryzasativa_Os06t0487900_01_SUMO:0.20797124,gnl_onekp_RMVB_scaffold_2024450_Avena_fatua:0.09933622)100:0.24720596)53:0.05907535)57:0.07130488)20:0.03906071,((Amborellatricopoda_ERN06626:0.00000036,gnl_onekp_URDJ_scaffold_2005872_Amborella_trichopoda:0.00000001)98:0.091031,(((Arabidopsisthaliana_AT1G60220_OTS1:0.01030936,gnl_onekp_VMNH_scaffold_2005517_Sinapis_alba:0.10731439)100:0.08669711,(Arabidopsisthaliana_AT1G10570_1:0.13138049,gnl_onekp_VMNH_scaffold_2087569_Sinapis_alba:0.04458624)91:0.09987292)99:0.31537438,((gnl_onekp_AKRH_scaffold_2014184_Gylcine_soja:0.00000059,gnl_onekp_TJMB_scaffold_2031746_Gylcine_soja:0.00000001)100:0.26672255,((Solanumlycopersum_Solyc04g026200_3_1:0.0374185,gnl_onekp_NMDZ_scaffold_2018267_Solanum_sisymbriifolium:0.02350917)93:0.05847071,(gnl_onekp_LQJY_scaffold_2015497_Solanum_xanthocarpum:0.01629919,(gnl_onekp_GHLP_scaffold_2011595_Solanum_dulcamara:0.01904002,(Solanumlycopersum_Solyc05g005630_4_1:0.02975081,gnl_onekp_DLAI_scaffold_2009673_Solanum_lasiophyllum:0.00000061)96:0.03753663)69:0.00751399)100:0.08452718)100:0.17179341)15:0.02965761)35:0.08560601)20:0.05248043)48:0.17674668,((Selaginellamoellendorffii_404271:0.5415073,gnl_onekp_PKOX_scaffold_2010367_Isoetes_tegetiformans:0.45450398)41:0.12124233,(Salviniacucullata_Sacu_v1_1_s0207_g025803:0.5083919,(AT1G47128__-Cysteine_proteina:7.4731483,(((gnl_onekp_ZYCD_scaffold_2004626_Selaginella_acanthonota:0.04145165,gnl_onekp_JKAA_scaffold_2011690_Selaginella_wallacei:0.03724808)100:0.21752032,((Selaginellamoellendorffii_439571:0.00000001,gnl_onekp_ZZOL_scaffold_2008099_Selaginella_stauntoniana:0.00000001)83:0.03494921,(gnl_onekp_ABIJ_scaffold_2008862_Selaginella_lepidophylla:0.05067331,gnl_onekp_LGDQ_scaffold_2011710_Selaginella_apoda:0.17266147)87:0.14231755)88:0.17407652)86:0.29848852,(((gnl_onekp_IHWO_scaffold_2005391_Marchantia_paleacea:0.00000067,(gnl_onekp_JPYU_scaffold_2004230_Marchantia_polymorpha:0.00000055,Marchantiapolymorpha_Mp2g26300_1__MapolyID_Mapoly0025s0054_1_:0.03175553)62:0.02536965)89:0.28784238,((gnl_onekp_SKQD_scaffold_2002327_Takakia_lepidozioides:0.07369654,(Sphagnumfallax_Sphfalx06G114600_1_:0.11468958,gnl_onekp_WSJO_scaffold_2046560_Mesotaenium_braunii:0.40728955)48:0.12741089)22:0.03244174,(Sphagnumfallax_Sphfalx06G092400_1_p:0.15225155,((gnl_onekp_YEPO_scaffold_2005157_cf__Physcomicromitrium_sp:0.12053382,(Physcomitriumpatens_Pp3c25_7310V3_1_p:0.01244749,gnl_onekp_YEPO_scaffold_2017958_cf__Physcomicromitrium_sp:0.00000033)100:0.07306567)98:0.08035921,((Physcomitriumpatens_Pp3c17_2400V3_1_p:0.01753828,gnl_onekp_YEPO_scaffold_2018075_cf__Physcomicromitrium_sp:0.00000071)100:0.11410496,(Physcomitriumpatens_Pp3c9_4420V3_1_p:0.0000004,gnl_onekp_YEPO_scaffold_2006249_cf__Physcomicromitrium_sp:0.00605995)98:0.05873685)67:0.01780099)86:0.06932746)35:0.03094047)27:0.07083608)18:0.0405948,((gnl_onekp_UCRN_scaffold_2008446_Megaceros_tosanus:0.0345154,(gnl_onekp_WEEQ_scaffold_2010286_Phaeoceros_carolinianus_gametophyte_1575:0.00000001,(gnl_onekp_RXRQ_scaffold_2024935_Phaeoceros_carolinianus:0.00000001,gnl_onekp_WCZB_scaffold_2016673_Phaeoceros_carolinianus:0.00000002)29:0.00000072)79:0.01590272)89:0.05894346,(gnl_onekp_ZFRE_scaffold_2117398_Phaeoceros_carolinianus_sporophyte_1575:0.03025524,(gnl_onekp_TWUW_scaffold_2001448_Anthoceros_agrestis_A:0.0000003,(gnl_onekp_BSNI_scaffold_2007839_Anthoceros_agrestis_B:0.00000001,(gnl_onekp_BSNI_scaffold_2007840_Anthoceros_agrestis_B:0.00000001,(Anthocerosagrestis_AagrOXF_evm_model_utg000056l_23_2:0.19342261,(gnl_onekp_TWUW_scaffold_2001446_Anthoceros_agrestis_A:0.00000001,(Anthocerospunctatus_Apun_evm_model_utg000126l_95_1:0.0000004,(gnl_onekp_RXRQ_scaffold_2025000_Phaeoceros_carolinianus:0.00000001,(Anthocersoagrestis_AagrOXF_evm_model_utg000009l_371_:0.00000001,(gnl_onekp_TWUW_scaffold_2001447_Anthoceros_agrestis_A:0.01802381,Anthocersoagrestis_AagrBONN_evm_model_Sc2ySwM_228_281_1:0.00000002)3:0.00000042)0:0.00000042)0:0.00000032)0:0.00000032)0:0.00000063)0:0.00000063)1:0.00000042)8:0.0000003)85:0.02410228)89:0.05534554)94:0.18413784)27:0.05879041)5:0.00001614)10:0.03199626)21:0.05906612)86:0.44661844)72:0.08130136)95:0.12090878)52:0.01077132)100:0.34403277);
