# Supplementary material for: Charting the evolutionary path of the SUMO modification system in plants reveals molecular hardwiring of development to stress adaptation
Source: Plant Cell. 2024 Jun 26;36(9):3131–44. doi: 10.1093/plcell/koae192 (PMC11371177; doi:10.1093/plcell/koae192)
Supplement: koae192_Supplementary_Data [file koae192_supplementary_data.zip › PIAL_BMGE_Cleaned_sequences.fasta]

>Arabidopsisthaliana|AT5G41580|PIAL2
FAIANEFPWLLKQLTKTALMVLLIALADEFSQIMRFYPFVKVSFEVKAGYTMHDFYISKLFVAQTDNIDTSAFLLNGKGVGPQLPTNVTIIIIAFVSLSCPSRKRIKLKGQLCKHLQCFDFSNYVHINPTWRCPVCYPDIRLDQNAADVIIDAGGTWKV
>Micromeria_fruticosa|onekp|WHNV_scaffold_2009004
FSVVNELPSLIKQVMQASIMVLLSNLAKKILTVMRFFPKLRVFLEVKIGFDACGFHIPKVFVIQTDNIETSSFLLNGKGVGPQVPTVVTIMIVAFISLNCPSLKRIRTKGLSCKHIQCFDFDDYVDMRPSWRCPVCFTDIRIDQKVSDIIISSDGSWNA
>Micromeria_fruticosa|onekp|WHNV_scaffold_2009005
FSVVNELPSLIKQVMQASIMVLLSNLAKKILTVMRFFPKLRVFLEVKIGFDACGFHIPKVFVIQTDNIETSSFLLNGKGVGPQVPTVVTIMIVAFISLNCPSLKRIRTKGLSCKHIQCFDFDDYVDMRPSWRCPVCFTDIRIDQKVSDIIISSDGSWNA
>Ceratopteris_thalictroides|onekp|PIVW_scaffold_2025519
LAVAKEIPQLLKKVFQPAIMVLLLRMSNEISKLMKFYPLLTVALEAKPGYEACDFYVLKLFVIRTDNQETSAFLVNGKGVGPQMPSNVTLIAIALVSLLCPSHKRITSKGVSCKHHQCFDYNSFMKIRPTWRCPVSFPDLRLDLTTVDVMVSEDGSWKV
>Ceratopteris_thalictroides|onekp|PIVW_scaffold_2025289
QPLGLEVAKVIDDVAENTVRCPCVLIPEK-----FGDPY-CVKMVTSIPAS--EGS---ITRSDQEMLLKR-LRINGYPIGRDDGVAISCIGVRIVNLRCPSGSRMRIRFKPCIHMGCFDLHTFVELTRKWQCPYSLEELIIDPDVVEVEMKPDGSWRP
>Ceratopteris_thalictroides|onekp|PIVW_scaffold_2025495
TAMGVDVARIIDDITQSKIQCPCVVVPEK-----HGDPF-LIKTTASIVYSPEKGA---LTDSHQELLQDP-LRVNGHFVGRDDGPMIACLGVRIVNLRCPSGSRIKVRFKACTHMRCFDLQTFVELTRKWQCPYSLRDLVIDPDVTEVEMKPDGCWRP
>Lonchitis_hirsuta|onekp|VVRN_scaffold_2007709
-----------------------------------GDPY-CSKMVTSIPAS--EGS---LSRSEQDMLLKS-LRINGCPIGRDDGVTVLCIGVRIVNLRCPSGSRMKVRFRQCVHMGCFDLHTFVELTRKWQCPYSLDDLIIDPDVVEVEMKPDGQWRP
>Lonchitis_hirsuta|onekp|VVRN_scaffold_2007710
-----------------------------------GDPY-CSKMVTSIPAS--EGS---LSRSEQDMLLKS-LRINGCPIGRDDGVTVLCIGVRIVNLRCPSGSRMKLRFRQCAHMGCFDLHTFVELTRKWQCPYSLDDLIIDPDVVEVEMKPDGQWRP
>Lonchitis_hirsuta|onekp|VVRN_scaffold_2021180
-----------------------------------------------------------------------------------------CIGIRIVNLRCPSGSRMEMRFKPCIHMGCFDLCTFVELARKWQCPYSLKDLVIDPDVTEVEMKPDGCWRP
>Spirogloeamuscicola|SM000120S25721
FPTSLEAADVVHTVGDGVIRCPCVLAPLK-----QGDPF-SLKLRIMPAKA--DGS---LSRAQRDQLHHA-LQLNGMPVGRDEGPSVTCIGVRIVSLRCPSGSRIKVRFRPCLHLGCFDLHTLVSIARKWQCPYSLQHLIIDPEVTDIEMKADGSWRP
>Spirogloeamuscicola|SM000002S05539
CSVGYALRELLMWLFRPALMALLMKPLQSLEGVIRYFPTLRMAMKAEQGYQVADFGILILLSSQYPDISTSAFLLNGVEVGLQMPTLVNIVVVALLSLLCPSHKRMVRKGVACRHVQSFDLSSFLEILPAWRCPTSFVDLRLDADTAEALVLEDGSWRL
>Spirogloeamuscicola|SM000086S23035
CSVGYALRELLMWLFRPALMALLMKPLQLLEGVIRYFPTLRMAMKAEQGYQVADFGILILLISQYPDISTSAFLLNGVEVGLQMPTLVNIIVVALLSLLCPSHKRMVRKGVVCRHVQSFDLSSFLEILPAWRCPTSFVDLRLDADTMEALVLEDGSWRL
>Spirogloeamuscicola|SM000015S01183
CSVGYALRELLMWLFRPALMALLMKPLQSLEGVIRYFPTLRMAMKAEQGYQVADFGILILLISQYPDISTSAFLLNGVEVGLQMPTLVNIIVVALLSLLCPSHKRMIRKGIACRHVQSFDLSSFLEILPAWRCPTSFVELRLDADTAEALVLEDGSWRL
>PhyscomitriumpatensPp3c25_1090V3.1.p
SLVANELLRLIQQVARPALLVLIFATLKSLNSISRYYPRLQVAVQSKVGYEVCDFHVP-LYVGQKYTTGTANILINGLQVGPQMPSDVTVIAVASVSLRCPSHQRLVTKAATCRHLQCFDLDSFLEIRPVWRCPVSCPDLRIDRKIHEVIVSQDGSWMP
>Sphagnumfallax|Sphfalx07G115100.1
SLVAYEIVPVIKLLARPSLLVLIFSTLKLFSSTSRYYPQLKVALQAKAGYEVCDFHVP-LYVGRKDIVNSSAFLVNGKEVGPQLPTDVTSIAVASVSLRCPSHQRLVTKAATCRHLQCFDYDTFLEIRPAWRCPITWLDLRVDRTVAEVLMMQDGSWKC
>Isoetes_tegetiformans|onekp|PKOX_scaffold_2101158
-----SLKAYVEQLDQGSMPRFSNESRSHHGTLVPHLPRI-KSLSNSGSS-IQEACSKVRYTIEPNSSVT-EPLAAGAAVWKYAPEVLV-MQLAKVSLLQTAMERDPL-------MDVLEKHRLDRMTEVTRTL-------------QIALLQDGARSL
>Isoetes_tegetiformans|onekp|PKOX_scaffold_2011557
NMVAKGLLQLLKQVVGSAVTVLI---LNTISTILRFYPRLKHSTEAKPGYEVHDLFIN-LFVVRKDQLENSTFLINGHPVGPQMPTDITTIFVAYVSLRCPSRMRIITKGHRCMHLQCFDYDNYIEIRPSWRCPVNCPDIRFDQDVFEVMVENNGKF--
>Isoetes_tegetiformans|onekp|PKOX_scaffold_2101620
HPKGIEAAKVIDDIATWEVRCPCVIIPEN-----RGDPF-CTRLSCAGPKA--EGQ---LSRADRDLLHRP-LRVNGVQVGRDDGPGITCMGVRVVNLRCPSGSRIKVRFKPCVHMGCFDLNTFVELARKWQCPYSLENLIIDPDVTEVEMKADGFWRP
>Huperzia_squarrosa|onekp|GAON_scaffold_2017236
-----DLQKIVETLPPEGISIFKLAVRREHGELMPHLPRV-RRIKDPDSHISRDACIDTAGLAPSGASSEGTSVQCGAAM-RDPSPGCFLLSVVGADTLSLSLNKFKA-------ITLLEAYRFDKVDSMADTM----------GASKVISVGDTSISA
>Huperzia_squarrosa|onekp|GAON_scaffold_2009265
-----DLERIAQS--SEGIPLFKSIARREHGIVLPYLPRI-RRLKDPD---TRDVCVDTLNVDQDSS----TYVQIGAAM-SHPPLSSTLLSVVGVETLATAFSRHRS-------LTALEFCRFDKVESALNAI-------------------------
>Huperzia_squarrosa|onekp|GAON_scaffold_2007258
-----SLRAHVEKLDSVSVPGFLDPSRHYHGRLIPHIPRV-RSLQASGGS-VQQACAKVRFTIDSGTGAM-APLATGAALWKFAPKEIA-MQLARVQLLGAAVSREKL---------------------------------------------------
>Penium|pm024243g0010
--------------------------------------------------------MHRFLANGVS-------------LCPQAPTDVNVAMAAVVSLLCPTRTRIKTKGAGCAHLQAFDLDNFLAIVPMWTCALSADALRADRGVTEVLVSSDGSWQP
>Penium|pm003108g0040
-----------------------MHLRCS------VVPIAQHV-----------SYIRRFLANGVS-------------LCPQAPTDVNVAMAAVVSLLCPTRTRIKSKGAGCAHLQAFDLDNFLGIVPMWTCALSADALRADRGVTEVLVSSDGSWQP
>Penium|pm004004g0020
----------------------VHHESCRMSHTSPMCPVAPHVY----AWSNMNVYMYRFLANGVS-------------LCPQAPTDVNVAMAAVVSLLCPTRTRIKSKGAGCVHLQAFDLDNFLGIVPMWTCALSADALRADRGVTEVLVSSDGSWQP
>Arabidopsisthaliana|AT1G08910.1|PIAL1
AAIGRELALILNNVTRAVVMALLLAIIDLISQVIRFYPCVKVSFEAKPESKMKDFHISKLFVVRTEDISRSNFLLNGKGIGPQLPTNVTLIAIAFISLSCPSRTRIKLKGHVCKHLQCFDFWNYVNMR-----HI---------NAADVVISADGTWMV
>Solanumlycopersum|Solyc01g095130.4.1 E4 SUMO-protein ligase PIAL1-like isoform .1
HAVANELPSLLKQVIQEASMVLLLKLTQEVSRVLRFCPKLRAAFQIKPGFGAAGFHIIRLLVTNVDNMETSSFLLNGNRLVQQFPTIITIAVIGTVSLNWP-----------------------------------------------------TSW--
>Citrussinensis|CsNadorcott.v0.1.P21748.1
YAVANELPSLLKKILQAAIMVLLIALADEVSTIMRFYPLLKASLEVEPGYGAIDFHISKLFVAQTDKTETSAFILNGKGIGPQLPTNVCIIIVAVISLNCPR------EGGTCM---------------------------------------------
>Citrusinensis||Ciaus3t02310
YAVANELPSLLKKILQAAIMVLLIALADEVSTIMRFYPLLKASLEVEPGYGAIDFHISKLFVAQTDKMETSAFILNGKGIGPQLPTNVSIIIVAVISLNCPSYKRINTKGHSCRHHQCFDFSNYVHIRPSWRCPVCYTDIRVDQNVADVIISADGSWKA
>Zosteramarina|Zosma97g00590.1
YAVSHELPPIIKKALQTALLVLLLKMADEVRQIMRYFPHLNASFEIKAGYRITDLYIPRLFVAQSENITSSAFLLNGKGVGPQFPTDITIIVVALISLNCPSFKRIEIKGYLCKHHQCFDFKNYMNMNPSWRCPVTYIDIRVDQTVSDVIISADGTWKV
>lcl|Solyc08g008130.5.1
FAIANDLPLLVKQVLLAHVMVLLCDLANEISTIMRFYPRLKSFLEAKPGFGANDFQITKLFVAQIDNLETSLFLLNGTPVGPQLPSPVPIIVVAFISLNCPSFKRIKTKGRSCKHLQCFDFDNYIDIRPSWRCPVCFTDIHIDQDVTDVMISSDGSWKA
>Anthocerosagrestis|AagrOXF_evm.model.utg000058l.405.1
RAVSSNIVQLFRLVLRPAIMALLLASYHSINRISRYLPWLQLSVDAKLGYEVCDFNVDFLFVFPKN-IETSSFLVNGRGLGPQVPTDVTTIAIAIVSLRCPSHKRISTKGASCKHHQCFDYESFVEIRPAWRCPISFPDLRLDVNVVDVMVFPDGSWEP
>Anthocerosagrestis|AagrBONN_evm.model.Sc2ySwM_228.3604.1
RAVSSNIVQLFRLVLRPAIMALLLASYHSINRISRYLPWLQ------LGYEVCDFNVDFLFVFPKN-IETSSFLVNGRGLGPQVPTDVTTIAIAIVSLRCPSHKRISTKGASCKHHQCFDYESFVEIRPAWRCPISFPDLRLDVNVVDVMVFPDGSWEP
>Anthocerospunctatus|Apun_evm.model.utg000043l.890.1
RAVSSNIVQLFRLVLRPAIMALLLASYHSINRISRYLPWLQ------LGYEVCDFNVDFLFVFPKN-IETSSFLVNGRGLGPQVPTDVTTIAIAIVSLRCPSHKRISTKGASCKHHQCFDYESFVEIRPAWRCPISFPDLRLDVNVVDVMVFPDGSWEP
>Azollafiliculoides|Azfi_s0005.g009286
QAVAKQLTQLLKKVFQPAIMVL-------LSTIIKFYPLLSVALEAKPGYEACDFYVLKMFVIRKDNQDTSSFLVNGKGVGPQMPSNVTLIAIALVSLLCPSHKRITSKGSSCKHHQCFDYNSFMEIRPSWRCPASFPDLRLDLNAVDLMVSDDGSWET
>Salviniacuculatta|Sacu_v1.1_s3538.g028834
-----------------------------------------------------------------------------------------LIAIALVSLLCPSQKRIISKGSSCKHHQCFDYNSFMEIRPAWRCPVSFPDLRLDLNAVDLMVSNDGSWET
>Salviniacuculatta|Sacu_v1.1_s0168.g024270
QAIAKSLTQLLKKIFQPAIMVLLLRMSKEISGLIRFYPLFNVALEAKPGYEACDFYVLKMFVIRKDNQDTSSFLLNGKGVGPQMPSNVTLIAIALVSLLCPSQKRIISKGSSCKHHQCFDYNSFMEIRPAWRCPVSFPDLRLDLNAVDLMVSNDGSWET
>Mesotaeniumendicherianum|ME000098S10425
------MPLL--------LWLLSRCGACHA-----FTPALRLLLENTPLWPESHLTALTLYFDGQEGGNVCD-----R-LCRQLDAMEG----AGLSLACPSNVRIQTKGESCRHHQCFDFDSFVDIVPLWRCPLSPGDLRLDNGVTKVRMKPSGEWEP
>Mesotaeniumendicherianum|ME000098S10418
-----NLAVL----VNARLGTGILRAAVRV-----SMPQVTCV---SRTWDRR--GAMELADNKVDAGSALA-----RAYCLQDSNFDSTTLRAL--LLED-NVRIQTKGESCHHHQCFDFDSFLAATPLWRCPVSRRDLRLDCGVTKVRMKPSGEWAP
>Marchantiapolymorpha|Mp1g26420 [MapolyID=Mapoly0002s0236.1]
HSVASKILDICKLIIKPSMMVFFLSMYDQINTICRYCPRVKLSFTTKQEYESCDFIVT-LFVIQVENTETSSFVLNGRGVGPQMPSDVTLVAIGTVSLRCPSHKRIKTKGELCRHHQCFDFDSYVEIRPVWRCPLNCLQLRLDKKYFEVFVNQDGSWVP
>Amborellatricopoda|ERN05175|
-------------------------------MFLLYYPWLKVSLEAKPGYDASDFHIPKLFVVRTDNMETTSFLLNGKGVGPQFPTDVTVIAIAVISLSCPSFKRIKTKGGLCRHHQCFDYENYLKIRPSWRCPTGFPDLRIDQDVADVLISGDGSWKV
>Gnetummontanum|TnS000057613t05
-------------------MLLLTSLVEEISPIMRYYPRLVTSIEAKIGYGCLDFEIV-LFVVRTDNFNTSAFLINGKGVGPQIPTDILVIAIMMISLSCPSCKRIAMKGSMCRHHQCFDYENFMDIRPSWRCPLSFLDLRIDQAVSDVLIYEDGSWKS
>Pinus_radiata|onekp|DZQM_scaffold_2015544
-----ELPQLVRQVLQPAIMVLLLTMSKEISGIIRFYPRLSVSLEAKPGYEVVDFHIAKLFIARTDNMETSAFLLNGRGVGPQMPTDVTIIAMTIISLHCPSYRRIVTKGSMCRHHQCFDYENFMEIRPSWRCPISCPDLRIDQNASDVLISGDGSWKA
>Welwitschia_mirabilis|onekp|TOXE_scaffold_2062980
IAVAYDLPHLVKQVLQPAIMVLLLPMVKEISHVIRYYPRLKLSFEAKAGYDCVDVRMS-LFVARIDNLETSAFVINGKGVGPQMPTDISLIAVISISLNCPSYQRIVIKGSLCRHHQCFDYENFMEIRPSWRCPLTSQDLRIDQSISDILIHKDGSWKA
>Zosteramarina|Zosma5g00490.1
YAIAFSIATLVKKVLCSAIMVFLLAIANKISNVIR----------------VENIVIPWLFVAQTDNLETSSFLINGRGVGPQFPTDITLIAFTVVSLNCPSLHRIKTKGHLCRHHQCFDYANFMKMKPTWRCPLSFIDLRIDQRDCDVLIYADGSLKV
>Oryzasativa|Os06t0164000-01
FALSSEIPSILKKVLQSSVMVLILRMANEISTIMRYYPQLKTSLEAKVGYDVADFFIHKLIVVQKEDLNASSFLVNGKGVGPQFPTDITIIAVAFVSLKCPSFRRIKTKGRLCKHYQCFDYDNYMELKPTWRCPSNFTDLRIDQDTIDVLVFADGSWKA
>Mesostigmaviridae|ME000100S10660
------------------MGVA-------I-----FGPRVDTA--DLPLFSPPPPPVTTTGGAGPGGGDQVA----------QEKASED------ISLACPSHMRIKTKGKSCRHHQCFDFDAYLAVRPAWRCPLARPDLRLDRGVKRVLVKPSGEWEY
>Marchantiaolymorpha|Mp5g06320.1 [MapolyID=Mapoly0189s0021.1]
YFEGESGSSGSKRVLGGSFESLITPLTRRRSQAMRMEQNLKLAILHKAGTREARWVAWLLFTMCGAVLPVICFL---KALCRKLRLKIAIDAPRFVSLLCPSGSRVKVRGRSCSHRASFDLQAYLEVETTWCCPATWPQIIVDRNMPQVCLLPNGRWRI
>gnl|onekp|GXBM_scaffold_2003741 Coccomyxa_pringsheimii
----------------TQIRCVCVGVDLN-----RADPFWKVKLAPV-QPPRPDGRRQELSHSQLDPTHRQSLRINNMVYARDEPASVACVMVQLVSLRCPSGSRMRVRFASVGGLNAFDLDTFLDVSRKWQCPLPVQQLAVDGEITEVEVSPGGEWRV
>gnl|onekp|FMVB_scaffold_2009831 Scherffelia_dubia
-------------------RCVCVGLTND-----RADPF--TRLKET-GARASAR---LLTAADKRLL--DTLRVNNIPYGRDDSFSIGCLVVLMISLRCPTGMRIQVRFRDVSGINVFDLDAFLNLTNKWQCPSCIQNLQVDT-YNEVEVSPEGHWRP
>gnl|onekp|VIAU_scaffold_2064068 Carteria_crucifera
SMVSNSAERIVKDVENSQIRCICVKVPSG-----RADPFWEAVLQPT-GKTT-NG---TIYGPQYELFKKHQLRVNTMQYGRDEPANIGVILLHLLSLRCPTGKRMSTRFCEVRGLVSFDLEAFLEMTRKWQCPSSIYNLQLDTDVSEVEVAPDGRWRP
>gnl|onekp|WCLV_scaffold_2017449 Prasiola_crispa
QPAQPAVERIVGKVRSTTIRCPCAGIHSE-----ESDPFWVFLLRAVPAKPPTPGE--RLSSEESIAARGDSLRLNGLAYGRDTPANCGVVMIQIVSLRCPSGARIVTRF-DVPGLACFDLDTFLDLTLKWQCPMSIARLQIDTDVLEVEVNTDGQWRY
>gnl|onekp|DUMA_scaffold_2036605 Tetraselmis_cordiformis
LAV--EVVRTVEKRVRQDIRCICVGICSS-----WADPY--GRLKDT-GERAPSG---KLTEEQSREFRESKLRINKIPYGRDDTFSICLFVVAKISLKCPTGMRVKCRFTDVSGPNPFDLDAFLGMTQKWQCPSSLERLQVDA-VNEIEVDTEGKWRP
>gnl|onekp|QYXY_scaffold_2011383 Botryococcus_terribilis
-----SAE------ANTEIRCVCVGVDPL-----RADPFWVARLNPQ-QQGIPNG---SVAYPHLQLCGRD-MSINARGYAVDEAANLSCMVLQLLSLRDPTSTRVVTRFLGVGGIVAFDLDTYLEVSRKWLCPFSIRELQLDGDVMEVEVSPDATWR-
>gnl|onekp|NKXU_scaffold_2004559 Trebouxia_arboricola
PPPGIEAERVITQVNNNETSCICLGIDPD-----LADPFWQAKLEPVPGRPVPTGK--ELSPQQLEPLRRNSLKINSMVYARDEPANAACMMAYTISLKDPSGTRIQYRFKGLPGIVAFDLDSFLSMSRKWQDPVTIKQLQPDADVTEVEVNGEGQWRP
>gnl|onekp|CSUV_scaffold_2003692 Cochlearea_officinalis
GAIWKELILYLNNVTKAVVMTLLMDIVDSILQVIRFYPFVKVSFEAKAESFIKDFHVSELFVVRTEDISKSNFLLNGTGVGPQLPTDVTLIVIGSISLKCPSRTRIKLKGHVCKHLQCFDFWNYVNIRPSWRCPVCYTDICVDQNAEAVVISADGSWTV
>gnl|onekp|TZWR_scaffold_2010576 Arabis_alpina
--------------TKAAVMVLLLDNIHLFQQVIRFYPFVKVSFEAKQESKAKDFYISKLFVVRSEDISKSSFLVNGRSVGPQPPTNVTLIVIAFISLGCPSRTRIKLKGHVCKHLQCFDFWNYAAIRPSWRCPVCYTDIRVDQNAADVVISADGSWTV
>gnl|onekp|UPZX_scaffold_2005184 Cleome_viscosa
YAIANELPLLLKKVIYAAVMVMLLALADEFSQIMRFYPFMKFSLEV--GCTVKDFHISKLFVARTDNIETSAFLLNGKAVGPQLPTNVTIIVLAFISLNCPSHTRIKLKGHLCKHLQCFDFLNYINIKPTWRCPVCYTDIRVDQNAADVIISTGGSWKV
>gnl|onekp|RTTY_scaffold_2002909 Salvadora_sp
FAIANELPSLIKKVMKAAIMVMLLALADEFLQIMRFYPFLKLSIKAKPGYAMTDFHVSKLFVVQTGNIETSAFLLNGRGVGPQLPTNVTIIAVAFISLNCPSRTRIKLKGHLCKHLQCFDFWNFVNIRPSWRCPVCYTDIRVDQNATDLIISTDGSWRV
>gnl|onekp|RTTY_scaffold_2002911 Salvadora_sp
------------QVMKAAIMVMLLALADEFLQIMRFYPFLKLSIKAKPGYAMTDFHVSKLFVVQTGNIETSAFLLNGRGVGPQLPTNVTIIAVAFISLNCPSRTRIKLKGHLCKHLQCFDFWNFVNIRPSWRCPVCYTDIRVDQNATDLIISTDGSWRV
>gnl|onekp|CSUV_scaffold_2017433 Cochlearea_officinalis
FAIANDLPCLLKQISKTAVMVLLVALTDEFSMITRFYPFVKVSLEIKPGYTMHDFRITKLFVAQTDKIDTSAFLLNGKMVGPQLPTQVTIIAIAFVSLKCPSRSRIKLKGQLCKHLQCFDFWNYIHIKPSWRCPICYPEIRLDQNAADVIFHSGGTWEV
>gnl|onekp|UAXP_scaffold_2003811 Gyrostemon_ramulosus
-----------------AIMVLLLALADEFSQIMRFYPFVKLSVEVKPGYAAYDFHISKLFVAQMDNIETSAFLVNGKGVGPQLPTDVTAIVLAFISLDCPSRTRIKLKGHSCKHLQCFDFSNYIDIRPSWRCPVCFTDIRVDQNVSHVTISADGSWKA
>gnl|onekp|CZPV_scaffold_2002226 Moringa_oleifera
YAVANDLPSLLKQVLAGAIMVLLFTLANEISTIMRFYPLMKVSLEVKPGYGASDFHISKLFVAQTDSVETSAFLMNGKGVGPQMPTNITIIIVAFISLNCPSRTRINIKGHLCKHLQCFDFSNYIDIRPSWRCPVCYTDIRVDQSVADVIISVDGSWKA
>gnl|onekp|INSP_scaffold_2010915 Myrica_cerifera
YAVANDLPSLLKKVLQAAIMVLLSTLANEVGKIMRFYPRMKASLEVKPGYGVIDFHISKFFVAQTDSIETSAFLLNGIGVGPQFPTNVTVIAVAFISLHCPSYTRIKTKGHSCKHLQCFDFGNFLEIRPSWRCPVCYLDLRLDQNIDEVIISADGSWQA
>gnl|onekp|UAXP_scaffold_2003812 Gyrostemon_ramulosus
-----------------AIMVLLLALADEFSQIMRFYPFVKLSVEVKPGYAAYDFHISKLFVAQMDNIETSAFLVNGKGVGPQLPTDVTAIVLAFISLDCPSRTRIKLKGHSCKHLQCFDFSNYIDIRPSWRCPVCFTDIRVDQNVSHVTISADGSWKA
>gnl|onekp|SWPE_scaffold_2017052 Reseda_odorata
---------------RTAVMVLLLALANQFSQIMRFYPFVKASLEVKPGYATVDFHITKLFVAQTNNIETSSFVVNGKAVGPQLPTDITIVAIAFISLNCPSRSRIRLKGQLCKHLQCFDFGNYADIMPTWRCPVSYTDIRIDQNVADIIISDDGSWKA
>gnl|onekp|OMDH_scaffold_2065852 Loropetalum_chinense
YVVANQLPLLLNQILQAAIMVLLLILANEISKIMRFYPRMKASLEVKPGYGAFDFHISKLFVAQANNIETSSFLLNGRGVGPQLPTNVTIIAIAFISLNCPSYSRIKTKGHSCKHLQCFDFDNFLEIRPSWRCPVCYPDIRIDQNVADVIISADGSWKA
>gnl|onekp|HQRJ_scaffold_2026031 Loropetalum_chinense
YVVANQLPLLLNQILQAAIMVLLLILANEISKIMRFYPRMKASLEVKPGYGAFDFHISKLFVAQANNIETSSFLLNGRGVGPQLPTNVTIIAIAFISLNCPSYSRIKTKGHSCKHLQCFDFDNFLEIRPSWRCPVCYPDIRIDQNVADVIISADGSWKA
>gnl|onekp|SVVG_scaffold_2008818 Fagus_sylvatica
YAVANDLPLLLKQVLQASIMVLLFALANEVSKIMRFYPRMKASLEVKPGYGAIDFHISKLFVAQTDNIETSAFLLNGKGVGPQLPSNVTVMVVAFISLNCPSYTRIRTKGRLCKHLQCFDFGNFVDIRPSWRCPVCYLDIRLDQTVAEVIISADGSWKA
>gnl|onekp|TXMP_scaffold_2043820 Linum_strictum
YAVANDLPLLLKQVLEAAIMVLLMSLSSEVSTVFRYYPKMKVSLEVKPGFGAQDFHISKLFVAQTDALDTSAFLLNGKGVGPQLPTNVTVIIVAFISLNCPSFSRIKTKGSLCKHLQCFDFGNYVEIRPSWRCPVSYCDIRVDQNITHVNISADGSWKA
>gnl|onekp|TJLC_scaffold_2013023 Nothofagus_obliqua
YAVANDLPLLLKQVLQSAIMVLLFTLAHEIKNITRFYPRMKASLEVKPGYGAIDFHISKLFVAQTDNIDTSAFLLNGRAVGPQIPTNVTIIVVAFISLNCPSYTRIKIKGRSCKHLQCFDFSNFVDIRPSWRCPVCYLEIRVDQNVSEVIISADGSWKA
>gnl|onekp|VXOD_scaffold_2011384 Linum_tenuifolium
YAVANDLPLLLKQVLEAAIMVLLISLSSEVSTVFRYYPKMKVSLEVKPGFGAQDFHISKLFVAQTDAMDTSAFLLNGKGVGPQLPTNVTVIIVAFISLNCPSFSRIKTKGSLCKHLQCFDFGNYVEIRPSWRCPVSYADIRVDQNITHVNISADGSWKA
>gnl|onekp|AEPI_scaffold_2054072 Linum_leonii
YAVANDLPLLLKQVLEAAIMVLLFSLAGQVATIFRYYPQMKTSLEVKPGFGALDFHISKLFVAQTDDIDTAAFLFNGKGVGPQLPTNVTVIIVAFISLNCPSFSRIKIKGNLCKHLQCFDFGNYVEIRPSWRCPVSYADICVDQNVTHVNISADGSWKA
>gnl|onekp|BHYC_scaffold_2004138 Linum_lewisii
YAVANDLPLLLKQVLEAAIMVLLFSLAGQVATIFRYYPQMKTSLEVKPGFGALDFHISKLFVAQTDDIDTAAFLFNGRGVGPQLPTNVTVIIVAFISLNCPSFSRIKIKGNLCKHLQCFDFGNYVEIRPSWRCPVSYADICVDQNVTHVNISADGSWKA
>gnl|onekp|KCPT_scaffold_2005883 Linum_macraei
YAVANDLPLLLKQVLEAAIMVLLFSLSSEVSTVFRYYPKMKVSLEVKPGFGAQDFHISKLFVAQTDGMDTSAFLLNGRGVGPQLPTNVTVIIIAFISLNCPSFSRIKTKGILCKHLQCFDFSNYIEIRPSWRCPVSYADIRVDQSITHVNISADGSWKA
>gnl|onekp|UZWG_scaffold_2015042 Castanea_pumila
YAVANDLPLLLKQVLQAPIMVLLFALANEVSKIMRFYPRMKASLEVQPGYGAIDFHISKLFVAQTDSIETSAFLLNGKGVGPQLPTNVTVIFVAFISLNCPSYARIGTKGHSCKHLQCFDFGNFVDIRPSWRCPVCYLDIRLDQNVSEVIISADGSWKA
>gnl|onekp|VVPY_scaffold_2004224 Croton_tiglium
YAVANDLPSLLKQVLQAAIMVLLFTLANEITTIMRFYPLMKAFIEAKPGYEAIDFHISKLFVAQRDNTETSAFLLNGKGVGPQIPTIVTIIAVAFVSLNCPSYTRIKTKGHSCKHLQCFDFSNFVDIRPSWRCPVCYSDIRVDQNVVDVIISADGSWKA
>gnl|onekp|NHUA_scaffold_2004577 Castanea_crenata
YAVANDLPLLLKQVLQAPIMVLLFALANEVSKIMRFYPRMKASLEVQPGYGAIDFHISKLFVAQTDSIETSAFLLNGKGVGPQLPTNVTVIFVAFISLNCPSYARIGTKGHSCKHLQCFDFGNFVDIRPSWRCPVCYLDIRLDQNVSEVIISADGSWKA
>gnl|onekp|VNMY_scaffold_2017636 Bischofia_javanica
YAVANDLPFLLKQVLQAAIMVLLLNLADEIPTVMRFYPLMKAFLEVKPGYGAIDFHISKLFVAQIDDTNTSAFLLNGRGVGPQIPTNVTIIVIAFISLNCPSYRRIRTKGHSCKHLQCFDFNNYIDIRPSWRCSVCYTDLRVDQNVADVIISADGSWKA
>gnl|onekp|MYZV_scaffold_2012971 Tropaeolum_peregrinum
YAVANDLPLILKQIIQAGVMVLLVTIANEVATIMRFYPLMQACLKAEPGYGAVDFHISKLFVASTDNMETSTFLLNGRGVGPQMPTNVTIIAVAFISLCCPSRTRIRLKGHSCKHLQCFDFSNYVDIRPSWRCPVCYSDIRIDQEVADVIISADGSWKA
>gnl|onekp|XWMS_scaffold_2002025 Linum_perenne
YAVANDLPLLLKQVLEAAIMVLLFSLASQVATIFRYYPQMKTSLEVKPGFGALDFHISKLFVAQTDGIDTAAFLFNGRGVGPQLPTNVTVIIVAFISLNCPSFSRIKIKGNLCKHLQCFDFGNYVEIRPSWRCPVSYADICVDQNITHVNISADGSWKA
>gnl|onekp|LFII_scaffold_2015883 Linum_perenne
YAVANDLPLLLKQVLEAAIMVLLFSLASQVATIFRYYPQMKTSLEVKPGFGALDFHISKLFVAQTDGIDTAAFLFNGRGVGPQLPTNVTVIIVAFISLNCPSFSRIKIKGNLCKHLQCFDFGNYVEIRPSWRCPVSYADICVDQNITHVNISADGSWKA
>gnl|onekp|OZJZ_scaffold_2005085 Linum_usitatissimum
YAVANELPLLLKQVLEAAIMVLLISLASEVSTVFRYYPRMTASLEVKPGFGALDFQISKLFVAQTDNLDTSAFLVNGKGVGPQLPTNVTVILIAFISLNCPSFSRIKIKGRLCKHLQCFDFGNYVEIRPSWRCPVSYADIRIDQSITHVNISADGSWKA
>gnl|onekp|EDHN_scaffold_2005454 Ficus_religiosa
YAVANELPMLVKQILLGITMVLVLALADEIAMIMRFYPLMRTSLEIKPGYGVNDFHILKLFVAQVDSMDTSAILINGKGVGPQMPSNVTIMVIAFISLNCPTYTRIKTKGRLCKHLQCFDFSNFVEIRPSWRCPVCYSDIRVDQEVVDVIISVDGSWKA
>gnl|onekp|MJAV_scaffold_2004599 Linum_usitatissimum
YAVANELPLLLKQVLEAAIMVLLISLASEVSTVFRYYPRMTASLEVKPGFGALDFQISKLFVAQTDNLDTSAFLVNGKGVGPQLPTNVTVILIAFISLNCPSFSRIKIKGILCKHLQCFDFGNYVEIRPSWRCPVSYADIRIDQSITHVNISADGSWKA
>gnl|onekp|OGSY_scaffold_2017720 Linum_usitatissimum
YAVANELPLLLKQVLEAAIMVLLISLASEVSTVFRYYPRMTASLEVKPGFGALDFQISKLFVAQTDNLDTSAFLVNGKGVGPQLPTNVTVILIAFISLNCPSFSRIKIKGILCKHLQCFDFGNYVEIRPSWRCPVSYADIRIDQSITHVNISADGSWKA
>gnl|onekp|OGSY_scaffold_2017719 Linum_usitatissimum
YAVANELPLLLKQVLEAAIMVLLISLASEVSTVFRYYPRMTASLEVKPGFGALDFQISKLFVAQTDNLDTSAFLVNGKGVGPQLPTNVTVILIAFISLNCPSFSRIKIKGILCKHLQCFDFGNYVEIRPSWRCPVSYADIRIDQSITHVNISADGSWKA
>gnl|onekp|RPPC_scaffold_2009122 Erythroxylum_coca
YAVANSLPRLLTEVLGAGIMVLLCALANEIATIMRFYPFMTAFLEVKPGYEGKDFHISKLFVAQTDNIETSAFLFNGKGVGPQLPTNVTIIAVAFISLNCPSCTRIRTKGHSCKHLQCFDFSNFVKIKPSWRCPVCYTDIRKDQNVIDVIMSYDGSWKA
>gnl|onekp|TZWR_scaffold_2011293 Arabis_alpina
----------------------------------RFYPFVKVSLEVKAGYKMHDFHISKLFVAQTDNIDTSAFLLNGKGLGPQLPSNVTVIIIAFVSLSCPSRKRIKLKGQLCKHLQCFDFWNYFHINPSWRCPVCYPEIRLDQNAADVVINADGTWKV
>gnl|onekp|SZPD_scaffold_2008791 Tetrastigma_voinierianum
YSLANDLPLLVKQILLGGIMVLILTLVNEISKIMRFYPRMEASLEVKPGYGAVDFHISKLFVAQTDNIETSSFLLNGKGVGPQIPTNVTILAIAFISLNCPSRTRVKVKGHSCKHLQCFDFDNFVEIRPSWRCPVCHTDIRVDQNVADVIISADGSWKA
>gnl|onekp|OHAE_scaffold_2023945 Polygala_lutea
YAVANELPVLLRQILQAAVMVLLCSLASEISRIMRFYPCMKASLEVQPGYGTVDFHILKLFVAQTDNIETSAFLLNGKGVGPQIPSNVTIILVTFISLNCPSYTRIKTKGRTCKHLQCFDFNNFVDIRPSWRCPVCYLDIRIDQDVAEVIICADGSWKA
>gnl|onekp|TIUZ_scaffold_2009662 Cunonia_capensis
YAVANELPVLLKQILQAAIMVLLSALANESEIIRRFYPRMTASLEVKPGYGAIDFHISKLFVAQTDNTETSAFLLNGKGVGPQMPTNVTIIIVAFISLNCPSHQRIKTKGHSCKHLQCFDFNNFVDIRPSWRCPVCYTDIRLDRNVSDVIISADGSWKA
>gnl|onekp|YUOM_scaffold_2011082 Rhus_radicans
YAVAQELPKLLKQVLQAAIMVLLLTLADEILTIMMFFPQMKASFEVKPGYGAVDFAILKLFVAQTDNIETSAFLLNGKGVGPQLPTNVTIVVVAFVSLNCPSYTRIRTKGKSCKHLQCFDFSNFVNIRPSWRCPVCYTDIRVDQNVADVIISADGSWKA
>gnl|onekp|OZJZ_scaffold_2005086 Linum_usitatissimum
YAVANELPLLLKQVLEAAIMVLLISLASEVSTVFRYYPRMNASLEVQPGFGALDFQISKLFVAQTDNLDTSAFLVNGKGVGPQLPTNVTVILIAFISLNCPSFSRIKIKGRLCKHLQCFDFGNYVEIRPSWRCPVSYADIRIDQSITHVNISADGSWKA
>gnl|onekp|TJQY_scaffold_2003128 Kerria_japonica
YAVANDLPMLLKQILEAAIMVLLFLLANEVDTIMRYYPLMKASLEVKPGYGALDFHISKLFVAQTDNIETSAFLLNGKGVGPQMPSVVTIIVVAFISLNCPSYTRIKTKGHLCKHLQCFDFSNYVGIRPSWRCPVCYLDIRVDQNVAEVIISMDGSWKA
>gnl|onekp|MJAV_scaffold_2004598 Linum_usitatissimum
YAVANELPLLLKQVLEAAIMVLLISLASEVSTVFRYYPRMNASLEVQPGFGALDFQISKLFVAQTDNLDTSAFLVNGKGVGPQLPTNVTVILIAFISLNCPSFSRIKIKGILCKHLQCFDFGNYVEIRPSWRCPVSYADIRIDQSITHVNISADGSWKA
>gnl|onekp|BSEY_scaffold_2086174 Daenikera_sp
FAVANELPLLLKEVLQAAIMVLLLNLANEISKIMRFYPRMKASLEVKPGFGAVDFHISKLFVAQTDNIETSSFLLNGKGVGPQIPTNVTIIAIAFISLNCPSAQRIKTKGHSCKHLQCFDFGNFVDIRPSWRCPVCYTNIRIDQNVAHVIISADGSWEA
>gnl|onekp|THHD_scaffold_2013634 Elaeocarpus_sylvestris
YAVANELPILLKQILQAAIMVLLFALANE-PKIMRFYPLMKASLEVKPGYGAIDFHISKLFVAQTDNIETSAFLLNGKGVGPQMPTNVTIIIVAFISLNCPSYKRIKTKGHSCKHLQCFDFKNFIDIRPSWRCPVCNTDIRLDQNVSDVIISADGSWKA
>gnl|onekp|SALZ_scaffold_2016342 Pittosporum_resiniferum
YAVANELPILLKQVLQAAIMVLLLALAIEVSAIMRFYPQMRAFLKAKPGYQGLDFHILKLFVAQTDNTETSSFLLNGKGVGPQLPTTVTVIIVAFISLNCPSFRRIKTKGHACKHLQCFDFDNYVDIRPAWRCPVCYTDIRIDQNIVDIIISADGSWKP
>gnl|onekp|FCCA_scaffold_2013526 Boswellia_sacra
YSVAHELPILLTQILQSAIMVLLIALANEISTIMRFYPQMKVSLEIEPGYGAIDFQLSKLFVAQTDNIETSAFLLNGKPV--QLPTTVNVAVVAFISLNCPSYKRITTKGHSCKHLQCFDFENFVDIRPSWRCPVCYTDIRVDQDVADVIICADGSWKA
>gnl|onekp|BHYC_scaffold_2004139 Linum_lewisii
YAVANDLPLLLKQVLEAAIMVLLFSLAGQVATIFRYYPQMKTSLEVKPGFGALDFHISKLFVAQTDDIDTAAFLFNGRGVGPQLPTNVTVIIVAFISLNCPSFSRIKIKGNLCKHLQCFDFGNYVEIRPSWRCPVSYADICVDQNVTHVNISADGSWKA
>gnl|onekp|VHZV_scaffold_2016443 Gleditsia_sinensis
YALSNDLPILLKQILQAGIMVLLLTIANEISTILRFYPKLKVSLEVKPGYGATDFHISKLLVAQTDNIETSAFLLNGKGVGPQMPTNVTLILVAFISLNCPSFTRIKT-GRLCKHFQCFDFSNFIDIRPSWRCPICYVDIRLDRNVVEVVISADGSWKA
>gnl|onekp|MYVH_scaffold_2015806 Linum_grandiflorum
YAVANELPLLLKQVLEAAIMVLLLSLASEVSTVFRYYPRMKASLEVKPGFGALDFQISKLFVAQTDNLDTSAFLMNGKGVGPQLPTNVTVILVTFISLNCPSFSRIKIKGSLCKHLQCFDFGNYVEIRPSWRCPVSYADIRVDQSITHVNISADGSWKA
>gnl|onekp|XWMS_scaffold_2011551 Linum_perenne
YAVSNELPLLLKQVLDAAIMVLLFSLASEVSTVFRYYPRMKASLEVEPGFGALDFHISKLFVAQTNNLDTSAFLMNGTGVGPQLPTNVTVILVAFISLNCPSLSRIKIKGSSCKHLQCFDFGNYVEIRPSWRCPVSYTDIRIDQNITHVNISADGSWKA
>gnl|onekp|PEZP_scaffold_2002636 Glycyrrhiza_glabra
YALANELAMLMKQVSQAAMMVLLLTIADEIQTIMRFYPKMKVSIEAKPGYGAVDFHLTKLLVAQTDNIETSAFLLNGKGVGPQMPTNVTIIVVAYISLNCPSFTRIKTKGHSCKHFQCFDFDNFINIRPSWRCPVCYADIRLDRNIVEVIVHADGSWKA
>gnl|onekp|LFII_scaffold_2009906 Linum_perenne
YAVSNELPLLLKQVLDAAIMVLLFSLASEVSTVFRYYPRMKASLEVEPGFGALDFHISKLFVAQTNNLDTSAFLMNGTGVGPQLPTNVTVILVAFISLNCPSLSRIKIKGSSCKHLQCFDFGNYVEIRPSWRCPVSYTDIRIDQNITHVNISADGSWKA
>gnl|onekp|RKLL_scaffold_2019782 Copaifera_officianalis
YAVANELPILFKQILKAVIMVLLLAIADEISTIMRYFPQMKASIQVKPGYGAVDLHISKLLVAQADNIETSAFLINGKGVGPQLPSNVTVILVAFISLNCPSFKRIRTKGHLCKHLQCFDFNNYINIRPSWRCPVCYLDIRIDQNVVEVIIRADGSWKA
>gnl|onekp|JBYE_scaffold_2013766 Hedera_helix
YAIANELPILLKQVLQAAIMVLLRTLANEILGIMRFYPQIKAFLNAKPGYDAIDFHILKLFVAQTDNTETSSFLLNGRGVGPQVPTNVTIIIVAFISLNCPSFRRIKTKGHSCKHLQCFDFDNYVDIRPSWRCPVCFTDIRIDQNVADVIISADGSWKA
>gnl|onekp|IANR_scaffold_2014037 Rosa_palustris
YAVANDLPVLLRQILLAAIMVLLFSLANEVEKVMRYYPTMKASLEVKPGYGTLDFHISKLFVAQTDNMETSSFLLNGKGVGSQLPSNVTIIVVAFISLNCPSSRRIKTKGYLCKHLQCFDFDNFVVMRPRWRCPVCYLDIRIDQKFSQVIISEDGSWKV
>gnl|onekp|NUZN_scaffold_2012989 Cercidiphyllum_japonicum
-----ELPLSLKQILLAAIMVLLLTLANEISKIMRFYPRMKAFLEVKPGYGAVDFHISKLFVVQTDNIATSSILLNGKGVGPQIPTNVTIVVVAFISLNCPSYSRIKTKGHLCKHLQCFDFNNFVEIWPSWRCPVCYSDIRVDQNVADVIISADGSWKA
>gnl|onekp|LSLA_scaffold_2057922 Chamaseyce_mesebyranthemum
---ANNLPLLLKEILRAAIMVLISAQAYEMEVIMRFYPLLKSSLEVKPGYGTVDFHISKLFVAQLDNTETSAFLLNGKGVGPQIPTNVTIIVVAFVSLNCPSHTRIKTKGHSCKHLQCFDFRNYVDIRPSWRCPVCYTDLRIDQDVADVIISDDGSWKA
>gnl|onekp|AEPI_scaffold_2007746 Linum_leonii
YAVSNELPLLLKQVLDAAIMVLLFSLASEVSTVFRYYPRMKASLEVEPGFGALDFHISKLFVAQTNNLDTSAFLMNGTGVGPQLPTNVTVILVAFISLNCPSLSRIKIKGSSCKHLQCFDFGNYVEIRPSWRCPVSYTDIRIDQNITHVNISADGSWKA
>gnl|onekp|JTQQ_scaffold_2007000 Glycyrrhiza_lepidota
YALANELAMLMKQVSQAAMMVLLLTIADEIQTIMRFYPKMKVSIEAKPGYGAVDFHITKLLVAQTDNIETSAFLLNGKGVGPQMPTNVTIIVVAYISLNCPSFTRIKTKGHSCKHFRCFDFDNFINIRPSWRCPVCYADIRLDRNIVEVIVHADGSWKA
>gnl|onekp|WMUK_scaffold_2010446 Schizolaena_sp
YAVANDLPQIFKQILQAAIMVLLLKLANEVSEIMRFYPLMRATVEAKPGYAAMDFHISKLFVAQMDNIETSAFLLNGRGVGPQMPTHVTIIVVAFISLSCPSLTRIKTKGSACKHLQCFDFNNYVDIRPSWRCPVCYSDIRIDQDVSDVIISADGSWKA
>gnl|onekp|YMUO_scaffold_2013806 Punica_granatum
YAVANHIPELLKEISQALVMVLLFALFDDISTIFRYYPQMKATLEVKPGYGASDFHVSKLLVAQTDKLGTSAFLLNGKGVGPQMPTNVTLIALAFISLNCPSRSRIKVKGHSCKHPQCFDFSNFIGIRPMWRCPVCFTDLCIDQDVTGVMISADGSWKA
>gnl|onekp|VKGP_scaffold_2034793 Geranium_carolinianum
YAVANNLAVLLKQILQAAIMVLLLTLANEISTIMRFYPLMKASLEVKPGYGATDFSISKLFVAQKDDIETSAFLLNGKAVGPQLPTNVTIIVVAFISLNCPSCKRIKTKGLSCKHLQCFDFSNYVDIRPSWRCPVCYTDIRIDQNVEDVIIFVDGSWKA
>gnl|onekp|UPZX_scaffold_2005185 Cleome_viscosa
YAIANELPLLLKKVIYAAVMVMLLALADEFSQIMRFYPFMKFSLEV--GCTVKDFHISKLFVARTDNIETSAFLLNGKAVGPQLPTNVTIIVLAFISLNCPRY--------------------------------------------------------
>gnl|onekp|SIZE_scaffold_2000533 Passiflora_caerulea
NAVSNDLPALLRQVLHAAILVLLYTLANEIPTIVRFYPLMKASAEVKPGFEAIDFHISKLFVAQTDKTETSAFLVNGKGVGPQLPTNVTLIVVAFISLNCPSRTRIKIKGNSCKHHQCFDYRNFIHMIPSWRCPLCYNSIRIDQNVSDVIISADGSWKA
>gnl|onekp|BHYC_scaffold_2006384 Linum_lewisii
YAVSNELPLLMKQVLDAAIMVLLFSLASEVSTVFRYYPRMKASLEVEPGFGALDFHISKLFVAQSNNLDTSAFLMNGTGVGPQLPTNVTVILVAFISLNCPSLSRIKIKGSSCKHLQCFDFGNYVEIRPSWRCPVSYTDIRIDQNITHVNISADGSWKA
>gnl|onekp|ZSSR_scaffold_2028459 Xanthicercis_zambesiaca
YALANDLPILLKQILQAAIMVLLLNIANELSTIMRFYPRMKVSIEAKPGYGAVDFHITKLLVAQTDNIETSAFLLNGKGVGPQMPTNVTVILVAYISLNCPSFTRIKTKGRSCKHFQCFDFNNFINIRPSWRCPVCYADIRLDQNVVEVIVRADGSWKA
>gnl|onekp|KKDQ_scaffold_2081078 Salix_viminalis
-----ELPFLLKQVLQAAIMVLLVSLASEIPTIMRFYPLMKVSLEVKPGFGTTDFHISKLFVAQTDNTETSAFLLNGKGVGPQMPTNVTVIAVAFISLNCPSYTRIRTKGHSCRHLQCFDYSNFIDIRPSWRCPVHYMDIRVDQHCSDVIISADGSLKA
>gnl|onekp|SWPE_scaffold_2009885 Reseda_odorata
SAIANDLPSLLKQVVRAAVMVLLLALANQ-----SFYQIMAVSLEVEPGYRAADFYISKLFVARTDDIETSAFFINGKGVGPQLPTNVNIIILAFISLSCPSRTRLKLKGLLCKHLQCFDFGNYVHIRPSWRCPVSYLDIRVDRNVDDVIISADGSWTA
>gnl|onekp|VGHH_scaffold_2008136 Hydrastis_canadensis
YAIANELPSLLKQVLQAAVMVLLLTLANEISKVMRFFPRMKASLEVKPGFGAVDFHILKLFVVQTDNILTSSFLLNGKGVGPQLPTNVTVIAIAFISLNCPSFRRIKTKGQFCKHHQCFDYENYIEIRPSWRCPVCYMDLCIDQNVADVIISSDGSWKP
>gnl|onekp|WAXR_scaffold_2010123 Litchi_chinensis
YGVSNNLPPLLKKLLRAAIMVLLCDLANEISTVMRFYPQMKAYLDIKPGYGAVDFHISKLFVAHTDDIETSAFIVNGKGIGPQLPTNLTIVVVAYISLNCPSYTRIRIKGHLCKHLQCFDFSNFIGIRPSWRCPVCYTDIRVDQNVKDVIISADGSWRA
>gnl|onekp|LWDA_scaffold_2015889 Alnus_serrulata
YAVANDLPLLFKQALEAAIMVLLFTLANEIYLIMRFYPRMKASLEVKPGYGAIDINISKLFVAQTDNIETSAFILNGSPVGPQFPTNVTAIVVAYISLHCPSYTRIKTKGHSCKHLQCFDFSNYLNIRPSWRCPVCYLDICLDQNVDEVVISADGSWKA
>gnl|onekp|QAUE_scaffold_2124694 Actinidia_chinensis
YAVANDLPMLLKQVLQAAIMVLLLTLADEISTIVRFYPRMKAFLEAKPGYGAIDFHISKLFVAQVDNIETSSFLLNGKGVGPQLPTAVTIIVVAYISLNCPSFRRIKTKGHSCKHRQCFDFDNFVDIRPSWRCPICYIDICIDQNVVDVIISADGSWKA
>gnl|onekp|PGKL_scaffold_2072086 Phellodendron_amurense
YAVANDLPLLLKQVLQAAIMVLLIILANEIKQIMRFYPRMRASLEVKPGYGAIDFQILKLFVAQTDSIETSAFLLNGKGVGPQLPTNVTIIAVAFISLRCPSYTRIRTKGHSCKHLQCFDFDNFLDIRPSWRCPVCNVEIRIDQNVDEV----------
>gnl|onekp|UPOG_scaffold_2057186 Anemone_pulsatilla
YAIANELPALLKQVTQAAVMVLLLAIADQRSDVIRFFPRMKASLEVKPGYSAVDFHILRLFVVQTDGISTSTFLLNGKGVGPQLPTNVTVIAVAFISLNCPSFSRIKIKGQLCKHHQCFDFENYIDIRPSWRCPVCYLDIRIDQNVSDIILSADGSWKA
>gnl|onekp|RTTY_scaffold_2002913 Salvadora_sp
-----------------------------------------------------------LFVVQTGNIETSAFLLNGRGVGPQLPTNVTIIAVAFISLNCPSRTRIKLKGHLCKHLQCFDFWNFVNIRPSWRCPVCYTDIRVDQNATDLIISTDGSWRV
>gnl|onekp|ZBVT_scaffold_2012419 Chrysobalanus_icaco
YAVANELPILLKQVLQAAIMVLLCLLADETSTIMRFYPVMNASIEVKPGYGAIDFNISKLFVAQTDNTETSAFLLNGKGVGPQIPTNVTMIAVAFVSLNCPSYTRITTKGQSCKHLQCFDFSNYVDIRPSWRCPVCYSDIRVDQNVTDVIISADGSWKA
>gnl|onekp|OSIP_scaffold_2009835 Garcinia_livingstonei
--------------LQAAIMVLLSIIANEIPTVMRFYPLMKASLEIKPGYGASDFHISKLFVVQTDKTETSAFLLNGKGVGPQIPTNVTIIAVAFISLNCPSYTRIRTKGQSCKHHQCFDFRNFVEIRPSWRCPCCYTDIRVDQNVNDVIISADGSWKA
>gnl|onekp|NGRR_scaffold_2017276 Ternstroemia_gymnanthera
YAIANELPFLLKQVLQAAIMVLLLVLADEMSTIMRFYP--RAFLEVKPGYGTIDFHISKLFVAQTDNVETSSFLLNGKGVGPQLPTIVAVVVIAYISLNCPSLRRIKTKGHSCKHLQCFDFDNFVDIRPSWRCPVCYIDIRIDQNVADVIILADGSWKA
>gnl|onekp|SWPE_scaffold_2016443 Reseda_odorata
FAIANDLPSLLKQIVRAAVMVLLLALTNQFSQIMRFYPFMKACLEVKPGYATVDFQITKLFVAHADNIETSAFVVNGKAVGPQLPTDITIIIIAFISLNCPSRTRIRFKGHLCKHLQCFDFGNYADITPTWRCPACYTDIRVDQGVVDVIISDDGSWK-
>gnl|onekp|CKDK_scaffold_2015705 Ochna_serrulata
YALANDLPPLLKQVLQSAVMVLLLNLANEISTVMRFYPLMKAFLEVKPGFGALDFHISKLFIAQTDNTETSAFLLNGRGVGPQIPSNVTVIAIAFISLNCPSYARIKTKGQSCKHLQCFDFSNYVDIRPSWRCPVCYSDIRVDQNVADVIISSDGSWKA
>gnl|onekp|UASK_scaffold_2011449 Oenothera_speciosa
YSIANDLPILLNEISQGVLMVLLIAYADEISTILRFYPQMKASLEVQSGYGAVDFLITKLFVARIDSFETSAFLLNGKGVGPQMPNYLSVVSVAFISLNCPSRTRIQVKGYSCKHPQCFDYSNYLGIRPSWRCPVCFTDLRIDQNVTDVLISADGSWKA
>gnl|onekp|UTQR_scaffold_2019408 Tabebuia_umbellate
FALANELPSLLKKVSEAAIMVLLLNLAKEISTIMRFYPRMKAFLEIKPGFDASDFQISKLFVVQTDDIETSSFMLNGKPVGPQLPTVVTIVAVAFISLNCPSFRRVKTKGHLCKHIQCFDFDNYVDMRPSWRCPVYFTDIRIDQNVSVITVSSDGSWSA
>gnl|onekp|JETM_scaffold_2014999 Bauhinia_tomentosa
YSVSNDLPVLLKQILQAAIMVLLFTLANEISIIMRFYPRLKASLKVNPGYGAVDFQISKLLVAQTDNMETSAFLLNGKGVGPQLPTVVTVIVVAFISLNCPSFSRIKTKGRSCKHLQCFDFSNFIDIRPSWRCPVCYTDICLDRNIVEVIVCADGSWKA
>gnl|onekp|GVCB_scaffold_2008142 Oenothera_affinis
YSIANDLPKVLNEILQGIVMVLLIAYADEISTILRFYPQIKASLEVQSGYGAVDFLITKLFVARIDSLETSAFLLNGKGVGPQMPNNISVVSIALISLNCPSRTRIQVKGYSCKHPQCFDYSNYLDIRPSWRCPVCFTDLRIDQNVTDVLISADGSWKA
>gnl|onekp|XZAQ_scaffold_2005075 Oenothera_speciosa
YSIANDLPKLLNEISQGVLMVLLIAYADEISTILRFYPQMKASLEVQSGYGAVDFLITKLFVARIDSFETSAFLLNGKGVGPQMPNYLSVVSVAFISLNCPSRTRIQVKGYSCKHPQCFDYSNYLGIRPSWRCPVCFTDLRIDQNVTDVLISADGSWKA
>gnl|onekp|URDJ_scaffold_2038090 Amborella_trichopoda
SSILSDLPQLVKQILLPAMMVLLLVLVNEISKIIRYYPWLKVSLEAKPGYDASDFHIPKLFVVRTDNMETTSFLLNGKGVGPQFPTDVTVIAIAVISLSCPSFKRIKTKGGLCRHHQCFDYENYLKIRPSWRCPTGFPDLRIDQDVADVLISGDGSWKV
>gnl|onekp|DWAP_scaffold_2048029 Oenothera_biennis
YSIANDLPKVLNEILQGIVMVLLIAYADEISTILRFYPQIKASLEVQSGYGAVDFLITKLFVARIDSLETSAFLLNGKGVGPQMPNNISVVSIALISLNCPSRTRIQVKGYSCKHPQCFDYSNYLGIRPSWRCPVCFTDLRIDQNVTDVLISADGSWKA
>gnl|onekp|RPPC_scaffold_2009123 Erythroxylum_coca
YAVANSLPRLLTEVLGAGIMVLLCALANEIATIMRFYPFMTAFLEVKPGYEGKDFHISKLFVAQTDNIETSAFLFNGKGVGPQLPTNVTIIAVAFISLNCPSCTRIRTKGHSCKHLQCFDFSNFVKIKPSWRCPVCYTDIRKDQNVIDVIMSYDGSWKA
>gnl|onekp|ROLB_scaffold_2082602 Oenothera_elata
YSIANDLPKVLNEILQGIVMVLLIAYADEISTILRFYPQIKASLEVQSGYGAVDFLITKLFVARIDSLETSAFLLNGKGVGPQMPNNISVVSIALISLNCPSRTRIQVKGYSCKHPQCFDYSNYLGIRPSWRCPVCFTDLRIDQNVTDVLISADGSWKA
>gnl|onekp|TAHF_scaffold_2004366 Oenothera_grandis
YSIANDLPKVLNEILQGIVMVLLIAYADEISTILRFYPQIKASLEIQSGYGAVDFLITKLFVARIDSLETSAFLLNGKGVGPQMPNNISVVSIALISLNCPSRTRIQVKGYSCKHPQCFDYSNYLGIRPSWRCPVCFTDLRIDQNVTDVLISADGSWKA
>gnl|onekp|UCNM_scaffold_2006960 Ajuga_reptans
FAIANELPALIKPVLQAAIMVLLSNLAKEISTVLRFYPGLRVYLEVKPGYEARDFQISKLFVVQTDSMETSSFLLNGKGVGPQCPTVVTIIAVAFISLNCPSFRRIKTKGHACKHIQCFDFDNYVDIRPSWRCPICFSDIRIDQKVCDIVISSDGSWKA
>gnl|onekp|JETM_scaffold_2014998 Bauhinia_tomentosa
YAISNDLPALLKQILQGAIMVLLFTIANEISIIMRFYPQLKASLKVNPGYGAVDFQILKLLVARTDNIDTAAFLLNGKGVGPQLPTIVTIIVVAFISLNCPSFSRIKTKGRSCKHLQCFDFSNFIDIRPSWRCPVCYTDICLDRNIVEVIVCADGSWKA
>gnl|onekp|IXVJ_scaffold_2120176 Menyanthes_trifoliata
YAVANDLPLLLKQVIQAAIMVLLQILSNEISTIMRYYPGMRAFLEAKSGYGAKDFHISKLFVGQTDNVETSSFLLNGKGVGPQTPTGVTIIVVAFISLNCPSFRRIKTKGHLCKHLQCFDYDNFVDIRPSWRCPVCFIDIRIDQNVADVIISADGSWKA
>gnl|onekp|JKNQ_scaffold_2014102 Oenothera_suffulta_suffulta
YSIANDLPKLLNEISQGVLMVLLIAYADEVSTILRFYPQMKASLEVQSGYGAVDFLITKLFVARIDSFETSAFLLNGKGVGPQMPNYLSVVFVAFISLNCPSRTRIQVKGYSCKHPQCFDYSNYFNIRPSWRCPVCFTDLRIDQNVTDVLISADGSWKA
>gnl|onekp|HENI_scaffold_2050551 Quercus_shumardii
------------------IMVLLFALANEVSKIMRFYPRMKASLDVQPGYGAIDFHISKLFVAQTDSIETSAFLLNGKGVGPQLPTNVTVIFVAFISLNCPSYARIGTKGYSCKHLQCFDFGNFVDIRPSWRCPVCYLDIRLDQNVSEVIISADGSWKA
>gnl|onekp|WBOD_scaffold_2002167 Magnolia_grandiflora
HAVTHDLPSLIKQVLQSAIMLLLLALANEISKVMRFYPQMKVSLKAQPGYDIADFHISKLFVVQTDNMETSSFLLNGKGVGPQFPTDVTITAIVYISLNCPSFRRIKTKGHLCRHHQCFDYDNYMEIKPSWRCPVSCTDLRIDRDVADVLISADGSWEV
>gnl|onekp|HJMP_scaffold_2020053 Astragalus_membranaceus
YALANELPMLMKQISQAAVMVLLLTIADEVTTIMRFYPKIKVSIEAKPGYGAIDFHITKLFVAQTDNIETSAFLLNGKGIGPQMPTNVTIILVAYISLNCPSLTRIKTKGHSCKHFQCFDFDNFINMRPSWRCPVCYTDIRLDRNIVEVIIHADGSWKT
>gnl|onekp|BEFC_scaffold_2018463 Manilkara_zapota
FAVANDLPALLKQVSQAVIMVLLRTLADEISTVMRFYPLMKAFLEVKPGYGTIDFHILRLFVAQTDNVETSSFLLNGKGVGPQLPTIVTIIAVAYISLNCPSFRRIKTKGRSCKHLQCFDFDNYVDIRPSWRCPVCYVDMRVDQNVADVIISADGSWKA
>gnl|onekp|MYMP_scaffold_2012038 Astragalus_propinquus
YALANELPMLMKQISQAAVMVLLLTIADEVTTIMRFYPKIKVSIEAKPGYGAIDFHITKLFVAQTDNIETSAFLLNGKGIGPQMPTNVTIILVAYISLNCPSFTRIKTKGHSCKHFQCFDFDNFINMRPSWRCPVCYTDIRLDRNIVEVIIHADGSWKT
>gnl|onekp|RTTY_scaffold_2002910 Salvadora_sp
FAIGFELPSLLKQVVKAAITVLLLALADEFSEVMRFYPFVKASIEAKPGFAMSDFHISALFVVQKDNIETSAFLLNGMGVGPQLPTNVHIIVLAFTSLNCPSRTRIKLKG-------------------------------------------------
>gnl|onekp|NUSE_scaffold_2067338 Conzya_canadensis
YAVASDLPNLLKQVSQAAVMVLLLVLSDEISTIMRFYPGMKSVLETTPGYDSTDLHISKLFVAQADNFETSSFLLNGEGVGPQMPTPVTIIAIAFISLKCPSFSRIKIKGHSCKHLQCFDFNNYVGIRPHWRCPVCFHDIRIDQEISYVKISANGSWEP
>gnl|onekp|QEBC_scaffold_2001194 Punica_granatum
------------EISQALVMVLLFALFDDISTIFRYYPQMKATLEVKPGYGASDFHVSKLLVAQTDKLGTSAFLLNGKGVGPQMPTNVTLIALAFISLNCPSRSRIKVKGHSCKHPQCFDFSNFIGIRPMWRCPVCFTDLCIDQDVTGVMISADGSWKA
>gnl|onekp|HAEU_scaffold_2054896 Berberidopsis_beckleri
YSVANDLPLLLKQVLQAAIMVLLLTLAKEISKIMRFYPQMKASLEVKPGYEAADFHIPKLFVAQTDNMDTSSFLLNGKGVGPQLPTNVTIIVIAFISLNCPSYRRIKTKGHLCKHRQCFDFDNFMEMRPSWRCPVCYPDIRIDQNVVDVIISADGSWKA
>gnl|onekp|HOOU_scaffold_2008413 Oenothera_grandiflora
YSIANDLPKVLNEILQGIVMVLLIAYADEISTILRFYPQIKASLEVQSGYGAVDFLITKLFVARIDSLETSAFLLNGKGVGPQMPNNISVVSIALISLNCPSRTRIQVKGYSCKHPQCFDYSNYLGIRPSWRCPVCFTDLRIDQNVTDVLISADGSWKA
>gnl|onekp|ZSAB_scaffold_2194759 Hoheria_angustifolia
-----ELPLLLKQILQAAIMVLLFTLANEVLEVMRFYPLMKASIEAKPGYGAVDFHISKLFVAQKDNIETSAFLLNGKGVGPQMPTNVTVIVIAFISLKCPSRTRIKTKGLACKHLQCFDFHNYVAIRPSWRCPVCYTNIRVDQDVSDVIISADGSWKA
>gnl|onekp|DTOA_scaffold_2007566 Maesa_lanceolata
YAVANDLPKLLKQVLQAAIMVLLLTLADEISTIMRFYPRLKAFLEVKPGYGTTDFHIPKLFVVQTDDIETSSFLINGKGVGPQLPTVVMIVAIAYISLNCPSFRRIKTKGHSCKHLQCFDFDNFVDIRPSWRCPVSYVDIRIDQDVAEVIISSDGSWKP
>gnl|onekp|VUGF_scaffold_2014276 Punica_granatum
YAVANHIPELLKEISQALVMVLLFALFDDISTIFR------ATLEVKPGYGASDFHVSKLLVAQTDKLGTSAFLLNGKGVGPQMPTNVTLIALAFISLNCPSRSRIKVKGHSCKHPQCFDFSNFIGIRPMWRCPVCFTDLCIDQDVTGVMISADGSWKA
>gnl|onekp|VUSY_scaffold_2027487 Nyssa_ogeche
----NELPFLLKQVLQAALMVLLLSLAHEISKIMRYYPRLKAFLEVKPGYGTIDFHISKLFVANTDNIETSSFLLNGKGVGPQIPTIVTIIVIAFISLNCPSFRRIKTKGHSCKHLQCFDFDNFVDIRPSWRCPVCYTDICVDQNVADVIISADGSWKA
>gnl|onekp|SJAN_scaffold_2057739 Oenothera_serrulata
YSIANDLPKVLNEISLGVVMVLLIAYADEISTILRFYPQRKASLEIQSGYGAVDFLITKLFVARIDNMETSAFLLNGKGVGPQIPNDISLACVALISLNCPSRTRIQVKGYSCKHPQCFDYSNYLDIRPSWRCPVCFTDLRIDQNVTDVLISADGSWKA
>gnl|onekp|DESP_scaffold_2108017 Erigeron_speciosus
YAVASDLPNLLKQVSQAAVMVLLLVLSDEISTIMRFYPGMKSVLETTPGYDSTDLHISKLFVAQADNFETSSFLLNGEGVGPQMPTPVTIIAIAFISLKCPSFSRIKIKGHSCKHLQCFDFNNYVGIRPHWRCPVCFHDIRIDQEISYVKISANGSWEP
>gnl|onekp|EXGW_scaffold_2011892 Oenothera_biennis
YSIANDLPKVLNEILQGIVMVLLIAYADEISTILRFYPQIKASLEVQSGYGAVDFLITKLFVARIDSLETSAFLLNGKGVGPQMPNNISVVSIALISLNCPSRTRIQVKGYSCKHPQCFDYSNYLGIRPSWRCPVCFTDLRIDQNVTDVLISADGSWKA
>gnl|onekp|HPNZ_scaffold_2010552 Oenothera_longituba
YSIANDLPKVLNEILQGIVMVLLIAYADE---ILRFYPQIKASLEVQSGYGAVDFLITKLFVARIDSLETSAFLLNGKGVGPQMPNNISVVSIALISLNCPSRTRIQVKGYSCKHPQCFDYSNYLDIRPSWRCPVCFTDLRIDQNVTDVLISADGSWKA
>gnl|onekp|OPZX_scaffold_2011671 Sessuvium_ventricosum
YGVAITLPPILKQVVRAAIMVLLLKLADEVSSIMRFYPQLKTALEVNPGYGTVDFHISKLFIAMKDNMDTSSLLLNGRGVGPQLPTIVNIILIAFIRLNCPSYRRIRIKGHLCKHYQCFDLNNFVEIRPSWRCPVCFTDIRVDQNVSEVILDADGSWTA
>gnl|onekp|OXYP_scaffold_2006747 Sideroxylon_reclinatum
FAVANDLPTLLKRVLQAAIMVLLRTLADEISTIMRFYPLMKAFLEVKPGYGTIDFHISKLFVAQTDNVETSSFLLNGKGVGPQLPTIVTIIVVAYISLNCPSFRRIKTKGHSCKHLQCFDFENYVDIRPSWRCPVCYVDMRIDQNVADVIITADGSWKA
>gnl|onekp|WSYE_scaffold_2066603 Conzya_canadensis
YAVASDLPNLLKQVSQAAVMVLLLVLSDEISTIMRFYPGMKSVLETTPGYDSTDLHISKLFVAQADNFETSSFLLNGEGVGPQMPTPVTIIAIAFISLKCPSFSRIKIKGHSCKHLQCFDFNNYVGIRPHWRCPVCFHDIRIDQEISYVKISANGSWEP
>gnl|onekp|GJNX_scaffold_2007151 Cypselea_humifusum
YGVAITLPPILKQVVRAAIMVLLLKLADEVSSIMRFYPQLKTALEVNPGYGTVDFHISKLFIAMKDNMDTSSLLLNGRGVGPQLPTIVNIILIAFIRLNCPSYRRIRIKGHLCKHYQCFDLNNFVEIRPSWRCPVCFTDIRVDQNVSEVIIDADGSWTT
>gnl|onekp|JGYZ_scaffold_2047151 Holarrhena_pubescens
FAVANELPLLLKQVLLAAIMVLLCSLANQISTIMRFYPRLKTFLEVKPGFGARDFQISKLFIAQTDNIETSSFLLNGRGVGPQMPTVVTLIAVALISLNCPSFKRIKTKGQSCKHLQCVDFDNYMDIRPSWRCPVCFTDIRIDQNVNDVIISSDGSWKA
>gnl|onekp|TPEM_scaffold_2008595 Platyspermation_crassifolium
YAVANELPSLLKQVLQAAIMVLLRILSYEISKIMRYYPRMRVFIEAKSGYGAKDFHISKLFVAQTDDTDTSSFLLNGKGVGPQIPTMVTIIVVAFISLNCPSFRRINTKGHLCKHLQCFDFQNFVDIRPSWRCPVCFTDIRIDQ---------------
>gnl|onekp|VGHH_scaffold_2008137 Hydrastis_canadensis
YAIANELPSLLKQVLQAAVMVLLLTLANEISKVMRFFPRMKASLEVKPGFGAVDFHILKLFVVQTDNILTSSFLLNGKGVGPQLPTNVTVIAIAFISLNCPSFRRIKTKGQFCKHHQCFDYENYIEIRTSW-CPVYYLDICIDQ---------------
>gnl|onekp|ZNZC_scaffold_2004012 Flaveria_bidentis
YAVSNDLPYLLKQVSQAAIMVLLFALSDEISTIMRFYPGMKSFVETKPGYDSTDLHISKLFVAQTDNIETSSFLLNGEGVGPQMPTHVTIIVIAFISLKCPSLSRIKIKGHLCKHLQCFDFNNYVELRPQWRCPVCFHDIRIDQDVSYVKISGDGSWEA
>gnl|onekp|TTRG_scaffold_2009116 Lupinus_angustifolius
YALANELPALMQQIVHAAAMVLLLKCADELQTIMRFYPRMKASMEAKPGYGAVDFHITKLLVAQTDNIETSAFLLNGKGVGPQMPTNVTVILIAYISLNCPSFTRIKTKGRSCKHFQCFDFDNFINIKPSWRCPVNYADIRLDRSVHEVIVHADGSWKA
>gnl|onekp|LRRR_scaffold_2016563 Teucrium_chamaedrys
FAIANELPSLVKRVLQAAIMVLLSNLAKEITTVMRFYPSLRVFLQVKPGYEASDFQISKLFVVQTDSIETSSFLLNGKGVGPQSPTIVTIIAVAFISLNCPSFRRIRTKGYLCKHIQCFDFDNYVDIRPSWRCPVCFSDIRIDQNISDIVISSDGSWDA
>gnl|onekp|IHPC_scaffold_2076441 Platycodon_grandiflorus
YAVANDLPLLLKQVLQAAIMVLLQILSNEISTIMRFYPRMRAFLEVKPGYGAKDFQILKLLVAQTDSIETSSFLLNGKGVGPQIPTTVTIIVVAFISLNCPSFKRIKTKGHLCKHLQCFDFDNFVEIRPSWRCPICFTDIRIDQNVVDVMFSADGSWKA
>gnl|onekp|NBMW_scaffold_2028523 Sanchezia_sp
FSVANELPSLIKQILQAAMMVLLNNLAKGISAIMRFYPRMKAFLKIKPGFDATEFQIAKLFVAQTDNIETSSFLLNGKGVGPQIPNIITIIVIAFISLDCSSRQRIKIKGQTCNHIQCFDFNNYVEIRPSWRCPVCFNDIRIDQNDSNVIISADGSWDS
>gnl|onekp|WRPP_scaffold_2130691 Synsepalum_dulcificum
FAVANDLPTLLKQVLQAAIMVLLRTLADEISTIMRFYPLMKAFLEIKPGYGTIDFHISKLFVAQTDNVETSSFLLNGKGVGPQLPTIVTIIVVAYISLNCPSFRRIKTKGHSCKHLQCFDFDNYVDIRPSWRCPVSYVDMRVDQNVADVIISADGSWKA
>gnl|onekp|XXYA_scaffold_2078987 Verbascum_sp
FAIANDLPLLIKQVQQAAVMVLLKNLAKEISTIMRFYPRMKAFVEVKPGFEATDFQISKLFVVQTDSIETSSFLLNGKGVGAQIPTIVTIVAVAFISLNCPSFTRIKTKGHSCKHIQCFDFKNYVDMRPSWRCPVCFTDIRIDQNVSDIIFSSDGSWTS
>gnl|onekp|KPTE_scaffold_2002602 Bixa_orellana
YAAANDLPSVIKKVLLANILVLLVALASEVQAIMRFYPLMRASCEVKPGFGSFDIHLSMLFVARTDSIETSAFLINGTAVAPQLPTNMTIIVVALVSLNCPSRSRIKTKGHACKHYQCFDFNNYIDISPSWRCPVCYSEIRIDQDVSNVIISANGSWRV
>gnl|onekp|JPDJ_scaffold_2014829 Symplocus_sp
YAVANDLPLLLKRVLLAAIMVLLLTLADEISTIMRFYPRMKTFLEIKPGYGTIDFHISKLFVAQTDNVETSSFLLNGKGVGPQLPTAVTIVMVAYISLNCPSFRRIKTKGHSCKHLQCFDFDNFVNINPSWRCPVCYIDIRVDQNVDDVIISIDGSWKA
>gnl|onekp|HDWF_scaffold_2013230 Francoa_appendiculata
-------------------MVLLLKFANEVSTIMRFYPHMKASLEVKPGYGAMDFNISKLFVAQKDNIETSAFLLNGKGVGPQVPTNVTIILVAFISLKCPSRKRIKTKGHSCKHLQCFDFSNFVEIRPSWRCPICYNDIRVDQNVNDVIISAEGSWKA
>gnl|onekp|SEMK_scaffold_2008494 Oenothera_grandis
YSIANDLPKVLNEI------VLLIAYADEISTILRFYPQIKASLEVQSGYGAVDFLITKLFVARIDSLETSAFLLNGKGVGPQMPNNISVVSIALISLNCPSRTRIQVKGYSCKHPQCFDYSNYLGIRPSWRCPVCFTDLRIDQNVTDVLISADGSWKA
>gnl|onekp|WAIL_scaffold_2001154 Laurelia_sempervirens
YAITYDLPSVIKQVLQSAIMLLLLTLTQEISKIIRFYPRMKVSFEAKPGYEVSDFLIHKLFVAQTDNIDTSSFLLNGKGVGPQLPTDVTVIVIAYISLNCPSFKRIITKGHLCRHHQCFDYDNFLEIKPSWRCAVCFSDLRIDQDVADVLISADGSWKV
>gnl|onekp|FDBS_scaffold_2012090 Oenothera_biennis
YSIANDLPKVLNEILQGIVMVLLIAYADEISTILRFYP---ASLEVQSGYGAVDFLITKLFVARIDSLETSAFLLNGKGVGPQMPNNISVVSIALISLNCPSRTRIQVKGYSCKHPQCFDYSNYLGIRPSWRCPVCFTDLRIDQNVTDVLISADGSWKA
>gnl|onekp|XMVD_scaffold_2012937 Chelidonium_majus
YAVANDLPALLKQILQAAIMMLLLNRTNEISKILRFYPWMKAIIEVKPGFGAVDFHISKLFVAQTDNIETSSFLLNGKGIGPQFPTNVTIIAIAFISLNCPSFRRIKTKGHLCKHHQCFDYENFIKIRPSWRCPVCYTDLRIDQNAVDVTISADGVWKV
>gnl|onekp|MLUJ_scaffold_2015945 Oenothera_biennis
YSIANDLPKVLNEILQGIVMVLLIAYADEISTILRFYPQIKASLEVQSGYGAVDFLITKLFVARIDSLETSAFLLNGKGVGPQM----SVVSIALISLNCPSRTRIQVKGYSCKHPQCFDYSNYLGIRPSWRCPVCFTDLRIDQNVTDVLISADGSWKA
>gnl|onekp|WUZV_scaffold_2004369 Lindenbergia_philippensis
YAIGNELPSLVKQVLLATIMVLLINLAKEISTVMRFYPTLKAYLDVKPGFDAKDFHISKLFAVQMDNIETSSFLLNGKGVGPQMPTIVKFIAVAFISLNCPSFKKIRTKGHSCKHIQCFDFDNYVDIRPSWRCPVCFTDIRIDQNVSDVIISSDGSWNA
>gnl|onekp|XRCX_scaffold_2014322 Aster_tataricus
YAVANDLPNLLKQVSQAAVMVLLHVLSDEISTIMRFYPGMKSVLETTPGYDSTDLHISKLFVAQADNFETSSFLLNGEGVGPQMPTPVTIVAIAFISLKCPSFSRIKTKGHSCKHLQCFDFNNYVGIRPLWRCPVCFHDIRIDQEISYVKISADGSWQP
>gnl|onekp|YSRZ_scaffold_2092210 Fouqueria_macdougalli
YAVANELPELLKQVLQAAIMVLLLTLAEEISAIMRFYPRMKAFLEVKPGYGAADFFIPKLFVAQTDNIETSSFLLNGKGVGPQLPTIVTIILVAYISLNCPSFRRIKTKGRSCKHLQCFDFDNYVDIRPSWRCPVCYLDIRVDQKVADVIISADGSWEA
>gnl|onekp|AHRN_scaffold_2019567 Cuscuta_pentagonia
RALSSELPSLFKQVMQAAIMVLLCNLANEISMVMRFYPQLKAFLEVKPGYGTNDFQISKLLVVQIDNTETSSFLLNGRGVGPQVPTIVSIVTLAFISLNCPSFRRIKIKGQSCKHLQCFDYQNFVDIRPSWRCPVCFTDIRIDQNITDVILSSDGSWKA
>gnl|onekp|VTLJ_scaffold_2011655 Caiophora_chuquitensis
FAIANALPFLLKQVLQAAIMVLLLKLANEISRIMRFYPQMKAFLEAKPGYGTVDFHISRLFVAQSDNIETSSFLLNGKGVGPQIPTVVSIILVAYISLNCPSFRRIKTKGHSCNHLQCFDLDNFLDITPKWRCPMCYADIRVDQNVVDVLISGDGSWKA
>gnl|onekp|AYIY_scaffold_2019273 Ruellia_brittoniana
FSVANELPSLIKQVLQAA-MVLLNNLAKGISTIMRFYPRMKAFLEVKPGFDATEFQIAKLFVAQTDNIETSSFLLNGKGVGPQIPTIVTIIVIAFISLDCSSRQRIKIKGRTCNHIQCFDFNNYVEIRPSWRCPVCFTDICIDKDISNIIISADGSWKA
>gnl|onekp|MGBF_scaffold_2010453 Acacia_pycnantha
FSLANDLPKLLKQILQAAIMVLLLTIFDEISTIMRFYPKLKASLEIKPGYGVTDFCITKLFVAQIDNIETSAFLLNGKGVGPQMPTIVTLILVAFISLNCPSFTRLKTKGRSCKHYQCFDFDNFVKIRPSWRCPVCYADICLDRNVSEVVISADGSWKA
>gnl|onekp|WBOD_scaffold_2002165 Magnolia_grandiflora
HAVTHDLPSLIKQVLQSAIMLLLLALANEISKVMRFYPQMKVSLKAQPGYDIADFHISKLFVVQTDNMETSSFLLNGKGVGPQFPTDVTITAIVYISLNCPSFRRIKTKGHLCRHHQCFDYDNFMEMKPSWRCAICCTDLRIDQDITDVLISADGSWKL
>gnl|onekp|XKVX_scaffold_2048661 Heliotropium_filiforme
FSIANELPSLMKQIQQAPILVLLCGLASEISMIMRFYPRVKTFLDIKTGYGTHDFHISKLFVAEIENVETSSILLNGRGVGPQMPTLVSVVVVAFISLNCPSFSRIKIKGHTCKHLQCFDYENYVEIRPSWRCPVCFTDLRIDQNVKDVIISSDGSWKA
>gnl|onekp|DMIN_scaffold_2000520 Phycella_aff._cyrtanthoides
YALTIRLPSLIKQVLQPAIMMLLLNMTNEISQLTRFYPHFKMSFEAKPGYEISDFQIPRLVVVQTNNLETSSFLINGKGVGPQFPTDITLIALAFITLNCPSFRRIKLKGHLCKHHQCFDYENFITMKPSWRCPVSFLDLCIDRDVIDVVISADGSWKA
>gnl|onekp|JVBR_scaffold_2014563 Aloe_vera
YALTVRLPSLIKEVLQPAIMVLLLSMTNEIPKVVRFYPKLKVSFEVKPGYEVSDFQIPRLLVVQADNLETSSFMVNGKGVGPQFPTDITLIALAFITLNCPSFRRIKTKGHLCKHHQCFDYDNFMEMKPSWRCPVSFIDLRIDQDVTDIVISADGSWKA
>gnl|onekp|TOKV_scaffold_2001434 Aphanopetalum_resinosum
LAIAMELPFLVKQILLSTFMVLLTSLYKKISTIMRYYPRMKASLEAKPGFEAVDFHITKLFVAQTDNIGTSSFLINGKGVWPQIPSNVTIISLALISLNCTSHSRIKTKGHSCKHIQCFDFHNFVDMVPSWRCPVCYLDIRIDQNVSNVIISSDGSWKA
>gnl|onekp|IPPG_scaffold_2005853 Heliotropium_filiforme
FSIANELPSLMKQIQQAPILVLLCGLASEISMIMRFYPRVKTFLDIKTGYGTHDFHISKLFVAEIENVETSSILLNGRGVGPQMPTLVSVVVVAFISLNCPSFSRIKIKGHTCKHLQCFDYENYVEIRPSWRCPVCFTDLRIDQNVKDVIISSDGSWKA
>gnl|onekp|SART_scaffold_2016466 Xeronema_callistemon
YALTIRLPSLLKQVLQPAIMVLLLGMTNEITMVVRFYPQLKVSFEAKPGYEISDFQIPRLIVVQTDNLETSSFLINGKGVGPQFPTDVTLIALSFITLNCPSFRRIKTKGHLCKHHQCFDYDNFMEMKPSWRCPVSCIDLRIDQDVTDIVICADGSWKT
>gnl|onekp|WKCY_scaffold_2008244 Urtica_dioica
YALANDIPPLVKQLTQATLMVLMLALADKIIVVMRYFPLIKTAFEVKSGFGINDFHILKLLVAQVDNMDTSAFIMNGRSVGPQMPSNVTIIVVAFISLNCPSYTRIKLKGRSCKHRPCFDFSNFVSIRPNWRCPVNYKDIRVDQDVSDVIVSADGSWKA
>gnl|onekp|WWQZ_scaffold_2023405 Medinilla_magnifica
YSVANELPELLKQVSKAVCMVLLLTLTEEASTIMRFYPSFKTSLDVKPGYGTSDFHISKLLVARTDNIETSAFLVNGKAVGPQLPSNVTIIIIAFISLNCPSRTRIKLKGYSCKHLQCFDFSNFMEIRPKWRCPVCYSDIRVDQDIAEVIISADGSWKA
>gnl|onekp|TNVE_scaffold_2001319 Trianthemum_portulacastrum
YGVAITLPPILKQVVRAAIMVLLLKLANEVSSIMRFYPQLKTTLEVNPGYGTVDFHISKLFVAMKDNMDTSSLLLNGRGVGPQLPTIVNIILIAFIHLNCPSYQRIRIKGHLCKHYQCFDLSNFVEIRPSWRCPVCFTDICVDQNVSEVIIHADGSWTA
>gnl|onekp|PLBZ_scaffold_2130287 Chlorogalum_pomeridianum
YALSIRLPLLIKQVLQPAIMVLILNMTNEISKLVRFYPQFKTSLEAKPGYEVSDFQIPRLIAVRTDNLETSSFLVNGKGVGPQFPTDITLIALVFITLNCPSFRHIKTKGHLCKHHQCFDYDNFMEMKPSWRCPVSFIDLRIDQDVTDVVISSDGSWKA
>gnl|onekp|VZCI_scaffold_2010854 Illicium_floridanum
YAVTSDLPSLIKQVLQPAIMVLLLTLANEIKKIMRFYPQMRVSLEAKPGYEVTDFSIPKLFVAQSDNIETSSFLLNGKGIGPQLPTDVTIITVAFISLNCPSCKRIKTKGYLCRHHQCFDFDNFIDIKPSWRCPVCYTDLRIDQDVVHVLFTADGSWKV
>gnl|onekp|TNVE_scaffold_2001320 Trianthemum_portulacastrum
YGVAITLPPILKQVVRAAIMVLLLKLANEVSSIMRFYPQLKTTLEVNPGYGTVDFHISKLFVAMKDNMDTSSLLLNGRGVGPQLPTIVNIILIAFIHLNCPSYQRIRIKGHLCKHYQCFDLSNFVEIRPSWRCPVCFTDICVDQNVSEVIIHADGSWTA
>gnl|onekp|TCYS_scaffold_2001054 Peliosanthese_minor
YALTIRLPSLIKQALQPAIMMLLLKMENEISVLVRFYPQFKASFEAKPGYEISDFQIARLIVVQTDNLETSSFLVNGKGVGPQFPTDITLIALAFITLNCPSFRRIKTKGRLCKHHQCFDYDNYMAMKPAWRCPVSFIDLRIDQDVINVVISADGSWKP
>gnl|onekp|HKMQ_scaffold_2009970 Oenothera_villaricae
--------------LQGIVMVLLIAYADEISTLLRFYPQIKASLEVQSGYGAVDFLITKLFVARIDSLETSAFLLNGKGVGPQMPNNISVVSIALISLNCPSRTRIQVKGYSCKHPQCFDYSNYLDIRPSWRCPVCFTDLRIDQNVTDVLISADGSWKA
>gnl|onekp|TKEK_scaffold_2016869 Mansoa_alliacea
FALANEMPSLIKKVL--AIMVLLLNLAKEISTIMRFYPRMKAFLEIKPGFDASDFQISKLFVVQTDNIETSSFMLNGKPVGPQLPTVVTIVAVAFISLNCPSFKRIKTKGHSCKHIQCFDFDNYLDMRPSWRCPVCFTDIRIDQNVSIIIVSSDGSWSA
>gnl|onekp|UHBY_scaffold_2018565 Oresitrophe_rupifraga
YAVANELPILLKKVLQAAIMVLLLTLANEVLNVMRFCPQMKASLEVNPGYGAVDFHISKLFVAQTDSVETSSFLLNGKGVRPQIPTDVTLIVIASISLNCPSCKRIKTKGQSCKHHKSFDLDNFLKLTLSWRCPTSYLDIRIDQNVADVIIFEDGSWKA
>gnl|onekp|EZZT_scaffold_2002205 Passiflora_edulis
NAVSNDLPALLRQVLHAAILVLLYTLANEIPTIVRFYPLMKASAGVKPGYEAIDFHISKLFVAQTDKTETSAFLLNGKEVGPQMPTNVTLIVLAFISLNCPSYTRIKIKGNSCKHHQCFDYRNFIHMRPSWRCPLCYNSIRIDQNVSDVIISADGSWKA
>gnl|onekp|ZJDK_scaffold_2058646 Sessuvium_ventricosum
YGVAITLPPILKQVVRAAIMVLLLKLADEVSSIMRFYPQLKTALEVNPGYGTVDFHISKLFIAMKDNMDTSSLLLNGRGVGPQLPTIVNIILIAFIRLNCPSYRRIRIKGHLCKHYQCFDLNNFVEIRPSWRCPVCFTDIRVDQNVSEVILDADGSWTA
>gnl|onekp|XFJG_scaffold_2001304 Maianthemum_canadense
YAITIRLPSLIKQALQPAIMMLLLKLANEISVLVRFYPQFNASFESKPGYEISDFHIARMIVVQTDNLETSSFLVNGKGVGPQFPTDITLIALAFITLNCPSFRRIKTKGHLCKHHQCFDYDNFMVMKPAWRCPVGFIDLRIDQDVINVVISADGSWK-
>gnl|onekp|SUAK_scaffold_2013240 Codariocalyx_motorius
YALANELPVLMKQIAQAAIMVLLVTLADEITTVIKFYPKKKASIYVKPGYGAVDFHITKLLVAQTDNIETSAFLLNGKGVGPQMPTNVTAVIVAYISLNCPSFTRIKTKGHSCKHFQCFDFDNFINMRPSWRCPVCFADIRLDRNVMEVIVLADGSWKA
>gnl|onekp|PPPZ_scaffold_2127813 Rhododendron_scopulorum
YAVANDLPRLLKQVLQAAIMVLLLTLADEISTVMRFYPRMKAFLEVKAGYGTIDFHISKLFVAQTDNVDTSSILLNGKGVAPQVPTVVTIIVVAYISLNCPSFRRIKTKGHSCKHLQCFDFDNFVDINPSWRCPVCFVDIRVDGNVVDVIISADGSWNP
>gnl|onekp|KVFU_scaffold_2010204 Diospyros_malabarica
YALADDLPLLFKQVLQAAVMVLLLILVDEMPTIMRFYPQIKASLEVKPGYGTIDFHTSKLFVVQTDNVETSSFLLNGRGVGPQLPTPVTIIVVALISLNCPSFRRIKTKGRSCKHPQCFDFDNFMDIRPSWRCPVSYVDIRIDQNVVDIIISADGSWEA
>gnl|onekp|XPBC_scaffold_2024204 Galphimia_gracilis
YAVANELPSLLKQVLDAVIVVLLLDLANEISTIMKFYPLLKGSLEVKPGYDAIDFHISKLFVAQTDNTETSAFLLNGKGVGPQLPTHVTIIAVAFISLNCPSYTRIRTKGYNCRHLQCFDFGNYVDIRPSWRCPVC-----------------------
>gnl|onekp|OLES_scaffold_2035010 Schiedea_membranacea
FGVANKLPPVLKQVLQSAIMVLLLALANELTSVMRYYPAYKTSFEVKPGYGTIDFHITKLLVATKDNVETSSILLNGKPVGPQVPTMVNILVIAAISLNCPSYKRIKIKGHQCKHYQCFDLSNYVEIRASWRCPVSFTDLRVDRNVSEVTIYADGSWKV
>gnl|onekp|ODDO_scaffold_2105669 Ardisia_humilis
YAVANDLPNLLKRVLQAAIMVLLLTLADEISTIIRFFPRLKSFLDVKPGYGTTDFHIPKLFVAQTDNMETSSFLINGKGVGPLIPTIITVIVVAYISLNCPSFQRIRTKGHSCKHIQCFDFDNFVDIRPSWRCPVSYVDIRVDRDVSEVIISADGSWKP
>gnl|onekp|EJBY_scaffold_2045015 Anticharis_glandulosa
FAIANDFPSLIKQVELAAIMVLLTNLAKEVSTIIRYYPRIKAFLEVEPGFEASDFQISKLFVVQTDSVETSSFLLNGKGVGPQMPTVVTIIAVAFISLNCPSFKRIRTKGRSCKHIQCFDFGNYVDINPSWRCPVCFTEIRVDQDASNIIFSSDGSWKA
>gnl|onekp|BNTL_scaffold_2028640 Souroubea_exauriculata
------------QVLLAAVMVLLLALASEISTIMRFYPRMKVFIEAKPGYGAKDFHILKLFVAQTDSVENSSFLLNGRGVGPQMPTVVTIIVIAFISLNCPSFRRIKTKGHSCKHRQCFDFDNFMDIRPSWRCPVCYSDIRIDQAVTDVIISADGSWSA
>gnl|onekp|BQEQ_scaffold_2010423 Psychotria_ipecacuanha
FAIANDLPILLKQVFQASVMVLMNNLAHEISEIMRFYPKMKTFLEVKPGYGAKDFQISKLFVVQTDSTETSSFLLNGKGVGPQMPTNATIIVVALISLNCPSFIRIRTKGQSCKHFQCFDFHNYLDIRPSWRCPCCFTDIRIDQNVNDVIISSDGSWKA
>gnl|onekp|WQUF_scaffold_2002283 Nepenthes_alata
FAVASDLPPLVKQALQPALMVLLLALADEVSNIMRFYPQFKVSFEIKPGYGAVDFHISKLFVALKDNIETSSFLINGKGVGPQLPTVINIVLVAFISLNCPSRTRIKTKGHQCKHHQCFDLSNYIQIRPAWRCPVCYTDICINQDVVDVIISADGSWNA
>gnl|onekp|TPEM_scaffold_2008594 Platyspermation_crassifolium
YAVANELPSLLKQVLQAAIMVLLRILSYE---IMGYYPQMRVFIEAKSGYGAKDFHISKLFVAQTDDTDTSSFLLNGKGVGPQIPTMVTIIVVAFISLNCPSFRRINTKGHLCKHLQCFDFQNFVDIRPSWRCPVCFTDIRIDQ---------------
>gnl|onekp|BCGB_scaffold_2047914 Cinnamomum_camphora
YAVTHDLPSLIKQVLQSVIMLLLLTLTDEISKIIRFYPQMKISFEAKPGYEVSDF-INKLFVAQTDNIETSSFLLNGKGVGPQLPTDVTIIIIAYISLNCPSYKRIHTKGHLCRHHQCFDYNNFLEIKPSWRCPVCFTDLRVDQDVADVLVSADGSW--
>gnl|onekp|ICNN_scaffold_2036860 Yucca_filamentosa
YALTIRLPSLIKQVLQPAIMVLLLNMTHEISKLIRFYPQFKTSLEAKPGYEVSDFQIPRLIAVRTDNLETSSFLVNGKGVGPQFPTDITLIALVFITLNCPSFRRIKTKGHLCKHHQCFDYDNFMEMKPSWRCPVSFIDLCIDRDVIDVVISSDGSWKA
>gnl|onekp|IZNU_scaffold_2007556 Ipomoea_lobata
CAIATELPSLLRQVVQAAVMVLLCHLANELSMIMRFFPLLKAFLEVKPGYSTNDFHVLKLLVAQVDNTETSSFLLNGKGVGPQTPTIVSIVAVAFISLNCPSFKRIKTKGQSCKHLQCFDYQNYIDIRPSWRCPACFTDIRIDQNVTDVILSSDGSWKA
>gnl|onekp|PHOQ_scaffold_2025399 Orobanche_fasciculata
IFIANELPSLAKQVLQAAIMVLLQNLAKEISIVMRFYPRMKVFLEVKPGFEASDFDIPKLFVVQTDNIETSSFLLNGKGVGPQTPTAVTIIGVAIISLNCPSFRRIETKGYLCKHIQCFDFDNYVGMRPSWRCPVCFTDLRIDKNISDIIISLDGSWNA
>gnl|onekp|OOSO_scaffold_2013425 Helonias_bullata
YALTLHLPSIIKQVLQSAITVLLLRMSNEISKIMRFYPQLKVSFEAKPGYDIADFQIKRLFVVQTDNLETSTFLVNGKGVGPQYPTDITLIAIAYISLNCPSFKRIRTKGHLCKHHQCFDYDNFIEMKPSWRCPASFVDLYIDQDVGDVVIFADGTWKP
>gnl|onekp|YZRI_scaffold_2001337 Annona_muricata
CALSQNLPSIIKQVLQSAIMLLLLAIANEISNVMKFFPNMKISLRAQPGYDFADFFISKLFVAQTDNMDTSSFLLNGKGVGQQFPTDLTIIAVAYISVNCPSYKRINTKGCLCRHHQCFDFDNFMDIKPSWRCPTTCTDLRIDQDVADVLILSDGSWKV
>gnl|onekp|EZZT_scaffold_2002204 Passiflora_edulis
NAVSNDLPALLRQVLHAAILVLLYTLANEIPTIVRFYPLMKASAGVKPGYEAIDFHISKLFVAQTDKTETSAFLLNGKEVGPQMPTNVTLIVLAFISLNCPSYTRIKIKGNSCKHHQCFDYRNFIHMRPSWRCPLCYNSIRIDQNVSNVIISADGSWKA
>gnl|onekp|JYOB_scaffold_2012794 Oenothera_filiformis
---------------QGVLMVLLIAYADEVSTILRFYPQMKASLEVQSGYGAVDFLITKLFVARIDSFETSAFLLNGKGVGPQMPNYLSVVSVAFISLNCPSRTRIQVKGYSCKHPQCFDYSNYFNIRPSWRCPVCFTDLRIDQNVTDVLISADGSWKA
>gnl|onekp|LQJY_scaffold_2083542 Solanum_xanthocarpum
FAIANDLPLLLKQVLLAHVMVLLCDLANEISTIMRFYPRLKTFVEAKPGFGANDFQITKLFVAQTDNLETSLFLLNGTPVGPQLPSPVPIIAIAFISLNCPSFRRIKTKGHSCKHLQCFDFDNYIDIRPSWRCPVCFTDIHIDQNVTDVMISSDGSWKA
>gnl|onekp|ZTLR_scaffold_2010844 Rhizophora_mangle
----------------------LFTLANEISTVMRFYPLMKAALEVKPGYGAIDFHISKLFVAQADNIETSTFLLNGKGVGPQLPTNVTIIVVAFISLNCPSYTRIRTKGLSCKHIQCFDFSNFVDIRPSWRCPVCYTDIRVDQNVTDVIMSDDGSWKA
>gnl|onekp|OAGK_scaffold_2061620 Matricaria_matricariodes
YAVSNDLPFLLKQVTQAAIMVLLHALSNEIFTVMRFYPGMKSLVVTKPGYDSTDLHISKLFVCQADNIETSSFMLNGEGVGPQMPTHVTIVVIAFVSLKCPSFSRIKVKGHSCKHLQCFDFNYYVGIRPSWRCPISFHDIRLDQDISYVKISNDGSWEP
>gnl|onekp|WPUV_scaffold_2056888 Oenothera_grandis
--------------LQGIVMVLLIAYADEIPTILRFYPQIKASLEVQSGYGAVDFLITKLFVARIDSLETSAFLLNGKGVGPQMPNNISVVSIALISLNCPSRTRIQVKGYSCKHPQCFDYSNYLGIRPSWRCPVCFTDLRIDQNVTDVLISADGSWKA
>gnl|onekp|IKFD_scaffold_2001766 Quassia_amara
YGVANILPALVKQILQAATTVLLLTLANKVSTIMRFYPLMKASLEVERGHGAVDFHISKLLVAQTDIIETSAFLINGRGVGPLLPTDVSVIVVAFISLNCPSYTRIKTKGHSCKHHQCFDFSNFIKIRPSWRCPVCYTDIRVDQNVTVVIISADGSWKA
>gnl|onekp|FALI_scaffold_2021828 Calycanthus_floridus
FAVSHDLPPVIKQVLQGAIMLLLLLLINEISHIIRFFPQMKVSLAAKPGYAVSDFLFNKLFVIRTDNMETSSFMVNGKGVGPQFPSDLSIIAIAYISFKCPSHKHIKTKGHLCRHLQCFDYHNFIEIRPSWRCPVCFPDLRIDQDVSDVLISADGSWKV
>gnl|onekp|DSVQ_scaffold_2043141 Oenothera_biennis
--------------LQGIVMVLLIAYADEISTILRFYPQIKASLEVQSGYGAVDFLITKLFVARIDSLETSAFLLNGKGVGPQMPNNISVVSIALISLNCPSRTRIQVKGYSCKHPQCFDYSNYLGIRPSWRCPVCFTDLRIDQNVTDVLISADGSWKA
>gnl|onekp|IZLO_scaffold_2064170 Lobelia_siphilitica
YAVANDLPLLLKQVLQAAIMVLLHILSNEIGTIMRFYPRMRAFLEVKPGYGAKDFRILKLLVAQTDNIETSSFLLNGKGVGPQIPTIVTIIVVAFISLNCPSFRRINTKGHLCKHLQCFDFNNFMDIRPSWRCPVCFTDIRIDQNVVDVIISADGTWKA
>gnl|onekp|XHKT_scaffold_2011203 Sanguinaria_canadensis
YAVANELPILLKQVLQAAIMMLLLNRTNEISKIMRYYPWMTAYLEVKPGFGAVDFHMSKLFVVQTDNAETSSFLLNGKGIGPQFPTNVTIIAIAFISLNCPSFRRIKTKGHLCKHHQCFDYENFIKIRPSWRCPVCYTDLRIDRNVADVMISADGSWKI
>gnl|onekp|NEBM_scaffold_2079753 Syzygium_macranthum
--------------YLAIIMVLLLALVDEVSTIMRFYPQLKTSLEVEPGYGANDFHISKFFVAQTDNIETSAFLLNGKGVGPQMPTYVTVIIIAFICLNCPSRTRIQVKGHSCKHHQCFDYSNFLSIKPSWRCPVCFTDIRVDQDISEVTITVDGSWKA
>gnl|onekp|GNRI_scaffold_2034195 Digitalis_purpurea
FAVAQELPSLLKQILLADIMVLLMNLADELSTIMRFYPRLKNLFEAKPGYEASDFQISKLFVVQTDSLETSSFLLNGNGVGPQVPTVVKIIAVAQISLNCPSFTRIQTKGHSCNHIQCFDFHNYVDIRPSWRCPVCFTDIRVDQKVIDIIVSSDGSWKS
>gnl|onekp|HOKG_scaffold_2027112 Nolina_atopocarpa
YALTIRLPSLIKQALQPAIMMLLLKMANEISVLVRFYPQFKASFEAKPGYEISDFQIARLIVVQTDNLETSSFLVNGKGVGPQFPTDITLIVLAFITLNCPSFRRIKTKGHLCKHHQCFDYDNFMVMKPAWRCPVSFIDLRVDQDVINVVISADGSWKA
>gnl|onekp|GHLP_scaffold_2060498 Solanum_dulcamara
FAIANDLPLLVKQVLLAHVMVLLCDLANEISTIMRFYPRMKTFVEAKPGFGANDFQITKLFVAQIDNLETSLFLLNGTPVGPQLPSPVPIIAVAFISLNCPSFRRIKTKGRSCKHLQCFDFDNYIDIRPSWRCPVCFTDIHIDQDVTDVMISSDGSWKA
>gnl|onekp|TGOP_scaffold_2010611 Oenothera_gaura
------------------LMVLLIAYADEVSTILRFYPQMKASLEVQSGYGAVDFLITKLFVARIDSFETSAFLLNGKGVGPQMPNYLSVVSVAFISLNCPSRTRIQVKGYSCKHPQCFDYSNYFNIRPSWRCPVCFTDLRIDQNVTDVLISADGSWKA
>gnl|onekp|CMCY_scaffold_2036711 Hesperaloe_parviflora
YALTIRLPSLIKQVLQPSIMVLLLNMTNEILKLVRFYPQFKTSLEAKPGYEVSDFQIPRLIAVRTDNLETSSFLVNGKGVGPQFPTDITLIALVFITLNCPSLRRIKSKGHLCKHHQCFDYDNFMEMKPSWRCPVSFIDLRIDRDVNDVVISSDGSWKA
>gnl|onekp|VTOK_scaffold_2024041 Orobanche_fasciculata
IFIANELPSLAKQVLQAAIMVLLQNLAKEISIVMRFYPRMKVFLEVKPGFEASDFDIPKLFVVQTDNIETSSFLLNGKGVGPQTPTAVTIIGVAIISLNCPSFRRIETKGYLCKHIQCFDFDNYVGMRPSWRCPVCFTDLRIDKNISDIIISLDGSWNA
>gnl|onekp|HZTS_scaffold_2021351 Sessuvium_portulacastrum
YGVAI------KQVVRAAIMVLLLKLADEVSSIMRFYPQLKTALEVNPGYGTVDFHISKLFIAMKDNMDTSSLLLNGRGVGPQLPTIVNIILIAFIRLNCPSYRRIRIKGHLCKHYQCFDLNNFVEIRPSWRCPVCFTDIRVDQDVSEVMIDADGSWTA
>gnl|onekp|QBRF_scaffold_2051791 Oenothera_laciniata
----------------------LIAYADEISTILRFYPQIKASLEVQSGYGAVDFLITKLFVARIDSLETSAFLLNGKGVGPQMPNNISVVSIALISLNCPSRTRIQVKGYSCKHPQCFDYSNYLGIRPSWRCPVCFTDLRIDQNVTDVLISADGSWKA
>gnl|onekp|UCNM_scaffold_2006961 Ajuga_reptans
FAIANELPALIKPVLQAAIMVLLSNLAKEISTVLRFYPGLRVYLEVKPGYEARDFQISKLFVVQTDSMETSSFLLNGKGVGPQCPTVVTIIAVAFISLNCPSFRRIKTKGHACKHIQCFDFDNYVDIRPSWRCPICFSDIRIDQ---------------
>gnl|onekp|MQIV_scaffold_2056288 Phyla_dulcis
FAIANDLPSLVKEVLQAACMVLLSNLVKEISTVMRFYPRMKAFLEVKPGFDASDFKISKLFVVQTDSIETSSFLLNGRGVGPQIPTNVTIIAVAFISLNCPSFKRIKTKGHLCKHIQCFDFDNYVDIRPSWRCPVCFTDIRIDQNVSDIIISADGSQNV
>gnl|onekp|NUZN_scaffold_2011719 Cercidiphyllum_japonicum
YAVANDLPLLLKQVLQAAVMVLLLILANEISEIMRFYPRIKASLEVKPGYGAADFHIPRLFVAQTDNLDTSSFLLNGRGVGPQLPTNVTIIGIALISLNCPSRRRVRTKGRLCKHHQCFDYHNFMEIRPSWRCPVCYPDIRIDQ---------------
>gnl|onekp|MZLD_scaffold_2028666 Ligustrum_sinense
FCISNDLPSLLKQVVQAAVMVLLQNLAKEISTIIRFYPTMKAFLEIQPGYGTRDFQISKLFVVQADSIETSSFLLNGKGVGPQIPTLVTIVAVAFISINCPSFRRIRTKGHSCKHLQCFDYDNYVNIRPSWRCPVCFTDIRLDQNAKEVIIASDGSWNA
>gnl|onekp|TUHA_scaffold_2009737 Eschscholzia_californica
YAVANDLPGLLKQVLQAAIMMLLLNRANEMSEILRFYPWIKASVEVEPGFGALDFHITKLFVAQTDNIETSSFLLNGKGIGPQFPTNVTIIVIAFISLNCPSFRRIKTKGHLCKHHQCFDYENYTKIRPSWRCPVCHTDIRIDRNVTDVIISEDRSWKP
>gnl|onekp|EZZT_scaffold_2012434 Passiflora_edulis
YAIANDLPALLRQVLQAAIMVLIYSLADEIPTVMRFYPLMKVSLEVKPGYEAIDFHISKLFVAQTDITETSSFLLNGKGVGPQMPTNVTVIAVAFISLNCPSFTRIRIKGSSCKHHQCFDYRNF-----------------------------------
>gnl|onekp|JNVS_scaffold_2011298 Datura_metel
FAIANDLPLLVKQVLLAHVMVLLCDHANEISTIMRFYPRMKSFVEAKPGFGANDFQITKLFVAQIDNLETSLFLLNGTPVGPQLPSPVPIIAVAFISLNCPSFRRIKTKGHSCKHLQCFDFDNYIDIRPSWRCPLCFTDIRIDQDVTDVMISSNGSWKA
>gnl|onekp|DMIN_scaffold_2000521 Phycella_aff._cyrtanthoides
YALTIRLPSLIKQVLQPAIMMLLLNMTNEISQLTRFYPHFKMSFEAKPGYEISDFQIPRLVVVQTDKLETSSFLINGKGVGPQFPTDITLIALAFITLNCPSFRRIKLKGHLCKHHQCFDYENFITMKPSWRCPVSFLDLCIDRDVIDVVI--------
>gnl|onekp|EDBB_scaffold_2014875 Polyscias_fruticosa
--------------LRAAIMVLLRTLANEISGIMRFYPQIRAFLNAKPGYDAIDFHILKLFVAQTDNTETSSFMLNGRAVGPQLPTNVTIIIVAFISLNCPSFRRIKTKGHSCKHLQCFDFDNYVDIRPSWRCPVCFTDIRIDQNVADVIISADGSWKA
>gnl|onekp|EQYT_scaffold_2002481 Oenothera_berlandieri
--------------SLGVVMVLLIAYADEISTILRFYPQRKASLEIQSGYGAVDFLITKLFVARIDNMETSAFLLNGKGVGPQIPNDISLVCVALISLNCPSRTRIQVKGYSCKHPQCFDYSNYLDIRPSWRCPVCFTDLRIDQNVTDVLISADGSWKA
>gnl|onekp|QZZU_scaffold_2012920 Pyrenacantha_malvifolia
YSVANALPSLLKRVLQAAFMVLLLALTKEISTIMRFYPRMRAFLEVKSGYGAIDFHISKLFVAQTNDIETSLLLINGGVVGPQMPTVVTIIAVAYISLNCPSFRRIKTKGHSCKHLQCFDFDNYVDIRPSWRCPVCFLDICIDQDISDIIISADGSWKA
>gnl|onekp|RQZP_scaffold_2023302 Nolina_bigelorii
YALTIRLPSLIKQALQPAIMMLLLKMANEISVLVRFYPQFKASFEAKPGYEISDFHIARLIVVQTDNLETSSFLVNGKGVGPQFPTDITLIVLAFITLNCPSFRRIKTKGHLCKHHQCFDYDNFMVMKPAWRCPVSFIDLRIDQDVINVVISADGSWKA
>gnl|onekp|XGFU_scaffold_2020566 Exocarpos_cupressiformis
----------------------LLTLANEISTVMRFYPLMKASLEVKPGFGAVDFHISKLFVAQTDNIETSTFLLNGRGVGPQIPTNVTIIVIAFISLNCPSFRRIKTKGRFCKHLQCFDFGNFINIRPSWRCPVCYTDIRIDQSVPDVIISADGSWKA
>gnl|onekp|DMLT_scaffold_2022043 Vitex_agnus_castus
FAIANDLPSLIKQVLQGAIMVLLSNLAKEISTIMRFYPRLKVFLEVKPGFDASDFQISKLFVVQTDSIETPSFLLNGKGVGPQIPTVVTIIAVAFISLNCPSFSRIKTKGHSCKHIQCFDFNNYVDIRPSWRCPVCFSDIRIDQDVSDIIFSSDGSWNA
>gnl|onekp|YRHD_scaffold_2055553 Antirrhinum_braun
FAIANEMPSLLKQILLGALMVLLRNLTAEISTIMRFYPRMRVYLEAKTGFDASDFQISKLFVAQKDSIETSSFLLNGKGVGPQIPTVVRIIAVALISLNCPSFKRIRTKGYLCKHIQCFDFDNFVDIRPSWRCPVCFMDIRVDQKVTNIFVSSDGSWKA
>gnl|onekp|TCYS_scaffold_2001051 Peliosanthese_minor
YALTIRLPSLIKQALQPAIMMLLLKMENEISVLVRFYPQFKASFEAKPGYEISDFQIARLIVVQTDNLETSSFLVNGKGVGPQFPTDITLIALAFITLNCPSFRRIKTKGRLCKHHQCFDYDNFMVMKPTWRCPVSFIDLRIDQDVINVVISADGLWKA
>gnl|onekp|TZNS_scaffold_2020665 Canna_sp
YALSNRLPSLIKQVLRSAIMVLLLCMSNEIPRLMRYYPQLKSSLEAKPGYDVADFLIPRLLVAQTDNLETSSFLINGKGVGPQFPTDITIIAIAFISLNCPSFKRIKTKGHLCKHHQCFDYDNFMEMKPSWRCPTSCIDLRIDQGVADIVIFADGSWKA
>gnl|onekp|IORZ_scaffold_2030661 Papaver_rhoeas
YAVANEMPILFKQVLQAAIMLLLLKLTNEISKIMRYYPRMKASLEIKPGYGATDFDIPKLFVARMDNTETSSFLLNGRGVGPQFPTNVTFVAVVTISINCPSLKHIKTKGHLCKHHQCFDYDNFVEIRPSWRCPVCYTDIRIDQGVTEVIISTDGSFQP
>gnl|onekp|DDRL_scaffold_2016133 Tragopogon_dubius
YAVANELPSLIKQVLQAAVMVLVLVLSEEISTIMRFYPGMKCLVEATPGYDSTDLHITKLFVAQTDNIETSSFLLNGEGVGPQAPTPVTIIVIAFISLKCPSFSRIKTKGHTCKHLQCFDFNNYVGIRPQWRCPVSFHDIRIDQDITYVKFSGDGKWEP
>gnl|onekp|DXQW_scaffold_2014595 Juglans_nigra
-------------VLQAAIMVLLIILANEIKQIMRFYPRMRASLEVKPGYGAIDFQILKLFVAQTDSIETSAFLLNGKGVGPQLPTNVTIIAVAFISLRCPS---------SCKHLQCFDFDNFLDIRPSWRCPVCYEEIRIDQNVDEVIISADGSWKA
>gnl|onekp|MVTX_scaffold_2024892 Papaver_rhoeas
YAVANEMPILFKQVLQAAIMLLLLKLTNEISKIMRYYPRMKASLEIKPGYGATDFDIPKLFVARMDNTETSSFLLNGRGVGPQFPTNVTFVAVVTISINCPSLKHIKTKGHLCKHHQCFDYDNFVEIRPSWRCPVCYTDIRIDQGVTEVIISTDGSFQP
>gnl|onekp|LWCK_scaffold_2077301 Lycium_barbarum
FAIANDLPLLVKQVLLAHVMVLLCNLANEISTVMRFFPRLKSFLEAKPGFGANDFQITKLFVAQTDNLETSVFLLNGTPVGPQLPSPVPIIAVAFTSLNCPSFTRIKTKGHSCKHLQCFDFDNYIDIRPSWRCPVCFTDIRIDQDVTYVMISSDGSWKA
>gnl|onekp|JNKW_scaffold_2097974 Cicerbita_plumieri
YAVANDLPYLIKQVLQAAIMVLLHLLSDEISTIMRYFPGMKCLVEAMTGYDSTDLHISKLFVAQVDNIDTSSFLLNGEGVGPQAPTPVTIIVIAFISLKCPSFSRIKIKGHTCKHLQCFDFNNYVGIRPQWRCPVCFHDIRIDQDITCVKISSDGSWEA
>gnl|onekp|CIAC_scaffold_2016924 Bergenia_sp
----NELPILLKKVLQAALMVLLLTLANEVVNVMRFCPQMKASLEVNPGYGAIDFHITKLFVAQTDSVETSSFLLNGKGVRPQIPTDVTLIVVAFISLNCPSCKRIKTKGQSCKHLKSFDLDNFLKLTLSWRCPTCYQDIRIDQNVADVIIFEDGSWKA
>gnl|onekp|CCID_scaffold_2016619 Akebia_trifoliata
YAFANDLPQLLKQVLQAAIMVLLINLANEISNILRFFPQMKASLEVKPGFEAVDFHIPKLFVAQTDNISTSSFLLNGRGVGPQFPTDVTIIAIAFISLNCPSLRRIKTKGHLCKHHQC-----------------------------------------
>gnl|onekp|EBPG_scaffold_2009041 Oenothera_grandiflora
--------------LQGIVMVLLIAYADEISTILRFYPQIKASLEVQSGYGAVDFLITKLFVARIDSLETSAFLLNGKGVGPQMPNNISVVSIALISLNCPSRTRIQVKGYSCKHPQCFDYSNYLGIRPSWRCPVCFTDLRIDQNVTDVLISADGSWKA
>gnl|onekp|OSMU_scaffold_2018132 Lycium_sp
FAIANDLPLLVKQVLLAHVMVLLCNLANEISTVMRFFPRLKSFLEAKPGFGANDFQITKLFVAQTDNLETSVFLLNGTPVGPQLPSPVPIIAVAFTSLNCPSFTRIKTKGHSCKHLQCFDFDNYIDIRPSWRCPVCFTDIRIDQDVTYVMISSDGSWKA
>gnl|onekp|SFCT_scaffold_2003569 Colchicum_autumnale
YALTIKLPSVLKQVLQSAITVLLLNMANEILRVLRFYPELKVSFEAKPGYDIADFIIQKLFVVQTDNLETSSFLVNGKGVGPQFPTDITLIAIAYISLNCPSFKHIKNKGHLCKHHQCFDYDNFMEMKPSWRCPTCFVDLRVDRNVDCVVLSADGSWKV
>gnl|onekp|QDVW_scaffold_2064209 Saruma_henryi
YAVTRDLPSLIKQLLQSAMLLL-----LSISEVIRFFPRLKVSVEAKPGYEIADFHFS-LFVVQKDNIETSSFMLNGKGVGPQFPTDVTIIALAYISLNCPSFKRIKTKGRICRHHQCFDYNNYLEIRPTWRCPISCCDIRIDKGVIDVLISSDGSWKV
>gnl|onekp|JCMU_scaffold_2007247 Pinguicula_caudata
FAITHELPSLLKQVLLAAIMILLIGLTTEISTVMRFYPRFKAYLEVKPGFDAIDLLVSKLFVVRTDDIETSAFLVNGKGVGPQIPTLVTVIAVALISVNCPSFCRIITKGHLCKHIQCFDYDNYVDIRPSWRCPVCFSDLRVDQNVSDIIVASDGSWNA
>gnl|onekp|LSJW_scaffold_2024233 Ruscus_sp
YALTIRLPSLIKQALQPAIMMLLLKMENEISVLVRFYPQFKASFEAKPGY-ISDFPIARLIVVQTDNLETSSFLVNGKGVGPQFPTDITLIALAFITLNCPSFRRIKTKGHLCKHHQCFDYENFMEMKPAWRCPVSFIDLRIDQDVINVLISADGSWKP
>gnl|onekp|UBLN_scaffold_2009807 Xanthuium_strumarium
YAVSNDLPNLLKQVSQAAVMVLLYVLSDEISTIMRFYPGMKSIVETKPGYDSTDLHISKLFVAQTDNIETSSFLLNGEGVGPQMPTPVTIIVIAFISLKCPSFSRIKNKGHSCKHLQCFDFNNYMELRPLWRCPVCFLDIRIDQDVSYVKISGNGLWQA
>gnl|onekp|DHPO_scaffold_2008886 Eupomatia_bennettii
HAVSHDLPSLMKQVLQCAIMLLLLTMANEIANIMRFYPRMKISLKAQPGYDIADFHISKLFVAETDNMETSSFLLNGKAVGPQFPTDVTIIAIAFISVNCPSYKRIKTKGLLCRHHQGFDYDNFLEIKPSWRCPVSCIDLRIDQDVSDVHISADGSWEV
>gnl|onekp|GRFT_scaffold_2073670 Buddleja_sp
-----DLPLLIKQVQQAAVMVLLKYLAKEISTIMRFYPRMKAFVEVKPGFDASDFQISKLFVVQTDSIETSSFLLNGKGVGAQIPTVVTIIAVAFISLNCPSFTRIKTKGHACKHIQCFDFDNYVDMRPSWRCPVCFTDIRIDQNISDIIFSSDGSWNA
>gnl|onekp|AUIP_scaffold_2131291 Phelline_lucida
----------------------LRILANEISAIMRFYPQMRAFLEAKPGYAAKDFHISKLLVAQTDNIEMSSFLLNGKGVGPQIPTNVTIIVVAFISLNCPSFRRINTKGCKCKHLQCFDFDNFVDIRPSWRCPVCFPEIRIDQNVADVIISADGSWKA
>gnl|onekp|YZRI_scaffold_2001338 Annona_muricata
CALSQNLPSIIKQVLQSAIMLLLLAIANEISNVMKFFPNMKISLRAQPGYDFADFFISKLFVAQTDNMDTSSFLLNGKGVGQQFPTDLTIIAVAYISVNCPSYKRINTKGCLCRHMQCFDFDNFMDIKPSWRCPTTCTDLRIDQDVADVLILSDGSWKV
>gnl|onekp|HAEU_scaffold_2011511 Berberidopsis_beckleri
----------------------LLTLANEISKIMRFYPLMKAFLEVKPGYGAVDFHISKLFVAQTDNVETSSFLLNGKGVGPQMPTNVTIIVIAFISLNCPSFRRIKTKGHACKHLWCFDFANFVEIRPSWRCPVCYTDIRIDQNVADVIISADGSWKP
>gnl|onekp|OVRB_scaffold_2002830 Colchicum_autumnale
YALTNKLPSVLKQVLQSAITVLLLNMANEILRVLRFYPELKVSFEAKPGYDIADFIIQKLFVVQTDNLETSSFLVNGKGVGPQFPTDITLIAIAYISLYCPSFKHIKNKGHLCKHHQCFDYDNFMEMKPSWRCPTCFVDLRVDRNVDCVVLSADGSWKV
>gnl|onekp|EMJJ_scaffold_2114371 Borya_sphaerocephala
YALTIRLPSLIKQMLQSAIVVLLLSMANEISKITRFYPQLKVSFEAKPGYDIADFQIPRLVVVQTDNIETSSFLINGKSVGPQFPTDITLIAIAFITLNCPSFRLMRTKGHLCKHHQCFDYDNFIEMKPSWRCPVSYIDLRVDQDVAEVVISADGSWKA
>gnl|onekp|RQZP_scaffold_2023301 Nolina_bigelorii
YALTIRLPSLIKQALQPAIMMLLLKMANEISVLVRFYPQFKASFEAKPGYEISDFHIARLIVVQTDNLETSSFLVNGKGVGPQFPTDITLIVLAFITLNCPSFRRIKTKGHLCKHHQCFDYDNFMVMKPAWRCPVSFIDLRIDQDVINVVISADGSWKA
>gnl|onekp|RQZP_scaffold_2023299 Nolina_bigelorii
YALTIRLPSLIKQALQPAIMMLLLKMANEISVLVRFYPQFKASFEAKPGYEISDFHIARLIVVQTDNLETSSFLVNGKGVGPQFPTDITLIVLAFITLNCPSFRRIKTKGHLCKHHQCFDYDNFMVMKPAWRCPVSFIDLRIDQDVINVVISADGSWKA
>gnl|onekp|FGRF_scaffold_2016285 Asparagus_densiflorus
YALTLRLPSLIKKALQPAILMLLLAMANEISVVVRFYPQYRFSLEAKPGYEISDFQIARLIVVCVDNLETSSFLVNGKGVGPQFPTDLSLIALAFITLNCPSFRRIKTKGHLCKHHQCFDYDNFWEMKPVWRCPVSFMDLCIDQDVIDVVISADGSWK-
>gnl|onekp|FZQN_scaffold_2089624 Silene_latifolia
YGVANKLTPVLKQVLQSAIMVLLLTLADELSTLIRYYPQYKTSFEVKPGYGTVDFHITKLLVAAKDNLETSSILLNGRPVGPQAPTIINILVIAAISLNCPSFTRIRIKGHMCKHYQCFDLSNYVELRPSWRCPVNFTDLRVDRNVSEVTIYGDGSWKV
>gnl|onekp|QSNJ_scaffold_2069507 Taiwania_cryptomerioides
SAVVYDLPQLVKQVLQPAIMVLLLTMSKEILNIIRFYPRLSVSLEVKPGYEVTDFHIAKLFVFRTDGLETSAFLLNGKGVGPQMPTDVTIIAVTMITLHCPSYRRIVTKGSTCRHHQCFDYENFMEIRPSWRCPISCPDLRLDQNVTDVMIKADGSWKA
>gnl|onekp|EAAA_scaffold_2011528 Marrubium_vulgare
FAIANEFPSLMKQVLQAAIMVLLSNLAKEIFEIMRFYPKLKVLLEVKTGFDASDFQISKLFVVQTDNIETSSFLLNGKGVGPQLPTVVTIIAVAFVSLNCPSFRRIKTKGHSCKHIQCFDFDNYLDITPSWRCPVCFSDIRIDQNVSNIIISSDGSWTA
>gnl|onekp|PHCE_scaffold_2011120 Prunella_vulgaris
YSIANELAYVIKQVLQACIMVLLINLANKVSAVLRFYPRLRVFLEVKPGFDASDFHLLMLLVVQTDNIETSSFLVNGKAVGPQVPTVVKIIIVAFISLNCPSLKRIKTKGISCKHIQCFDFSDYVDIRPSWRCPVCFSDIRIDQ---DIIVNSDGSWNA
>gnl|onekp|BEFC_scaffold_2016412 Manilkara_zapota
--------------LQAAIMVLLLALANEITTIMRFYPRMKAFLEVKPGYGTIDFHISRLFVAQVDNLETSSFLINGKGVGPQLPTVVMIIIVAYISLICPSLRPIKTKGHSCKHHQCFDFDNFVDIRPSWRCPVCYIDIRIDQNVTDVIILADGSWQA
>gnl|onekp|EPRK_scaffold_2000844 Papaver_setigerum
YAVANEMPILFKQVLQAAIMLLLLKLTNEISKIMRYYPRMKASLEIKPGYGATDFDIPKLFVARMDNTETSSFLLNGRGVGPQFPTNVTFVAVVVISINCPSLKHIKTKGHLCKHHQCFDYDNFVEIRPSWRCPVCYTDIRIDQGVTEVIISTDGSFQP
>gnl|onekp|IKFD_scaffold_2001767 Quassia_amara
YGVANILPALVKQILQAATTVLLLTLANKVSTIMRFYPLMKASLEVERGHGAVDFHISKLLVAQTDIIETSAFLINGRGVGPLLPTDVSVIVVAFISLNCPSYTRIKTKGHSCKHHQCFDFSNFIKIRPSWRCPVCYTDIRVDQNVTVVIISADGSWKA
>gnl|onekp|HANM_scaffold_2000282 Pholisma_arenarium
YAIANELPLLLKQVLQAAVLVLLCNLANEISTVMRFYPIMKATLEIRPGYGTHDFQISKLFAVQMDNIETSSILLNGKGVRPQIPTPVYIIVIAFISLNCPSFSRMKVKGHMCKHLQCFDYENYVEIRPSWRCPVCFTDLRIDQN----IISSDGSWKA
>gnl|onekp|DKFZ_scaffold_2000856 Mertensia_paniculata
YAVANELPLLLKQVLQAAILVLLCILADEISTIMRYYPRMKAFLELTPGYGTHDFQITKLFVAQADNMETPSFLLNGKGVGPQMPTPVNIIVIAFISLNCPSFKRIDVKGHMCKHRQCFDYHNYMEIRPSWRCPVCFTDLRIDQTVSDVMISSDGSWSA
>gnl|onekp|DCCI_scaffold_2084286 Calceolaria_pinifolia
FSITYELPPLLKQLLLAKIMLLLINLTTEISEIMRFYPRMKVSLEIKPGSEARDFQITKLFVVQTDNIETSSFLLNGFGVGPQLPTALAFVAVAFVSLNCPSFKRIKTKGHSCKHNQCFDIDNYVDIRPSWRCPVCFTDIRIDQNVNGVTLSSDGSWSP
>gnl|onekp|FPYZ_scaffold_2037658 Papaver_somniferum
YAVANEMPILFKQVLQAAIMLLLLKLTNEISKIMRYYPQMKASLEIKPGYGATDFDIPKLFVARMDNTETSSFLLNGRGVGPQFPTNVTFVAVVVISINCPSLKHIKTKGHLCKHHQCFDYDNFVEIRPSWRCPVCYTDIRIDQGVTEVIISTDGSFQP
>gnl|onekp|FWCQ_scaffold_2007563 Garcinia_oblongiflolia
---------LLKQILQAAVMVLLFIIANEIPTVMRFYPLMKASLEIKPGYGASDFHISK--------TETSAFLLNGKGVGPQMPTNVTIVAIAFISLNCPSYTRIRTKGQSCKHHQCFDFRNFVDIRPSWRCPCCYTDIRVDQNVNDVIISTDGSWKA
>gnl|onekp|NVSO_scaffold_2006697 Flaveria_palmeri
YAVSNDLPYLLKQVSQAAIMVLLFALSDEISMIMRFYPGMKSFVETKPGYDSTDLHISK-------NIETSSFLLNGEGVGPQMPTHVTIIVIAFISLKCPSFSRIKIKGHLC----CFDFNNYVELRPQWRCPVCFHDIRIDQDVSYVKISGDGSWEA
>gnl|onekp|MHGD_scaffold_2076016 Microcachrys_tetragona
SAVAYDLPHLLKQVLQPAIMVLLLTMSKEISTIIRFYPRLSVSLEAKPGYEVTDFHIAKLFVARTDNLETSTFLLNGKGVGPQMPTDVTIIAVTVITLHCPSYCRIVTKGSMCRHHQCFDYENFMEIRPSWRCPITCPDLRIDQNVADVLIFADGSWKA
>gnl|onekp|FPYZ_scaffold_2133673 Papaver_somniferum
YAVANELPALFRQILQAAIMMVLLSRTNEVSKILRFYPWMKAYLEVKPGFGALDFHVMKLFVAQTDNIDTSSFLLNGKGIGPQFPTNVTVIVIAFISLNCPSFRRLTTKGQLCKHHQCFDYGNYIKIRPSWRCPVMFTDLRIDQSVADVMISADGSWQP
>gnl|onekp|RSCE_scaffold_2060523 Wollemia_nobilis
SAVVYDLPQLVKQVLQPAIMVLLLAMSKEISTVIRFYPLLSVSLEAKPGYEVTDFHIAKLFVARTDNLETSAFLLNGKGVGPQMPTDVTIIAITIVTLHCPSYRRIVTKGSMCRHHQCFDYENFMEIRPSWRCPISCPDLRLDQNVGDVLIFADGSWKV
>gnl|onekp|BMSE_scaffold_2015116 Senecio_rowleyanus
YAVSNDLPYMLKQVSQAAIMVLLHALSDDISTIMRFYPGMKSFVESKPGYDSTDLHISKLFVAQTENTETSSFLLNGEGVGPQMPTPVTVIVIAFISLKCPSFSRIKIKGH--------DFNNYVGIRPLWRCPVCFHDIRIDQNVTYVKISADGSWET
>gnl|onekp|WQRD_scaffold_2000237 Galium_boreale
FAISNDLPSLLKQVLQAAIMVLLNKLAREIAEIMRFYPKMITFLEIKPGYGAKDFQISKLFVACTDSIETSAFLINGKEVGSQMPTNVTIILVALISLNCPSFKRIK-KGQSCKHFQCFDYDNYIAISPSWRCPCCFPEIRLDQNINNVIISSDGSWKA
>gnl|onekp|RNBN_scaffold_2043649 Mollugo_cerviana
------LPPILKKVVQAAIMVLLLALANEVTSIMRFYPRLKASLEVKPGYGTVDFHIAKLLVANKDNMESSSLLLNGKPVGPQLPTIVNLILIAFITLHCPSRQRIVTKGHLCKHYQCFDLSNYVEIRPSWRCPVCFTELRVDQHVSEVTISADGSWTA
>gnl|onekp|AKTA_scaffold_2048070 Atriplex_hortensis
YGLANKLPPVLKKVLQASIMVLLLTLADEVSTIIRYYPRFKASLEAEPGYGTVDFHISKLFVAMKDNTDTSSILLNGNAVGPQLPTIVNILSIALVSLNCPSKRRIKVKGNSCKHYQCFDFSNYVEIRPSWRCPVCFTDLRVDQNISEVILSVDGSWTA
>gnl|onekp|IDAU_scaffold_2043958 Oenothera_elata_hookeri
----------------------LIAYADEISTILRFYPQIKASLEVQSGYGAVDFLITKLFVARIDSLETSAFLLNGKGVGPQMPNNISVVSIALISLNCPSRTRIQVKGYSCKHPQCFDYSNYLGIRPSWRCPVCFTDLRIDQNVTDVLISADGSWKA
>gnl|onekp|IORZ_scaffold_2015042 Papaver_rhoeas
YAVANELPALFRQILQAAIMMVLLSRTNEVSKLLRFYPWMKAYLEVKPGFGALDFHVMKLFVAQTDNIDTSSFLLNGKGIGPQFPTNVTVIVIAFISLNCPSFRRLTTKGQLCKHHQCFDYGNYIKIRPSWRCPVTFTDLRIDQSVADVMISADGSWQP
>gnl|onekp|WYIG_scaffold_2035694 Dombeya_burgessiae
-----------------------------ILAVMRFYPFMKASLEAKPGYGAIDFHISKLFVAQKDNIETSAFLLNGKGVGPQMPTNVTIIVVAFISLKCPSRTRIRTKGLACKHLQCFDLNNYVDIRPSWRCAVCFADIRIDQDVSDVIISADGSWKV
>gnl|onekp|VSRH_scaffold_2002273 Abies_lasiocarpa
SAVVYELPQLVRQVLQPAIMVLLLTMSKEISGIIRFYPRLSVSLEAKPGYEVVDFHIAKLFIARTDNMETSAFLLNGRGVGPQMPTDVTIIAITIISLHCPSYRRIVTKGSMCRHHQCFDYENFMEIRPSWRCPISCPDMRIDQNASDVLISGDGSWKA
>gnl|onekp|CDFR_scaffold_2001628 Manoao_colensoi
SAVAYDLPHLLKQVLQPAIMVLLLTMSKEISTIIRFYPRLSVSLEAKSGYEVTDFHIAKLFVARTDNLETSAFLLNGKGVGPQMPTDVTMIAVTIITLHCPSYRRIVTKGSMCRHHQCFDYENFMEIRPSWRCPISCPDLRIDQNVADALIFADGSWKA
>gnl|onekp|CDFR_scaffold_2001627 Manoao_colensoi
SAVAYDLPHLLKQVLQPAIMVLLLTMSKEISTIIRFYPRLSVSLEAKSGYEVTDFHIAKLFVARTDNLETSAFLLNGKGVGPQMPTDVTMIAVTIITLHCPSYRRIVTKGSMCRHHQCFDYENFMEIRPSWRCPISCPDLRIDQNVADALIFADGSWKA
>gnl|onekp|CKKR_scaffold_2002225 Astilbe_chinensis
YAVANELPILLKKILQAAIMVLLLTLANEVSNVMRFCPQMKASLEVN-GLGT---HIWKLFVAQTDSVETSSFLLNGKGVRPQIPTDVTLIVIASISLNCPSCKRIKTKGQSCKHLQSFDVDNFLKLTLSWRCPTCYLDIRIDQKVADVIIFEDGSWKA
>gnl|onekp|VYLQ_scaffold_2053521 Cassytha_filiformis
NAVIYDMPLVIKQVLQSAIMLLLLALANEVSTIIRFYPRIRASFEAKPGYHIYDFLISMLFVIQTDNMETSSFMLNGKGVGPQLPTDVNVISIAYISLNCPSFKRIHTKGRLCKHHQCFDYENFLEIKPSWRCPVCFTELRIDQDVTDVLVSADGSWKV
>gnl|onekp|IHPC_scaffold_2011967 Platycodon_grandiflorus
-----DLPLLLKQVLQAAFMVLLLMMAKEIHKIMRFYPKMKASFDVKPGYRH-DFHISKLFVARTDDPDTSSFLVNTMGVGPQLPTNVTIIAIAIISLNCPSLRRLRTKGHLCKHRQCFDFNNYLKIRPTWRCPVCFPDIRIDRNVVDVVISADGSWKP
>gnl|onekp|QNGJ_scaffold_2013234 Cupressus_dupreziana
SAVVYDLPQLVKQVLQPAIMVLLLTMSKEISSIIRFYPRLSVSLEVKKGYEVTDFHIAKLFVVRTDDLETSAFLLNGKGVGPQLPTDVTLIAITVITLHCPSYSRIVTKGATCRHHQCFDYENFMEIRPSWRCPISCPDLRLDQNVTDVMIKADGSWKA
>gnl|onekp|IOVS_scaffold_2016312 Pseudotsuga_menziesii
SAVIYELPQLVRQVLQPAIMVLLLTMSKEISGIIRFYPRLSVSLEAKPGYEVVDFHIVKLFVARTDNMETSAFLLNGKGVGPQMPTDVTIIAITIISLHCPSYRRIVTKGSMCRHHQCFDYENFMEIRPSWRCPISCPDLRIDQNASDVLISGDGSWKA
>gnl|onekp|STDO_scaffold_2009504 Papaver_setigerum
YAVANELPALFRQILQAAIMMVLLSRTNEVSKILRFYPWMKAYLEVKPGFGALDFHVMKLFVAQTDNIDTSSFLLNGKGIGPQFPTNVTVIVIAFISLNCPSFRRLTTKGQLCKHHQCFDYGNYIKIRPSWRCPVTFTDLRIDQSVADVMISADGSWQP
>gnl|onekp|ZHEE_scaffold_2042565 Ziziphus_jujuba
YAVEHNLPLVLKQIFRPVIFVLLFRLAIEISTIMRFYPRMKTYIEAKPGYEASDFHIPKLFVAHTDKLETSAFLINGKGVGPQMPTDVTIIVVAFISLNCPSFTRMKTKGRLCKHHQCFDFSNFIDIRPSWRCP-------------------------
>gnl|onekp|MAQO_scaffold_2119510 Gomortega_keule
------LPSVIKQVLQSAIMLLLLTLAKEISKIIRFYPRMKVAFEAKPGYEVSDFLIHKLFVAQTDNIETSSFMLNGNGVGPQLPTDVTVIVLAYISLNCPSYKRIKTKGHLCRHHQCFDYDNFLEIKPSWRCPVCFTDLCIDQDVADVLISADGSWKV
>gnl|onekp|PTLU_scaffold_2002705 Staphylea_trifolia
YAIANKLPLLLKQILRAAIMVLLFTLVKKISEIMRFYPFMKAFREIKPGYGAIDFHISKLFIAEADNIEIPAFLLNGKGVGPQIPTNVTIVAVAFISLNCPSYTRIKT---------------------------------------------------
>gnl|onekp|WHHY_scaffold_2021327 Boerhavia_cf._spiderwort
------LPLVLKQVMQAAVMVLLLALANEVSTIMRYYPQLKASLEIKPGYGTVDFHISKLFVALKDNIDTSTLLLNGKGVGPQLPTIVNIILISFISLNCPSYRRIKTKGHLCKHYQCFDFCNYVEIRPSWRCPVCFTDIRVDQNVSEVMISADGSWTP
>gnl|onekp|NVSO_scaffold_2006698 Flaveria_palmeri
YAVSNDLPYLLKQVSQAAIMVLLFALSDEISMIMRFYPGMKSFVETKPGYDSTDLHISKELLLQNNNIETSSFLLNGEGVGPQMPTHVTIIVIAFISLKCPSFSRIKIKGHLC----CFDFNNYVELRPQWRCPVCFHDIRIDQDVSYVKISGDGSWQA
>gnl|onekp|AQGE_scaffold_2007339 Humulus_lupulus
-----DLSTLVKQILQAMIMVVLYTLANEVATVMRFYPQLKVSLDVKPGYGIMDFHILKLFVAQVDNVETSALIVNGRGVGPQMPTNVTVIVVAFISLNCPSYTRISTK-HSCKHLQCFDFSNFINIRPSWR---------------------------
>gnl|onekp|IIOL_scaffold_2080107 Pinus_parviflora
SAVVYELPQLVRQVLQPAIMVLLLTMSKEISGIIRFYPRLSVSLEAKPGYEVVDFHIAKLFIARTDNMETSAFLLNGRGVGPQMPTDVTIIAITIISLHCPSYRRIVTKGSMCRHHQCFDYENFMEIRPSWRCPISCPDLRIDQNASDVLISGDGSWKA
>gnl|onekp|PTBJ_scaffold_2019510 Plantago_virginica
YAFANELPSLLSQILQCAIMTLVMKLVNEISTIMRFYPRQKAFADAKPGYGASDFQILKLFVVQTDSVETSSFLLNGKPVGPQIPTVMRIIAMALISLNCPSFTRIQTKGHLCKHIQCFDFDNYVDMCPSWRCPVCFTDLRIDQNINHIIVSSDGTWQN
>gnl|onekp|TMWO_scaffold_2003175 Papaver_bracteatum
YAVANELPALFRQILQAAIMMLLLSRTNEVSKILRFYPWMKAYLEVKPGFGALDFHVMKLFVAQTDNIDTSSFLLNGKGIGPQFPTNVTVIVVAFISLNCPSFRRLTTKGGLCKHHQCFDYGNYIKIRPSWRCPVSFTDLRIDQSVADVMISADGSWQP
>gnl|onekp|RXEN_scaffold_2012409 Polycarpaea_repens
YGVANKLAPVLKQVLQSAIMVLLLALADELSNVMRYYPQYKASLEVKPGYGTVDFHISKLLVAMRNNFETSSIILNGRPVGPQAPTVVNILVLAAISLNCPSYKRIKTKGYHCKHYQCFDLSNYIEIRPSWRCPVCFTDIRVDRDVSEVTISADGAWTA
>gnl|onekp|LELS_scaffold_2018379 Haemaria_discolor
FSLTLHLPPLVKKVLQSAIMMVLLCMVDEISKIMRFYPGMMVSFEAKPGYDVSDFHFPKLIVVKTENLEISSFLVNGKGVGPQFPTDISLIAVAYMKLSCPSFGRIKTKGHLCKHHQCFDYDNFLEMRPNWRCPVCILDLRIDRDVTEVVIHADGSWNV
>gnl|onekp|NRXL_scaffold_2011918 Metasequoia_glyptostroboides
SAVVYDLPQLVKQVLQPAIMVLLLTMSKEISSIIRFYPRLSVSLEVKSGYEVTDFHIAKLFVARTDGLETSAFLLNGKGVGPQMPTDVTIIAITMITLHCPSYRRIVTKGSTCRHHQCFDYENFMEIRPSWRCPISCPDLRLDQNVTDVMIKADGSWKA
>gnl|onekp|HBGV_scaffold_2049252 Sequoia_sempervirens
SAVVYDLPQLVKQVLQPAIMVLLLTMSKEISSIIRFYPRLSVSLEVKSGYEVTDFHIAKLFVVRTDALETSAFLLNGKGVGPQMPTDVTIIAITMITLHCPSYRRIATKGSTCRHHQCFDYENFMEIRPSWRCPISCPDLRLDQNVTDVMIKADGSWKA
>gnl|onekp|JBND_scaffold_2073554 Pinus_ponderosa
SAVVYELPQLVRQVLQPAIMVLLLTMSKEISGIIRFYPRLSVSLEAKPGYEVVDFHIAKLFIARTDNMETSAFLLNGRGVGPQMPTDVTIIAMTIISLHCPSYRRIVTKGSMCRHHQCFDYENFMEIRPSWRCPISCPDLRIDQNASDVLISGDGSWKA
>gnl|onekp|SMUR_scaffold_2011869 Lennoa_madreporoides
-----ELPSLLKQVLQAAVLVLLRILANEISTVMRFYPIIKATLEIQPGYGTHDFQISKLFAVQMDNIETSSILLNGKGVGPQIPTPVYIIVIAFISLNCPSFSRMRVKGHMCKHLQCFDYENYVEIRPSWRCPVCFTDLRIDQNVNSVIISSDGSWKA
>gnl|onekp|PTFA_scaffold_2005947 Jacquinia_sp
----------------------LLALADEISTIMRFCPSLKSLLEVKSGYGTADFHIPKLFVARTDNIETSSFLINGKGVGPQLPTIVTVIAIAYISLNCPSFQRIRTKGYSCKHLQCFDFDNFVGMRPSWRCPVSYVDIRIDRGVAEVIISADGSWKP
>gnl|onekp|ABSS_scaffold_2013235 Sassafras_albidum
YAVTHDLPSLIKQVLQSVIMLLLLTLTDEISK---------ISFEAKPGYEVSDFLINKLFVAQTDNIETSSFMLNGKGVGPQLPTDVTIIIIAYISLNCPSYKRINTKGHLCRHHQCFDHNNFLEIKPSWRCPVCFTDLRVDQDVADVLISADGSWTV
>gnl|onekp|XIRK_scaffold_2066162 Athrotaxis_cupressoides
SAVVYDLPQLVKQVLQPAIMVLLLTMSKEISSIIRFYPRLSVSLEVKQGYEVTDFHIAKLFVVRTDCLETSAFLLNGKGVGPQMPTDVTIIAVTVITLHCPSYRRIVTKGSTCRHHQCFDYENFMEIRPSWRCPISCPDLRLDQNVTDVMIKADGSWKA
>gnl|onekp|MFTM_scaffold_2011440 Pinus_jeffreyi
SAVVYELPQLVRQVLQPAIMVLLLTMSKEISGIIRFYPRLSVSLEAKPGYEVVDFHIAKLFIARTDNMETSAFLLNGRGVGPQMPTDVTIIAMTIISLHCPSYRRIVTKGSMCRHHQCFDYENFMEIRPSWRCPISCPDLRIDQNASDVLISGDGSWKA
>gnl|onekp|AUDE_scaffold_2012608 Widdringtonia_cedarbergensis
SAVVYDLPQLVKQVLQPAIMVLLLTMSKEISSVIRYYPRLSISHEVKTGYEVTDFHIAKLFVVRTDGLETSGFLLNGKGVGPQMPTDVTLIAVTMITLHCPSYCRIVTKGTTCRHHQCFDYENFMDIRPSWRCPISCPDLRLDQNVTDVMIKADGSWKA
>gnl|onekp|JCLQ_scaffold_2042676 Apocynum_androsaemifolium
YAVANELPLLLKQVLLAAIMVLLCSLANQISTIMRFYPRFKVSLDVKPGFGARDFQISKLLVAQTDNIETSSFLLNGKGVGPQTPTSVTVMIVAVISLNCPSFKRIKTKGHSCKHL-------------------------------------------
>gnl|onekp|STDO_scaffold_2039993 Papaver_setigerum
YAVANEMPILFKQVLQAAIMLLLLKLTNEISKIMRYYPRMKASLEIKPGYGATDFDIPKLFVARMDNTETSSFLLNGRGVGPQFPTNVTFVAVVVISINCPSLKHIKTKGHLCKHHQCFDYDNFVEIRPSWRCPVCYTDIRIDQGVTEVIISTDGSFQP
>gnl|onekp|YYPE_scaffold_2071630 Austrocedrus_chilensis
SAVVYDLPQLVKQVLQPAIMVLLLTMSKEISSVIRYYPRLSVSLEVKPGYEVTDFHIAKLFVVRTDGLETSGFLLNGKGVGPQMPTDVTLIAVTMITLHCPSYCRIVTKGTTCRHHQCFDYENFMEIRPSWRCPISCPDLRLDQNVTDVMIKADGSWKA
>gnl|onekp|ZCDJ_scaffold_2012201 Acacia_argyrophylla
----------------------LLTIFDETSTIMRFYPKLKASLEIKPGYGVTDFHITKLFVAQIDNIETSAFLLNGKGVGPQMPTIVTLILVAYISLNCPSFTRLKTKGRSCKHYQCFDFDNFVKIRPSWRCPVCYADICLDRNVSEVVISADGSWKA
>gnl|onekp|ZCDJ_scaffold_2012202 Acacia_argyrophylla
----------------------LLTIFDETSTIMRFYPKLKASLEIKPGYGVTDFHITKLFVAQIDNIETSAFLLNGKGVGPQMPTIVTLILVAYISLNCPSFTRLKTKGRSCKHYQCFDFDNFVKIRPSWRCPVCYADICLDRNVSEVVISADGSWKA
>gnl|onekp|BFMT_scaffold_2016969 Argemone_mexicana
YAVAHELPSLLKQVLQAAIMMLLLNRANEMSKILRFYPWMKASLEVKPGFGAVDFHVLKLFVAQTDNVETSSFLLNGKAIGPQFPTNVTVIVVAFISLNCPSFRRITTKGHLCKHHQCFDYENFIKIRPSWRCPVCYVDLCIDQNVADVIILSDGSCKP
>gnl|onekp|GKCZ_scaffold_2077055 Diselma_archeri
SAVVYDLPQLVKQVLQPAIMVLLLTMSKEISSVIRYYPRLSVSHEVKPGYEVTDFHIAKLFVVRTDGLETSGFLLNGKGVGPQMPTDVTLIAVTMITLHCPSYRRIVTKGTTCRHHQCFDYENFMEIRPSWRCPISCPDLRLDQNVTDVMIKADGSWKA
>gnl|onekp|PCNH_scaffold_2004657 Psychotria_marginata
FAIANDLPILLKQVFLASVMVLLNNLAHEIAEIMRFYPKMKTFLEVKPGFGAKDFQISKLFVAQTDSTETSSFLLNGKGVGPQMPTYVTIIIVALISLNCPSISRIRTKGQSCKHFQCFDFHNYIDIRPSWRCPCSFTEIRIDQNVNDVIMSSDGSWKA
>gnl|onekp|YKZB_scaffold_2014810 Plantago_maritima
YALANELPSVLNQILQPTIMTLVMKLVNEISTIMRFYPRQKFCVNAEPGHGASDFQILKLFVVQTDNVETSSFLLNGKAVGPQMPTVVRIIAMALISLNCPSFTRIKTKGHLCNHIQCFDYDNYVDMCPSWRCPVCFTDLRIDQKVNDIIVNSDGSWKN
>gnl|onekp|VTUS_scaffold_2052122 Goodyera_pubescens
YSLTLHLPPLVKKVLQSAIMMVLLCMVDEISTIMRFYPGMMVSFEAKPGYDVSDFNFSKLIVVKTENLEISSFLINGKGVGPQFPTDISLIAVAYIKLTCPSFGRIKTKGHLCKHHQCFDYDNFLEMRPIWRCPVCIIDIRIDRDVAEVVIHADGSWNV
>gnl|onekp|FUMQ_scaffold_2021869 Nepeta_cataria
FSIANELPSLIKQVMQASIMVLLNNLTKKISTIMRFYPRLRVYLEVKPGFDASDFQISKLFTVHTNSIETSSFLLNGKGVGPQAPTIVTIMIVAFISLNCPSFKRIKTKGLSCKHIQCFDFDNYVDMRPSWRCPVCFSDLRIDQNVSDIIVSSDGSWNA
>gnl|onekp|CGDN_scaffold_2001322 Tetraclinis_sp
SAVVYDLPQLVKQVLQPAIMVLLLTMSKEISSIIRFYPRLSVSLEVKKGYEVTDFHIAKLFVVRTDDLETSAFLLNGKGVGPQLPTDVTLIVITVITLHCPSYRRIVTKGATCRHHQCFDYENFMEIRPSWRCPISCPDLRLDQNVTDVMIKADGSWKA
>gnl|onekp|GETL_scaffold_2015837 Pogostemon_sp
FAVANEFPSLLKQVLQAAIMVLLSNLSKEISTIMRFYPRMKVFLEVKTGYDASDFQISKLFVVQTDSIETSSFLLNGKAVGPQLPTVVTIIAVALVSLNCPSKRRIKTKGHSCKHIQCFDFDNYVDITPFWRCSTCFSDIRIDQNVSNIIISS------
>gnl|onekp|QUTB_scaffold_2014731 Aextoxicon_punctatum
YAVANDLPLLLKQVLQAAVMVLLLTLANEISKIMRFYPQMKASLEVKPGYGAADFNIPKLFVAQTDNMDTSSFLLNGKGVGPQLPTNVTIIVVASISLNCPSYRRIKTKGHLCKHRQCFDYDNFVEMRPSWRCPVCYPDIRIDLNVVDVIISPDKSWKA
>gnl|onekp|FRPM_scaffold_2059645 Calocedrus_decurrens
SAVVYDLPQLVKQVLQPAIMVLLLTMSKEISSIIRFYPRLSVSLEVKKGYEVTDFHIAKLFVVRIDDLETSAFLLNGKGVGPQLPTDVTLIAITMITLHCPSYRRIVTKGATCRHHQCFDYENFMEIRPSWRCPISCPDLRLDQNVTDVMIKADGSWKA
>gnl|onekp|KPUM_scaffold_2103110 Exacum_affine
YCIGYELLLLLKQMLLAGIMVLIHCLANELSSIMRFYPRLKAFLEVKPGFGAKDFGIPKLLVARTDNAETSSFLLNGRGVGPQMPTHVTTIVVAWISLNCPSFKRIKLKGHSCKHLQCFDFDNYMDIRPSWRCPVCFTDIRIDQNVNDVIISSDGSWKA
>gnl|onekp|XMVD_scaffold_2053207 Chelidonium_majus
--------------IQAEIMMLLLKLTNEISKIMRFYPRMMASLEIKPGYGVTDFKIAMLFVAQMDNIETSSFLLNGKGVGPQLPTNVTIVAVVFISLNCPSLTCIKTKGHLCKHHQCFDYDNFIEIRPSWRCPVSYTDIRIDQSAADVIISADGSWKH
>gnl|onekp|JZVE_scaffold_2042471 Parasitaxus_usta
SAVAYDLPYLLKQVLQPAIMVLLLTMSKEISTIVRFYPQLSVSLEAKSGYEVTDFHIAKLFVARTDNLETSAFLLNGKGVGPQMPTDVTMIAVTVITLHCPSYRRIVTKGTMCRHHQCFDYDNFMEIRPSWRCPISCPDLRIDQDVADVLIFADGSWKA
>gnl|onekp|JSVC_scaffold_2008252 Papaver_setigerum
YAVANELPALFRQILQAAIMMVLLSRTNEVSKILRFYPWMRAYLEVKPGFGALDFHVMKLFVAQTDNIDTSSFLLNGKGIGPQFPTNVTVIVIAFISLNCPSFRRLTTKGQLCKHHQCFDYGNYIKIRPSWRCPVTFTDLRIDQSVADVMISADGSWQP
>gnl|onekp|MVTX_scaffold_2001973 Papaver_rhoeas
YAVANELPALFRQILQAAIMMVLLSRTNEVSKLLRFYPWMKAYLEVKPGFGALDFHVMKLFVAQTDNIDTSSFLLNGKGIGPQFPTNVTVIVIAFISLNCPSFRRLTTKGQLCKHHQCFDYGNYIKIRPSWRCPVTFTDLRIDQSVADVMISADGSWQP
>gnl|onekp|MVTX_scaffold_2001971 Papaver_rhoeas
YAVANELPALFRQILQAAIMMVLLSRTNEVSKLLRFYPWMKAYLEVKPGFGALDFHVMKLFVAQTDNIDTSSFLLNGKGIGPQFPTNVTVIVIAFISLNCPSFRRLTTKGQLCKHHQCFDYGNYIKIRPSWRCPVTFTDLRIDQSVADVMISADGSWQP
>gnl|onekp|MVTX_scaffold_2001970 Papaver_rhoeas
YAVANELPALFRQILQAAIMMVLLSRTNEVSKLLRFYPWMKAYLEVKPGFGALDFHVMKLFVAQTDNIDTSSFLLNGKGIGPQFPTNVTVIVIAFISLNCPSFRRLTTKGQLCKHHQCFDYGNYIKIRPSWRCPVTFTDLRIDQSVADVMISADGSWQP
>gnl|onekp|GMAM_scaffold_2013580 Papaver_rhoeas
YAVANELPALFRQILQAAIMMVLLSRTNEVSKLLRFYPWMKAYLEVKPGFGALDFHVMKLFVAQTDNIDTSSFLLNGKGIGPQFPTNVTVIVIAFISLNCPSFRRLTTKGQLCKHHQCFDYGNYIKIRPSWRCPVTFTDLRIDQSVADVMISADGSW--
>gnl|onekp|FYUH_scaffold_2025567 Lavandula_angustifolia
-------PSLIKKVLQAAIMVLLSNLAKQVSTVMRFYPRLKVFLEVKPGFDASDFQISKLFVVQSDSIDTSSFLLNGKGVGPQVPTIVTIIIVAVISLNCPSFKRIKTKGHSCKHIQCFDFDNYVDIRPSWRCPLCFSDIRIDQNVSDIIVSSDGSWNA
>gnl|onekp|VGSX_scaffold_2074179 Retrophyllum_minus
SAVAYDLPNLLKQVLQPAIMVLLLTMSKEISTIIRFYPRLSVSLEAKPGYEVTDFHIAKLFVTRTDNLETSSFLLNGKGVGPQMPTDVTIIAVTIVTLHCPSYRRIVIKGSMCRHHQCFDYENFMEIRPSWRCPINCPDLRIDQNVADVLIFADGSWKA
>gnl|onekp|HOUF_scaffold_2109765 Cryptomeria_japonica
SAVVYDLPQLVKQVLQPAIMVLLLTMSKEISSIIRFYPRLSVSLEVKQGYEVTDFHIGKLLVVRADGLETSAFLLNGKGVGPQMPTDVTLIAITMITLHCPSYRRIVTKGATCRHHQCFDYENFMEIRPSWRCPISCPDLRLDQNVTDVMIKADGSWKA
>gnl|onekp|XQSG_scaffold_2012282 Microbiota_decussata
SAVVYDLPQLVKQVLQPAIMVLLLTMSKEISSIIRFYPRLSVSLEVKKGYEVTDFHIANFFVVRTDDLETSAFLLNGKGVGPQLPTDVTLIAVTVITLHCPSYRRIVTKGATCRHHQCFDYENFMEIRPSWRCPISCPDLRLDQNVTDVMIKADGSWKA
>gnl|onekp|CCHG_scaffold_2006201 Argemone_mexicana
YAVAHELPSLLKQVLQAAIMMLLLNRANEMSKILRFYPWMKASLEVKPGFGAVDFHVLKLFVAQTDNVETSSFLLNGKAIGPQFPTNVTVIVVAFISLNCPSFRRITTKGHLCKHHQCFDYENFIKIRPSWRCPVCYVDLCIDQNVADVIILSDGSCKP
>gnl|onekp|YBML_scaffold_2028735 Yucca_brevifolia
------------------IMVLLLNMTHEISKLIRFYPQFKTSLEAKPGYEVSDFQIPRLIAVRTDNLETSSFLVNGKGVGPQFPTDITLIALVFITLNCPSFRRIKTKGHLCKHHQCFDYDNFMEMKPSWRCPVSFIDLCIDRDVIDVVISSDGSWKA
>gnl|onekp|MIKW_scaffold_2028706 Papaver_somniferum
YAVANELPALFRQILQAAIMMVLLSRTNEVSKILRFYPWMKAYLEVKPGFGALDFHVMKLFVAQTDNIDTSSFLLNGKGIGPQFPTNVTVLVIALISLNCPSFRRLTTKGQLCKHHQCFDYGNYIKIRPSWRCPVTFTDLRIDQSVADVMISADGSWQP
>gnl|onekp|QZBA_scaffold_2010202 Papaver_rhoeas
-----------KQVLQAAIMLLLLKLTNEISKIMRYYPRMKASLEIKPGYGATDFDIPKLFVARMDNTETSSFLLNGRGVGPQFPTNVTFVAVVTISINCPSLKHIKTKGHLCKHHQCFDYDNFVEIRPSWRCPVCYTDIRIDQGVTEVIISTDGSFQP
>gnl|onekp|BDIW_scaffold_2009664 Atriplex_hortensis
YGLANKLPPVLKKVLQASIMVLLLTLADEVSTIIRYYPRFKASLEAEPGYGTVDFHISKLFVAMKDNTDTSSILLNGNAVGPQLPTIVNILSIALVSLNCPSKRRIKVKGNSCKHYQCFDFSNYVEIRPSWRCPVCFTDLRVDQNISEVILSVDGSWTA
>gnl|onekp|HILW_scaffold_2018626 Acmopyle_pancheri
SAVAFDLPHLLKQVLQPAIMVLLLTMSMEISTIIRFYPRLSVSLEAKPGYEVTDFHIAKLFVTRTDNLETSAFLLNGKGVGPQMPTDVTMIAVTIVTLHCPSYRRIVTKGSMCRHHQCFDYENFMEIRPSWRCPINCPDLRLDQNVADVLIFADGSWKA
>gnl|onekp|DZLN_scaffold_2050184 Oenothera_picensis
----------------------LIAYADEISTILRFYPQIKASLEVQSGYGAVDFLITKLFVARIDSLETSAFLLNGKGVGPQMPNNISVVSIALISLNCPSRTRIQVKGYSCKHPQCFDYSNYLDIRPSWRCPVCFTDLRIDQNVTDVLISADGSWKA
>gnl|onekp|EPRK_scaffold_2010024 Papaver_setigerum
YAVANELPALFRQILQAAIMMVLLSRTNEVSKILRFYPWMRAYLEVKPGFGALDFHVMKLFVAQTDNIDTSSFLLNGKGIGPQFPTNVTVIVIAFISLNCPSFRRLTTKGQLCKHHQCFDYGNYIKIRPSWRCPVMFTDLRIDQSVADVMISADGSWQP
>gnl|onekp|ESYX_scaffold_2089440 Cunninghamia_lanceolata
SAVVYDLPQLVKQVLQPAIMVLLLTMSKEITSIIRFYPRLSVSLEVKPGYEVTDFHIANLFVARTDGLETSAFLLNGKGVGPQMPTDVTIIAVTMITLHCPSYRRIVTKGSTCRHHQCFDYENFMEIRPSWRCPISCPDLRLDQNVTDVMIKADGSWKA
>gnl|onekp|ZSNV_scaffold_2022418 Papaver_bracteatum
YAVANELPALFRQILQAAIMMLLLSRTNEVSKILRFYPWMKAYLEVKPGFGALDFHVMKLFVAQTDNIDTSSF-LNGKGIGPQFPTNVTVIVVAFISLNCPSFRRLTTKGKLCKHHQCFDYGNYIKIRPSWRCPVSFTDLRIDQSVADVMISADGSWQP
>gnl|onekp|QKMG_scaffold_2003760 Phoradendron_serotinum
----------------------LLNLANEISKIMRFYPQMRASLEAEPGYGAVDFHILKLFVAQTDDTETSSFLLNGRAVGPQIPTNVTIILIAFISLSCPSLRRIKTKGCSCKHLQCFDFRNFVDISPKWRCPVCYVDIRIDQNVADVIISADGSWEA
>gnl|onekp|DSXO_scaffold_2015046 Cryptomeria_japonica
SAVVYDLPQLVKQVLQPAIMVLLLTMSKEISSIIRFYPRLSVSLEVKQGYEVTDFHIGKLLVVRADGLETSAFLLNGKGVGPQMPTDVTLIAITMITLHCPSYRRIVTKGATCRHHQCFDYENFMEIRPSWRCPISCPDLRLDQNVTDVMIKADGSWKA
>gnl|onekp|XSSD_scaffold_2010978 Amaranthus_cruentus
YGLANKLPPVLKMVLQPAIMALLLTLADEVSTIIRYYPRYKASVEVEAGKGIVDFHISRLFVASKDNLNTSSILLNGIAVTPQLPTVVSIIIIAVVSLNCPSKTRITTKGNLCKHYQCFDLSNYVEMRPVWRCPVCFSDLRVDQNVSEVMISVDGSWTA
>gnl|onekp|XPBC_scaffold_2037460 Galphimia_gracilis
YAVANVLPSLIKQVIYSGIMVLLLALTNEISTVMRFYPLLKACFEVKPGYDAIDFYISKLFVVQTDSTDTSAFLLNGKGVGPQLPTNVTVIAVAFISLKCPSCTRIKTKGCKCRHLQCFDFRNYVTMRPSWRCPVCYPDIRIDLDVTDVIIFVDGSWKA
>gnl|onekp|FPLR_scaffold_2004991 Gylcine_soja
YALANELPLLVKQISQAAMMVLLVSIADEISTIMKFYPKFKASIEAQPGYGAVDFHITKLLVAQTDNIETPA-------VGAQVPTNVTVVLVAYISLNCPSFTRIKTKGHSCKHFQCFDFDNFINMRPSWRCPVCYADIRLDRNITEVIVFANGSWKA
>gnl|onekp|QFAE_scaffold_2005997 Sequoiadendron_giganteum
SAVVYDLPQLVKQVLQPAIMVLLLTMSKEISSIIRFYPRLSVSLEVKSGYEVTDFHIAKLFVVRTDGLETSAFLLNGKGVGPQMPTDVTIIAITMITLHCPSYRRIVTKGSTCRHHQCFDYENFMEIRPSWRCPISCPDLRLDQNVTDVMIKADGSWKA
>gnl|onekp|ZQWM_scaffold_2092588 Lagarostrobos_franklinii
SAVAYDLPQLLKQVLQPAIMVLLLTMSKEISTIIRFYPRLSVSLEAKSGYEVTDFHIAKLFVARTDNLETSAFLLNGKGVGPQMPTDVTMIAVTIITLHCPSYRRIVTKGSMCRHHQCFDYDNFMEIRPSWRCPISFPDLRIDQNVADALIFADGSWKA
>gnl|onekp|UYED_scaffold_2013830 Flaveria_sonorensis
YAVSNDLPYLLKQVSQAAIMVLLFALSDEISTIMRFYPGMKSFVETKPGYDSTDLHISKLFVAQTDNIETSSFLLNGEGVGPQMPTHVTIIVIAFISLKCPSLSRIKIKGHLCK---------------------------------------------
>gnl|onekp|FPLR_scaffold_2004990 Gylcine_soja
YALANELPLLVKQISQAAMMVLLVSIADEISTIMKFYPKFKASIEAQPGYGAVDFHITKLLVAQTDNIETPA-------VGAQVPTNVTVVLVAYISLNCPSFTRIKTKGHSCKHFQCFDFDNFINMRPSWRCPVCYADIRLDRNITEVIVFANGSWKA
>gnl|onekp|TMWO_scaffold_2133055 Papaver_bracteatum
YAVANEMPILFKQVLQAAIMLLLLKLTNEISKIMRYYPRMKASLEIKPGYGATDFDIPKLFVAQIDNTETSSFLLNGRGVGPQFPTNVTFVAVVVISINCPSLKHIKTKGHLCKHHQCFDYDNFVEIRPSWRCPVCYTDLRIDQGVTEVIISTDGSFQP
>gnl|onekp|VFYZ_scaffold_2011672 Thuja_plicata
SAVVYDLPQLVKQVLQPAIMVLLLTMSKEISSIIRFYPRLSVSLEVKPGYEVTDFHIGKLFVVRTDGLETSAFLLNGKGVGPQTPTDVTLIAVTMITLHCPSYRRIVTKGATCRHHQCFDYENFMEIRPSWRCPISCPDLRLDQNVTDVMIKADGSWKA
>gnl|onekp|ZYAX_scaffold_2015394 Taxus_cuspidata
SAVVYDLPQLVKQVLQPAIMVLLLIMSKEISSIIRFYPRLIVSFGIKAGYEVTDFHIAKLFVARTDGLETSAFLLNGKGVGPQMPTDVTIVAITIITLHCPSYRRIVTKGSMCRHHQCFDYENFMEIRPSWRCPISCPDLRLDQNVTDVMIKDDGSWKA
>gnl|onekp|EAVM_scaffold_2013548 Amelanchier_canadensis
------------------------------------YPMMKASLEVKSGYGALDFHISKLLVAQTDNIETSAFLLNGKGVGPQLPSVVTTIVVAFISLNCPSYTRIKTKGHFCKHLQCFDFSNYVNIRPSWRCPVCYLDLRVDQNVAEVIISMDGSWKA
>gnl|onekp|MZOB_scaffold_2015087 Heliotropium_mendocinum
FSIANELPSLMKQILQAPILVLLCGLASEISMIMRFYPRVKAFLEVKTGYGTHDFHISKLFVAEIENAEASSILLNGRGVGPQMPTPVSIVVVAFISLNCPSFSRIKIKGHTCKHL-----DNYVEIRPSWRCPVCYTDLRIDQNVKDVIISSDGSWKA
>gnl|onekp|XSZI_scaffold_2014355 Peperomia_fraseri
YAITHLLPTLVKQVVLSAVTVL-----NLVSQLIKFYPQLTVSIEAKAGYEISDFHIS-LLVAQKDNIESSSFMINGKGVGPQLPSDVTIIILAYISLNCPSFKRIRTKGHLCRHHQCFDYDNFVEMRPSWRCPVIFCDIRIDRDVDDVLISADGTW--
>gnl|onekp|WYAJ_scaffold_2015083 Cephalotaxus_harringtonia
SAVVYDLPQLVKQVLQPAIMVLLLTMSKEISSIIRFYPRLSVSLEVKPGYEVTDFHIAKLFVARTDSLETSAFLLNGKGVGPQMPTDVTIIAITIITLHCPSYRRIVTKGSMCRHHQCFDYENFMEIRPSWRCPISCPDLRLDQNVTDVMIKDDGSWKA
>gnl|onekp|GJTI_scaffold_2010572 Cephalotaxus_harringtonia
SAVVYDLPQLVKQVLQPAIMVLLLTMSKEISSIIRFYPRLSVSLEVKPGYEVTDFHIAKLFVARTDSLETSAFLLNGKGVGPQMPTDVTIIAITIITLHCPSYRRIVTKGSMCRHHQCFDYENFMEIRPSWRCPISCPDLRLDQNVTDVMIKDDGSWKA
>gnl|onekp|WHNV_scaffold_2009005 Micromeria_fruticosa
FSVVNELPSLIKQVMQASIMVLLSNLAKKILTVMRFFPKLRVFLEVKIGFDACGFHIPKVFVIQTDNIETSSFLLNGKGVGPQVPTVVTIMIVAFISLNCPSLKRIRTKGLSCKHIQCFDFDDYVDMRPSWRCPVCFTDIRIDQKVSDIIISSDGSWNA
>gnl|onekp|BUWV_scaffold_2055102 Platycladus_orientalis
SAVVYDLPQLVKQVLQPAIMVLLLTMSKEISSIIRFYPRLSMSLEVKKGYEVTDFHIANFFVVRTDDLETSAFLLNGKGVGPQLPTDVTLIAVTVITLHCPSYRRIVTKGATCRHHQCFDYENFMEIRPSWRCPISCPDLRLDQNVTDVMIKADGSWKA
>gnl|onekp|RLZU_scaffold_2009858 Oenothera_speciosa
----------------------LIAYADEISTILRFYPQMKASLEVQSGYGAVDFLITKLFVARIDSFETSAFLLNGKGVGPQMPNYLSVVSVAFISLNCPSRTRIQVKGYSCKHPQCFDYSNYLGIRPSWRCPVCFTDLRIDQNVTDVLISADGSWKA
>gnl|onekp|DHPO_scaffold_2008887 Eupomatia_bennettii
HAVSHDLPSLMKQVLQCAIMLLLLTMANEIANIMRFYPRMKISLKAQPGYDIADFHISKLFVAETDNMETSSFLLNGKAVGPQFPTDVTIIAIAFISVNCPSYKRIKTKGLLCRHHQGFDG--------------------------------------
>gnl|onekp|GAMH_scaffold_2058156 Tsuga_heterophylla
SAVVYELPQLVRQVLQPAIMVLLLTMSKEISGIIRFYPRLSVSLEAKPGYEVVDFHIGKLFIARTDNMETSAVLLNGRGVGPQMPTDVTIIAITIISLHCPSYRRIVTKGSMCRHHQCFDYENFMEIRPSWRCPISCPDLRIDQNASDVLISGDGSWKA
>gnl|onekp|EMAL_scaffold_2009796 Ehretia_acuminata
------LPLLLKQVLHAAVLVLLCNFASKISTIMRYYPKMKAFLEVKPGYGTRDFLISKLFVAQLDSTETSSLLLNGKGVGPQIPTTVYIIVIAFISLNCPSFTRMKVKGHMCKHLQCFDYENYVEIRPSWRCPVCFTDIRIDQNVNNVIISSDGSWKA
>gnl|onekp|ZSNV_scaffold_2007943 Papaver_bracteatum
YAVANEMPILFKQVLQAAIMLLLLKLTNEISKIMRYYPRMKASLEIKPGYGATDFDIPKLFVAQIDNTETSSFLLNGRGVGPQFPTNVTFVAVVVISINCPSLKHIKTKGHLCKHHQCFDYDNFVEIRPSWRCPVCYTDLRIDQGVTEVIISTDGSFQP
>gnl|onekp|EMIG_scaffold_2055197 Aerva_lanata
YSLAQMLPSVLKTVLQPAIMVLLLALADEVSTIMRYYPHFKASLEVKPGYETVDFHITKLFVAMKDNIDTSSILLNGNAVGPQPPTTVNVFILGLVSLNCPSKTRIKTKGHLCKHYQCFDFTTYVEMRPSWRCPVSFTDLRVDQKESEVIFSIDGSFKP
>gnl|onekp|EFMS_scaffold_2013788 Torreya_taxifolia
SAVVYDLPQLVKQVLQPAIMVLLLTMSKEISTIIRFYPRLSVSLEVKPGYEVTDFHIAKLFVARTDSFETSAFLLNGKGVGPQMPTDVTIIAVTIITLHCPSYRRIVTKGSMCRHHQCFDYENFMEIRPSWRCPISCPDLRLDQNVNDVMMKDDGSWKA
>gnl|onekp|IDGE_scaffold_2027531 Heliotropium_racemosum
-----SLP-LSCQIQQAPILVLLCALASEISMIMRFYPRVKAFLEVKIGYGTHDFHISK--------VETSSILLNGRGVGPQMPTPVSIVVVAFISLHCPSFSRIKIKGHTCKHLQCFDYENYVEIRPSWRCPVCYTDLRIDQNVKDVIISSDGSWKA
>gnl|onekp|WHNV_scaffold_2009004 Micromeria_fruticosa
FSVVNELPSLIKQVMQASIMVLLSNLAKKILTVMRFFPKLRVFLEVKIGFDACGFHIPKVFVIQTDNIETSSFLLNGKGVGPQVPTVVTIMIVAFISLNCPSLKRIRTKGLSCKHIQCFDFDDYVDMRPSWRCPVCFTDIRIDQKVSDIIISSDGSWNA
>gnl|onekp|CPKP_scaffold_2023338 Lophophora_williamsii
----------------------LLTLANEVSSIMRFYPRFKASLEVKPGYGTLDFHISKLFVAMKDNIDTSSILLNGRPVGPQFPTVVNIMLIAFISLNCPTYRRIKTKGQLCKHYQCFDFSNYVELRPSWRCPVCFTDLRVDQNVSEVIISSDGSWTA
>gnl|onekp|ECTD_scaffold_2029122 Gentiana_acaulis
FCVSNQLPLLLKQILLAAIMVLLHNLTNEISTIMRFYPKMKFVLEAKPGFGAKDFKISKLLVARTDDAETSAFLLNGKGVGPQMPTNVTIIVMALISLNCPSFKRIKTKGQSCKHHQCFDL---LGIKPSWRCPVCFTDIRIDQHVNDVIISSDGSWKA
>gnl|onekp|EWHG_scaffold_2012485 Oenothera_grandis
----------------------LIAYADEISTILRFYPQIKASLEVQSGYGAVDFLITKLFVARIDSLETSAFLLNGKGVGPQMPNNISVVSIALISLNCPSRTRIQVKGYSCKHPQCFDYSNYLGIRPSWRCPVCFTDLRIDQNVTDVLISADGSWKA
>gnl|onekp|ECSL_scaffold_2010296 Oenothera_filiformis
----------------------LIAYADEVSTILRFYPQMKASLEVQSGYGAVDFLITKLFVARIDSFETSAFLLNGKGVGPQMPNYLSVVSVAFISLNCPSRTRIQVKGYSCKHPQCFDYSNYFNIRPSWRCPVCFTDLRIDQNVTDVLISADGSWKA
>gnl|onekp|CJGZ_scaffold_2014044 Oenothera_nana
----------------------LIAYADEISTILRFYPQIKASLEVQSGYGAVDFLITKLFVARIDSLETSAFLLNGKGVGPQMPNNISVVSIALISLNCPSRTRIQVKGYSCKHPQCFDYSNYLDIRPSWRCPVCFTDLRIDQNVTDVLISADGSWKA
>gnl|onekp|XZME_scaffold_2020041 Drakea_elastica
CFLTHCLPPLVKKVFHSAIMMILLCMADEISKIMRYYPGMMISFEAKHGYDISDFYFPKLIVIKTENLESSSFLVNGKGVGPQFPTDISLIAIAYIQLCCPSFKRMKTKGHLCKHHQCFDYDNFLEMKPNWRCPVCITDLRIDQDVAEVVIRADGSWNV
>gnl|onekp|OWFC_scaffold_2011320 Halocarpus_bidwillii
SAVAYDLPHLLKQVLQPAIMVLLLAMSKEISTIIRFYPRLSVSLEAKSGYEVTDFHIAKLFVARTDNLETSAFLLNGKGVGPQMPTDVTMIAVTVITLHCPSYRRIVIKGSMCRHHQCFDYENFMEIRPSWRCPISCPDLRIDQNVADVLIFADGSWKA
>gnl|onekp|HBUQ_scaffold_2004518 Licania_michauxii
YALANELPILLKQVLQAAIMVLLCLLADETSMIMRFYPLMNASIEVKPGYGAIDFNISKLFVARTDNTETSAFLLNGKGVGPQIPTNVTMIAVAFVSLNCP----------------------------------------------------------
>gnl|onekp|AQFM_scaffold_2083378 Pseudolarix_amabilis
-----ELPQLVRQVLQPAIMVLLLTMSKEISGIIRFYPRLSVSLEAKPGYEVVDFHIAKLFIARTDNMETSAFLLNGRGVGPQIPTDVTIIAITIISLHCPSYRRIVTKGSMCRHHQCFDYENFMEIRPSWRCPISCPDLRIDQNASDVLISGDGSWKA
>gnl|onekp|RRID_scaffold_2012444 Papaver_bracteatum
YAVANEMPILFKQVLQAAIMLLLLKLTNEISKIMRYYPRMKASLEIKPGYGATDFDIPKLFVAQIDNTETSSFLLNGRGVGPQFPTNVTFVAVVVISINCPSLKHIKTKGHLCKHHQCFDYDNFVEIRPSWRCPVCYTDLRIDQGVTEVIISTDGSFQP
>gnl|onekp|JMJV_scaffold_2049472 Oenothera_gaura
----------------------LIAYADEVSTILRFYPQMKASLEVQSGYGAVDFLITKLFVARIDSFETSAFLLNGKGVGPQMPNYLSVVSVAFISLNCPSRTRIQVKGYSCKHPQCFDYSNYFNIRPSWRCPVCFTDLRIDQNVTDVLISADGSWKA
>gnl|onekp|IAJW_scaffold_2020897 Amentotaxus_argotaenia
SAVVYDLPQLVKQVLQPAIMVLLLTMSKEISSIIRFYPRLSVSLEVKPGYEVTDFHIAKLFVARMDSLETSAFLLNGKGVGPQMPTDVTIIAVTIITLHCPSYRRIVTKGSMCRHHQCFDYENFMEIRPSWRCPISCPDLRLDQNVTDVMIMDDGSWKA
>gnl|onekp|JBYE_scaffold_2010957 Hedera_helix
HAIANELPQLLRQIILAPFMLLLLSLANEISKIMRFYPKLKASVEVKPGYGTVDFNILRIIVGRIDNMDTSSFLLNGKGVGPLLPTNITNIVVAITSLNCPSLSRMRTKGHLCKHPQCFDYDNFLEIRPFWRCPVCCPDIRIDQSIVDVIISTDGSWKA
>gnl|onekp|JBYE_scaffold_2010956 Hedera_helix
HAIANELPQLLRQIILAPFMLLLLSLANEISKIMRFYPKLKASVEVKPGYGTVDFNILRIIVGRIDNMDTSSFLLNGKGVGPLLPTNITNIVVAITSLNCPSLSRMRTKGHLCKHPQCFDYDNFLEIRPFWRCPVCCPDIRIDQSIVDVIISTDGSWKA
>gnl|onekp|MJHP_scaffold_2009338 Oenothera_grandiflora
----------------------LIAYADEISTILRFYPQIKASLEVQSGYGAVDFLITKLFVARIDSLETSAFLLNGKGVGPQMPNNISVVSIALISLNCPSRTRIQVKGYSCKHPQCFDYSNYLGIRPSWRCPVCFTDLRKH-NVTDVLISADGSWKA
>gnl|onekp|SMZF_scaffold_2008447 Argemone_mexicana
YAVAHELPSLLKQVLQAAIMMLLLNRANEMSKILRFYPWMKASLEVKPGFGAVDFHVLKLFVAQTDNVETSSFLLNGKAIGPQFPTNVTVIVVAFISLNCPSFRRITTKGHLCKHHQCFDYENFIKIRPSWRCPVCYVDLCIDQNVADVIILSDGSCKP
>gnl|onekp|OXGJ_scaffold_2011619 Glyptostrobus_pensilis
SAVVYDLPQLVKQVLQPAIMVLLLTMSKEISSIIRFYPRLSLSLEVKPGYEVTDFHIAKLLVVRTDGSETSSFLLNGKGVGPQMPTDVTLIAVTMITLHCPSYRRIATKGATCRHHQCFDYENFMEIRPSWRCPISCPDLRLDQNVTDVMIKADGSWKA
>gnl|onekp|UDHA_scaffold_2028261 Ceratocapnos_vesicaria
----------------------LLTLANEISKVLRFYPQMKTSTEVKPGFGALDFHIPKLFVAQTDNLEASSFLLNGKGVGPQCPTNVTIIAIAFISLNCPSLRRIITKGHLCKHHQCFDYENFIRIRPYWRCPVCCSDIRIDQNVSDVIIAANGSWKA
>gnl|onekp|GDZS_scaffold_2025711 Byblis_gigantea
YATVHELPPLVKQVVQAAIMVLISNLAKEISIIMRFYPRLKTFLEAKPGFDASDIHITKLFVVQSDNIETSSFLLNGNVMGPRVPT-ILIIAVASVSLNCPSFKRIKTKGHSCKHIQCFDFENYVDIIPSWRCPVCFTDIRTDRNVCKITFSADGSWDA
>gnl|onekp|ERWT_scaffold_2041235 Ipomoea_coccinea
-AIATELPSLLRQVVQAAVMVLLCHLANELSMIMRFFPLLKAFLEVKPGYSTNDFHVLKLLVAQVDNTETSSFLLNGKGVGPQTPTIVSIVAVAFISLNCPSFKRIKTKGQSCKHLQCFDYQNYIE---------------------------------
>gnl|onekp|ETCJ_scaffold_2065142 Pilgerodendron_uviferum
SAVVYDLPQLVKQVLQPAIMVLLLTMSKEISTVIRYYPQLSVSLEVKAGYEVTDFHIGK----RTDGLETSGFLLNGKGVGPQMPTDVTLIAVTMITLHCPSYRRIVTKGITCRHHQCFDYENFMDIRPSWRCPISCPDLRLDQNVTDVMIKADGSWKA
>gnl|onekp|GBVZ_scaffold_2078187 Thalictrum_thalictroides
-----------------------------IPNILRFFPRMKASLEIKPGFGAIDFHILRLFVVQTDNIMTSSFLLNGKGVGPQLPTNVTIIAIAFISLNCPSFTRIKTKGQLCKHRQCFDFENYVQIRPSWRCPVCFLDIRIDQNVTDVIVSADGSWKP
>gnl|onekp|PUCW_scaffold_2005497 Agastache_rugosa
FSIANELPSLVKEVMQASIMVLLSNLAKKISTVMRFYPRLIVFLEVKPGFDASDFQISKLLVVQTDSIETSSFLLNGKGVGPQVPTVVTVMIVAFISLNCPSFK----KGLSCKHIQCFDFDNYVDMRPSWRCPVCFSDIRVDQNANDIIVSSDGSWNA
>gnl|onekp|FAMO_scaffold_2004077 Conopholis_americana
----------------------LSNLVKEISTIMRFYPRMKAFLDVKPGYDAKDFQISKLFVVQTDNIEISSFLLNGSGVGPQIPTIVSYITVAFISLNCPSFKKIKTKGHSCKHIQCFDFDNYVDIRPSWRCPVCFTDIRIDQNVSDVLISSDGSWNA
>gnl|onekp|FCEL_scaffold_2023008 Phormium_tenax
----------------------LLSMTNEVLKLVRFYPELKVSLEAKPGYEISDFQIPRLIVVQTDNLETSSFMVNGKGVGPQFPTDITLIAIAFITLNCPSFRRIKTKGHLCKHHQCFDYDNFMEMRPSWRCPVSFIGLRIDQDVVDVIISAEGSWRA
>gnl|onekp|TVSH_scaffold_2015490 Bituminaria_bituminosa
----------------------LVTIANEISTIMKFYPKIKALIEAQPGYGAVDFHITKLLVAQTDNIDTSAFLLNGKGVGPQMPTNVTVVLVAYISLNCPSFTRIKTKGHSCKHFQCFDFDNFINMRPSWRCPVCYADIRLDRNITEVIVLANGSWKA
>gnl|onekp|EQDA_scaffold_2011275 Salvia_spp
FSIGNELPSLIKRVMQAAIMVLLSSLAKEISMVMRFYPRLRLFLEVKPGFDASDFQITKLLVVQTDNIETSSFLLNGKGVGPQVPTVVTIMIVAFISLNCPSFRR---KGLSCKHLQCFDFDNYVDIRPSWRCPVCFSDIRIDQNVIDIIVSSDGSWNA
>gnl|onekp|BQEQ_scaffold_2010424 Psychotria_ipecacuanha
----------------------MNNLAHEISEIMRFYPKMKTFLEVKPGYGAKDFQISKLFVVQTDSTETSSFLLNGKGVGPQMPTNATIIVVALISLNCPSFIRIRTKGQSCKHFQCFDFHNYLDIRPSWRCPCCFTDIRIDQNVNDVIISSDGSWKA
>gnl|onekp|JOPH_scaffold_2056362 Psychotria_ipecacuanha
----------------------MNNLAHEISEIMRFYPKMKTFLEVKPGYGAKDFQISKLFVVQTDSTETSSFLLNGKGVGPQMPTNATIIVVALISLNCPSFIRIRTKGQSCKHFQCFDFHNYLDIRPSWRCPCCFTDIRIDQNVNDVIISSDGSWKA
>gnl|onekp|FHST_scaffold_2065596 Taxodium_distichum
SAVVYDLPQLVKQVLQPAIMVLLLTMSKEISSIIRFYPRLSLSLEVKPGYEVTDFHIAKLLVVRTDGSETSAFLLNGKGVGPQMPTDVTLIAVTMITLHCPSYRRILTKGATCRHHQCFDYENFMEIRPSWRCPISCPDLRLDQNVTDVMIKADGSWKA
>gnl|onekp|AJFN_scaffold_2003760 Mydocarpus_sp
YAITNELPKFLQQIVLTPFMMLLLSLANEISKIMRYYPKLKASVEVKPGYGTVDFSISRIIVARVDNMDTSSFLLNGKGVRPLLPTDVTIILVAITSLNCPSQSRMQNKGHLCKHSQCFDYDNFLEIRPFWRCPVCCPDIRVDQSVVHVIISKDGSWKA
>gnl|onekp|DZQM_scaffold_2015544 Pinus_radiata
-----ELPQLVRQVLQPAIMVLLLTMSKEISGIIRFYPRLSVSLEAKPGYEVVDFHIAKLFIARTDNMETSAFLLNGRGVGPQMPTDVTIIAMTIISLHCPSYRRIVTKGSMCRHHQCFDYENFMEIRPSWRCPISCPDLRIDQNASDVLISGDGSWKA
>gnl|onekp|XFJG_scaffold_2001305 Maianthemum_canadense
----------------------LLKMANEISKLVRFYPQFIASFEAKPGYEISDFQIAR----QTDNLETSSFLVNGKGVGPQFPTDITLIALAFITLNCPSFRRIKTKGHLCKHHQCFDYDNFMVMKPAWRCPVGFIDLRIDQDVINVVISADGSWK-
>gnl|onekp|ICUS_scaffold_2014796 Oenothera_laciniata
-----------------------------ISTILRFYPQIKASLEVQSGYGAVDFLITKLFVARIDSLETSAFLLNGKGVGPQMPNNISVVSIALISLNCPSRTRIQVKGYSCKHPQCFDYSNYLGIRPSWRCPVCFTDLRIDQNVTDVLISADGSWKA
>gnl|onekp|TEZA_scaffold_2015690 Solidago_canadensis
--------------------VLLHVLSDEISTIMRFYPGMKSVLETTPGYDSTDLHISKLFVAQSDNFETSSFLLNGEGVGPQMPTPVTIVAIAFISLKCPSFSRIKIKGHSCKHLQCFDFNNYVGIRPHWRCPVCFHDIRIDQEISYVKISADGSWEP
>gnl|onekp|VGVI_scaffold_2012517 Dendropemon_caribaeus
-------------------MVLLLTLANEVSKIMRFYPQMKACQKVKPGFGAIDFHITKLFVAQTENIETSSFLLNGKALGPQLPSTITVIVIACISLNCPSFTRIKTKGCSCKHFQCVDFENYLEIRPSWRCPVCYTDIRVDQGVSVVIISSDGSWKA
>gnl|onekp|EPVF_scaffold_2007270 Atriplex_prostrata
-----------KKVLQASIMVLLMTLADEVSTIMRYYPRFKASLEAEPGYGTVDFHISKLFVAMKDNIDTSSILLNGNAVGPQLPTIVNILSIALVSLNCPSKRRIKVKGNSCKHYQCFDFSNYVEIRPSWRCPVCFTDLRVDQNIPEVILSVDGSWTA
>gnl|onekp|SXCE_scaffold_2005639 Physocarpus_opulifolius
-----------------------------VDTIMRYYPLLKASLEVKPGYGAVDFHISKLFVAQTDNIDTSAFLLNGKGVGPQMPSVVTIIVIAFISLNCPSFTRI--KGHLCKHLQCFDFSNFVGIRPSWRCPVCYLDIRVDQNVAEVIISMDGSWKA
>gnl|onekp|TJES_scaffold_2014219 Spergularia_media
---------VLKQVLQSAIMVLLLALADELSSVMRYFPQYKASLEVKPGYGTVDFYITKLLVAMKDNIETSSILLNGRPVGPQAPT-LNILVIAAISLNCPSYRRIQIKGHQCKHYQCFDLSNYVEIRPSWRCPVGYTDLRVDQNVSEVTIHADGSWKV
>gnl|onekp|FXJC_scaffold_2006044 Oenothera_rosea
-----------------------------ISTILRFYPQMKASLEVQSGYGAVDFLITKLFVARIDSFETSAFLLNGKGVGPQMPNYLSVVSVAFISLNCPSRTRIQVKGYSCKHPQCFDYSNYLGIRPSWRCPVCFTDLRIDQNVTDVLISADGSWKA
>gnl|onekp|FXJC_scaffold_2006043 Oenothera_rosea
-----------------------------ISTILRFYPQMKASLEVQSGYGAVDFLITKLFVARIDSFETSAFLLNGKGVGPQMPNYLSVVSVAFISLNCPSRTRIQVKGYSCKHPQCFDYSNYLGIRPSWRCPVCFTDLRIDQNVTDVLISADGSWKA
>gnl|onekp|WMUK_scaffold_2010445 Schizolaena_sp
YAVANDLPQIFKQILQAAIMVLLLKLANEVSEIMRFYPLMRATVEAKPGYAAMDFHISKLFVAQMDNIETSAFLLNGRGVGPQMPTHVTIIVVAFISLSCP----------------------------------------------------------
>gnl|onekp|YGCX_scaffold_2018704 Geranium_maculatum
----------------------------------RFYPLMNASLEVKPGYGATDFSISKLFVAQKDDIETSAFLLNGKAVGPQLPTNVTIIVVAFISLNCPSYKRIKTKGLSCKHLQCFDFSNYVDIRPSWRCPVCYTDIRIDQNVEDVIIFVDGSWKA
>gnl|onekp|PUDI_scaffold_2001082 Daphne_geraldii
-----------------------------ISAVMRFYPLMEAFMEAKPGYNATDFHILKLFVVETDNIDTPAFLLNGKGIGPQMPTNVTLIIIAFISLNCPSRTRIQTKGHACKHLQCFDFDNYVDIRPSWRCPVCYNDIRIDQNVSAVIMTADGSWKA
>gnl|onekp|EMBR_scaffold_2000339 Ipomoea_pubescens
FAIANELPSLVKQVLQAANMVLLHHLANEIQTIMRFFPTLKVFLEVKPGYGVNDFCIPKLFVAQVDNMETSSFLHNGNVLGPQVPTVLSIILVARISLNCPSFKRIKTKGHSCKHLQCFDYENYVDIRPSWRCPVCFTDIRIDQNTTHVIISSDGSWKA
>gnl|onekp|NJKC_scaffold_2018617 Eschscholzia_californica
YAVANDLPGLLKQVLQAAIMMLLLNRANEMSEILRFYPWIKASVEVEPGFGALDFHITKLFVAQTDNIETSSFLLNGKGIGPQFPTNVTIIVIAFISLNCPSFRRIKTKGHLCK---------------------------------------------
>gnl|onekp|AREG_scaffold_2068951 Nothotsuga_longibracteata
-----ELPQLVRQVLQPAIMVLLLTMSKEISGIIRFYPRLSVSLEAKPGYEVVDFHIGKLFIARTDNMETSAVLLNGRGVGPQMPTDVTIIAITIISLHCPSYQRIVTKGSMCRHHQCFDYENFMEIRPSWRCPISCPDLRIDQNASDVLISGDGSWKA
>gnl|onekp|OQHZ_scaffold_2012453 Quillaja_saponaria
-----------------------------VSTIMRFYPYMRASLEVKPGCKTTDFNILKLFVAQTDSTETSAFLINGKGVGPQMPTNVTVILVAYISLNCPSCTRIKIKGHSCKHPQCFDFNNFIDISPSWRCPVCYSDIRIDRNVVEVIICADGSWKV
>gnl|onekp|WKSU_scaffold_2034668 Drimys_winteri
----------------------LLTLTNEISTIMRFYPRMKVSLEAKPGYEFADFYIPKLFVARKDYIETSSFVLNGNGVGPQFPTDVTIIMIAYISLNCPSYKRMKTKGHLCRHHQCFDYDNFMEIKPSWRCPTL--DIRIDQDVVDVFISADGSWQI
>gnl|onekp|TOXE_scaffold_2062980 Welwitschia_mirabilis
IAVAYDLPHLVKQVLQPAIMVLLLPMVKEISHVIRYYPRLKLSFEAKAGYDCVDVRMS-LFVARIDNLETSAFVINGKGVGPQMPTDISLIAVISISLNCPSYQRIVIKGSLCRHHQCFDYENFMEIRPSWRCPLTSQDLRIDQSISDILIHKDGSWKA
>gnl|onekp|WOBD_scaffold_2004707 Limonium_spectabile
FAISNSLPYIMKLVRQPAIMVLLLALVDQISQIIRFYPRLKVSLEVKAGFGAVDF----LLVAVKDNIETSNFLLNGKPVGPQPPTMVEVILLAFISLLCPSLVRIKTKGHMCRHHQCFDLTCYIQIRPSWRCPVCYTDIRIDQNIVEVILSEDGSWKA
>gnl|onekp|TVSH_scaffold_2015491 Bituminaria_bituminosa
----------------------LVTIANEISTIMKFYPKIKALIEAQPGYGAVDFHITKLLVAQTDNIDTSAFLLNGKGVGPQMPTNVTVVLVAYISLNCPSFTRIKTKGHSCKHFQCFDFDNFINMRPSWRCPVCYADIRLDRNITEVIVLANGSWKA
>gnl|onekp|XSNO_scaffold_2003477 Oenothera_rosea
----------------------------EISTILRFYPQMKASLEVQSGYGAVDFLITKLFVARIDSFETSAFLLNGKGVGPQMPNYLSVVSVAFISLNCPSRTRIQVKGYSCKHPQCFDYSNYLGIRPSWRCPVCFTDLRIDQNVTDVLISADGSWKA
>gnl|onekp|XSNO_scaffold_2003476 Oenothera_rosea
----------------------------EISTILRFYPQMKASLEVQSGYGAVDFLITKLFVARIDSFETSAFLLNGKGVGPQMPNYLSVVSVAFISLNCPSRTRIQVKGYSCKHPQCFDYSNYLGIRPSWRCPVCFTDLRIDQNVTDVLISADGSWKA
>gnl|onekp|HURS_scaffold_2006938 Mollugo_pentaphylla
YGIATKLPPVLRQVLPASIMVLLIALANE-SSIIRFYPLLKTSLEVEPGFGSSDFHISKLLVALKDNIETSSFMLNGKGVGPQLPTGVNVIIIAFISLNC----RIVTKGHLCRHYQCFDLSNYVVIRPSWRCPVCFTDIRVDKDVSEVMISADGTWQA
>gnl|onekp|CVDF_scaffold_2006426 Simmondsia_chinensis
----------------------LLGLANEVSKIMRFYPRLKASVEVEPGYAAVDFHISKLFVSQIDDIDTSSILLNGKPVGPQLPTSVNIILVAFISLNCPSYKRIKTKGQLCKHHQCFDFDNYVQIRPSWRCPVCYPDIRIDQIVSEVIIAADGSWDA
>gnl|onekp|XRCX_scaffold_2015110 Aster_tataricus
---------------LAAAMVLLLNLWNEISAVMRFYPGMKAFVEATPGYGAKDFHIPKLFVAQTDNTVTSSFLVNGKAVGPQIPTLVKIIVIAFVSLNCPSFKRIKTKGHLCKHLQCFDFNNYMDIRPSWRCPVCFTDIRIDQDVSHVKISAEGLWES
>gnl|onekp|WVWN_scaffold_2055814 Larix_speciosa
-----ELPQLVRQVLQPAIMVLLLTMSKEISGIIRFYPRLSVSLEAKPGYEVVDFHIVKLFIARTDNMETCAFLLNGKGVGPQMPTDVTIIAITIISLHCPSYRRIVTKGSTCRHHECFDYENFMEIRPTWRCPISCPDLRIDQNASDVLISGDGSWKA
>gnl|onekp|BSTR_scaffold_2026149 Chondropetalum_tectorum
YALSTRIPALLKKVLRTSLMVLISSMANEISTLIRFFPQLKVSLEAKMGYDIADFFIPRLFVVEKDNLETSSFLVNGKAVGPQFPTDITIVTVAFVLLNCPSRRRIKTKGKSCRHHQCFDWENYVEMKPSWRCPASYVDLRSDQDIVDVLIFADGSWKT
>gnl|onekp|JUWL_scaffold_2016762 Keteleeria_evelyniana
-----ELPQLVRQVLQPAIMVLLLTMSMEISGIIRFYPRLSVSLEAKPGYEVVDFHIAKLFIARTDNMETSAVLLNGRGVGPQMPTDVTIIAITIISLQC-SYRRIVTKGSMCRHHQCFDYENFMEIRPSWRCPISCPDLRIDQNASDVLISGDGSWKA
>gnl|onekp|BYPY_scaffold_2014968 Brocchinia_reducta
----------------------IFGMEKEISRIMRFYPRLRVSFEAKTGYDITDFQIQRLFVAQTDNLETSSFLINGKGVGPQFPTDITIIAIAFVSLNCPSFKRIKTKGHLCKHHQCFDLDNYLEMKPAWRCPASYHDLRIDRNSVDVVLFADGSWKM
>gnl|onekp|SALZ_scaffold_2017503 Pittosporum_resiniferum
YAITKEIPQFLQQIVLAPFMVLLLSLANELSKIMRFYPRLKASVEVKPGYGIVDFCISRIIVARTDDMDTSSFVLNGKGLGPLLPTNVTIIVVATTSLNCPSLTRMKTKGYLCKHAQCFDYDNFLELKPCWRCPVCFPDLRIDQSIVYVIISKDGSWKA
>gnl|onekp|GZUR_scaffold_2007119 Oenothera_grandiflora
-----------------------------ISTILRFYPQIKASLEVQSGYGAVDFLITKLFVD--DSLETSAFLLNGKGVGPQMPNNISVVSIALISLNCPSRTRIQVKGYSCKHPQCFDYSNYLGIRPSWRCPVCFTDLRIDQNVTDVLISADGSWKA
>gnl|onekp|LRRR_scaffold_2016564 Teucrium_chamaedrys
-----------------------------ITTVMRFYPSLRVFLQVKPGYEASDFQISKLFVVQTDSIETSSFLLNGKGVGPQSPTIVTIIAVAFISLNCPSFRRIRTKGYLCKHIQCFDFDNYVDIRPSWRCPVCFSDIRIDQNISDIVISSDGSWDA
>gnl|onekp|SOHV_scaffold_2085021 Panicum_miliaceum_A
FAVSADIPGILRKIMQSSLMVLITRIANEISQIMRYYPRLKTSIEAKVGYDVSDFFIERLIVVQKENLDASTFLVNGKGVGPQFPSDITIIAVAFVSLSCPSLSRIKTKGRLCKHYQCFDYDNYMEMKPNWRCPSNFTDLRIDQDVIDVLVFADGSWKA
>gnl|onekp|RZTJ_scaffold_2021828 Salix_fargesii
FAVANELPFLLKQVLQAAIMVLLVSLASEIPTIMRFYPLMKVSLEVKPGFGTIDFHISKLFVAQTDNTETSAFLLNGKGVGPQMPTNVTVIAVAF-GIHADFSVLIIVSIIQEDHLGAVHI--VISM--TWIF-----------HCSDVIISADGSLKA
>gnl|onekp|EGLZ_scaffold_2009953 Prumnopitys_andina
SAVAYDLPHLLKQVLQPAIMVLLLTMSKEISTIIRFYPRLSVSLEAKSGYEVTDFHIAKLFVARTDNMETS-FLLNGKGVGPQMPTDVTMISVTIITLHCPSYRRIVTKGSMCRHHQCFDYENFMEIRPSWRCPISCPDLRIDQNVADVLIFADGSWKA
>gnl|onekp|DHAW_scaffold_2071332 Geum_quellyon
-----------------------------VEKVMRYYPTMKASLEVKPGYGTIDFHISKLFVAQTDNMETPSFLLNGKGVGSQLPSNVTIIVIAFISLNCPSFTRIKTKGHLCKHLQCFDFSNYIGMRPRWRCP-------------------------
>gnl|onekp|QKMG_scaffold_2003761 Phoradendron_serotinum
----------------------LLNLANEISKIMRFYPQMRASLEAEPGYGAVDFHILKLFVAQTDDTETSSFLLNGRAVGPQIPTNVTIILIAFISLSCPSLRRIKTKGCSCKHLQCFDFRNFVDISPKWRCPVCYVDIRIDQNVADVIISADGSWEA
>gnl|onekp|YZVJ_scaffold_2007389 Cephalotus_follicularis
YAVANELPLLLKQILQAAIMVLLVALTYEVSQIMRFYPLMKASLEVKPGYGAVDFHVSKLLVAQTDNTETSALLLNGKGVGPQIPTNVTIIIVAFVSLNCPSYKRIKT---------------------------------------------------
>gnl|onekp|GIWN_scaffold_2020805 Sarcobatus_vermiculatus
----------------------LLTLANEVSVVMRFYPQLKASLEVKPGYGTVDFHIAKLFVASKDNMDASALLLNGKGVGPQLPSVVNIILIAFISLNCPSYQRIRTKGHLCKHYQCFDLNNYVAIRPSWRCPICFTDIRVDKNVSEVIISADGSWTA
>gnl|onekp|KOFB_scaffold_2013050 Urginea_maritima
-----------------------------ISKTLRFYPQFKDSFEAKPGYDISDFQIPRLIVVRTDNLEASSFLVNGKGVGPQFPTDITLIALAFITLNCPSFRRIKTKGHLCKHHQCFDYDNYMEMKPTWRCPVSFIDLRIDQDVIDIVISADGSWKV
>gnl|onekp|DAYQ_scaffold_2011740 Mitella_pentandra
-----ELPVLLKKVLQTAIMVLLLTLAKEVSNIMRFCPQMKASLNVNPGYGAVDFHISKLFVGHTDNMETSSFLLNGRGVGPQFPTDVTLIVIASTPLNCPSGKRINTKGHSCKHLQCFDLDNYVKINPFWRCPISYLDIRIDQNVAYVTI--------
>gnl|onekp|EDEQ_scaffold_2076021 Wrightia_natalensis
------------------------------STIMRFYPRLKTFLDVKPGFGARDFHISKLFIAQIDNTETSSFLLNGRGVGPQVPTVVTIIVVALISLNCPSFKRIKTKGHSCKHLQCFDFDNYMDIRPFWRCPVCFPDIRIDQNVNDVIISSDGSWKA
>gnl|onekp|PZAP_scaffold_2003891 Eleusine_coracana
FAVSADVPNILRKVIKSSVMVLILTVANEISKIMRYYPQLKTSMEAKVGYDIADFFIERLIVVQKENLDASSFLVNGRGVGPQFPTDITIISVAFVSLKCPSLTRIKIKGHLCKHYQCFDYDNYIKIKPTWRCPANFMELRIDQEVLDVLLFADGSWKA
>gnl|onekp|MUCT_scaffold_2049716 Atriplex_prostrata
--------------LQASIMVLLMTLADEVSTIMRYYPRFKASLEAEPGYGTVDFHISKLFVAMKDNIDTSSILLNGNAVGPQLPTIVNILSIALVSLNCPSKRRIKVKGNSCKHYQCFDFSNYVEIRPSWRCPVCFTDLRVDQNIPEVILSVDGSWTA
>gnl|onekp|FAKD_scaffold_2016716 Nelumbo_sp
------------EI---------------ISNVMRFYPRIRTCLQIKPGYGATDFQISKLFVAQTDHTETSSFLLNGRGVGPQFPTNLKIIAVAFISLNCPSRTRIKTKGHLCKHHQCFDYDNFMEIRPSWRCPVCCTDIRIDQGVADVIIAADGSWKP
>gnl|onekp|QOXT_scaffold_2023276 Xerophyta_villosa
YAISIQLPFILKQVIQSAMMVLIISMAKEISKLIRFYPQLRTSFDAKPGYDIIDFQIGRLFVSQKDNLESSSFLVNGNGIGPQFPSDITLIAVAHITLNCPSFRRIKTKGYLCKHHQCFDYDNFLQMRPLWRCPVCFSDLRVDQDANDVVIYADRSWKM
>gnl|onekp|QOXT_scaffold_2023275 Xerophyta_villosa
YAISIQLPFILKQVIQSAMMVLIISMAKEISKLIRFYPQLRTSFDAKPGYDIIDFQIGRLFVSQKDNLESSSFLVNGNGIGPQFPSDITLIAVAHITLNCPSFRRIKTKGYLCKHHQCFDYDNFLQMRPLWRCPVCFSDLRVDQDANDVVIYADRSWKM
>gnl|onekp|IQYY_scaffold_2117738 Narcissus_viridiflorus
---------------------------NEIYRLTRFYPQFKVSFEAKPGYEISDFQIPRLVVAQTDNLETSSFLINGKGVGPQYPTDITLITLAFITLNCPSFRRIRTKGHLCKHHQCFDYENFITMKPSWRCPVSFIDLRMDQDVIDVVISADGSWKP
>gnl|onekp|YIVZ_scaffold_2005771 Oenothera_rosea
---------------------------DEISTILRFYPQMWASLEVQSGYGAVDFLITKLFVARIDSFETSAFLLNGKGVGPQMPNYLSVVSVAFISLNCPSRTRIQVKGYSCKHPQCFDYSNYLGIRPSWRCPVCFTDLRIDQNVTDVLISADGSWKA
>gnl|onekp|BNDE_scaffold_2004959 Hypericum_perforatum
----------------------LLNLASEILTIMRFQPLMKSSLEIKPGYEGMDFHISKLFVVQTDNIETSAFLLNGRGVGSQVPTNVTLMAVAFISLNCHSRKRIRTKGKSCKHYQCFDFRSYVEINPSWRCPCCYTDLRFDQDVNDVIVSSDGSWKA
>gnl|onekp|CAQZ_scaffold_2024483 Symphoricarpos_sp
----------------------LHTLANEISTIMRFYPQMKAFLEVKSGYGAIDFHISKLFVAQTDNTETSSFLLNGKGVGPQNPTIVTIIVVAFISLNCPSFSRIKTKGHLCKHLQCFDFENFVDIRPSWRCPVCFTDIRIDQNITDVIISADGSWKA
>gnl|onekp|BNDE_scaffold_2004960 Hypericum_perforatum
----------------------LLNLASEILTIMRFQPLMKSSLEIKPGYEGMDFHISKLFVVQTDNIETSAFLLNGRGVGSQVPTNVTLMAVAFISLNCHSRKRIRTKGKSCKHYQCFDFRSYVAIRPFWRCPCCYTDLRVDQDVIDVFISSDGSWKA
>gnl|onekp|SIBR_scaffold_2019196 Celsia_arcturus
--------------QQAAVMVLLKNLAKEISTIMRFYPRMKAFVEVKPGFEATDFQISKLFVVQTDSIETSSFLLNGKGVGAQIPTIVTIVAVAFISLNCPSFTRIKT----------FDFKNYVDMRPSWRCPVCFTDIRIDQNVSDIIFSSDGSWTS
>gnl|onekp|ABEH_scaffold_2004609 Heliotropium_greggii
---------LMKQIQQAPILVLLCGLASEISIIMRFYPRVKAFLEVKTGYGTHDFHISKLFVTEIENVETSSILLNGRGVGPQMPTPVSVVVVAFISLNCPSFSRIKI-----------------EIRPSWRCPVCYTDLRIDQNVKDVIISSDGSWKA
>gnl|onekp|KKCW_scaffold_2024674 Papaver_somniferum
YAVANEMPILFKQVLQAAIMLL---LTNEISKIMRYYPRMKASLEIKPGYGATDFDIPKLFVARMDNTETSSFLLNGRGVGPQFPTNVTFVAVVVISINCPSLKHIKTKGHLCKHHQ--------EIRPSWRCPVCYTDIRIDQGVTEVIISTDGSFQP
>gnl|onekp|QXWF_scaffold_2005865 Flaveria_kochiana
YAVSNDLPYLLKQVSQAAIMVLLFALSDEISTIMRFYPGMKSFVETKLGYDSTDLHISKLFVAQTDNIETSSFLLNGEGVGPQMPTHVTIIVIAFISLKCP----------------------------------------------------------
>gnl|onekp|PIVW_scaffold_2025519 Ceratopteris_thalictroides
LAVAKEIPQLLKKVFQPAIMVLLLRMSNEISKLMKFYPLLTVALEAKPGYEACDFYVLKLFVIRTDNQETSAFLVNGKGVGPQMPSNVTLIAIALVSLLCPSHKRITSKGVSCKHHQCFDYNSFMKIRPTWRCPVSFPDLRLDLTTVDVMVSEDGSWKV
>gnl|onekp|KTWL_scaffold_2023075 Kaliphora_madagascariensis
-----------------------------VAETMRFYPKMKTFLEVKPGYGANDFLISKLFVAQTDSTETSSFLLNGKGVGPQMPTNVTIIIIALISLNCPSFSRIRTKGQSCKHFQCFDFHNYMDIRPSWRCPCCFTEIRIDQNVNDVIMSSDGSWKA
>gnl|onekp|MBWM_scaffold_2017535 Boerhavia_cf._spiderwort
----------------------LLALANEVSTIMRYYPQLKASLEIKPGYGTVDFHISKLFVALKDNIDTSTLLLNGKGVGPQLPTIVNIILISFISLNCPSYRRIKTKGHLCKHYQCFDFCNYVEIRPSWRCPVCFTDIRVDQNVSEVMISADGSWTP
>gnl|onekp|RFMZ_scaffold_2009469 Osmundastrum_cinnamomeum_B
MAVVKDLTQLLKKVFQPAIMVLLLLMSKEISTIIRFFPRLKVALEAKPGYETCDFYVLKLFVIRKDSIDSSAFLVNGKGVGPQMPTDVTMIAIALVSLRCPSHKRITTKGSSCKHHQCFDYDTFMEIRPAWRCPISFPDLRLDLSAVDVMISGDGSWQT
>gnl|onekp|EITK_scaffold_2003542 Hedera_helix
----------------------------------------------KPGYDAIDFHILKLFVAQTDNTETSSFLLNGRGVGPQVPTNVTIIIVAFISLNCPSFRRIKTKGHSCKHLQCFDFDNYVDIRPSWRCPVCFTDIRIDQNVADVIISADGSWKA
>gnl|onekp|UUJS_scaffold_2117598 Nageia_nagi
-----DLPNLLKQVLQPAIMVLLLTMSKEISTIIRFYPRLSVSLEAKPGYEVTDFHIAKLFVTRTDNLETSSFLLNGKGVGPQMPTDVTMIAVTIVTLHCPSYRRIVTKGSMCRHHQCFDYENFMEIRPSWRCPINCPDLRIDQNVADVLIFADGSWKA
>gnl|onekp|ZVFS_scaffold_2058025 Lindenbergia_philippensis
----------------------LINLAKEISTVMRFCPTLKAYLDVKPGFDAKDFHISKLFAVQMDNIETSSFLLNGKGVGPQMPTIVKFIAVAFISLNCPSFKKIRTKGHSCKHIQCFDFDNYVDIRPSWRCPVCFTDIRIDQNVSDVIISSDGSWNA
>gnl|onekp|RRID_scaffold_2001000 Papaver_bracteatum
-----ELPALFRQILQAAIMMLLLSRTNEVSKILRFYPWMKAYLEVKPGFGALDFHVMKLFVAQTDNIDTSSFLLNGKGIGPQFPTNVTVIVVAFISLNCPSFRRLTTKGKLCKHHQCFDYGNYIK-RPSWRCPVSFTDLRIDQSVADVMISADGSWQP
>gnl|onekp|EITK_scaffold_2003543 Hedera_helix
----------------------------------------------KPGYDAIDFHILKLFVAQTDNTETSSFLLNGRGVGPQVPTNVTIIIVAFISLNCPSFRRIKTKGHSCKHLQCFDFDNYVDIRPSWRCPVCFTDIRIDQNVADVIISADGSWKA
>gnl|onekp|VQYB_scaffold_2008871 Neurachne_lanigera
FAVSAEIPSILRKVIQSSLMVLILRMANEISQIMRYYPRLKTSIEAKVGYDVADFFIQRLLVVQKENLDASSFLVNGKGVGPQFPTDITIIAIAFVSLNCPSFRRIKTKGRLCKHYQCFDYDNYMELKPNWRCPSSFTDLRIDQDVIDVLVFADGSWKA
>gnl|onekp|MVRF_scaffold_2017821 Sansevieria_trifasciata
-----------------------------ISVLVRFYPQFKASFEAKPGYEVSDFHIARLIVVQTDNLETSSFLVNGKGVGPQFPTDLTLIALAFITLNCPSFRRIKTKGHLCRHHQCFDYNNFMEMKPGWRCPVSFIDLRIDQDVINVVISADGSWKP
>gnl|onekp|KBRW_scaffold_2010933 Oenothera_clelandii
-------------------------------------PQIKASLEVQSGYGAVDFLITKLFVARIDSLETSAFLLNGKGVGPQMPNNISVVSIALISLNCPSRTRIQVKGYSCKHPQCFDYSNYLGIRPSWRCPVCFTDLRIDQNVTDVLISADGSWKA
>gnl|onekp|TOKV_scaffold_2012567 Aphanopetalum_resinosum
------------------------------------YPQMKASVEVKPGYGAVDFHISKLFVAEVDNIETSSFLLNGRGVGPQIPTNVTIIILAFISLNCPSRSRIKTKGHSCKHIQCFDFDNFVAMRPHWRCPVCYLDIRIDQNIVNVMISSDGSWKA
>gnl|onekp|NMGG_scaffold_2014813 Hypecoum_procumbens
----------------------------EITKVMRFYPQMKTTLEVEPGHETTDFNISKLFVTQIDKTETSAFLVNGKGVGPQLPTDVTIIAIAFISLNCPSFRRIATKGHLCKHHQCFDYDNFIKMRPSWRCPVSYTDIRIDQNVADVVISADGSWKP
>gnl|onekp|BTTS_scaffold_2013606 Austrotaxus_spicata
-----DLPQLVKQVLQPAIMVLLLTMLKEISSIIRFYPRLIVSFEIKAGYEVTDFHIAKLFVARTDGLETSAFLLNGKGVGPQMPTDVTIVAITVITLHCPSYRRIGTKGSMCRHHQCFDYENFMEIRPSWRCPISCPDLRLDQNVTDVMIKDDGSWKA
>gnl|onekp|MZLD_scaffold_2015126 Ligustrum_sinense
------------------IMVLLLILFKEIPEIMRFYPTLRASLEIKPGYGATDFNISKLFVVQTDNMETSSFLMNGEGVGPQIPTDVTIVAVALISLNCPS-EIIEGISLNCP--ICFDFENYVNIRPSWRCPTCFTDICINHNITKVIVS-DGSWNA
>gnl|onekp|WCOR_scaffold_2022663 Thyridolepis_multiculmis
FAVSADIPGILRKVIQSSLMVLILRMANEISQIMRYYPRLKTSIEAKVGYDVADFFIERLIVVQKENLDASSFLVNGKGVGPQFPTDITIIAVAFVSLNCPSFRRMKTKGRLCKHYQCFDCDNYMEMKPNWRCPSNFTDLRIDQDVIDVLVFADGSWKA
>gnl|onekp|LAPO_scaffold_2000091 Draba_oligosperma
---------------------------------------------------------------------------NGKGLGPQLPSNVTIIVIAFVSLNCPSRSRIKLKGQLCKHLQCFDFWNYYHINPSWRCPVCYPEICLDQNAADVTIHADGTWKV
>gnl|onekp|KLGF_scaffold_2010223 Sundacarpus_amarus
---------------------LLLTMSKEISTIIRFYPRLSVSLEAKSGYEVTDFHIAKLFVARTDNLETSAFLLNGKGVGPQMPTDVTMVSVTIITLHCPSYRRIVTKGSMCRHHQCFDYENFMEIRPSWRCPISCPDLRIDQNVADVLIFADGSWKA
>gnl|onekp|XRLM_scaffold_2076126 Buddleja_lindleyana
-----------------------------ISTIMRFYPRMKAFVEVKPGFDASDFQISKLFVVQTDSIETSSFLLNGKGVGAQIPTVVTIIAVAFISLNCPSFTRIKTKGHACKHIQCFDFDNYVDMRPSWRCPVCFTDIRIDQNISDIIFSSDGSWNA
>gnl|onekp|NNGU_scaffold_2091301 Coriaria_nepalensis
-----------------------------------------SSLEVKPGYGTIDFHISKLFVAQTDHIETSAFLVNGKGVGPQIPTNITIIIVAFISLNCPSYTRIKVKGHCCKHLQCFDFDNFIDIRPSWRCPVCYPDIRVDQ---------------
>gnl|onekp|ZMGN_scaffold_2018250 Neurachne_munroi
FAVSAEIPGILRKVIQSSLMVLIIRMANEISQIMRYYPRLKTSIEAKVGYDVADFFIERLIVVQKENLDASSFLVNGKGVGPQFPTDITVIAVAFVSLNCPSFRRIKTKGRLCKHYQCFDYDNYMELKPNWRCPSNFTDLRIDQDVIDVLVSADGSWRA
>gnl|onekp|VIBO_scaffold_2003835 Osmunda_javanica
MAVVKDLTQLLKKVFQPAIMVLLLLMSKEISTIIRFFPRLKVALEAKPGYETCDFYVLKLFVIRKDSTDSSAFLVNGKGVGPQMPTDVTMIAIALVSLRCPSHKRITTKGSSCKHHQCFDYDTFMEIRPAWRCPISFPDLRLDLSVVDVMISGDGCWQT
>gnl|onekp|AQXA_scaffold_2011977 Oenothera_laciniata
-----------------------------ISTILRFYPQIKASLEVQSGYGAVDFLITKLFVARIDSLETSAFLLNGKGVGPQMPNNISVVSIALISLNC----RIQVKGYSCKHPQCFDYSNYLGIRPSWRCPVCFTDLRIDQNVTDVLISADGSWKA
>gnl|onekp|TJMB_scaffold_2031102 Gylcine_soja
-----------------------------ISTIMKFYPKFKASIEAQPGYGAVDFHITKLLVAQTDNIETPAFLLNGKGVGAQVPTNVTVVLVAYISLNCPSFTRIKTKGHSCKHFQCFDFDNFINIRSSWRCPVCYADIRLDRNITEVIVFANGSWKA
>gnl|onekp|JAFJ_scaffold_2032044 Bougainvillea_spectabilis
-----------------------------VSSIMRYYPRLKSSLEVKPGYGMVDFHISKLFVASKDNIDSSSLLLNGKGVGPQLPTIVNIILISFISLNCPSYQRIRTKGYSCKHYQCFDFSNYVEIRPSWRCPVSFTDIRVDQNVTEVMISDDGSWRS
>gnl|onekp|HQRJ_scaffold_2004631 Loropetalum_chinense
----------------------LVKLAKEISEIMRFYPHIKASLEVKPGYETTDFHIPRLFVAQTDNLDTSSFLLNGKGVGPQLPTNVTIIVMALISLNCPSRRRIRTKGRVCKHHQCFDYDNFMGIRPSWSCPVCYPDIRIDRNVVEVTISTDGSSKA
>gnl|onekp|JNUB_scaffold_2026742 Maranta_leuconeura
-----------------------------------FYPQLKASFEAKPGYNVTDFHIPRLIVVQTDNLETSSFMVNGKGVGPQFPTDITIIVIAFIALNCPSFMRIKTKGHLCKHHQCFDYNNYMEMKPSWRCPTSYLDLRIDQDVSDIVIFADGSWSA
>gnl|onekp|XUAB_scaffold_2014781 Paraneurachne_muelleri
FAVSAEIPGILRKVIQSSLMVLILRMANEVSQIMRYYPRLKTSIEAKVGYDVADFFIERLIVVQKENLDASSFLVNGKGVGPQFPTDITIIAIAFVSLNCPSFRRIKTKGRLCKHYQCFDYDNYMELKPNWRCPSNFTDLRIDQDVIDVLVFADGSWKA
>gnl|onekp|CLRW_scaffold_2002791 Bacopa_caroliniana
-----------------------------ISTIMRFYPRMKVFREAKPGYDASDFQISKLFVVQTDTSETSSFLLNGKGVGPQMPTIVALIAVAFISLNCPSFRRIRTKGYSCKHHQCFDFDNYVDIRPFWRCPVCFTDLRIDQNVSDIIISSDGSWSA
>gnl|onekp|LAPO_scaffold_2000090 Draba_oligosperma
---------------------------------------------------------------------------NGKGLGPQLPSNVTIIVIAFVSLNCPSRSRIKLKGQLCKHLQCFDFWNYYHINPSWRCPVCYPEICLDQNAADVTIHADGTWKV
>gnl|onekp|GDYP_scaffold_2004451 Boerhavia_dominnii
----------------------------EVSAIMRYYPQLKASLEIKPGYGTVDFHISKLFVALKDNIDTSTLLLNGKGVGPQLPTIVNIILISFISLNCPSYRRIKTKGHLCKHYQCFDFCNYVEIRPSWRCPVCFTDIRVDQNVSEVMISADGSWTP
>gnl|onekp|ERXG_scaffold_2012411 Eschscholzia_californica
YAVANDLPGLLKQVLQAAIMMLLLNRANEMSEILRFYPWIKASVEVEPGFGALDFHITKLFVAQTDNIETSSFLLNGKGIGPQFPTNVTIIFIAFISLNCPSFRRI-----------------------------------------------------
>gnl|onekp|CLMX_scaffold_2040113 Escallonia_rubra
----------------------------------RYYPRMKAFLEIKAGYGTVDFHITKLFVAQTDNIDTSAFLLNGKGVGPQLPTTVAIVAVAFISLNCPSFRRIKTKGHSCKHLQCFDFENFVDIRPS-----------------------------
>gnl|onekp|ZRIN_scaffold_2011734 Uncarina_grandidieri
-----------------------------ISTIMRFYPKLKAFLKVKPGFDASDFRISKLFVAQMDSVETSSFLLNGKGVGPQIPTVVTIIAVAFISLNCPSFRRIKIKGHSCKHIQCFDFDNYVEIRPSWRCPVCFTDIRIHQNVSDIIVSPDGSWNA
>gnl|onekp|OMXG_scaffold_2019953 Eleusine_coracana
FALSAEGPDVLRKVIQSSILVLILRMANEILKVMRYYPHLKTSMEAKVGYDVSDFFIERLLVVQKENLEASSFLVNGKGVGPQFPTDITIIAIAFVSLNCPSFRRIKTKGRLCKHYQCFDYDNYMEMKPTWRCPSNFLDLRIDQDVIDVLMYVDGSWKV
>gnl|onekp|AJFN_scaffold_2003759 Mydocarpus_sp
YAITNELPKFLQQIVLTPFMMLLLSLANEISKIMRYYPKLKASVEVKPGYGTVDFSISRIIVARVDNMDTSSFLLNGKGVRPLLPTDVTIILVAITSLNCPSQSRMQNKGHLCKHSQCFDYDNFLEIRPFWRCPVCCPDIRVDQSVVHVIISKDGSWKA
>gnl|onekp|CLRW_scaffold_2002788 Bacopa_caroliniana
-----------------------------ISTIMRFYPRMKVFREAKPGYDASDFQISKLFVVQTDTSETSSFLLNGKGVGPQMPTIVALIAVAFISLNCPSFRRIRTKGYSCKHHQCFDFDNYVDIRPFWRCPVCFTDLRIDQNVSDIIISSDGSWSA
>gnl|onekp|HNCF_scaffold_2065610 Linum_hirsutum
------------------------------------------SLEVKPGFGALDFHISKLFVAETSNLDISTFLVNGRGVGPQLPTDVTIILVAFISLNCPSFSRIEVKGSSCKHLQCFDFGNYVEIRPSWRCPVSYTDIRIDQNITHVNISAGGSWMA
>gnl|onekp|NDUV_scaffold_2015623 Vittaria_appalachiana
MAVSKELPQLLKKVFQPAIMVLLLRLSKEISKLMRFYPLLAVALEAKPGYEACDFYVLKMFVIRMDNQETSSFLVNGKGVGPQMPSNVTLIAIALVSLLCPSHKRITSKGVSCKHHQCFDYTTFMEIRPSWRCPVGFPDLRLDLSAVDVMVSEDGSWKM
>gnl|onekp|MEKP_scaffold_2003933 Dipteris_conjugata
IAVAKDLTQLLRKVFQPAIMVLLLNMSKDITTIIRFYPSLSYAWEAKSGYEACDFYLWNLFVIRRDCQDTSAVLVNGKGVGPQMPTNVTMIAIATVSLRCPSHKRITSKGSVCKHHQCFDYYTFMEIRPAWRCPVSFPDLRLDLDAIDVMVSEDGTWE-
>gnl|onekp|GCFE_scaffold_2005701 Verbena_hastata
-----------------------------ISTIMRFYPRMKTFLEVKPGFDASDFKISKLFVAQIDSVETSSFLLNGRGVGPQIPSIVTIIAVAFISLNCPSFKRIKTKGHSCKHIQCFDFDNYVDIRPSWRCPVCFTDIRMDQNVSDIIFSTDGSWNA
>gnl|onekp|KPTE_scaffold_2002601 Bixa_orellana
YAAANDLPSVIKKVLLANILVLLVALASEVQAIMRFYPLMRASCEVKPGFGSFDIHLSMLFVARTDSIETSAFLINGTAVAKPMPTDVTVIIVAF----APSRTRIKTEGHACRRFKCFDFNSYIGINPSWRCPVCYSEIRIDQDV----LSMDRAWKA
>gnl|onekp|TIJL_scaffold_2032730 Eleusine_coracana
-------------------LVLILRMANEILKVMRYYPHLKTSMEAKVGYDVSDFFIERLLVVQKENLEVSSFLVNGKGVGPQFPTDITIIAIAFVSLNCPSFRRIKTKGRLCKHYQCFDYDNYMEMKPTWRCPSNFLDLRIDQDVIDVLMYVDGSWKV
>gnl|onekp|QEHE_scaffold_2015602 Rauvolfia_tetraphyla
----------------------LCSLANQISTIMRFYPRLKMFLDVKSGFGARDFQISKLFIAQTENTETPSFLLNGKGVGPQMPTVVTVIVIALISLNCPSFKRIKTKGHTCKHLQCFDFDNYMGIRPSWRCPVCFTDIRIDQNVNDVIISSDGSWKA
>gnl|onekp|BNTL_scaffold_2028035 Souroubea_exauriculata
YATADDLPHLIKHVLQGAFMVLLLMLAEELSHIIRFYPQMKVAIEVKPGYGTADFHISRLFIAEKGKIDTLPFLLNGRAVGEQIPMNVTIILVAVISLSCPSLRRMKTKGHLCKHPECFDHDSFLEIQPCWKCPVCRMDMRVDQDVVDVIISADGSWKP
>gnl|onekp|LRTN_scaffold_2005659 Monotropa_uniflora
-----------------------------------------AFLEVKPGYGTIDFHISKLFVAQTDNVETSSFLLNGKGVAPQIPTSVTIIVVAYITLNCPSFRRMTTKGHSCKHLQCFDFDNFVDIRPSWRCPVSFVDIRVDQKVVDVIISADGSWKR
>gnl|onekp|FUPX_scaffold_2066274 Tragopogon_pratensis
SAIAMQLLLTVREVQNPPLMLLLLMMAKEVSNIIRFYPTMKTSFDVKAGYGTADFHISQLLVARMDNMDTAAFLINGSGVGPQFPSNVTFIAVAFISLDCPSKLRIKTKGHLCKHHQCFEYKYFMEVWPTWKCPVCNLDMRIDQDVSDIIISADGSW--
>gnl|onekp|WEAC_scaffold_2083867 Strobilanthes_dyerianus
-------------------------------TIMRFYPRMRAFLEVKPGFDATEFQITKLLVAQTDNIETSSFLLNGKGVGPQIPTIITIIVIAFISLDCSSRQHIKIKGRTCNHIQCFDFNNYVEIRPSWRCPVCFTDIRIDQSIRNVIISADGSWKA
>gnl|onekp|UGNK_scaffold_2021071 Marattia_attenuata
LAVAKDLPQLLKKVYQPAIMVLIRQVSNEISNTIRFYPRLKHAVEAKPGYEARDFYVPKLFVIRRDNTDTSAFLVNGKGVGPQMPTDVTTIVLAIVSLRCPSHKRIVTKGSLCKHHQCFDYESFMEIRPAWRCPISFPDLRLDQIVVDVMISEDGSWEA
>gnl|onekp|MFIN_scaffold_2012241 Pistia_stratioides
YSISVELLSLIKQILQVAIMLLLITMANEISTIIKFYPQLEVSLEAKTGYDIADFFIPRLFVVQKDNMETSSFLVNGRGIGPQWPTEISIIVVAFISLNCPSFKRIKTKGHNCKHHQCFDYENFITMKPSWRCPVSCLDIRIDKNGTHVVISADGSWKV
>gnl|onekp|DTNC_scaffold_2009627 Sinningia_tuberosa
----------------------LRNLAMEITTIMRFYPRMKVFLEVKPGFDASDFQISKLLVVQMDNIDTSSFLVNGQGVGPQVPTVVTIISVAVISLNCPSFRRIKTKGHSCRHFQCFDFDNYVDIRPSWRCPVCFDDIRIDQDTTNIIVSSDGSWNA
>gnl|onekp|GTHK_scaffold_2015386 Gnetum_montanum
ESVTYEIPLLIKQILQPPIMLLLTSLVEEISPIMRYYPRLVTSIEAKIGYGCLDFEIV-LFVVRTDNFNTSAFLINGKGVGPQIPTDILVIAIMMISLSCPSCKRIAMKGSMCRHHQCFDYENFMDIRPSWRCPLSFLDLRIDQAVSDVLIYEDGSWKS
>gnl|onekp|WEQK_scaffold_2004267 Centella_asiatica
----------------------LIALADEFSPIMRFYPQFRAFVNAKPGYDAIDFHILKLFVAQTDNMETSSFLLNGKGVGPQVPTNVTMIIVAFISLNCP----------------CFDFDNYVDIRPS--------------NVADVMISSDGSWKA
>gnl|onekp|ROEI_scaffold_2022955 Cymbopogon_nardus
FAVSGDIPDILRKVIQSSLMVLIFRIANEISQIMRYYPRLNTSIEAKVGYDIVDFFIERLIVVQKENLDASSFLVNGRAVGPQFPTDITIIAVAFVSLNCPSFRRIKTKGRLCKHYQCFDYDNYIEMKPNWRCP-------------------------
>gnl|onekp|BXAY_scaffold_2021682 Neurachne_minor
----------------------ILRMVNEISQIMRYYPRLKTSIEAKVGYDVADFFIERLIVVQKENLDASSFLVNGKGVGPQFPTDITIIAIAFVSLNCPSFRRIKTKGRLCKHYQCFDYDNYMELKPNWRCPSNFTDLRIDQDVIDVLVFADGSWKA
>gnl|onekp|MIXZ_scaffold_2074207 Agathis_robusta
SAVVYDLPQLVKQVLQPAIMVLLLAMSKEISTVIRFYPLLSVSLEAKPGYEVTDFHIAKLFVARTDNLETSAFLLNGKGVGPQMPTDVTIIAITIVTLHCPSYRRI-----------------------------------------------------
>gnl|onekp|ACWS_scaffold_2067337 Arucaria_sp
SAVVYDLPQLVKQVLQPAIMVLLLAMSKEISTVIRFYPLLSVSLEAKPGYEVTDFHIAKLFVARTDNLETSAFLLNGKGVGPQMPTDVTIIAITIVTLHCPSYRRI-----------------------------------------------------
>gnl|onekp|KIIX_scaffold_2012515 Pilularia_globulifera
MAVAKGITQLLKKVFQPAIMVLLLRMSKEICAIIRFYPLLNVALEAKAGYEACDFYVLKMFVIRKDNQETSSFLVNGKGVGPQMPSNVTLIAIALVSLLCPSHKRIASKGSSCKHHQCFDYNSFMEIRPAWRCPLSFPDLRLDLDTKDVMVSGDGSWET
>gnl|onekp|BOLZ_scaffold_2041018 Atropa_belladonna
-------------------------LANEISTVMRFYPRLKSFLEAKPGFGANDFQITKLFVAQTDNLETSLFLLNGTPVGPQLPSPVPIIAVAFISLNCPSFRRIKTKGHSCKHLQCFDFDNYIDIRPSWRCPVCFTDIRIDQDVTDVMISSDGSWKA
>gnl|onekp|TJQY_scaffold_2003130 Kerria_japonica
-----------------------------------------------------------LFVAQTDNIETSAFLLNGKGVGPQMPSVVTIIVVAFISLNCPSYTRIKTKGHLCKHLQCFDFSNYVGIRPSWRCPVCYLDIRVDQNVAEVIISMDGSWKA
>gnl|onekp|BCAA_scaffold_2074482 Kirkia_wilmsii
-------------------------------------------------------------VAQTDNIETSAFLINGKGIGPQLPTNVTIVVVAFISLNCPSYTRIKTKGHSCKHLQCFDFGNFINIRPSWRCPVCYPDIRVDQNVADVIISADGSWKA
>gnl|onekp|DTNC_scaffold_2016182 Sinningia_tuberosa
--------------------------------------------EVKPGFDASGFHISKLFIVQTDCITTSSFLLNGKGVGPQIPTDVTVIAVSFISLNCPSFKRIKTKGHSCKHIQCFDFDNYVDIRPSWHCPVCFTDIRVDQDNTEVIVASDGSWKA
>gnl|onekp|RBYC_scaffold_2020345 Elaeagnus_pungens
-------------------------------------------------YNL-DFHISKLFVAQVDILETSSFLLNGKHVGPQMPTNVTIIVIAFISLNCP---RIRTKGHSCKHLQCFDLKNFLTIRPSWRCPVCYLDIRIDQDVADVTISSDGSWKT
>gnl|onekp|DSUV_scaffold_2054113 Asclepia_curassavica
-----------------------------------------------PGFATRDFQISKLFVAQTDNTETSSFLLNGKGVGPQMPTSVNVVIIAVISLNCPSFKRIKTKGHSCKHLQCFDFDNYMNIRPSWRCPVCFTDIRIDQNINDVIISADGSWKA
>gnl|onekp|AZBL_scaffold_2003795 Petiveria_alliacea
--------------------------------------------EVKPGYGTVDFHISKLFVASKDNMDTSSLLLNGRGVGPQLPTVVNVILISFISLSCPSYRRIKTKGHMCKHYQCFDLSNYVEIRPSWRCPVCFTDMRVDQNFSEVMISADGSWTA
>gnl|onekp|AZBL_scaffold_2003792 Petiveria_alliacea
--------------------------------------------EVKPGYGTVDFHISKLFVASKDNMDTSSLLLNGRGVGPQLPTVVNVILISFISLSCPSYRRIKTKGHMCKHYQCFDLSNYVEIRPSWRCPVCFTDMRVDQNFSEVMISADGSWTA
>gnl|onekp|SALZ_scaffold_2008868 Pittosporum_resiniferum
----------------------------------RFYPQIRAFLSAKPGYDATDIHIIKLFVAQTDNTETSSFLLNGNGVGPQVPTNVSIIIVAFISLNCPSLTRLKAKGHACKHIQCFDYGNYVEIRPNWRCPVCFTDIRVDQNVAEVIIAADGSWKS
>gnl|onekp|YPIC_scaffold_2027931 Microstegium_vimineum
--------------IQSSLMVLIFRIANEISQIMRYYPRLKTFIEAKVGYDIADFFIERLIVVQKEN-----FLVNGRGVGPQFPTDITIIAVAFVSLNCPSFRRIKTKGRLCKHYQCFDYDNYMEMKPNWRCPSSFTDLRIDQDVTDVLVFADGSWKA
>gnl|onekp|XPAF_scaffold_2012321 Mapania_palustris
-----------------------------ILEITRFYPQINVSFEAKPGYDISDFFIQRLYVIQKGNLETSSFLVNGKGVGPQVPTDVTIIAVAFVSLNCPSFGRIKTKGYQCRHLQCFDYNNYFEMKPTWRCPVCALDIRLDQSTSHIAISSDGSWKR
>gnl|onekp|ADHK_scaffold_2006005 Galax_urceolata
-----------------------------ISTIMRFFPQMKAF---KPGYGTIDFHISKLFVAQTDSIETSSFLLNGKGVVPQHPTVVTIVAIAYISLNCPSFRRIKTKGHSCKHLQCFDFDNFVDIRPSWRC--------------------------
>gnl|onekp|SXML_scaffold_2011477 Ilex_paraguariensis
---------------------------------------------VKPGYGTVDFHISKLFVAQTDNIDTSSFLLNGKGVGPQIPTVVMIIMVAYISINCPSFRRITTKGHSCKHLQCFDFDNYVDIRPYWRCPVCFTDIRIDQNVADVIISADGSWEA
>gnl|onekp|EGOS_scaffold_2007740 Allionia_spp
YGVANRLPLVLKQVMQAAVMVLLLALANEVSSIMRYYPQLQASIEIKPGYGTVDFHISKLFVALKDNIDTSTLLLNGKGVGPQLPTIVNIILIAFISL-------------------------------------------------------------
>gnl|onekp|QACK_scaffold_2076605 Helwingia_japonica
----------------------FCV----ISKIMRFYPKMKASLEVKPGYETADFHISRLFVAEMDNMDTSSFHINGKGVGPQLPSNVTMIGIVIISLNCPSQFRMRTKGHLCKHPQCFDYDNFSRLRPFWLCPVCHLDIRTDQDVVDVIISTDGSWKA
>gnl|onekp|DFYF_scaffold_2005852 Ilex_sp
-----------------------------------------AFLEVKPGYGTVDFHISKLFVAQTDNIDTSSFLLNGKGVGPQIPTVVMIIMVAYISLNCPSFRRIVTKGRSCKHLQCFDFDNYVDIRPYWRCPVCFTDIRIDQNVVDVIISADGSWEA
>gnl|onekp|STKY_scaffold_2079053 Balanophora_fungosa
----------------------LHNLSNEVSIIMRFYPRMRASLDVKPGYGTVDFHISKLFVAQVDNLETSLFLLNGRGIGPQIPTIVTVILIAFISLKCPSCTRIKTKGRSCKHFQCFDFANFVAIRPSWRCPVCCTDVRLDRNVVEVIISLEGSWKP
>gnl|onekp|PNZO_scaffold_2025952 Culcita_macrocarpa
LAVAKELTQLLKKVFQPAIMVLLLRMSKEICTIMRFYPLLSVALEAKPGYEACDFYVLKMFVIRKDNQDTSSFLVNGKGVRPQMPSNVTLIAIALVSLHCPSHKRITSKGSSCKHHQCFDYNSF-----------------------------------
>gnl|onekp|DAYQ_scaffold_2008821 Mitella_pentandra
-----------------------------VLNVMRFCPQMKASFEVNPGYGAVDFHISKLFVAQTDSVETSSFLLNGKGVRPQIPTDVTLIVIASISLNCPSCKRIKTKGQSCKHLQSFDLDNFLKLTVSWRCPTCYLDIRIDQNVADVIIFEDGSWKA
>gnl|onekp|ATQZ_scaffold_2008594 Acacia_pycnantha
-----------------------------------------------------------LFVAQIDNIETSAFLLNGKGVGPQMPTIVTLILVAFISLNCPSFTRLKTKGRSCKHYQCFDFDNFVKIRPSWRCPVCYADICLDRNVSEVVISADGSWKA
>gnl|onekp|ZJUL_scaffold_2016209 Rhodiola_rosea
-----------------------------------------ACLEVKPGYGAVDFHMSKLFVAQTDYTETSSFLLNGKGVGPQIPTDVTVIAIAFITLNCPSRKRIKTKGQLCKHVQCFDFDNFVEIRPSWRCPISFLDIRVDQNVEDVIISPDGSWKN
>gnl|onekp|UBLN_scaffold_2085795 Xanthuium_strumarium
------------------------------------------------GYGAKDFHITKLFVAQTDNTETSSFLLNGKSVGPQIPTPVTIIVVALISLNCPSFKRITTKGHLCKHLQCFDLDNYVDIRPSWRCPVCYTDIRIDQAISHVKINADGSWEA
>gnl|onekp|WBIB_scaffold_2018022 Lepidosperma_gibsonii
----------------------ILAMEKEINEITRFYPQIKASFEAKPGYDISDFFIQRLYVIQRGNLETSSFLVNGKGVGPQVPTDITIIAIAFVSLNCPSFGRIKTKGYQCRHPQCFDYENYMEMKPAWRCPVCALDIRLDQNASHITMLSDGSWKK
>gnl|onekp|QNIK_scaffold_2097294 Trianthemum_portulacastrum
--------------------------------------------------GTVDFHISKLFVAMKDNMDTSSLLLNGRGVGPQLPTIVNIILIAFIRLNCPSYQRIRIKGHLCKHYQCFDLSNFVEIRPSWRCPVCFTDIRVDQNVSEVIIHADGSWTA
>gnl|onekp|CVEG_scaffold_2028848 Azolla_cf._caroliniana
QAVAKQLTQLLKKVFQPAIMVLVLRMSKELSTIIKFYPLLSVALEAKPGYEACDFYVLKMFVIRKDNQDTSSFLVNGKGVGPQMPSNVTLIAIALVSLLCPSHKRIISKGSSCKHHQCFDYNSFMEIRPSW----------------------------
>gnl|onekp|RQZP_scaffold_2023300 Nolina_bigelorii
YALTIRLPSLIKQALQPAIMMLLLKMANEISVLVRFYPQFKASFEAKPGYEISDFHIARLIVVQTDNLETSSFLVNGKGVGPQFPTDITLIVLAF----------------------------------------------------------------
>gnl|onekp|ATQZ_scaffold_2008595 Acacia_pycnantha
-----------------------------------------------------------LFVAQIDNIETSAFLLNGKGVGPQMPTIVTLILVAFISLNCPSFTRLKTKGRSCKHYQCFDFDNFVKIRPSWRCPVCYADICLDRNVSEVVISADGSWKA
>gnl|onekp|BERS_scaffold_2005215 Zaleya_pentandra
-------------------------------------------------YGTVDFHISKLFIAMKDNMDTSSFLLNGRGVGPQLPTIVNIILIGFIRLNCPSYQRIRIKGHLCKHYQCFDLSNFVEIRPSWRCPVCFTDIRVDQNVSEVIIHADGSWTT
>gnl|onekp|XDDT_scaffold_2075293 Argyrochosma_nivea
-----ELPQLLKKVFQPAIMVLLLRLSKEIFKLMRFYPLLTVALEAKPGYEACDFYVLKMFVIRTDNPDTSSFLVNGKGVGPQMPSNVTLVAIALVSLLCPSHKRITSKGASCKHHQCFDYNTFMEIRPSWRCPVSFPDLRLDLTAVDVMVSEDGSWK-
>gnl|onekp|BMIF_scaffold_2010216 Odontosororia_sp
QAVAKELLQLLKKVFQPAIMVLLWRMLKEISTVMRFYPMLMISLETKPGYEACDFNVSKMFVIRKENLDTSAFLVNGKGVGPQMPSNVTLIAIAFVSLLCPSHKR-------CKHHQCFDYYCFMEIRPSWRCPVSFPDLRLDR---------------
>gnl|onekp|DGXS_scaffold_2016105 Freycinetia_multiflora
------------------------------------------------GYDIADFHISRLFVAQKDSLETSSFLINGKGVGPQYPTDITIIAVAYISLNCPSFRRIKTKGHLCKHRQCFDYDNFMELKPSWRCPVCIIDLRIDQDVADVVISSDGSWKV
>gnl|onekp|OWAS_scaffold_2016334 Rehmannia_glutinosa
----------------------------------RFYPRMKVFLEVKPGFDARDFQISKLFVVQTDNIETSSFLLNGKGVGPQMPTAVRIIGVAI--------QRIKTKGHLCKHIQCFDFGNYVDIRPSWRCPVCFTDIRIDQNVSDIIISSDGSWNA
>gnl|onekp|AJFN_scaffold_2024900 Mydocarpus_sp
-----------------------------------------------------------------------SFLLNGKGVGPQVPSNVTIIIVAFISLNCPSLRRIQTKGHSCKHLQCFDFDNYVDIRPSWRCPVCFTDIRVDQNVADVIISADGSWKA
>gnl|onekp|REZJ_scaffold_2004641 Oenothera_grandiflora
--------------------------------------------------------------ARIDSLETSAFLLNGKGVGPQMPNNISVVSIALISLNCPSRTRIQVKGYSCKHPQCFDYSNYLGIRPSWRCPVCFTDLRIDQNVTDVLISADGSWKA
>gnl|onekp|GDZS_scaffold_2022533 Byblis_gigantea
-----------------------------ISMVMRFYPRLKAFLEVKPGYGASDFQISKLLVVQTDNIETSSFLLNGKGVGPQIPTAVSIIAVALISLNSPSFKRIKTKGQLCQHIQCFDFDDYVEMRPSWRCPVCFLDIRIDRNVSSVIVSTDGSWCA
>gnl|onekp|SILJ_scaffold_2020479 Talbotia_elegans
-----------------------------------FYPQLRTSFDAKPGYDITDFHIGRLFISQKDNLESSSFLVNGKGIGPQFPSDITLIAVAHITLNCPSFRRIKTKGYLCKHHQCFDYDNFMQMRPSWRCPVCFIDLRVDQDANDFVIYADQSWKM
>gnl|onekp|NJLF_scaffold_2000786 Viola_canadensis
---------------------------------------------------------------QADNIETSSFLLNGKGVGPQTPTNVTIIAVAFISLNCPSYSHIKIKGHSCKHHQCFDFSNFVDIRPSWRCPICYTDIRVDQSVTDVIISVDGSWKA
>gnl|onekp|PRFO_scaffold_2008795 Agapanthus_africanus
NALARRIPLLVKQVLQSTFALLLLQLANEISMVIRYLPQLKSYFEAKPGYDVGDFHVQKLFVVRNDDMRTSSFLVNGKGVGPQFPTDITVIAVASVSLICPSLTRIKT---------------------------------------------------
>gnl|onekp|PKOX_scaffold_2011557 Isoetes_tegetiformans
NMVAKGLLQLLKQVVGSAVTVLI---LNTISTILRFYPRLKHSTEAKPGYEVHDLFIN-LFVVRKDQLENSTFLINGHPVGPQMPTDITTIFVAYVSLRCPSRMRIITKGHRCMHLQCFDYDNYIEIRPSWRCPVNCPDIRFDQDVFEVMVENNGKF--
>gnl|onekp|ZETY_scaffold_2013659 Hydrangea_quercifolia
---------------------------------------------------------------QTDNIETSSFLLNGKGVGPQIPTGATIILIAYISLNCPSFRRIKTKGHSCKHLQCFDFDNFVDIRPSWRCPVCYSDIRVDKNVADVILSADGSWKA
>gnl|onekp|OBTI_scaffold_2047016 Peganum_harmala
-----------------------------------------------------------LFVAQTDNIETSAFLINGRGVGPQMPTNVTIIVVAFISLNCPSYTRIRTKGHSCKHLQCFDFINFIDIRPSWRCPVCYTDIRVDKNVADVIISADGSWKA
>gnl|onekp|YXNR_scaffold_2019386 Triodia_aff._bynoei
-----------------------------------YYPHLKTSLEAKVGYDVSDFFIERLLVVQKENLEASSFLVNGKGVGPQLPTDITIIAVAFVSLNCPSFRRIKTKGCLCKHYQCFDYDNYMEMKPTWRCPSNFLDLRIDQDVIDVLMYVDGSWKV
>gnl|onekp|YLJA_scaffold_2016304 Polypodium_amorphum
--------------FQPAIMLLLLRMSKEISKVMRFYPLLNVALEAKPGYEACDFYVIKMFVIRKDNLDSSAFLVNGKGVGPQMPSNVTLIAIALVSLLCPSHKRITSKGASCKHHQCFDYNSFMEIRPSWRCPVAFPD--LDLDAVDVMISEDGSWQT
>gnl|onekp|XBKS_scaffold_2012963 Thyridolepis_mitchelliana
----------------------ILRMANEISQIMRYYPRLKTSIEAKVGYDVADFFIERLIVVQKENLDASSFLVNGKGVGPQFPTDITIIAVAFVSLNCPSFRRIKTKGRLCKHYQCFDYDNYMEMKPNWRCPSNFTDLRIDQDVIDVLVFADGSWKA
>gnl|onekp|NFXV_scaffold_2017206 Mumea_americana
------------------------------------------------------------------------FLINGKGVGPQIPSNVTMIVVAFISLNCPSYTRIRTRGLSCKHHQCFDFRNFVEIRPSWRCPCCYTDIRVDQNIIDVIISADGSWNA
>gnl|onekp|RMMV_scaffold_2051134 Callitris_macleayana
SAVVYDLPQLVKQVLQPAIMVLLLAMSKEISSVVRYYPRLSVSLEVKPGYEVTDFHIAKLFVVRTDCLETSGFLLNGKGVGPQMPTDVTLIAVTM----------------------------------------------------------------
>gnl|onekp|LXGM_scaffold_2132691 Glycine_soja
-----------------------------------------------------------------DNIETSAFLLNGKGVGPQVPTNVTVVLVAYISLNCPSFTRIKTKGHSCKHFQCFDFDNFINMRPSWRCPVCYADIRLDRNITEVIVFANGSWKA
>gnl|onekp|BMRX_scaffold_2127229 Papaver_somniferum
-----------------------------VSKILRFYPWMKAYLEVKPGFGALDFHVMKLFVAQTDNIDTSSFLLNGKGIGPQFPTNVTVIVIAFISLNCPSFRRLTTKGQLCKHHQCFDYGNYIKI--------------------------------
>gnl|onekp|CKDK_scaffold_2015706 Ochna_serrulata
-----------------------------------------------------------LFIAQTDNTETSAFLLNGRGVGPQIPSNVTVIAIAFISLNCPSYARIKTKGQSCKHLQCFDFSNYVDIRPSWRCPVCYSDIRVDQNVADVIISSDGSWKA
>gnl|onekp|ZETY_scaffold_2013627 Hydrangea_quercifolia
---------------------------------------------------------------QTDNIETSAFLLNGRGVGPQMPTTVAIILIAFISLNCPSFRRIRTKGHSCKHLQCFDLDNFVNIRPSWRCPVCYTDIRVDQNVSDVLISADGSWKF
>gnl|onekp|DESP_scaffold_2021190 Erigeron_speciosus
------------------LIQLLLMMAKKVSTIIRFYPTMKTSFDVKAGLGIADFHISWLLVARKDNMDTAAFLINGSAVGPQLPTNVFIIAVASISLCCPSQCRIKVKGQLCKHRQCFDYKSFMEITPTWRCPVCHLDIRIDQDVSDAIIPANSSRMV
>gnl|onekp|COAQ_scaffold_2004345 Malesherbia_fasiculata
-----------------------------------------------------------------DNTETSAFLLNGKGVGPQMPTNVTIVAVAFISLNCPSFTRIKTKGHSCRHLQCFDYGNFIQMKPTWRCPLCYNSIRIDQNVSNVIISTDGSWKA
>gnl|onekp|COAQ_scaffold_2004344 Malesherbia_fasiculata
-----------------------------------------------------------------DNTETSAFLLNGKGVGPQMPTNVTIVAVAFISLNCPSFTRIKTKGHSCRHLQCFDYGNFIQMKPTWRCPLCYNSIRIDQNVSNVIISTDGSWKA
>gnl|onekp|GDKK_scaffold_2015192 Gloriosa_superba
-----------------------------------------------------DFIIQKLFVVQTDNLETSSFLVNGRGVGPQFPTDITLIAIAYISLNCPSFKRIKVKGHLCKHHQCFDYDNFMEMKPSWRCPTCFVDLRVDQDVDCVVLSADGSWKV
>gnl|onekp|NJLF_scaffold_2000784 Viola_canadensis
---------------------------------------------------------------QADNIETSSFLLNGKGVGPQTPTNVTIIAVAFISLNCPSYSHIKIKGHSCKHHQCFDFSNFVDIRPSWRCPICYTDIRVDQSVTDVIISVDGSWKA
>gnl|onekp|SIZE_scaffold_2000534 Passiflora_caerulea
-----------------------------------------------------------LFVAQRDNTETSSFLLNGKGVGPQMPTNVTVIAVAFISLNCPSFTRIRIKGSSCKHHQCFDYRNFILIRPSWRCPLCHDSIRIDQNVSTVVISADGSWKA
>gnl|onekp|JCLQ_scaffold_2045404 Apocynum_androsaemifolium
QAIANDLPLLLYQMLQMALLRLILLLLSEMEKVMRFYPNMKMSLEFQPGFGSAHFNIIRLFVAQIDNIDTSSFLLNGKVVGPQLPTDVTLVIVAIISLNCPSQFRMRAKGQLCEHLECFDYDNFLEIRPSWTCPVCYLDLRIDQKVVDVILSSDGSWE-
>gnl|onekp|VVVV_scaffold_2046706 Ludovia_sp
------------------------------------SP---------------------LFVAQKDNLETSSFLVNGKGVGPQYPTDITIIAVAFISLHCPSFRRIKTKGHLCKHHQCFDYDNFMEMKPSWRCPVCFLDLRIDQDVADVIISSDGSWNV
>gnl|onekp|SFKQ_scaffold_2003484 Hilleria_latifolia
-----------------------------------------SSLEVKPGYGTVDFHISKLFVASKDNMDTSALLLNGRAVGPQLPTVVNIIVISFISLNCPSYQRIGTKGHLCKHHQCFDLGNYVEIRPSWRCPICFSDIRVDQNVSEVIFSADGSWTV
>gnl|onekp|BYQM_scaffold_2006817 Posidonia_australis
------------------------------------------------GYEVSDIYIPRLFVAQSDNIASSTFLINGKGVGPQFPTDITIITICVISLNCPSLKRIKTKGHLCKHHQCFDFSTYMEMKPSWRCPVSYIDIRIDQDVSVVIISADGTWKA
>gnl|onekp|PTFA_scaffold_2007815 Jacquinia_sp
LAIANELPLLLKQIFKGAYMVLLAILTKEISNAVRFNPQMKVSFRAKAGFGASDFNISRLLVVQMQNTKTLFLILNGKTVGPQLSRNVTIIALATISLNCPSRCRIQIKGRLCKHLQCFDYETFMTMRSSWQCPAGRTDLLVDPDAVDVIILEDGSWKP
>gnl|onekp|SWGX_scaffold_2000553 Tetrazygia_bicolor
---------------------------------------------VKPGYGASDFHISKLLVAQMDNIETSAFLVNGKAVGPQLPTNVTIIIVAFISLNCPSRTRIKLKGHSCKHLQCFDFSNFLEIRPSWRCPVCYTDLRADQDIAEVIISADGSWKA
>gnl|onekp|MKZR_scaffold_2006455 Nicotiana_sylvestris
-----------------------------------------------------------LFVAQIDNLENSLFLLNGMAVGPQLPTPVPIIAVAFISLNCPSFKRIKTKGHSCKHLQCFDFDNYVDIRPSWRCPVCFTDIRIDQDVTDVMISSDGSWKA
>gnl|onekp|ATYL_scaffold_2033409 Scutellaria_montana
-----------------------------------------------------------LFVVQTDCIETSSFLLNGKGVGPQVPTVVTMVAIASISLNCPSFRRIRTKGHSCNHIQCFDFDNYVDIRPSWRCPVCFTDIRIDQKVSDIIVSSDGSWKA
>gnl|onekp|TCBC_scaffold_2012409 Megaceros_vincentianus
CAVACDLANLLKLILRPAIMVLLLSNFSTISKINRFFPWFALSVETKPGYEVRDFNVT-LFVCQKD-VGTSAILLNGKGVGPQVPTDVT------VSLLCPSHKRIATKGVSCKHHQCFDFHNFIEIRPAWRCPVSFPDLRLDRKVKDVMILPDGSWE-
>gnl|onekp|AWQB_scaffold_2056757 Picea_engelmanii
----------------------------------------------------VDFHIAKLFIARTDNMETSAFLLNGRGVGPQMPTDVTIIAITIISLHCPSYRRIVTKGSMCRHHQCFDYENFMEIRPSWRCPISCPDLRIDQNASDVLISGDGSWKA
>gnl|onekp|VKGP_scaffold_2034181 Geranium_carolinianum
------------------------------------------------------------------------FLLNGKAVGPQLPTNVTIIVVAFVSLNCPSRKRIKTKGLSCKHLQCFDFSNFIDIRPSWRCPACYIDIRVDQCVDGVMVSADGSWTA
>gnl|onekp|YKFU_scaffold_2012231 Peltoboykinia_watanabei
-----------------------------------FCPQIKASLEVNPGYGAVDFHISKLFVAQTDSIETSSFLINGKGVRPQIPTDATLIVIASISLNCPSCQRIKTKGQSCKHLKSFDLDNFLKLTLSWR---------------------------
>gnl|onekp|IRBN_scaffold_2010963 Scapania_nemorosa
HTVASLIFRCFKQFLRPSVMVLLLQSYKFISMICRYYPRLTVALTAKLGYESIDFQVT-LFVCQKDDTATSAFLVNGKAVGPQLPSDISFVAITIVSLRCPSLKRIVTKGVSCRHHQAFDYDSYIEIRPSWRCPANCSELRLDRNIFDVMINQDGSWAV
>gnl|onekp|UOMY_scaffold_2077966 Osmunda_sp
-----------------------------ISTIIRFLPQLKVALEAKPGYETCDFYVLKLFVIRKDSIDSSAFLVNGKGVGPQMPTDVTMIAIALVSLRCPSHKRITTKGSSCKHHQCFDYDTFMEIRPAWRCPISFPDLRLDLSVVDVMISGDGSWQI
>gnl|onekp|UFJN_scaffold_2090109 Diplazium_wichurae
-----------------------------ISNVMRFYPMLTVALEAKPGYEACDFYVLKMFVIRKENLDTSAFLVNGKGVGPQMPSNVTLIAIALVSLLCPSHKRISSKGASCKHHQCFDYNSFMEIRPSWRCPVSFPDLRLDLNAVDVMVSEDGSWET
>gnl|onekp|MGVU_scaffold_2007182 Allamanda_cathartica
--------------------------------------------------------------------ETSSFLLNGKAVGPQMPTIVRVITLALISLNCPSFKRIKTKGHSCKHLQCFDFDNYMDIRPSWRCPVCFTDIRIDQNVNDVIISSDGSWKA
>gnl|onekp|BLAJ_scaffold_2002740 Hemerocallis_spp
--------------------------------------------------------------------ETSSFIVNGKGVGPQFPTDITLIAIAFITLNCPSFRRIRTKGHLCKHHQCFDYDNFMEMKPSWRCPVSFIDLRIDQVVLDVIISAEGSWTA
>gnl|onekp|SXML_scaffold_2011475 Ilex_paraguariensis
------------------------------------------------------------------------FLLNGKGVGPQIPTVVTIVFVAYISINCPSFRRITTKGHSCKHLQCFDFDNYVDIRPYWRCPVCFTDIRIDQNVADVIISADGSWEA
>gnl|onekp|JHUL_scaffold_2024959 Hemerocallis_sp
--------------------------------------------------------------------ETSSFIVNGKGVGPQFPTDITLIAIAFITLNCPSFRRIRTKGHLCKHHQCFDYDNFMEMKPSWRCPVSFIDLRIDQVVLDVIISAEGSWTA
>gnl|onekp|ZZOL_scaffold_2005328 Selaginella_stauntoniana
CAIAADVIQLLKQVVRPAIVLVLLCVVNETGDVLRLYPWLKLYIEAEAGYRTSEFYIH-LAPV-RDAVEQPSFILNGYPVGPQPPAECAVILVAHVSLCCPSRQRIATKGLACKHLQCFDFKNYTEMRPSWRCPVTLQDLRIDMNIKDVMLTNNGSWQ-
>gnl|onekp|WGUG_scaffold_2026015 Alternanthera_caracasana
------------------------------STIIRYYPHFKASLEVKPGYGTVDFHITKLFVAMKDNIDTSSVLLNGIAVRPQLPSAVNIFIIALVSLNCPSKTRIRTKGHLCKHYQCFDLTTFIEMRPSWRCPVNFTDLRVDQNESEVVLSIDGSFKL
>gnl|onekp|BPKH_scaffold_2080964 Neurachne_annularis
-------------------------------------------------YDVADFFIERLIVVQKENLDASSFLVNGKGVGPQFPADITIIAVAFVSLNCPSFRRIKTKGRLCKHYQCFDYDNYMELKPNWRCPSNFTDLRIDQDVIDVLVFADGSWKA
>gnl|onekp|QOXT_scaffold_2023279 Xerophyta_villosa
-----------------------------------------TSFDAKPGYDIIDFQIGRLFVSQKDNLESSSFLVNGNGIGPQFPSDITLIAVAHITLNCPSFRRIKTKGYLCKHHQCFDYDNFLQMRPLWRCPVCFSDLRVDQDANDVVIYADRSWKM
>gnl|onekp|JSAG_scaffold_2015773 Masdevallia_yuangensis
--------------------------------VQNHHP---------------------LIVVKTDNLETSSFLVNGKSVGPQLPTDLSLIAIAYISLSCPSFKRMKTKGHLCKHRQCFDYDNYFEMKPNWRCPVCMIDLRIDQDVTEVVIHADGSWNV
>gnl|onekp|EDHN_scaffold_2005453 Ficus_religiosa
--------------------------------------------------------------------------------GPQMPSNVTIMVIAFISLNCPTYTRIKTKGRLCKHLQCFDFSNFVEIRPSWRCPVCYSDIRVDQEVVDVIISVDGSWKA
>gnl|onekp|NNOK_scaffold_2068767 Neurachne_tenuifolia
-----------------------------------------------------DFFIERLIVVQKENLDASSFLVNGKGVGPQFPTDITIIAIAFVSLNCPSFRRIKTKGRLCKHYQCFDYDNYMELKPNWRCPSNFTDLRIDQDVIDVLVFADGSWKS
>gnl|onekp|BSVG_scaffold_2015659 Gyrocarpus_americanus
---------------------------------------LQ------PGYEAYDFLIQSLFVVQTDNLETSSFLLNGKGIGPQFPTDVTVIVIAYISLKCPSFKRIITKGQLCRHHQCFDYNNFLEIKPSWRCPVCFSDLRIDQEVAEVLISADGSWKV
>gnl|onekp|JHFI_scaffold_2005728 Pellia_neesiana
HAVASQILQSFKQFLRPSVMVLLLSHFKFIPVICRYFPRLKVAFTTKTGYESCDFQIT-LFVCQMDKLETSAFLLNGRGVGPQMPTDVTFVAVAFVSLRCPSHQRIKIKGVSCRHHQVFDYDSYMEIRPAWRCPVNCTELRLDRKVFDVMINHDGSWTP
>gnl|onekp|WZYK_scaffold_2003856 Bazzania_trilobata
HAVASTIFKCFKQFLRPSVMVLILQSSKFVAMICRYYPKLTVTLTAKCWADV---NVT-LFVCQKDDTGTSAFLVNGKGVGPQLPTDITFVAVAIVSLRCPSLKRIVTKGVSCGHHQAFDYDSYIEIRPSWRCPVNCAELRLDRNLFDVMINRDGSWAP
>gnl|onekp|VMXJ_scaffold_2014611 Leucobryum_albidum
SLVAFDLLPLIQRVARPALLVLIFTTLNLLISINRFYPRLQVSVQSKAGYEVCDFHVP-LYVGKADSIETATILVNGQQVGPQMPSDVSVIAVTSLSLRCPSRQRLVTKGTTCRHLQCFDCDNFLEIRPAWRCPISWPDLRIDRKILEVIISQDGSWVP
>gnl|onekp|PCNH_scaffold_2004656 Psychotria_marginata
-----------------------------------------------------------LFVAQTDSTETSSFLLNGKGVGPQMPTYVTIIIVALISLNCPSISRIRTKGQSCKHFQCFDFHNYIDIRPSWRCPCSFTEIRIDQNVNDVIMSSDGSWKA
>gnl|onekp|FUPX_scaffold_2015333 Tragopogon_pratensis
-----------------------------------------------------------LFVAQTDNIETSSFLLNGEGVGPQAPTPVTIIVIAFISLKCPSFSRIKTKGHTCKHLQCFDYNNYVGIRPQWRCPVSFHDIRIDQDITYVKFSGDGKWEP
>gnl|onekp|AFLV_scaffold_2084340 Xerophyllum_asphodeloides
------------------------------------------------------------------------FLVNGKGVGPQFPTDITLIAIAFILLNCPSFKRIRTKGHLCKHHQCFDYDNFIEMKPSWRCPASFVDLHIDQDVDDVVIFADGTWKV
>gnl|onekp|NBYP_scaffold_2003711 Mesotaenium_kramstei
QLVMSEFFLVIKQTVRPALVVLVLQVLNHLTSVLRFCPRLRMAMEAKAGYQMCDFHVA-LFVCRSDDTSTSSFVMNGRGVSPQMPTDVTTVVVALTSLNCPSHLRIKTKGVPCRHHQCFDYDNFVAIRPAWRCPLTCQDLRLDVDVADVLIFPSGTWR-
>gnl|onekp|PIUF_scaffold_2005116 Pellia_cf._Epiphylla
HAVASQILQSFKQFLRPSVMVLLLSHFKFIPVICRYFPRLKVAFTTKIGYESCDFQIT-LFVCQMDKLETSAFLLNGRGVGPQVPTDVTFVAVAFVSLRCPSHQRIKIKGVSCRHHQVFDYDSYMEIRPAWRCPVNCTELRLDRKVFDVMINHDGSWTP
>gnl|onekp|CRNC_scaffold_2000856 Limnanthes_douglassii
---------------------------------------------------------------------------NGVGVGPQMPSNVCIIFVAFISLDCPSRKRIRTKGHSCKHLQSFDFHNYINIRPSWRCPVCYTDLRIDQNVGDVIISEDGSWHA
>gnl|onekp|YHXT_scaffold_2003518 Hamamelis_virginiana
--------------------------------------------------------------------------------GPQLPTNVTIIAIAFISLNCPSYSRIKIKGLSCKHLQCFDFNNFVEIRPSWRCPVCYPDIRIDQNVADVIISADGSWKA
>gnl|onekp|NTEO_scaffold_2012027 Pittosporum_sahnianum
-----------------------------------------------------------------------SFLLNGNGVGPQVPTNVSIIIVAFISLNCPSLTRIKAKGHACKHIQCFDYDNYVEIRPNWRCPVCFTDIRVDQNVAEVIIAADGSWKS
>gnl|onekp|XZPP_scaffold_2007207 Oenothera_speciosa
YSIANDLPILLNEISQGVLMVLLIAYADEISTIL--------------------------------------FLLNGKGVGPQMPNYLSVVSVAFISLNCPSRTRIQVKGYSCKHPQCFDYSNYLGIRPSWRCPVCFTDLRIDQNVTDVLISADGSWKA
>gnl|onekp|OBOJ_scaffold_2018563 Hakea_prostrata
-----------------------------------------------------------------------SFLLNGKGVGPQIPTNVTVIVIAFISLNCPSHTRIRTKGHLCKHHQCFDYDNFLEIRPSWRCPVCYTDLRIDQSVSDVFISVDGSWKA
>gnl|onekp|ILBQ_scaffold_2005234 Conocephalum_conicum
----------------------ILSLYDQITITCRYCPRIKLSFMTKKDYETCDFDVT-LFVVQTESMETSAFLLNGRGVGLQMPSDVTLVAIAMVSLRCPSHKRIVTKGLVCRHHQCFDFDSFIDMRPAWRCPVSCLQLRLDKKYFEAIINQDGSWGP
>gnl|onekp|AIOU_scaffold_2015960 Brugmansia_sanguinea
-----------------------------------------------------------LFVAQIDNLETSLFLLNGTPVGPQLPSPVPIIAVAFISLNCPSFRRIKTKGHSCKHLQCFDFANYIDIRPSWRCPLCFTDIRIDQDVTDVMISSDGSWKA
>gnl|onekp|ZGDS_scaffold_2004750 Lactuca_graminifolia
------------------------------------------------------------------NIETSSFLLNGEGVGPQAPTPVTIIVIAFISLKCPSFSRIKIKGHTCKHLQCFDFNNYVGIRPQWRCPVCFHDIRIDQDITCVKISSDGSWEA
>gnl|onekp|KRUQ_scaffold_2013215 Porella_navicularis
HAVASSILKSFKQFLRPSIMVLLLKVFKYISTICRYYPRLMVALTLKPCYEACDFQVT-LFVCQKDAIGTSAFLVNGKGVGPQLPSDVTFVAVVIVSLRCPSHKRITTKGVSCRHHQAFDYDSYMEIRPSWRCPVNCTELRLDRNFFDVMINHDGSWAP
>gnl|onekp|GUMF_scaffold_2011314 Anthemis_tinctoria
-------------------------------------------------------------------------MLNGEGVGPQMPTPVTIVAIAFVSLKCPSFSRIKIKGHSCKHLQCFDFGNYVGIRPHWRCPVSFHDIRIDQDISYVKISNDGSWES
>gnl|onekp|MMJI_scaffold_2016933 Lactuca_graminifolia
------------------------------------------------------------------------FLLNGEGVGPQAPTPVTIIVIAFMSLKCP--SRIKIKGHTCKHLQCFDFNNYVGIRPQWRCPVCFHDIRIDQDITCVKISSDGSWEA
>gnl|onekp|MMJI_scaffold_2016932 Lactuca_graminifolia
------------------------------------------------------------------------FLLNGEGVGPQAPTPVTIIVIAFMSLKCP--SRIKIKGHTCKHLQCFDFNNYVGIRPQWRCPVCFHDIRIDQDITCVKISSDGSWEA
>gnl|onekp|NTEO_scaffold_2013557 Pittosporum_sahnianum
YAVANELPILLKQVLQAAIMVLLMALAIEVSAIMRFYPQMRAFLKAKPGYQGLDFHILKLFVAQTDNTETSSFLLNGKGVGPQLPTTVT----------------------------------------------------------------------
>gnl|onekp|CFRN_scaffold_2020250 Carthamus_lanatus
-----ELPYLLKQVLQAATMVLLHVLSDEISTVMRFYPGIKALVETTPGYDSTDLHISKLFVVQTDNTETSSILLNGEGVGPQIPTLVTIIVIAF----------------------------------------------------------------
>gnl|onekp|HANM_scaffold_2006137 Pholisma_arenarium
------------------------------------------------------------------------FLLNGRGVGPQMPTTVYILVVAFISLNCPSFKRINVKGYMCKHHQCFDYENYIEIRPSWRCPVCFTDIRIDQTVNDVIISPDGSWRA
>gnl|onekp|CKKR_scaffold_2002226 Astilbe_chinensis
YAVANELPILLKKILQAAIMVLLLTLANEVSNVMRFCPQMKASLEVN-GLGT---HIWKLFVAQTDSVETSSFLLNGKGVRPQIPTDVTLLV-------------------------------------------------------------------
>gnl|onekp|BBDD_scaffold_2000048 Microstrobos_fitzgeraldii
SAVAYDLPHLLKQVLQPAIMVL------------RFYPWLSVSLEAKSGYEVTDFHIAKLFVANTDNLETSAFLLNGKGVGPQMPTDVTVIAVTIITLHCPSYRRIVT---------------------------------------------------
>gnl|onekp|WNGH_scaffold_2008203 Aulacomnium_heterostichum
SLVANDLLPLVQQVARPALLVLIFATLNSLSTITRFYPRLHVAVQAKVGYEICDFYVP-LYVVRKDSIESAAFLVNGQQVGPQMPSDVTIIAVASLSLRCPSHQRLVTKATACRHLQCFDCDSFLEIRPAWRCPVTWPDLRIDRKIDEVIVSQDGSWAP
>gnl|onekp|KNMB_scaffold_2061425 Lathyrus_sativus
--------------------------------------------------------------------------LNGKGIGPQMPTNVTIILVAYFSLNCPSFTRIKTKGRSCKHFQCFDFDNFIKIRPSWRCPVSYTDIRLDRNIVEVTVHADGSWQP
>gnl|onekp|LQUX_scaffold_2120010 Gylcine_soja
------------------------------------------------------------------------FLLNGKGVGAQVPTNVTVVLVAYISLNCPSFTRIKTKGHSCKHFQCFDFDNFINMRPSW----------------------------
>gnl|onekp|ONZG_scaffold_2056516 Oenothera_laciniata
-----------------------------------FYPQIKASLEVQSGYGAVDFLITKLFVARIDSLETSAFLLNGKGVGPQMPNNISVVSIALISLNCPS---------------------------------------------------------
>gnl|onekp|QBRF_scaffold_2013513 Oenothera_laciniata
-----------------------------------------------PGHGSGDFQYLKLFTAQLDNVETSAILLNGCGVSPQLPTDVTMIAVASISLNCSSRTRIQVKGQSCNHLECFDYSKYVSMRPLWHCPVCFTDLRIDQDVRDVFISGDGSWEA
>gnl|onekp|KUXM_scaffold_2007001 Selaginella_selaginoides
---------------KPVVTVLLLALANEFTETVRFYPWLKLSFNIKPGFNTYDFYMKKLFVIRMDCTDTSAFILNGYPVGPQNPTNCKTVAVALVSLKCPSHVRMKTKGAACKHLQCFDYDNYTYIRPVWRCPLTITDLRHDKNVADVMLGHDGSWK-
>gnl|onekp|KJYC_scaffold_2009154 Selaginella_willdenowii
FTVAAEPLQLVKQIVRPAVMAVVLSISNSIMDILRFYPWIRFALQVEAGYTASEFNVPNLFTVRKDRMDTPSFLLNGYGIGPQPPADCTIVVVGSVSLCCPSRKRITNKGKHCKHLQCFDYSNYLEVRPSWRCPVTLGDICIDKSVTEVLIATD-SWEP
>gnl|onekp|OBOJ_scaffold_2082217 Hakea_prostrata
------------------------------------------------GYGAIDFNIPKLFVAQTDSIETSSFLLNGKGVGPQFPTIVNVIAIVFISLNCPSHTRIRTKGH------------------------------------------------
>gnl|onekp|YMES_scaffold_2082776 Typhonium_blumei
------------------------------------YPQLKVSLEAKAGYVISDFFIPRLFVAQKDNIETSSFLVNGRGVGPQFPTDIAVIAVAFISLNCPSFRRIKTKGHNCKHHQCFDYENFMAMKPTWRCPVSCVDIRIDQNGTHVVISADGSWKI
>gnl|onekp|OBOJ_scaffold_2018562 Hakea_prostrata
-----------------------------------------------------------------------SFLLNGKGVGPQIPTNVTVIVIAFISLNCPSHTRIRTKGHLCKHHQCFDYDNFLEIRPSWRCPVCYTDLRIDQGISDVIILVDGSWKS
>gnl|onekp|DDEV_scaffold_2113064 Canella_winterana
-----------------------------ISLIMRYYPRMKASLEAKPGYEIADFYIPKLLVARKDNTETSTFLLNGKSVGPQFPTDVTIIVIAYISLNCPSFKRIKT---------------------------------------------------
>gnl|onekp|IGUH_scaffold_2021393 Schwetschkeopsis_fabronia
SLVVIELLPLVRKVARPALLVLIFTTLKWLVSISRFYPRLQVAVHAKVGYEVCDFNVP-LFVGQKDKTETSTFLVNGHQVGPQMPSDVTVIAVASVSLRCPSHQRLVMKATSCRHLQCFDYDTFLEIRPAWRCPISCPDLRIDRKIYEVIINQDGSWIP
>gnl|onekp|IPUI_scaffold_2005526 Flaveria_brownii
------------------IMVLLFALSDEISTIMRFYPGMKSFVETKPGYDSTDLHISKLFVAQTDNIETSSFLLNGEGVGPQMPTHVTIIVIAF----------------------------------------------------------------
>gnl|onekp|DAYQ_scaffold_2008820 Mitella_pentandra
-----------------------------------------------------------LFVAQTDSVETSSFLLNGKGVRPQIPTDVTLIVIASISLNCPSCKRIKTKGQSCKHLQSFDLDNFLKLTVSWRCPTCYLDIRIDQNVADVIIFEDGSWKA
>gnl|onekp|ZQRI_scaffold_2007978 Timmia_austriaca
SLVANELLPLVKQVARPALLVLIFTTLKLLASISRFFPRLQAAVQAKVGYEVCDFHVP-LYACKKDSMETATILVNGQQVGPQMPTDVTVIAVASLSLRCPSHQRLVTKATTCRHLQCFDYDSFLEIRPAWRCPISWPDLRIDRKIHEVIISQDGSWLP
>gnl|onekp|ZQRI_scaffold_2007977 Timmia_austriaca
SLVANELLPLVKQVARPALLVLIFTTLKLLASISRFFPRLQAAVQAKVGYEVCDFHVP-LYACKKDSMETATILVNGQQVGPQMPTDVTVIAVASLSLRCPSHQRLVTKATTCRHLQCFDYDSFLEIRPAWRCPISWPDLRIDRKIHEVIISQDGSWLP
>gnl|onekp|PUDI_scaffold_2051659 Daphne_geraldii
------------------------------------------------------------------------FLLNGKGVGPQMPTNVTLIIVAVISLNCPSRTRIEIKGQACNHLQCFEFKNYIDIRPSWRCP-------------------------
>gnl|onekp|DXOU_scaffold_2005901 Nothoceros_aenigmaticus
-----------------------------ISKINRFFPWFALSVETKPGYEVRDFNVT-LFVCQKD-VGTSAILLNGKGVGPQVPTDVTIIAVALVSLLCPSHKRIATKGVSCKHHQCFDFHNFIEIRPAWRCPVSFPDLRLDRKVKDVMILPDGSWEP
>gnl|onekp|DTOA_scaffold_2009776 Maesa_lanceolata
LAIANELPLLLKQVFRAAFMVLLMVLAKEISDIMRCHPQMKVSLGVKAGFGASDFNISRLFVVQMENTHSSSFMLNGKGVGPQLSTNVSIIALAT----------------------------------------------------------------
>gnl|onekp|ZGDS_scaffold_2004752 Lactuca_graminifolia
------------------------------------------------------------------NIETSSFLLNGEGVGPQAPTPVTIIVIAFISLKCPSFSRIKIKGHTCKHLQCFDFNNYVGIRPQWRCPVCFHNSKV-----------------
>gnl|onekp|PPQR_scaffold_2049586 Typha_angustifolia
-------------------------------------------------------YIQRLFVAQTDNLETSSFLVNGKAVGPQFPTDITIIAIAFVSLNCPSFKRIKTRGHLCKHHQ------------------------------------------
>gnl|onekp|SFZX_scaffold_2042309 Cannabis_sativa
------------------IMMVLYTLANEIATVMRFYPQLEVSLDVKPGYGIIDFHILKLFVAQVDNVETSAFIVNGRGVGPQMPTNVTVIVVAFISLNCPSYTRIRTKGHLCKHLQCFDFNNYIDIRPSWRCPVCYSEIRIDQNVTDVIISTDGSWKV
>gnl|onekp|UHBY_scaffold_2121724 Oresitrophe_rupifraga
-----------------------------------------------------------LFVAQTDNIETSSFLLNGMGVGPQFPTDVTLIVIASIPLSCPSGKRIKTKGHSCKHLQCFDLDNYVKINPFWRCPISYLDIRIDQNSSYVTIFEDGSWNG
>gnl|onekp|NHUA_scaffold_2069688 Castanea_crenata
------------------------------------------------------------------------FLLNGQGVGPQLPTNITLIVIAFVSLNCPSHKRIKTKGHLCKHYQCFDYNNFMEMRPSWRCPVCHP---------------------
>gnl|onekp|BPSG_scaffold_2011431 Scouleria_aquatica
SLVANELLPVIKQIVRPALLVLIFTTLKLLTFISRFYPRLQVAVQAKVGYEVCDFHVP-LYVGQKDVTETSTILVNGQQVGPQMPSDVTIIAVTSLSLRCPSHQRLVTKATTCRHLQCFDFDSFLEIRPAWRCPISWPDLRIDRKMYEVILSQDGSWVS
>gnl|onekp|COCP_scaffold_2082136 Triglochin_maritimum
-----------------------------------------------------------------------AFLVNGKGVGPQFPTDITVIGVAVISLNCPSFKRIKTKGHLCKHHQCFDFDNYMDMKPCWRCA-------------------------
>gnl|onekp|ZACW_scaffold_2100544 Leucodon_sciuroides
SLVVIELLPLVRKVARPALLVLIFTTLKWLVSISRFYPRLQVAVHAKVGYEVCDFNVP-LFVGQKDKTETSTFLVNGHQVGPQMPSDVTVIAVASVSLRCPSHQRLVMKATSCRHLQCFDYDTFLEIRPAWRCPISCPDLRIDRKIYEVIIYQDGSWIP
>gnl|onekp|BAHE_scaffold_2027179 Solenostemon_scutellarioides
FSIANELPSLLKKLLQASIMVLLINLAKKISTVIRFYPRLKLSFEVKPGFDASDFQIPRLFVVQTDSHETSSFLLNGKGVSPQVPTIVT----------------------------------------------------------------------
>gnl|onekp|SQCF_scaffold_2006607 Dryas_octopetala
------------------------------------------------------------------------FLLNGKGVGPQMPSLVTIIVVAFISLNCPSFTRIKTKGYLCKHLQCFDFKNFIEIRPSWRCP-------------------------
>gnl|onekp|OAGK_scaffold_2001261 Matricaria_matricariodes
YFIGNELPNLMKQLFQAAIMVLLHSLSNEVSSVIRFYPGMKAFIEATPGYGAKDFYMTALFVARTDTTETSSILLNGKPVGPQLPTHVT----------------------------------------------------------------------
>gnl|onekp|XFFT_scaffold_2044680 Cercocarpus_ledifolius
------------------------------------------------------------------------FLLNGKGVGPQMPSLVTIIVVAFISLNCPSFTRIKTKGHLCNHLQCFDFKNFVEIRPSWRCP-------------------------
>gnl|onekp|KWGC_scaffold_2059925 Crassula_perforata
--------------------------------------------------------------------ETSAFLLNGRAVGPQIPTNVLVIAIAVVSLNCPSRKRIKTKGHTCKHVGCFDFVNFVEIRPSWRCPISYLDIRVDQ---------------
>gnl|onekp|AUGV_scaffold_2010805 Capnoides_sempervirens
YAVANELPKLLKQVLQAAIMVLLLTLANEISKILRFYPLMKTSTEVKAGFGAVDFHIPKLFVAQTDNMEASSFLLNGKGVGPQCPTNVT----------------------------------------------------------------------
>gnl|onekp|BBDD_scaffold_2000047 Microstrobos_fitzgeraldii
----------------------LLTMSKEISTIIRFYPWLSVSLEAKSGYEVTDFHIAKLFVANTDNLETSAFLLNGKGVGPQMPTDVTVIAVTIITLHCPSYRRIVT---------------------------------------------------
>gnl|onekp|SZPD_scaffold_2060810 Tetrastigma_voinierianum
------LPLVLKQVLQ-AVSVLLLTLATEARKIMRYYPRIRASLDVKSGYVDVDFHITKLFVAQTDDMETSSFLLNGKGVGPLLPINVTVIIVAF------S---------------------------------------------------------
>gnl|onekp|CPKP_scaffold_2012309 Lophophora_williamsii
-----------KQVLQAAIMVLLLTLANEISSIMRFYPQLKASLEVKPGYGTVDFHISKLFVATKDDIDTSSFLLNGRGVGPQLPTVVN----------------------------------------------------------------------
>gnl|onekp|EMBR_scaffold_2014318 Ipomoea_pubescens
------------------------------------------------------------------------FFLNGNGVGPQIPTALSIVVIASISLNCPSFKRIKTKGISCKHLQCFDYENYLDIRPSWRCPACFPEIRIDQNINDVIISSDGSWKA
>gnl|onekp|TGKW_scaffold_2016974 Frullania
HSVASGLLEHIKQFLRPSIMVLLMGILKSISMICRYFPRLAMALTTDVAYEVCDFQVS-LFVCNKAGVETSRFLVNGRGVGAQMPSDITVVAIAIITLRCPSHMRIVTKGKDCRHQQAFDYDSYMEIRPSWRCPVNCSELRLDRTVFDVLIDDDGSWTP
>gnl|onekp|RLCS_scaffold_2007862 Flaveria_trinervia
------------------------------------------------------------------------FLLNGEGVGPQMPTHVTIIVIAFISLKCPSFSRIKIKGHLCKHLQCFDFNDYLKIRPLWRCPVCFRDIRIDQDVSYVKISGDGSWQA
>gnl|onekp|RJNQ_scaffold_2119654 Lagerstroemia_indica
--------------------------------------------------------------------------------GPQMPTNVTIIAIAFISLNCPSRSRIQVKGQSCKHPQCFDFRNFVGIRPSWRCPVCYTDLRIDQDITNVMISDDGSWKA
>gnl|onekp|UFQC_scaffold_2057334 Apocynum_androsaemifolium
------------------------------------------------------------------------------GVGPQTPTSVTVMIVAVISLNCPSFKRIKTKGHSCKHLQCFDCDNYIDIRPSWRCPVCFSDIRVDQNVNDVIISSDGSWKA
>gnl|onekp|VGVI_scaffold_2010727 Dendropemon_caribaeus
-----------------------------ISKIMRFYPKMRASLEVEPGFGTVDFIISNLLVAQTDNIETSTFLCNGKAVRPQVPTNLTIIVIAVISLNCPSLARIKT---------------------------------------------------
>gnl|onekp|VMNH_scaffold_2087999 Sinapis_alba
-----------------------------------------------------------------------------------------------VSLRCPSRSRIKLKGQLCKHLQCFDFWNYVNINPSWRCPVSYPEIRLDQNAADVVIHAGGTWKV
>gnl|onekp|AUGV_scaffold_2010806 Capnoides_sempervirens
YAVANELPKLLKQVLQAAIMVLLLTLANEISKILRFYPLMKTSTEVKAGFGAVDFHIPKLFVAQTDNMEASSFLLNGKGVGPQCPTNVT----------------------------------------------------------------------
>gnl|onekp|FFFY_scaffold_2012364 Valeriana_officianalis
-----------------------------------------------------------------------SFLLNGKGVGPQVPTIVTIIAVAY-----P---RISNKGHLCKHLQCFDFENYVDIRPSWRCPVCYTEIRSDQSVTDVIISADGSWKA
>gnl|onekp|HBHB_scaffold_2041903 Aesculus_pavia
YAVANDLPSLMKQVLRAAIVVLISALANEISTIMRFYPLMKASLDVKPGYGAADFHILKLFVAQTNNIETSAFLINGKGVG------------------------------------------------------------------------------
>gnl|onekp|WNGH_scaffold_2014229 Aulacomnium_heterostichum
SLVASELLPLVRKVARPALLVLIFTTLKSLDSISRFYPRLQVAVHAKVGYEVCDFNVP-LYVGQKDKTETSTILVNGHQVGPQMPSDVTIIAVASVSLRCPSHQRLVMKATTCRHLQCFDYDSFLEIRPAWRCPISCPDLRIDRKVHEVIFNQDGSWVP
>gnl|onekp|SBZH_scaffold_2126252 Pennantia_corymbosa
------------------------------------------------------------------------FLLNGKGVGPQIPTIVTIIVVAFISLNCPSFRRIKTKGHSCKHLQCFDFDNFVDIRPSWRCPVCFTDIRIDQ---------------
>gnl|onekp|LBZM_scaffold_2057845 Atriplex_rosea
-----------------------------------------------------------LFVAMKDNIDTSSILLNGNAVGPQLPTIVNILSIALVSLNCPSKRRIKVKGNSCKHYQCFDFSNYVEIRPSWRCPVCFTDLRVDQNISEVILSVDGSWTA
>gnl|onekp|VBMM_scaffold_2004895 Anomodon_rostratus
SLVVIELLPLVRKVARPALLVLIFTTLKWLVSISRFYPRLQVAVHAKVGYEVCDFNVP-LFVGQKDKTETSTILVNGHQVGPQMPSDVTVIAVASVSLRCPSHQRLVMKATSCRHLQCFDYDTFLEIRPAWRCPITCPDLRIDRKIYEVIINQDGSWVP
>gnl|onekp|DESP_scaffold_2103685 Erigeron_speciosus
-------------------------------------PRMKTSFDVKAGYGTVDFLISRLLVARIDNMDTAAFYINRMEVGPQLPSDVTIIALAFISLKCPSQIRITTKGHLCKHPQCFDYDGFMENWPTWKCPVCNLDIRIDQTVTDVILSEDGSW--
>gnl|onekp|SKQD_scaffold_2011700 Takakia_lepidozioides
----------VRQLARPALLVFVLATLRQFSSISRYYPQLRVYLEAKEGYEICDFQVP-LYVGRRDNMESSAFLVNGVQVGPQMPTDVTAIAVASVSLRCPSHQRMVTKATTCRHLQCFDYESFLEIRPAWRCPISWPVLQIDRKISEAMIFPGGSW--
>gnl|onekp|PCGJ_scaffold_2000965 Anisacanthus_quadrifidas
------------------IMVLLRNLAKEIFTIMRFYPRMRAFLEIKPGFDATEFQISKLFVAQTDNIETSSFLLNGNGVGPQNPTTITVVAVAV----------------------------------------------------------------
>gnl|onekp|EMAL_scaffold_2080344 Ehretia_acuminata
------------------------------------------------------------------------FLLNGRGVGPQMPTNVYIVAVAFISLNCPSFKRINVKGHMCKHHQCFDYQNYIEIRPSWRCPVCFTDIRIDQ---------------
>gnl|onekp|TMAJ_scaffold_2021668 Neckera_douglasii
ALVALDLLPLVRKVARSALLVLIFTTLNLLVSISRFYPRLQVAVHAKAGYEVCDFNVP-LFVGQKDKTETSTILVNGHQVGPQMPSDVTVIAVASVSLRCPSHQRLVMKATSCRHLQCFDYDTFLEIRPAWRCPISCPDLRIDRKIYEVIINQDGSWVP
>gnl|onekp|DOVJ_scaffold_2060835 Leontopodium_alpinum
------------------------------STIMRFYPGMKSFAETKPGYDSTDLVISKLFVAQTDNLETSSFLLNGEGVGPQMPTPVTIIVIAFVSLKCPSFSRIKI---------------------------------------------------
>gnl|onekp|BNCU_scaffold_2017136 Radula_lindenbergia
--------------MRPSLLVFLLNIFKHMLMILMYFPRLTVSLTTKPGYEVCDFQVT-LFVCQKDDVRTAAFLVNGKGVGPQFPSDITFIAVAIVSLRCPSHQRIITKGNTCKHHQAFDYDSYVEIKPTWRCPVNCSELRFDRNVFEVMFNQDGSW--
>gnl|onekp|GKAG_scaffold_2021431 Huperzia_lucidula
-----------------------------LSSVLRYFPRLKLSVKAKPGYEISDFQIR-LFVIRKDNIETSAILINGYGVGPQLPSDCTAIALASISLHCPSRKRMVTKGVSCKHLQSFDFDNYLAIRPSWRCPTNCLELRYDQDVSEILISQDGSW--
>gnl|onekp|LNER_scaffold_2047215 Casuarina_glauca
HAVSHDLPFLLKQVAQACVMVLLSTLVNEVSMIMRFYPRMKASLEVKAGYGIVDFHISKLFVAQTDNVETSAFLLNGKAV-------------------------------------------------------------------------------
>gnl|onekp|YBQN_scaffold_2017467 Odontoschisma_prostratum
-----------------------------LSMICRYYPRFLVALTAKPGYEAIDFQVT-LFICQKDDISTSAFLVNGKGVGPQLPSDITFVAVVVVSLRCPSLKRIATKGVSCRHHQAFDYDSYLEIRPSWRCPVNCSELRRDRSLFDVMINYDGSWAP
>gnl|onekp|EAVM_scaffold_2013549 Amelanchier_canadensis
-----------------------------------------------------------------------------------------IIVVAFISLNCPSYTRIKTKGHFCKHLQCFDFSNYVNIRPSWRCPVCYLDLRVDQNVAEVIISMDGSWKA
>gnl|onekp|WUZV_scaffold_2006684 Lindenbergia_philippensis
--------------------------------------------------------------------------LNGKGIGPQIPTDITIIGVAIISLNCPSFKRIKTKGHSCKHIQCFDFDNYVDIRPSWRCPVCFTDIRVDQNVSDIIISSDGSWNA
>gnl|onekp|OQWW_scaffold_2223462 Davallia_fejeensis
-----------------------------------------------------------MFVIRKENLDSSAFLVNGKGVGPQMPSNVTLIAIALVSLLCPSHKRITSKGASCKHHQCFDYNSFMEIRPSWRCPVSFPDLRLDKNAVDVMISEDGSWKI
>gnl|onekp|RDOO_scaffold_2003979 Racomitrium_varium
NLAENELLPTIKQVIRAALLILILTTLKVLDIISRFYPRLQVAVQAKVGYEVCDFHVP-LYVVQNELTETSNILVNGQQVGPQMPSDVTIIAVTRVSLRCPSHQRLVTKASTCRHLQCFDYDSFLEIRPAWRCPISCLDIRIDRKIYEVMFHQDGFWAP
>gnl|onekp|HWUP_scaffold_2095980 Sabal_bermudana
YALTNRLPSLVKEVLQSAIMVLLLSMTNEISKVMRFYPQLRVSLEAKAGYDIADFQIEKLFVAQTDNLEISSFLVNGKGVGPQLPTDITIIAIA-----------------------------------------------------------------
>gnl|onekp|DFYF_scaffold_2005853 Ilex_sp
-----------------------------ISTIMRFYPLLKVFLEVKPGYGTIDFHISKLFVAQTDNIETSSFLLNGKGVRPQVPTVVTIVFVAY----------------------------------------------------------------
>gnl|onekp|NMGG_scaffold_2004135 Hypecoum_procumbens
YAVANELPLVLKQVLQAAIMVLLLTLANEISNIL-YYPQMKASIEVKPGFGATDFHIPKLFVAQTDDTETSSFLLNGKGVGPQCPTNVT----------------------------------------------------------------------
>gnl|onekp|SUFP_scaffold_2107688 Papaver_somniferum
-----------------------------VSKILRFYPWMKAYLEVKPGFGALDFHVMKLFVAQTDNVDTSSFLLNGKGIGPQFPTNVTVIVIAFISLNCPSFR-------------------------------------------------------
>gnl|onekp|CIEA_scaffold_2009780 Juncus_inflexus
----------------------------------------------QAGYDISDFFIQRLFVVQTDDFESSSFLVNGKGVGPQLPTDITLIAIAF------SFGRIKTKGHQCRHHQCFDYDNYMEIKPMWRCPVCCLDLRLDQNTTSVTISSDGSWKK
>gnl|onekp|RVGH_scaffold_2065020 Drypetes_deplanchei
-----------------------------------------------------------------------------------------IIVIAFISLNCPSYTRIRIKGHLCKHLQCFDFSNFVNIRPSWRCPVCYTDIRVDQNVADVIISADGSWNA
>gnl|onekp|EAAA_scaffold_2057216 Marrubium_vulgare
----------------------------------------------------------------TDNIETSSFFLNGMQVGPQLPTDITIVAVAFISLNCPSFGRIRTKGRYCKHITCFDFDNYVEIRPHWRCPTCFSDIRLDQNISTISFYPDGSWNR
>gnl|onekp|QHBI_scaffold_2013744 Falcatifolium_taxoides
------------------------------------------------------------------------FLLNGKGVGPQMPTDVTMIAVTIVTLHCPSYRRIVTKGSMCRHHQCFDYENFMEIRPSWRCPINCPDLRIDQNVADVLIFADGSWKA
>gnl|onekp|DEMH_scaffold_2000740 Alternanthera_tenella
YGLAKKLSPVLKMVLQPAIMVLLLALADEVSTVMRYYPHFKASLEVKPGYGTVDFHITKLFVAMKDNIDTSSILLNGTSVGPQPLTAVNILILGRV---------------------------------------------------------------
>gnl|onekp|LGOW_scaffold_2004216 Schistochila_sp
-----------------------------IATICRYYPRFMVSLTIKPGYEVSDFQVT-LFVCQKNDVGTSAFLVNGKGVGPQLPTDITFVAVAIVSLRCPSHKRIATKGVSCRHHQAFDYDSYMEIRPSWRCPVNCAELRLDRNLFDVWINHDGSWAP
>gnl|onekp|ENQF_scaffold_2016087 Lycopodium_annotinum
-----------------------------LSSILRYFPRIKLSVEAKSGYEVSDFQIR-LFVIRKDNIDTSTFLINGYGVGPQMPSDCTVIVIASVSLCCPSRKRIFTKGVSCKHLQSFDFDNYLTIRPSWRCPVSCSDLRYD----------------
>gnl|onekp|QMWB_scaffold_2006942 Anomodon_attenuatus
ALVVVELLPLVRKVARSALLVLIFTTLKWLVSISRFYPRLQVAVHAKVGYEVCDFNVP-LFVGQKDKTEMSTILVNGHQVGPQMPSDVTIIAVASVSLRCPSHQRLVMKATSCRHLQCFDYDTFLEIRPAWRCPISCPDLRIDRKIYEVIINQDGSWVP
>gnl|onekp|UDUT_scaffold_2045404 Larrea_tridentata
YAMANDLPRLLKEILRAALTVLVTALVNEVSEIMRFYPHMKASLDVKPGYGTVDFHILKLFVAQIDNTETSAFLINGKIVGPQMPTLVT----------------------------------------------------------------------
>gnl|onekp|SKYV_scaffold_2065324 Vittaria_lineata
---------------------------------------------------ACDFYVLKMFVIRMDNQETSSFLVNGKGVGPQMPSNVTLIAIALVSLLCPSHKRITSKGSSCKHHQCFDYTTFMEIRPSWRCPVGFPDLRLDLTAVDVMVSEDGSWKM
>gnl|onekp|BMJR_scaffold_2055960 Adiantum_tenerum
----------------------------------------------KPGYEACDFYVLKMFVIRTDNQETSSFLVNGKGVGPQMPSNVTLIAIALVSLLCPSHKRITSKGAACKHHQCFDYKIFMEIRPSWRCPVSFLELQLDLTAVDVMVSEDGSWKM
>gnl|onekp|FZJL_scaffold_2009542 Austrobaileya_scandens
YTIANDLPPIIKQVLQPAIMVLFLTLANEIS----------VSLEAKPGYEITDFNIPKLFVAQVDDVETSSFLLNGKGVGPQFPTDVT----------------------------------------------------------------------
>gnl|onekp|VVRN_scaffold_2098153 Lonchitis_hirsuta
-------------------------------------------LEAKAGYEACDFYVMKMFVIRKDNQDTSSFLVNGKGVGPQMPSNVTLIAIALVSLLCPSHKRITSKGSSCKHHQCFDYNSFMEIRPSWRCPVSFPDLRLDLTAVDVMVSEDGSWET
>gnl|onekp|JADL_scaffold_2010502 Rhynchostegium_serrulatum
SLVVFELLPLVRKVARPALLVLIFTTLKWLVSLSRFYPRLQVAVHAKVGYEVCDFNVP-LFVGQKDKMETSTILVNGHQVGPQMPSDVTVIAVASVSLRCPSHQRLFVKASSCRHLQCFDYDTFLEIRPAWRCPISCPDLRIDRKIYEVIINQDGSWVP
>gnl|onekp|CZPV_scaffold_2002227 Moringa_oleifera
-----------------------------------------------------------------------------------------IIIVAFISLNCPSRTRINIKGHLCKHLQCFDFSNYIDIRPSWRCPVCYTDIRVDQSVADVIISVDGSWKA
>gnl|onekp|DBCE_scaffold_2012287 Alternanthera_tenella
YGLAKKLSPVLKMVFCSAIMVLLLALADEVS----YYPHFKSSLEVKPGYGVIDFHITKLFMARKDSIDTSSILLNGKAVGPQLPTVVN----------------------------------------------------------------------
>gnl|onekp|HEGQ_scaffold_2076133 Gymnocarpium_dryopteris
-----------------------------------------------PGYEACDFYVLKMFVIRKENLDTSAFLVNGKGVGPQMPSNVTLIAIALVSLLCPSHKRISSKGASCKHHQCFDYNSFMEIRPSWRCP-------------------------
>gnl|onekp|QEBC_scaffold_2001195 Punica_granatum
--------------------------------------------------------------------------------GPQMPTNVTLIALAFISLNCPSRSRIKVKGHSCKHPQCFDFSNFIGIRPMWRCPVCFTDLCIDQDVTGVMISADGSWKA
>gnl|onekp|TAVP_scaffold_2013750 Calliergon_cordifolium
---------LVRKVARPALLVLIFSTLKWLVSISRFYPRLQVAVHAKVGYEVCDFNVP-LFVGQKDQMETSTILLNGHQVGPQMPSDVTVIAVASVSLRCPSHQRLVMKATSCKHLHCFDYDTFLEIRPAWRCPISCPDLRIDRKIYEVIINQDGSWVP
>gnl|onekp|YJUG_scaffold_2139044 Curculigo_sp
--------------------------------------------------------------------------------GPQFPTDITLIALAFITLNCSSFRRIRTKGHLCKHHQCFDYDNFMEMKPSWRCPVSCIDLRIDRDVVDIVISADGSWKA
>gnl|onekp|BLVL_scaffold_2000005 Sorbus_koehneana
-----------------------------IDTIMRYYPMMKASLEVKPGYGALDFHISKLLVAQTDNIETSAFLLNGKGVGPQLPSVVTTIVVAF----------------------------------------------------------------
>gnl|onekp|WOBD_scaffold_2084697 Limonium_spectabile
-----------------------------------------------------------LLVAAVDKIDTSSFLVNGIGVGPQLPTVLDVILLACIKLTCPSFGRIACKGHMCKHHQCFDFTNYMKIRPSWRCPVCYTDIRIDRNVVEVIISEDGSWK-
>gnl|onekp|YHXT_scaffold_2049419 Hamamelis_virginiana
------------------------------------------------------------------------FLLNGKGVGPQLPTNVTMIVMALISLNCPSQRRIRTKGHACKHHQCFDYDNFM----------------------------------
>gnl|onekp|YFZK_scaffold_2040510 Sciadopitys_verticillata
SAVAYDLPQLVKQVLQPAIMVLLLAMSKEISRIIRFYPRLSVSLEVKSGYEVTDFHIAKLVVVRTDNLETSAFLLNGKGVGPQMATDV-----------------------------------------------------------------------
>gnl|onekp|ENCD_scaffold_2127440 Alternanthera_brasileana
----------------------------EVSTVIRYYPHFKASLEVKPGYDTVDFHITKLFVARKDSIETSSVLLNGIAVRPQLPTAVNIFVVALVSLNCPSKMRIRTKG-------------------------------------------------
>gnl|onekp|PZAP_scaffold_2003890 Eleusine_coracana
FAVSADVPNILRKVIKSSVMVLILTVANEISKIMRYYPQLKTSMEAKVGYDIADFFIERLIVVQKENLDASSFLVNGRGVGPQFPTDITIISVAF----------------------------------------------------------------
>gnl|onekp|RKFX_scaffold_2038615 Cercis_canadensis
----------------------------------------------------------------------------------------TVIVVAFISLNCPSFSRIKTKGRSCKHLQCFDFNNFIDIRPSWRCPVCYTDICLDRNVVEVIICADGSWKA
>gnl|onekp|OYST_scaffold_2007507 Alternanthera_sessilis
-----------------------------------------------------------LFVAMKDNIDTSSVLLNGKAVGPQLPTAVNIFIIGLVSLNCPSKTRIKMKGHLCKHYQCFDLTTYVEMRPLWRCPVSFTDLRVDRKESEVIFSMDGSFKP
>gnl|onekp|ABIJ_scaffold_2006414 Selaginella_lepidophylla
-----------------------------TGDVLRLYPWLKLYFDADAGYKTSEFYLEKLFTIRRDLVEQPSFLVNGYGVGPQPPADCTAIVVAHVSLCCPSRQRIATKGLDCKHLQCFDYKNYMEVRPSWRCPVTLQQLRLDKNVKDVMLTSNGSWE-
>gnl|onekp|UMUL_scaffold_2013442 Paulownia_fargesii
FSIANELPSLVKQVLQAAIMVLLSNLAKEISTIMRFYPRMKTFLEVKPGFDASDFQISKLFVVQTDNIETSSFLLNGKGV-------------------------------------------------------------------------------
>gnl|onekp|IRBN_scaffold_2010964 Scapania_nemorosa
----------------------------------RYYPRLTVALTAKLGYESIDFQVT-LFVCQKDDTATSAFLVNGKAVGPQLPSDISFVAITIVSLRCPSLKRIVTKGVSCRHHQAFDYDSYIEIRPSWRCPANCSELRLDRNIFDVMINQDGSWAV
>gnl|onekp|OYST_scaffold_2005504 Alternanthera_sessilis
------------------IMVLLLALADEVSTVIRYYPHFKASLEVKPGYDTVDFHITKLFVARKDSIETSSVLLNGIAVRPQLPTAVNIFVIAL----------------------------------------------------------------
>gnl|onekp|HKZW_scaffold_2006494 Mesotaenium_caldariorum
---------VLKEAVRPAVAVLILAAVNEINGVLLFCPRVQSMLLVKAGYQACNFNVV-LVVIRTTDITSSSFVLNGRGIGPQAPTDITMVAVALMTLNCPSHKRIRTKGSSCRHHQCFDLDDFLSIRPSWKCPLSTAELRLDVSLSDVLLFPDGSWK-
>gnl|onekp|DIBI_scaffold_2010561 Oenothera_laciniata
-------------------------------------PQIKASLEVQSGYGAVDFLITKLFVARIDSLETSAFLLNGKGVGPQMPNNISVVSIAL----------------------------------------------------------------
>gnl|onekp|UMUL_scaffold_2013443 Paulownia_fargesii
FSIANELPSLVKQVLQAAIMVLLSNLAKEISTIMRFYPRMKTFLEVKPGFDASDFQISKLFVAQTDIIETSSFILNGKGV-------------------------------------------------------------------------------
>gnl|onekp|AWJM_scaffold_2065731 Edgeworthia_papyrifera
--------------------------------------LMKASLEAQPGYGATGFHISKLFVVQVDNIDNPAFLLNGKGIGPQMPTNVTLIIVAL----------------------------------------------------------------
>gnl|onekp|IZGN_scaffold_2013963 Dacrydium_balansae
--------------------------------------------------------------------------LNGKGVGPQMPTDVTMIAVTIVTLHCPSYRRIVTKGSMCRHHQCFDYENFMEIRPSWRCPINCPDLRIDQNVADVLIFADGSWKA
>gnl|onekp|YOWV_scaffold_2013134 Cystopteris_protrusa
-----------------------------------------------PGYEACDFYVLKMFVIRKENLDTSAFLVNGKGVGPQMPSNVTLIAIALVSLLCPSHKRILSKGASCKHHQCFDYNSFMEIRPSWRCPVSFPDLRLDL---------------
>gnl|onekp|WPYJ_scaffold_2019805 Frankenia_laevis
--------------------------------------------------------------------DTSSFLLNGKGIGPQVPTPVNVILIAFISLNCPSCKRIRRKGRLCKHHQCFDLTNYTEIRPSWRCPVCYTDIRIDQ---------------
>gnl|onekp|SZYG_scaffold_2009628 Polytrichum_commune
SLVANDLLPLVKQIARPALTLLKFS----LSTISRFYPRLQVAVNAKAGYEVCDFHVP-LYVVQKDTTESAAFLVNGRQIGPQMPTDVTVIAIASVSLRCPSHQRLLL-----KQQPCFDYDSFLEIRPAWRCPITWPDIRIDRKVIEVIISQSGSWVP
>gnl|onekp|CXSJ_scaffold_2000467 Eleusine_coracana
--------------------------------------------------------------------------------GPQFPTDITIIAIAFVSLNCPSFRRIKTKGRLCKHYQCFDYDNYMEMKPTWRCPANFMELRIDQEVLDVLLFADGSWKA
>gnl|onekp|QACK_scaffold_2018097 Helwingia_japonica
---------------------------------------------------------------------------------PQVPTVVTIIIVAYISLNCPSFRRITTKGHSCKHLQCFDFYNYMDIRPSWRCPVCYTDIRLDQNIADVIISADG----
>gnl|onekp|SIIK_scaffold_2071180 Hakea_drupaceae
------------------------------------------------------------------------FLLNGKGVGPQFPTIVNVIAIAFISLNCPSHTRIRTKGH------------------------------------------------
>gnl|onekp|ATFX_scaffold_2035724 Muntingia_calabura
-------------V------------------------------------------------------------------GPQLPTIVTIIVVAFISLSCPSRSRIKTKGHLCKHLQCFDFNNYVSIRPSWRCPVCYSDIRIDQ---------------
>gnl|onekp|WRPP_scaffold_2021585 Synsepalum_dulcificum
---------------------------------------------------------------------------------PQLPTVVMIITVAYISLICPSLRRIKTKGHSCKHHQCFDFDNFVDIRPSWR--VCYIDIRIDQNVTDVIISVDGSWKA
>gnl|onekp|WPHN_scaffold_2007949 Idiospermum_australiense
----------------------------------------------------------------------------GKGVGPQFPSDVTIIAIAYISLKCPSHKH---KGHLCRHLQCFDYHNFIEIRPSWRCPVCFPDLRMDQDVSVVIISADGSWKV
>gnl|onekp|LGOW_scaffold_2004219 Schistochila_sp
HAVASTILKSFKQFLRPAVMVLLLTTFKFIATICRYYPRFMVSLTIKPGYEVSDFQVT-LFVCQKNDVGTSAFLVNGKGVGPQLPTDITFVAVAIVSLRCPF---------------------------------------------------------
>gnl|onekp|KOFB_scaffold_2075241 Urginea_maritima
-----------------------------ISKIIRFLPRLKVSFEVKPGYDVADFLIQKLFIARSDDLHKSSFLVNGRGVGPQIPTDITVIAVASISLNC-----------------------------------------------------------
>gnl|onekp|BYQM_scaffold_2010929 Posidonia_australis
----------------------LFFMAKEISHVMRFYPRMKVSFEVKPGYDIQDVNIPRLFVAQTDNLETSSFLINGKGVGPQFPTDITLIAIVV----------------------------------------------------------------
>gnl|onekp|POPJ_scaffold_2098516 Pteris_vittata
-----ELPQLLKKVFQPAMMVLLSRLSKEISKLIRFYPLLTVALEAKPGYEACDFYVRKMFVIRTDNQDTSSFLVNGKGVGPQMPSNVTLIAIAQ----------------------------------------------------------------
>gnl|onekp|QIKZ_scaffold_2004369 Griselinia_racemosa
--------------------------------------------------------------------------------GPQVPTNVTIIVVAFISLNCPSFRRIKTKGHSCKHLQCFDFDNYVDIRPSWRCPVCFTDIRIDQNV-------------
>gnl|onekp|VCIN_scaffold_2075149 Malus_baccata
----------------------------------------------------------------------------------------TTIVVAFISLNCPSYTRIKTKGHLCKHLQCFDFSNYVNIRPSWRCPVCYLDLRVDQNVAEVIISMD-----
>gnl|onekp|OQBM_scaffold_2012267 Ipomoea_indica
-----------------------------LSMIMRFFPLLKAFLEVKSGYGTNDFHISKLLVAQVDNTETSSFLLNGKGVGPQIPTIVSIVAVAF----------------------------------------------------------------
>gnl|onekp|HRWG_scaffold_2070585 Buxbaumia_aphylla
YLTICELVLIARQVAKAPLFIFLYHTYDELNLISRFFPRLQIAEEVQPGAKVREFHVP-LYVGQKNDSDCATFFVNMMQVSPQMPTDITVIAIASVSLRCPSHQRLITKAATCRHLQCFDYDSVLEIRPAWRCPISWPDLRIDRAVEEIILTRNGTWSS
>gnl|onekp|TWUW_scaffold_2008757 Anthoceros_agrestis_A
-----------------------------INRISRYLPWLQLSVDAKLGYEVCDFNVDFLFVFPKN-IETSSFLVNGRGLGPQVPTDVTTIAIAIVSLRCPSHKRISTKGASCKHHQCFDYESFVEIRPAWRCPISFPDLRLDVNVVDVMVFPDGSWEP
>gnl|onekp|RTTY_scaffold_2002912 Salvadora_sp
FAIANELPSLIKKVMKAAIMVMLLALADEFLQIMRFYPFLKLSIKAKPGYAM-------------------------------------------------------------------------------------TDFHVSK---------------
>gnl|onekp|TPEM_scaffold_2140020 Platyspermation_crassifolium
-----------------------------------------------------------------DNMDTSSFLLNGKGVGPQLPTNVSIIAVAVISLNCPSLRRIITKGHLCKHVQ------------------------------------------
>gnl|onekp|ZFRE_scaffold_2003142 Phaeoceros_carolinianus_sporophyte_1575
-----------------------------------YLPWLKVSLDAKPGYEVCDFNVT-LFVFHKN-IETSAILVNGRGVGPQVPTDVTTIAVAIVSLRCPSHKRISTKGASCKHHQCFDYDSFVEIRPAWRCPICFQDIRLDVNLLDVMVFPDGSWKP
>gnl|onekp|WPUV_scaffold_2001431 Oenothera_grandis
----------------------------------------------------------------------SAILLNGCGVSPQLPTDVTMIAVASISLNCSSRTRIQVKGQSCNHLECFDYSKYVSMRPLWHCPVCFTDLRIDQDLRDVFISGDGSWEA
>gnl|onekp|UGJI_scaffold_2012409 Lycopersicon_cheesmanii
------------------------------------------------------------------------FLLNGTPVGPQLPSPVPIIAIAFISLNCPSFRRIKTKGRSCKHLQCFDFDNYIDIRPSWRCPVCFTDI-------------------
>gnl|onekp|MTII_scaffold_2043100 Acorus_americanus
------------------------------------------------------------------------FL------GPQFPTDITIIAIAFIPLTCPSHGRIKIKGHLCRHLQCFDYDNFLEMKPTWRCLVSYVDLRIDQDSTHVVISTDGSWTI
>gnl|onekp|WAFT_scaffold_2012782 Diphasiastrum_digitatum
-----------------------------LCSILRYFPRIKLSVEAKPGYEVSDFQIR-LFVIRKDNIDTSTILINGYGV--QMPSDCTVIVIASVSLCCPSRKRIVTKGVSCKHLQSFDFDNYLTIRPAWRCPVNCSDLRYDSNVSEILISEDGSWV-
>gnl|onekp|BZMI_scaffold_2017043 Mollugo_pentaphylla
----------------------LIALANEVSSIIRFYPLLKTSLEVEPGFGSSDFHISKLLVALKDNIETSSFMLNGKGVGPQLPTGVNVIIIAF----------------------------------------------------------------
>gnl|onekp|VTOK_scaffold_2024042 Orobanche_fasciculata
--------------------------------------------------------------------------------GPQIPTIVNYIAVAFISLNCPSFKKIRTKGHSCKHLQCFDFDNYVDIRPSWRCPVCFTDIRIDQNVSDVLISSDGTWNA
>gnl|onekp|ALUC_scaffold_2007461 Ipomoea_quamoclit
--------------------------------------------------------------------------------GPQIPTIVSIVAVAFISLNCPSFKRIKTKGQSCKHLQCFDYQNYIDIRPSWRCPACFTDVRIDQNVTDVILSSDGSWKA
>gnl|onekp|HRVY_scaffold_2037840 Flaveria_trinervia
------------------------------------------------------------------------FLLNGEGVGPQMPTHVTIIVIAFISLKCPSFSRIKIKGHLC----------------------------------------------
>gnl|onekp|GBGW_scaffold_2002041 Oenothera_speciosa
----------------------LIAYADEISTILRFYPQMKASLEVQSGYGAVDFLITKLFVARIDSFETSAFLLNGKGVGPQMPNYLSVVSVAF----------------------------------------------------------------
>gnl|onekp|PTBJ_scaffold_2093555 Plantago_virginica
FYVANELPLLLKQILQPPLMVLLIDLTNEFSAIIRFYPHIKTLLEAKPGYDAGDFQISRLFVVQKDNIETSSFLLNGKGVGPQTPT-------------------------------------------------------------------------
>gnl|onekp|SERM_scaffold_2009669 Sarcodes_sanguinea
YAVANDLPKLLKQVLQAAIMVLLLTLTDEISTIIRFYPRMKAFLEVKPGYGTIDFHISKLFVAQTDNIETSSFLLNG----------------------------------------------------------------------------------
>gnl|onekp|FAJB_scaffold_2007702 Paraphymatoceros_hallii
----------------------------------------------------------------------SAILLNGKGVGPQLPSDVTIIAIAIVSLHCPSHKRISTKGVSCKHFQCFDYHNYIEIRPAWRCPVCFPDLRVDRRLTDVMILPDGTWEP
>gnl|onekp|FAJB_scaffold_2007701 Paraphymatoceros_hallii
----------------------------------------------------------------------SAILLNGKGVGPQLPSDVTIIAIAIVSLHCPSHKRISTKGVSCKHFQCFDYHNYIEIRPAWRCPVCFPDLRVDRRLTDVMILPDGTWEP
>gnl|onekp|FNXH_scaffold_2019026 Papaver_setigerum
----------------------------------RFYPWMKAYLEVKPGFGALDFHVMKLFVAQTDNIDTSSFLLNGKGIGPQFPTNVT------ISLNCPSFRRLTTKGQLCKH--------------------------------------------
>gnl|onekp|FQGQ_scaffold_2070412 Polystichum_acrostichoides
-----------------------------------------------------------------------AFLVNGKGVGPQMPSNVTLIAIALVSLLCPSHKRITSKGASCKHHQCFDYNTFMEIRPSWRCPVSFPDLRLDLNAMDVMISEDGSWQA
>gnl|onekp|YCKE_scaffold_2011164 Notholaena_montieliae
-----------------------------------------------------------------DNLDTSSFLVNGKGVGPQMPSNVTLIAIALVSLLCPSHKRITSKGASCKHHQCFDYNSFMEIRPSWRCPVSFPDLRLDLTAVDVMVSEDGSWKM
>gnl|onekp|PHOQ_scaffold_2024683 Orobanche_fasciculata
YSNGNELPLIIKQVMQAAKMVLLRNLAKEISTVMRFYPRMKTFFNVKPGYDANDFQISKLFVVQTDNIETSSFLLNGKGV-------------------------------------------------------------------------------
>gnl|onekp|GGJD_scaffold_2021100 Strychnos_spinosa
-------------VLEAAIMVVLCNLTNQISTIMRFYPRMKISLEVKPGFGAKDFHIAKLFVAQTDNVETSAFLLNGKGVGPQMP--------------------------------------------------------------------------
>gnl|onekp|RSPO_scaffold_2005132 Santalum_acuminatum
-------------------------------SYLRFYPWIKASLEVKPGFGTVDFRISKLFVAQTDNIEKSSFLLNGMGVGPQFPTNVTIIVIAF----------------------------------------------------------------
>gnl|onekp|RFMZ_scaffold_2008507 Osmundastrum_cinnamomeum_B
-------------------------------------------MEAKAGYETRDFYMTKLFVIRKDNMDTSAFLVNGRGVGPQMPTDVTTIAIA-VLLRCPSHKRITTKGSLCKHHQCFDYDSFIEIRPAWRCPVSFLDLRLDQSVVDVMISEDGCWEA
>gnl|onekp|DHWX_scaffold_2002584 Fontinalis_antipyretica
----------------------------------RFYPRLKVAVHAKVGYEVCDFNVP-LFIGQKDKTETSTILVNGHQVSPQMPSDVTVIAVASVSLRCPSHQRLVMKATACRHLQCFDYDTFLEIRPAWRCPISCPDLRIDRKIYEVIINQDGSWVP
>gnl|onekp|KYAD_scaffold_2007965 Celtis_occidentalis
YAVSNDLSLLVKQILQAIIMVVFFSLANEVAKIMRFYPQMKLSLDVKPGYGVIDFHISKLFVVQVDNVETSA---------------------------------------------------------------------------------------
>gnl|onekp|ZXJO_scaffold_2015788 Hemionitis_arifolia
---------------------------------MRYYPLLTVALEAKPGYEACDFYVLKMFVIRLDNPDTSSFLVNGKGVGPQMPSNVTLIAIALVSLLCPSHKRITSKGVSCKHHQCFDYNTFMEIRPSWRCPVSFPDLRLDLTAVDVMVSEDGSWK-
>gnl|onekp|CSUV_scaffold_2055776 Cochlearea_officinalis
----------------------------------------------------KHFHISKLFVVRTDDISKSNFVLNGKDISPQLPMKVTLIVIAF----------------------------------------------------------------
>gnl|onekp|RKFX_scaffold_2039462 Cercis_canadensis
-----DLPVLLKQILQAAIMVLLFTIANEISIIMRFYPQLKASLEVNPGYGAVDFQISKLLVAQTDNRETSAFLLNGKGV--------T----------------------------------------------------------------------
>gnl|onekp|LTZF_scaffold_2018101 Sisyrinchium_angustifolium
--------------------------------------------------------------------------------GPQLPSDSTIIAVAFVSLNCPSHKRIRTKGHLCKHHQCFDCENFLEMKPSWRCATSFVDLRLDQDASDVIISADGSSKE
>gnl|onekp|CWZU_scaffold_2011378 Betula_pendula
-----------------------------------------------------------------------------------------VIVVAFISLHCPSYTRIKTKGHSCKHLQCFDFSNYLHIRPSWRCPVCYLDICLDQNVDEVIISADGSWKA
>gnl|onekp|SNNC_scaffold_2045502 Leonurus_japonicus
----------------------------------------------------------------------------------QLPTVVTIIAVAFVSLNCPSFRRIKTKGHSCKHIQCFDFDNYVDITPSWRCPVCFSDIRIDQNVSNIIISSDGSWTA
>gnl|onekp|SQCF_scaffold_2046569 Dryas_octopetala
FAVANDLPPLLRQILQAAIMVLLFSLTNEVETIMRYYPQMKTSLEVKPGYGAVDFHISKLFVAQTDNIETSA---------------------------------------------------------------------------------------
>gnl|onekp|TVCU_scaffold_2050183 Ochna_mossambicensis
--------------------------ANEISTVMRFYPLMNAFLEVKPGFGALDFHISKLFIVQTDNTETSVFLLNGRGVGPQIPSNVTVIA-------------------------------------------------------------------
>gnl|onekp|LUNL_scaffold_2013422 Alternanthera_sessilis
----------------------------------------------------------------------SSVLLNGIAVRPQLPTAVNIFVIALVSLNCPSKMRIKTKGHLCKHYQCFDFTTFTEMRPSWRCPVSFTDLRVDQNESEVVFSIDGSFEL
>gnl|onekp|SZPD_scaffold_2058265 Tetrastigma_voinierianum
--------------------------------------------------------------------------------GPQLPTNVTVIIIAFISLNCPSFRRINIKGHLCKHHQCFDYGNFIQIRPSWRCPVCNPD--------------------
>gnl|onekp|KTQI_scaffold_2028684 Alternanthera_brasileana
-------------------------------------------------------------------------LLNGKAVGPQLPTAVNVFIIGLVSLNCPSKTRIKTKGHLCKHYQCFDFTTYVEMRPLWRCPVSFTDLRVDRKESEVIFSIDGSFKP
>gnl|onekp|FVXD_scaffold_2054016 Beta_maritima
---------------------------------------------------------------------------NGNGVGPQLPTMVNVFVIALVSLNCPSKTRITTKGNFCKHYQCFDLCNYVEMRPNWRCPVCFTDLRVDQ---------------
>gnl|onekp|ENCD_scaffold_2027143 Alternanthera_brasileana
-------------------------------------------------------------------------LLNGEAVGPQLPTAVNVFIIGLVSLNCPSKTRIKTKGHLCKHYQCFDFTTFIEMRPSWRCPVSFTDLRVDQNESEVVFSIDGSFEL
>gnl|onekp|JNUB_scaffold_2020997 Maranta_leuconeura
---------------------------------M--------------------------------------FLVNGKAVGPQFPTDISIIAIAFITLNCPSFRRTRIKGHQCKHYQCFDYDNFMEMKPSWRCPTNCADLRIDQDVSDIIIFADGSWKV
>gnl|onekp|GAKQ_scaffold_2020433 Schlegelia_parasitica
-----------------------------------------------------------------------------------------VIAVAFISLNCPSFRRIKTKGHSCKHIQCFDFDNYVDIRPSWRCPVCFTDIRIDQNVSDIIVSSDGSWNS
>gnl|onekp|XTZO_scaffold_2006151 Araucaria_rulei
SSVVYDLPQLVKQVLQPAIMVLLLAMSKEISTVIRFYPLLSVSLEAKPGYEVTDFHIAKLFVARTDNLETSAFLLNGKGV-------------------------------------------------------------------------------
>gnl|onekp|SNBI_scaffold_2088070 Sambucus_canadensis
YAIANDLPILLKQVTLAAIMVLLLNLANEVSTIMRFYPQLKASIEVKAGYGVIDFHISKLFVAETENIETSS---------------------------------------------------------------------------------------
>gnl|onekp|QZBA_scaffold_2011507 Papaver_rhoeas
--------------------------------------------------------------------------------GPQFPTNVTVIVIAFISLNCPSFRRLTTKGQLCKHHQCFDYGNYIKIRPSWRCPVTFTDLRIDQSVADVMISADGSWQP
>gnl|onekp|FPCO_scaffold_2027492 Interfilum_paradoxum
PAVSE------------------------LRTLLRFYPWLRTTLEAQAEYSVCDFHLPVLFTSRKDAKVPAAFLINGEPVGAMPPSDVTICAIVVISLKCPSFTRIASKGAHCRHRQCFDLHTFIDSVPAWRCPVTYEDLRYDR---------------
>gnl|onekp|ZTHV_scaffold_2083637 Atrichum_angustatum
SLVANDLLPLVKQIARPALTLLIFATLKLLSTISRFYPRLQVAIDAKAGYEVCDFHVP-LYVVQKDTTESAAFLVNGRQIGPQMPTDVTVIAVASVSLRCPS---------------------------------------------------------
>gnl|onekp|SFKQ_scaffold_2008133 Hilleria_latifolia
YGVANKLPPVLKQVVQAAIMVLLIALANEVSSIMRFYPQLKASLEVKPGYGTVDFHISKLFVASKDNLDTSS---------------------------------------------------------------------------------------
>gnl|onekp|OCTM_scaffold_2083428 Begonia_sp
-----------------------------------------------------------LFVAQTDIVQTSAFLLNGRGVGPQMPTDVTLIAIAF----------------------------------------------------------------
>gnl|onekp|NUSE_scaffold_2054401 Conzya_canadensis
-------------------------------------------------YGAKDFHIPKLFVAQTDNTETSSFLVNGRAVGPQIPTFVKIIVIAFVSLNCPSFKRIK----------------------------------------------------
>gnl|onekp|KYAD_scaffold_2007964 Celtis_occidentalis
YAVANDLPPLVKQILQAIIMVVFFSLANEVAKIMRFYPQMKLSLDVKPGYGVIDFHISKLFVVQVDNVETSA---------------------------------------------------------------------------------------
>gnl|onekp|QIKZ_scaffold_2004371 Griselinia_racemosa
-----------------------------------------------------------------------------------------IVVVAFISLNCPSFRHIKTKGHSCKHLQCFDFDNYVDIRPSWRCPVCFTDIRIDQNVADVIISADGSWKA
>gnl|onekp|PYHZ_scaffold_2004116 Isoetes_sp
NMVAKGLLQLLKQVVGCAVTVLI---LNTISTILRFYPRLKHSTQAKPGYEVHDLFIN-LFVVRKDQLENSTFLINGHPVGPQMPTDITTIFVAY----------------------------------------------------------------
>gnl|onekp|UFQC_scaffold_2052785 Apocynum_androsaemifolium
YAVANELPLLLKQVLLAAIMVLLCSLANQISTIMRFYPRFKVSLDVKPGFGARDFQISKLLVAQTDNIETSSFLLN-----------------------------------------------------------------------------------
>gnl|onekp|PAWA_scaffold_2042484 Aristolochia_elegans
----------------------LVELANEISEIIRFYPWLKVSLEAKVGYGVADFHVPKLFVAQTDNTETSTFLINGKGVGPQFPTDVT----------------------------------------------------------------------
>gnl|onekp|WPHN_scaffold_2048946 Idiospermum_australiense
--------------------------------------------------------------------------------GPQFPTDVTIIAVAYISLNCPSLKHMKTKGHLCRHFQCFDYHSFVDIRPSWCCPVCFTDLRIDQDV-------------
>gnl|onekp|SCEB_scaffold_2047320 Podocarpus_coriaceus
---AYDLPHLLKQVLQPAIMVLLLTMSKEISTIIRFYPRLSVSLEAKPGYEVTDFHIAKLFVTRTDNLETSSFLLNGKGVGPQMPT-------------------------------------------------------------------------
>gnl|onekp|EXHX_scaffold_2050432 Flaveria_angustifolia
-----------------------------ISTIMRFYPGMKSFVETKPGYDSTDLHISKLFVAQTDNIETSSFLLNGEGVGPQMPTHVTIIVIAF----------------------------------------------------------------
>gnl|onekp|ASMV_scaffold_2008413 Ilex_vomitoria
-----------------------------------------------------------------------------------------IVFVAYISINCPSFRRITTKGHSCKHLQCFDFDNYVDIRPYWRCPVCFTDIRIDQNVADVIISADGSWEA
>gnl|onekp|WJLO_scaffold_2004539 Riccia_berychiana
-----------------------------------------------------------------ESTETSAIILNGRGVGPQMPSDVMMVAVATVSLRCPSHKRIITKGLLCRHHQCFDFDSYIDMRPVWRCPVSCVQLRLDKKCFGAIINQDGSWIP
>gnl|onekp|GDZS_scaffold_2027363 Byblis_gigantea
-----------------------------------------------------------LFVAQTDSIET-SFLLNGKGVGPQIPTAVTIVAVAIVSLNCPSFTRIRTKGHSCKHV-------------------------------------------
>gnl|onekp|ODDO_scaffold_2011235 Ardisia_humilis
-----------------------------ISNILRCNPQMKVSLGVKAGFGASDFNISRLFVVLTENVVTSSLMLNGITVGQELITNVTVIALATISLKCPSRCRINIKGNICKHLECFDYETFLEIEPSWRCPAGRTDLHVDQHVNNVIISKDGSWKP
>gnl|onekp|RCUX_scaffold_2120656 Maianthemum_sp
--------------------------------------------------EVADFLIRKLIVARNDDLQTSSFLVNGGGVGPQFPTDITIIVIASISLNCPSFRRIST---------------------------------------------------
>gnl|onekp|GNPX_scaffold_2009894 Oxera_neriifolia
-------------------------LAKEISTVLRFYPRLRVFLQVKPGYEASDFQISKLLVVQTDSIETSSFLLNGKGVGPQIPTIVTIIAVAF----------------------------------------------------------------
>gnl|onekp|CUTE_scaffold_2007698 Blutoparon_vermiculare
-----------------------------------------------------------LFVAMKDNIDTSSILLNGNPVRPQLPTAVNIIMIGLVSLNCPSKTRIKTKGQHCKHYQCFDFNTYVEMRPLWRCPVTYTDLRVDQKESEVIFSTDGSFKP
>gnl|onekp|WWQZ_scaffold_2115125 Medinilla_magnifica
--------------------------------------------------------------------------------GPQPPTNVTVMLVAFVSLKCPSQRRIKLKGHSCKHPQCFNFGNFVDMRPSWRCPVCYPDIRVDQDIAEVIISADGSWWT
>gnl|onekp|EEAQ_scaffold_2005268 Sceptridium_dissectum
NAVVKDLSQLLKKVFQSAIMVLILLIAQEISRIIRFYPRLKFAIEITQGYETYDFNLKNLFIIRKDNIDTSSFLVNGKGVGPQLATDVT----------------------------------------------------------------------
>gnl|onekp|EILE_scaffold_2037670 Rhamnus_japonica
-----------------------------------------------------------------------------------------IIVIAFISLNCPSYTRMKIKGRLCKHFQCFDLRNFLHIRPSWRCPVCYLDIRIDKDVSVIIISAGGSWKA
>gnl|onekp|PDXY_scaffold_2052960 Atriplex_rosea
--------------------------------------------------------------------------------GPQLPTIVNILSIALVSLNCPSKRRIKVKGNSCKHYQCFDFSNYVEIRPSWRCPVCFTDLRVDQNISEVILSVDGSWTA
>gnl|onekp|GCFE_scaffold_2045246 Verbena_hastata
--------------------------------IMRFYPRMKAFLEVKPGFDASDFQISKLFIVQTDSIETSSFLLNGKGVGPQLPTAVTIIAVAI----------------------------------------------------------------
>gnl|onekp|QIKZ_scaffold_2020042 Griselinia_racemosa
-------------------------------------------------------------------------------VGPQLPTNVTIIVIA-TSLNCPSQKRMRTKGHLCKHPQCFDYDNFLEIRPSWRCPVCCP---------------------
>gnl|onekp|KYAD_scaffold_2005738 Celtis_occidentalis
-----------------------------------------------------------------------------------------VILVAFISLNCPSYTRIKTKGHSCKHLQCFDFSNFIGIRPSWRCPVCYTEIRIDQDVADVIIFTDGSWKA
>gnl|onekp|DESP_scaffold_2023651 Erigeron_speciosus
-----------------------------------------------------------------------------------------IIVIAFVSLNCPSFKRIKTKGHLCNHLQCFDFDNYVDIRPSWRCPVCFTDIRIDQDVSHVKISAEGSWET
>gnl|onekp|KGJF_scaffold_2087373 Tragopogon_porrifolius
--------------------------------------------------------------------------------GPQFPSNVTFIAVAFISLDCPSKLRIKTKGHLCKHHQCFEYKYFMEVWPTWKCPVCNLDMRIDQDVSDIIISADGSW--
>gnl|onekp|QOXT_scaffold_2034743 Xerophyta_villosa
---------------------------------------------------------------------------------------ITMVAVAYITLNCPSFRRIKTKGHLCKHHQCFDYDNFMQLRPSWRCPVSFIDLHVDQDANDVVIYADGSWKM
>gnl|onekp|QOXT_scaffold_2158168 Xerophyta_villosa
------------------------------------------------------FHIKRLFVAQKDNLETSSFLVNGKGVGPQLPTDITVIAVAHITLKCPSFRRI-----------------------------------------------------
>gnl|onekp|RXRQ_scaffold_2015515 Phaeoceros_carolinianus
------------------------------------------------GYEVCDFNVDFLFVFPKN-IETSSFLVNGRGLGPQVPTDVTTIAIAIVSLRCPSHKRISTKGASCKHHQCFDYESFVEIRPAWRCPISFPDLRLDVNVVDVMVFPDGSWEP
>gnl|onekp|EITK_scaffold_2140490 Hedera_helix
-----------------------------------------------------------------------------------LQTNITNIVVAITSLNCPSLSRMRTKGHLCKHPQCFDYDNFLEIRPFWRCPVCCPDIRIDQSIVDVIISTDGSWKA
>gnl|onekp|IXLH_scaffold_2023008 Polypodium_hesperium
LAVAKELPQLLKKVFQPAIMVLLLRMSKEISKVMRFYPLLNVALEAKPGYE-CDFYVIKMFVIRKDNLDSSAFLVNGKGVGPQMPSNVT----------------------------------------------------------------------
>gnl|onekp|ENCD_scaffold_2026278 Alternanthera_brasileana
YGLAQKLPPVLKMVLQPAIMVLLLALVDEVSSVMRYYPHFKSSLEVKPGYGIVDFHITKLFVAMKDNIDTSSVL-------------------------------------------------------------------------------------
>gnl|onekp|JTRM_scaffold_2025326 Dipsacus_sativum
-----------------------------------------------------------------------------------------IILVAFISLTCPSFSRIKTKGHTCKHLQCFDFENFVDIRPSWRCPVCFTDLRIDQTVTDVIISADGSWKA
>gnl|onekp|ZFRE_scaffold_2002382 Phaeoceros_carolinianus_sporophyte_1575
----------------------------------------------------------------------SAILLNGKGVGPQVPSDVTVCSLVIVSLHCPSHKRISTKGVSCKHHQCFDYHNYIEIRPAWRCPACFPDLRLDRVMKTVMILPDGSWEP
>gnl|onekp|TNWF_scaffold_2128059 Heliconia_sp
-----------------------------------------------------------------------------------------IIVIAFITLNCPSFKRIKTKGHLCKHHQCFDYDNFMEMKPSWRCPTSCIDLRIDQDVADIVIFADGSWKA
>gnl|onekp|NNGU_scaffold_2020070 Coriaria_nepalensis
---------------------------------------------------------------------------------PQLPTNITIIIVANISINCPSLTRIKVKGSSCNHHQCFDLNNFLDIRPSWRCPVCYVDIRIDQNVMEVIISSNGLQEA
>gnl|onekp|NNGU_scaffold_2020069 Coriaria_nepalensis
---------------------------------------------------------------------------------PQLPTNITIIIVANISINCPSLTRIKVKGSSCNHHQCFDLNNFLDIRPSWRCPVCYVDIRIDQNVMEVIISSNGLQEA
>gnl|onekp|TMWO_scaffold_2117080 Papaver_bracteatum
-----------------------------------------------------------LFVAQTDNVDTSSFLLNGKGIRPQIPTNVTTIIVAFISLNCPSSRRISVKGRLCEH--------------------------------------------
>gnl|onekp|TXVB_scaffold_2071958 Lunularia_cruciata
HSVASRVFDIIKMIMKPSMMVFLLSLYDQISTVCRYCPRMKISFTTKQQYETCDFIVS-LFVVQIDNMETSAFVINGRGVGPQMPSDVTVIAIA-----------------------------------------------------------------
>gnl|onekp|AFQQ_scaffold_2012320 Inula_helenium
--------------------------------------------------------------------------------GPQMPTPVTIIVIAFI------------KGHSCKHLQCFDFNNYVGIRPLWRCPVCFHDIRIDQDVSYVTISSDGSWQA
>gnl|onekp|SFKQ_scaffold_2008131 Hilleria_latifolia
YGVANRLPPVLKQVLQAAIMVLLIALANEVSSIMRFYPQLKASLEVKPGYGTVDFHISKLFVASKDNLDTSS---------------------------------------------------------------------------------------
>gnl|onekp|SFKQ_scaffold_2003483 Hilleria_latifolia
-----------------------------------------------------------------------------------------IILIAFISLNCPSYQRIGTKGHLCKHHQCFDLGNYVEIRPSWRCPICFSDIRVDQNVSEVIFSADGSWTV
>gnl|onekp|PXYR_scaffold_2015277 Euphorbia_pekinensis
-----------------------------------------------------------------------------------------IIAVAFVSLNCPSFTRIRTKGQSCKHLQCFDFRNFVDIRPSWRCPVCYTDLRVD----------------
>gnl|onekp|VKOE_scaffold_2044216 Aerva_lanata
-----------KTVLQPAIMVLLLALADEVSTIMRYYPHFKASLEVKPGYETVDFHITKLFVAMKDNIDTSSILLNGNAVGPQPP--------------------------------------------------------------------------
>gnl|onekp|EPRK_scaffold_2000845 Papaver_setigerum
YAVANEMPILFKQVLQAAIMLLLLKLTNEISKIMRYYPRMKASLEIKPGYGATDFDIPKLFVARVDNTETSACLLNGRGV-------------------------------------------------------------------------------
>gnl|onekp|EILE_scaffold_2034860 Rhamnus_japonica
----------------------LLSLVKEIPTIMRFYPLMKTSLEVKPGYNAIDFHIAKLFVAQVDNLETSAFILNGGVVGPQMPTNVT----------------------------------------------------------------------
>gnl|onekp|COBX_scaffold_2012422 Polypremum_procumbens
-----------------------------------------------------------------------------------------LIAIAFISLNCPSFTRINTKGHSCKHLQCFDFDNYVTIRPSWRCPVCFTDIRVDKNVTEVIVSSDGTWEA
>gnl|onekp|ASMV_scaffold_2008412 Ilex_vomitoria
-----------------------------------------------------------------------------------------IIMVAYISLNCPSFRRIVTKGRSCKHLQCFDFDNYVDIRPSWRCPVCFTDICVDQNVADVIISADGSWKA
>gnl|onekp|FCBJ_scaffold_2069951 Saxifraga_stolonifera
YAVANELPILFKKVVQAAIMVLLLTIANEVLDVMRFCPQMKASLQINPGYEAVDFHIPKLFVAQTDSAETSSFLL------------------------------------------------------------------------------------
>gnl|onekp|WLIC_scaffold_2108542 Dioon_edule
-----------------------------ISRIMRFYPRLSVSFEAKPGYEVTDFHIAKLFVVRADNLETSTFLLNGKGVGPQMPTDVT----------------------------------------------------------------------
>gnl|onekp|KFZY_scaffold_2022731 Tragopogon_castellanus
---------------------------------------------------------------------------NGSGVGPQFPSNVTFIAVAFISLDCPSKLRIKTKGHLCKHHQCFEYKYFMEVWPTWKCPVCNLDMRIDQDVSDIIISADGSW--
>gnl|onekp|MTII_scaffold_2038196 Acorus_americanus
YAMTNDIPMIVKQVLRAAIMVLLTTLADEISQFMRFYPRMKLSLEAKPGYETADFYISKLFVVQTDNMETSS---------------------------------------------------------------------------------------
>gnl|onekp|HWUP_scaffold_2087751 Sabal_bermudana
-----------------------------------------VSFEAKHGYHVTDFQIGRLLVVRTDKLETSSFLVNGRGVGPQFPTDITVIAIAF----------------------------------------AYLDA-------------------
>gnl|onekp|ASMV_scaffold_2008411 Ilex_vomitoria
-----------------------------------------------------------------------------------------IIMVAYISLNCPSFRRIVTKGRSCKHLQCFDFDNYVDIRPYWRCPVCFTDIRIDQNVADVIISADGSWEA
>gnl|onekp|CYVA_scaffold_2013509 Cimicifuga_racemosa
-----------------------------ISTIIRFYPQVEAFLTAKPGYEAMDFHILKFFVAQTDNLETSAFLLNGKAVGPQLPTNVT----------------------------------------------------------------------
>gnl|onekp|CRNC_scaffold_2004720 Limnanthes_douglassii
YAVANALPPLLKQIFRAGVMVLLCNLSNEVKEILRFFPFMMACHEQKPGFEAIDFHIAKLFVAHKDSIETSAFMLNG----------------------------------------------------------------------------------
>gnl|onekp|GSZA_scaffold_2015288 Lonicera_japonica
------------------------------------------------------------------------FLLNGYGVGPQIPTDVTIIAFAYISLNCPSLTRIETKGRQCRHI-----------RPSWCCPVCFTNICIDQSFTRVKISVDGSYKA
>gnl|onekp|TORX_scaffold_2093909 Olea_europaea
----------------------------------RFYPTMKAFLEIQPGYGTRDFQISKLFVVQADSIETSSFLLNGKGVGPQIPTLVTIIAVAF----------------------------------------------------------------
>gnl|onekp|GLVK_scaffold_2071993 Salix_eriocephala
-----------------------------------------VSLEVKPGFGTIDFHISKLFVAQTDNTETSAFLLNGKGVGPQMPTNVTVIAVAF----------------------------------------------------------------
>gnl|onekp|ZZOL_scaffold_2005327 Selaginella_stauntoniana
CAIAADVIQLLKQVVRPAIVLVLLCVVNE-------------------------------------AVEQPSFILNGYPVGPQPPAECAVILVAHVSLCCPSRQRIATKGLACKHLQCFDFKNYTEMRPSWRCPVTLQDLRIDMNIKDVMLTNNGSWQ-
>gnl|onekp|XSZI_scaffold_2049100 Peperomia_fraseri
YALARDLPLIMKLALLSATMVLFHKLAKEVSEVMRFLPQFELSIEAKPGYEVADFLISKLLVVQIDNMETSSIMVNGRGV----------------QLPWD----------------------------------------------------------
>gnl|onekp|ASMV_scaffold_2008410 Ilex_vomitoria
-----------------------------------------------------------------------------------------IIMVAYISLNCPSFRRIVTKGRSCKHLQCFDFDNYVDIRPYWRCPVCFTDIRIDQNVADVIISADGSWEA
>gnl|onekp|BGZG_scaffold_2055247 Cissus_quadrandularis
------------------------------------------------------------------------FLLNGKGVGPQLPTNVSVIMVAFISLNCPSLKRIRIKG-------------------------------------------------
>gnl|onekp|HUGU_scaffold_2065379 Boerhavia_dominnii
-----------------------------------------------------------LFVALKDNIDTSTLLLNGKGVGPQLPTIVNIILISFISLNCPSYR-------------------------------------------------------
>gnl|onekp|YQIJ_scaffold_2038277 Phacelia_campanularia
-----------------------------------------------------------LFVAQMDNTETSSFLLNGRGVGPQMPTYVFIVVVAFISLNCP----------------------------------------------------------
>gnl|onekp|WOGB_scaffold_2007859 Andreaea_rupestris
-----------------------------------------------------------LYVACRDIVETSAFLVNGKQVGPQMPTDVTVIAVASVSLRCPSHQRLATKAASCRHLQCFDYDSFLEIRPAWRCPISWPELQIDR---------------
>gnl|onekp|UUHD_scaffold_2012536 Porella_pinnata
-----------------------------------------------------------LFVCQRDAIGTSAFLVNGKGVGPQLPSDITFVAVVIVSLRCPSHKRITTKGVSCRHHQAFDYDSYMEIRPSWRCPVNCLELRLDRNLFDVMINHDGSWAP
>gnl|onekp|OZJZ_scaffold_2005087 Linum_usitatissimum
-----------------------------------------------------------------------------------------VILVAFISLNCPSFSRIKIKGRLCKHLQCFDFGNYVEIRPSWRCPVSYADIRIDQSITHVNISADGSWKA
>gnl|onekp|YHFG_scaffold_2070032 Nandina_domestica
-----ELPALLKQVLQAAIMVLLMTLADEISKIMRFFPRTKASLEVKSGFGAVDFHIPKLFVAQTDNILTSSFLLNGKGV-------------------------------------------------------------------------------
>gnl|onekp|DEMH_scaffold_2003022 Alternanthera_tenella
-----------------------------------------------------------LFVAMKDNIDTSSVLLNGIAVRPQLPSAVNIFVIALVSLNCPSKTRIRTKGHLCKH--------------------------------------------
>gnl|onekp|GOQJ_scaffold_2019258 Argemone_mexicana
----------------------------------------------------------------------------------QFPTNVTVIVVAFISLNCPSFRRITTKGHLCKHHQCFDYENFIKIRPSWRCPVCYVDLCIDQNVADVIILSDGSCKP
>gnl|onekp|OFWX_scaffold_2115061 Mollugo_verticillata
--------------------------------------------------------ISKLFVAMKDNTETASFLLNGKGVIPQLPTVVNVILIAFISL-------------------------------------------------------------
>gnl|onekp|MFZO_scaffold_2021745 Zygnemopsis_sp
---------------------------------------LKAALEAKAGYQMCDFLVA-LFVCRTDDLSSSAFVVNGRSVGPQMPTNVTTVALLLASLNCPSHMRMKTKGAACRHHQCFDFDTFLSIRPAWRCLLSCLDLRLDQDVTDVLIFPDNTWQ-
>gnl|onekp|PTFA_scaffold_2007814 Jacquinia_sp
------------------------------------------------GFGASDFNISRLLVVQMQNTKTLFLILNGKTVGPQLSRNVTIIALATISLNCPSRCRIQIKGRLCKHLQCFDYETFMTMRSSWQCPAGRTDLLVDPDAVDVIILEDGSWKP
>gnl|onekp|TIJL_scaffold_2019322 Eleusine_coracana
----------------------------------------------------------------------------------------TIISVAFVSLKCPSLTRIKIKGHLCKHYQCFDYDNYIKI-PTWRCPANFMELRIDQEVLDVLLFADGSWKA
>gnl|onekp|HMHL_scaffold_2005281 Marchantia_paleacea
------------------------------------------------------------------------FVLNGRGVGPQMPSDVTVVAIATVSLRCPSHKRIITKGVFCRHHQCFDFDSYIEIRPVWRCPLNCLQLRLDKKYFEAIVNQDGSWVP
>gnl|onekp|RPRU_scaffold_2008969 Staurodesmus_omearii
-----------------------------ASEAIRYLPRFRVALYIEPGYQVEPFFINSMMVCRADYLRTSAFIINGKLVSPQAPTDIIILLIALVSLLCPSMGRMETRSTQCKHLQCFDLDNFLAIIPMWRC--------------------------
>gnl|onekp|IPPG_scaffold_2054701 Heliotropium_filiforme
IAIANDLPFLLKQYLDAAILPLLCNLAN------RYYPRMKAFVEVKPGYGTHDFVILKLFVAQLDNTETSLFLLNGKGIGPQMPTDIYIV--------------------------------------------------------------------
>gnl|onekp|ZUQW_scaffold_2124608 Glycine_soja
-----------------------------------------------------------------------------------------VVLVAYISLNCPSFTRIKTKGHSCKHFQCFDFDNFINMRPSWRCPVCYADIRLDRNITEVIVLANGSWKA
>gnl|onekp|OGSY_scaffold_2017721 Linum_usitatissimum
YAVANELPLLLKQVLEAAIMVLLISLASEVSTVFRYYPRMNASLEVQPGFGALDFQISKL---------------------------------------------------------------------------------------------------
>gnl|onekp|ONZG_scaffold_2008869 Oenothera_laciniata
------------------------------------------------------------------------------------PTDVTMIAVASISLNCSSRTRIQVKGQSCNHLECFDYSKYVSMRPLWHCPVCFTDLRIDQDVRDVFISGDGSWEA
>gnl|onekp|EMBR_scaffold_2000341 Ipomoea_pubescens
-----------------------------------------------------------------------------------------IVAVAFISLNCPSFKRIKTKGQSCKHLQCFDYENYIDIRPSWRCPACFTDIRIDQNVTDVIVSSDGSWKA
>gnl|onekp|OBOJ_scaffold_2015254 Hakea_prostrata
HAVANELPMVLKQVIQPVIAVLLLTLANEISKMTKFYPQLKASLEVKPGYGAVDFNVPKLFVARTDCMETSS---------------------------------------------------------------------------------------
>gnl|onekp|YLPM_scaffold_2075778 Pseudotaxus_chienii
-----DLPQLVKQVLQPAIMVLLLTMSKEISSIIRFYPRLIVSFEIKAGYEVTDFHIAKLFVARTDGLETSAFLLNGKGVG------------------------------------------------------------------------------
>gnl|onekp|RLCS_scaffold_2007863 Flaveria_trinervia
-----------------------------------------------------------------------------------------IIVIGFISLKCPSFSRIKIKGHLCKHLQCFDFNDYLKIRPLWRCPVCFRDIRIDQDVSYVKISGDGSWQA
>gnl|onekp|NWQC_scaffold_2002678 Plagiochila_asplenioides
------------------------------------------------------------------------FLANGKGVGPLLPTDVTLVAVAIVSLRCPSLKRIGIKGKFCRHLQAFDYDSYIEIRPSWRCPVNCKEICIDRNVFDVMIDLDGVWAP
>gnl|onekp|OMXG_scaffold_2000128 Eleusine_coracana
----------------------------------------------------------------------------------------TIISVAFVSLKCPSLTRIKIKGHLCKHYQCFDYDNYIKI--TWRCPANFMELRIDQEVLDVLLFADGSWKA
>gnl|onekp|DZTK_scaffold_2031243 Batis_maritima
-------------------------------------------------------------------------LLNGSGIGPQCPTSVTTIVLAGVLLNCPSHVRIKYKGHLCRHIQC-----------------------------------------
>gnl|onekp|UWOD_scaffold_2128573 Plagiogyria_japonica
-----------------------------ISTIIRFYPLLSVALEAKPGYEACDFYVLKMFVIRKDNQDTSSFLVNGKGVGPQMPSNVTLIAIAL----------------------------------------------------------------
>gnl|onekp|JWEY_scaffold_2002982 Heliotropium_sp
-----ELPSLMKQIQQAPILVLLCCLASEISMIMRFYPRVKAFLEIKTGYGTLDFHISKLFVAEV---ETSSILLNGRGVGPQMPTPVS----------------------------------------------------------------------
>gnl|onekp|OXYP_scaffold_2006748 Sideroxylon_reclinatum
-----------------------------------------------------------------------------------------IIVVAYISLNCPSFRRIKTKGHSCKHLQCFDFENYVDIRPSWRCPVCYVDMRIDQNVADVIITADGSWKA
