# Supplementary material for: Charting the evolutionary path of the SUMO modification system in plants reveals molecular hardwiring of development to stress adaptation
Source: Plant Cell. 2024 Jun 26;36(9):3131–44. doi: 10.1093/plcell/koae192 (PMC11371177; doi:10.1093/plcell/koae192)
Supplement: koae192_Supplementary_Data [file koae192_supplementary_data.zip › PIAL_Mafft_alignment.fasta]

>Arabidopsisthaliana|AT5G41580|PIAL2
-------------------MSTA-----AAARPVAGTGLREKTAA---------------
----SLVNS---------------FRLASVTQRL-RYH--I---Q---DG------AKV-
DP----KE--FQI---CCISFA-----KGI---D------FAIAN---------NDIPKK
VE--EFPWLLKQL---C--------------R---H------------------------
----------------------GTDVY-------TKTALMVL---------MISV-----
---------------------------K--------------------------------
----HACHL-GWFSD--------SESQ-E---LIALADE--------IR--T------CF
GSSGS----------------------------TS-----------PGI--KSPGSTFSQ
IME-----------RFYPFVK----LGH-VL--VSFEVK---------------------
---------------------AGYTM-LAHDFYISK---N-M--P-HS-LQE-K-I----
-R--LFVAQTDNIDTSA-------------CIS------NPPE-V---------------
-------------S------FLLNGKGV--EKRV-NI-----------A-MDT--GPQLP
TNVTAQLK-YG-TNL------------------------------LQV---MG--NFK--
--------------------------------------------------------G---
----------------------------------NY------IIIIAF-----TG-L-V-
---V----P-PE--K---PV-LKDY--------------L--------------------
QSG-------V-IE----AS-P--------------------------------------
------------------------------------------------------------
-------------------------------------------------D----------
--------------------------------------SD-IIEG---------PSR---
---VSLSCP-I------SRKRIKL----P-V-----KGQLCKH-----------------
---------LQCFDFSNYVHI-----NMR------------NPTWRCP--H-CNQPVCYP
DIRLDQ-------------------NMA-----K--------------ILKD-VEH----
--NAADVIIDAG-GTWKVTK---N---T----G----------------E-------T--
-------------P-EPV------RE-I----IHDLE---D-----------------PM
SL-----------L---------NSGP----------------VVF---------DL---
-----TG--------D-D----------D-------AELE--------------------
-----VF-G--------------------------DN-K-------------V-------
E--------------------DR-K--------P---CMSDA-----------Q-GQS--
-------------NN----N-NT------------NKHPSN-------------------
--DD---------------YSSIFDI----------------------------------
------------------------------------------------------------
------------------------------------------------------------
------------SDV-IA------------------LDPE--------------------
----------------------ILSA----------------------------------
----------------------------------LGNTAPQP-------HQAS-------
--------------------------NTGT------------GQQY---SN-L-S--Q--
I-P----------M-S------------ID-----------------PMP----------
--------------V----P-V------PFSQ-----TP-------SP-RD--RPAT---
---------------T--------STVFTIPN-P--------------------------
SPQ---------------------------------------------------------
---------------------------YSQV----------HAS-PVTPTG----TYLGR
TTS------------PR-----------------------WN---------------QTY
QS-QAP------------------------PMTT-PYT---SRK------------VSVP
V--------------TSQ--------------------SPANV-----SSFVQSQH----
--------VP---------------------------------RV---------------
------------------------------------------------------------
----------------------------------L-------------------------
------------------------------------------------------------
-SQP----------------------------NN------YGVRG------------LTS
S----HAST-------------------------S-R-------------Q-H-------
-PSG------PTVQS-------VSR------------------------LSD-----L--
------------------------------------------------------------
-------------------------------------------------V---DV---DL
TV-----------PDTSNW-R-------P----RMR------GSL--VPGSHS-------
------TALD-HMI-IR-----------P----S------Q---------QS----QT--
---S------TR---------L------------------N-SSQPVQT-----------
----P-------SVQ------------------------TSQAQSP--------------
---------FTTAAY--RTETVLGNRNHPVP-AP---------PGI-------VRPTGPT
S-------
>Micromeria_fruticosa|onekp|WHNV_scaffold_2009004 
--------------------VTG---------LRTGVQ-NTTINP---------------
----KQLND---------------FRIGAVIDRL-FIH--L---Y---SH------SKN-
DK-----E--FEN---LCLSLS-----RGI---D------FSVVN---------HEVPNR
SR--ELPSLIKQV---C--------------Q---M------------------------
----------------------KNDAT-------MQASIMVL---------MISV-----
---------------------------K--------------------------------
----IACQK-GWFSD--------QDSE-E---LSNLAKK--------VS--T------NF
CSASD-------------F-------------NAE-----------P----NPSHPVILT
VMS-----------RFFPKLR----MGH-IF--VFLEVK---------------------
---------------------IGFDA-YVCGFHIPK---N-M--K-CT-PGD-R-I----
-R--VFVIQTDNIETSS-------------CLI------TPPK-V---------------
-------------N------FLLNGKGV--HLRT-NL-----------Y-VDT--GPQVP
TVVTSVLK-YG-SNL------------------------------FQA---VG--EFN--
--------------------------------------------------------G---
----------------------------------NY------IMIVAF-----MS-E-V-
---S----N-PD--S---KT-LQNC--------------E--------------------
QHA-------L-A------D-E--------------------------------------
------------------------------------------------------------
-------------------------------------------------D----------
--------------------------------------SE-VIEG---------SSR---
---ISLNCP-I------SLKRIRT----P-V-----KGLSCKH-----------------
---------IQCFDFDDYVDM-----NTR------------RPSWRCP--R-CNQHVCFT
DIRIDQ-------------------KMV-----K--------------ILEE-VGP----
--KVSDIIISSD-GSWNAVM---G---SEETTE----------------E-------T--
-------------T-EKA------ED-KT---SNTSR---D----E-SQ-------Q---
-------------------------PG----------------DIL---------DL---
-----T--Q------T-D----------D--------LMD--------------------
---I-V-D---------------------------IS-E-------------T-------
E--------------------DR-K-----------------------------------
------------------------------------------------------------
------------------------------------------------------------
------------------------------------------------------------
------------------------------------------------------------
------------------------------------------------------------
------------------------------------------------------------
------------------------------------------------------------
------------------------------------------------------------
------------------------------------------------------------
------------------------------------------------------------
------------------------------------------------------------
------------------------------------------------------------
------------------------------------------------------------
------------------------------------------------------------
------------------------------------------------------------
------------------------------------------------------------
------------------------------------------------------------
------------------------------------------------------------
------------------------------------------------------------
------------------------------------------------------------
------------------------------------------------------------
------------------------------------------------------------
------------------------------------------------------------
------------------------------------------------------------
------------------------------------------------------------
------------------------------------------------------------
------------------------------------------------------------
------------------------------------------------------------
------------------------------------------------------------
------------------------------------------------------------
--------
>Micromeria_fruticosa|onekp|WHNV_scaffold_2009005 
------------------------------------------------------------
-------ND---------------FRIGAVIDRL-FIH--L---Y---SH------SKN-
DK-----E--FEN---LCLSLS-----RGI---D------FSVVN---------HEVPNR
SR--ELPSLIKQV---C--------------Q---M------------------------
----------------------KNDAT-------MQASIMVL---------MISV-----
---------------------------K--------------------------------
----IACQK-GWFSD--------QDSE-E---LSNLAKK--------VS--T------NF
CSASD-------------F-------------NAE-----------P----NPSHPVILT
VMS-----------RFFPKLR----MGH-IF--VFLEVK---------------------
---------------------IGFDA-YVCGFHIPK---N-M--K-CT-PGD-R-I----
-R--VFVIQTDNIETSS-------------CLI------TPPK-V---------------
-------------N------FLLNGKGV--HLRT-NL-----------Y-VDT--GPQVP
TVVTSVLK-YG-SNL------------------------------FQA---VG--EFN--
--------------------------------------------------------G---
----------------------------------NY------IMIVAF-----MS-E-V-
---S----N-PD--S---KT-LQNC--------------E--------------------
QHA-------L-A------D-E--------------------------------------
------------------------------------------------------------
-------------------------------------------------D----------
--------------------------------------SE-VIEG---------SSR---
---ISLNCP-I------SLKRIRT----P-V-----KGLSCKH-----------------
---------IQCFDFDDYVDM-----NTR------------RPSWRCP--R-CNQHVCFT
DIRIDQ-------------------KMV-----K--------------ILEE-VGP----
--KVSDIIISSD-GSWNAVM---G---S----E----------------E-------T--
-------------T-EKA------ED-KT---SNTAR---D----E-SQ-------Q---
-------------------------PG----------------YIL---------DL---
-----T--Q------T-D----------D--------LMD--------------------
---I-V-D---------------------------IS-E-------------N-------
E--------------------DI-K--------Y--------------------------
------------PSI----A-NA----QT------NQS-ST----------------SD-
--QH-----DF--------WEGIYMS-----------------TLV------------S-
--GSSN-------V-------RPNL--RS-TGP---------------------------
-------------S-A-SPT---S--------------NLTA--------PSA----SSL
SN----L-----TDP-FT--------S---------TNGE-------------AGA----
------FHQ-NTV-TTTS----APRN----------------------------------
-------------ISP--------LQ---NM---L--QY----------PQFG-------
--------------------------NS-P--------V---ISDY---GN-L-S--A--
V-P----RH----I-T------------RT-----------------PTA----------
------VQ-----AL----P-A------QT-P-----AS-------RL-QR-SSSTS---
---------------G---------AS--PFT-P--------------------------
NG--------------------------------------------LSP-----------
---------------------------GSQA-----------SR-AAPNL----------
--------------------------------------------------------NTNT
VS-PHQ----GP------SIS-SSS----SLLQH-ATT---QQN------------RSFS
T---------------AR---------------------PT-Q-----QN-TVFLD----
---------P---------NQV----------PNM------H-RV------S--------
-------------NEYQNSN---------Q--------------------PTNI-R----
----S--HGA------------------------VSQS-----PGMI-----QS----ST
---------------------QTPT-----S-LLH-PQ------------------SH--
--------------------------------AQ------DRSQ-----MI------A-S
A----NRTA---------------------QM--S-------------------------
------------VGT--------SRTA------P-SY----A------WNPD--------
-----------------------------TN----S------------RA------T-PP
S-QPV------------------------------A---------RAD-S----------
--------------ADADW-R-------PA-G-RMR------GAL--TGQAYD-------
------AAYD-RFI-AQ-----------R----N------Q---------Q---------
---L------SR---------P--------IS--------NGTTPLPD------------
-NV-RP------NLP------------------------SFMAGV---------------
---------N--VP---V------------------------------------------
--------
>Ceratopteris_thalictroides|onekp|PIVW_scaffold_2025519 
------------------------------------------------------------
------------------------------------------------GN------SKS-
DY----RE--FTS---TCISLA-----RTI---D------LAVAK---------NQKPLI
VQ--EIPQLLKKV---C--------------E---H------------------------
----------------------KDNEM-------FQPAIMVL---------LLSV-----
---------------------------K--------------------------------
----NAICF-GWFSN--------AEGQ-E---LLRMSNE--------LV--D------FF
TGLGG-------------W-N-----------PVD-----------S----SKASEIISK
LMP-----------KFYPLLT----LQN-VI--VALEAK---------------------
---------------------PGYEA-MVCDFYVLK---K-P-----S-PAE-E-L----
-R--LFVIRTDNQETSA-------------CLV------TPNH-V---------------
-------------N------FLVNGKGV--EKRS-LT-----------S-MDV--GPQMP
SNVTSMLK-IG-TNL------------------------------LQI---VG--DFP--
--------------------------------------------------------G---
----------------------------------NF------LIAIAL-----TS-S-K-
---A----E-FS--S---PLDLQIF--------------N--------------------
HES---------MK----TM-T--------------------------------------
------------------------------------------------------------
-------------------------------------------------D----------
--------------------------------------EE-LVEG---------PSR---
---VSLLCP-I------SHKRITS----P-V-----KGVSCKH-----------------
---------HQCFDYNSFMKI-----NSR------------RPTWRCP--Y-CNRNVSFP
DLRLDL-------------------QML-----K--------------ILKE-CVD----
--TTVDVMVSED-GSWKVL-----------------------------------------
------------------------------------------------------------
------------------------------------------------------------
------------------------------------------------------------
------------------------------------------------------------
------------------------------------------------------------
------------------------------------------------------------
------------------------------------------------------------
------------------------------------------------------------
------------------------------------------------------------
------------------------------------------------------------
------------------------------------------------------------
------------------------------------------------------------
------------------------------------------------------------
------------------------------------------------------------
------------------------------------------------------------
------------------------------------------------------------
------------------------------------------------------------
------------------------------------------------------------
------------------------------------------------------------
------------------------------------------------------------
------------------------------------------------------------
------------------------------------------------------------
------------------------------------------------------------
------------------------------------------------------------
------------------------------------------------------------
------------------------------------------------------------
------------------------------------------------------------
------------------------------------------------------------
------------------------------------------------------------
------------------------------------------------------------
------------------------------------------------------------
------------------------------------------------------------
------------------------------------------------------------
------------------------------------------------------------
------------------------------------------------------------
--------
>Ceratopteris_thalictroides|onekp|PIVW_scaffold_2025289 
--------------------------HRRTALVSLMHGTMDKLSSSCQ------------
----EKLET---------------FRIKELKDVL-SRI-GAA--K---QG----------
KR----QV--LID---KIMA---------IVSAPER----QPLGLRGPRNESS-AKYNPS
RE--EVAKVIDDV---Y-------------RK--MRGSS---------------------
-ALDLATASDIL------AHLRTSTP---S-SKHAENTVRCPCGSKMASQSMIQC-----
---------------------------D--------------------------------
---SPKCMV--W-----------QHVN-----CVLIPEK--EGLKVEQP--P-----RFY
CELCR-------------I---------------------------Q-------------
--------------FGDPY-CVA--ISN-PLLPVKMVTS---------------------
---------------------IPAS-----EGS------NPL--Q----NIE-KTF----
-L--ITRSDQEMLLKR--QYDIQ-----VWSLL------LNDK-V---------------
SFRM---------HWPLHSELRINGYPIRATNRPPHQ-----------S-LGI-NGRDDG
VAISDYIR-EG-SNS----IS------------------------MSA---GD-------
--------------------------------------------------------G---
---------------------------------RPF------CIGVRIIQ--RLSVEQVL
---S--CIP-AE--H--EGESFEVS-----------LNRVR-------------------
RCISG-GNGEV-NNG-DDSD-S--------------------------------------
------------------------------------------------------------
-------------------------------------------------D----------
--------------------------------------LE-VISE---------CVF---
---VNLRCP-M------SGSRMRI----A-G-----RFKPCIH-----------------
---------MGCFDLHTFVEL-----NQR------------TRKWQCP--I-CLTNYSLE
ELIIDP----------------FLTGVL-----K--------------AMKN-YGE----
--DVVEVEMKPD-GSWRPKL---E---G----D----------------A-------R--
-------------L-KEPW--------RS----------PQ----GLL------------
------------------AT--AKSES----------------YSLANHV-----EL---
-----------------K----------P-------VKTE--------------------
--------------------------------------EG------------L-------
------------------------------------------------------------
------------------------------------------------------------
------------------------------------------------------------
------------------------------------------------------------
------------------------------------------------------------
------------------------------------------------------------
------------------------------------------------------------
------------------------------------------------------------
------------------------------------------------------------
------------------------------------------------------------
------------------------------------------------------------
------------------------------------------------------------
------------------------------------------------------------
------------------------------------------------------------
------------------------------------------------------------
------------------------------------------------------------
------------------------------------------------------------
------------------------------------------------------------
------------------------------------------------------------
------------------------------------------------------------
------------------------------------------------------------
------------------------------------------------------------
------------------------------------------------------------
------------------------------------------------------------
------------------------------------------------------------
------------------------------------------------------------
------------------------------------------------------------
------------------------------------------------------------
------------------------------------------------------------
------------------------------------------------------------
------------------------------------------------------------
--------
>Ceratopteris_thalictroides|onekp|PIVW_scaffold_2025495 
---------------------------------------MDQLAVQCK------------
----KKLES---------------FRIRELKDVL-SKI-GVG--K---QG----------
RK----QV--LVD---KIMA---------IMLSAERG-HFTAMGVG-PKIESLGSRNSRS
RE--DVARIIDDI---Y-------------R---LRHFN---------------------
-APDLATSVINNENGGNLSNLKRQRTLHGV-TNATQSKIQCPCGNQMDFGRMIQC-----
---------------------------E--------------------------------
---DPTCFA--W-----------QHVN-----CVVVPEK--EDMKPEIP--P-----NFY
CELCR-------------I---------------------------Q-------------
--------------HGDPF-LVS--VAN-LLMPIKTTAS---------------------
---------------------IVYSP---EKGA------SLM--Q----NVE-ASF----
-N--LTDSHQELLQDP--HYGLQ-----IWCVL------IGDE-V---------------
KFRM---------HWPLKAELRVNGHFVRVTNRPGQQ-----------K-LGT-NGRDDG
PMIADQTR-EG-LNR----IS------------------------FSS---HD-------
--------------------------------------------------------G---
---------------------------------RSF------CLGVRIVQ--RLTVDQVL
---N--LVP-RE--G--EGESLDVA-----------LARVR-------------------
RCICG-G---A-SLN-DDSD-S--------------------------------------
------------------------------------------------------------
-------------------------------------------------D----------
--------------------------------------LE-VVSE---------SVT---
---VNLRCP-M------SGSRIKV----A-G-----RFKACTH-----------------
---------MRCFDLQTFVEL-----TQR------------TRKWQCP--N-CLKNYSLR
DLVIDP----------------FFTPIA-----K--------------ALES-YNE----
--DVTEVEMKPD-GCWRPKI---D---G----E----------------A-------M--
-------------S-NEVW--------RS----------P--------------------
------------------------------------------------------------
------------------------------------------------------------
------------------------------------------------------------
------------------------------------------------------------
------------------------------------------------------------
------------------------------------------------------------
------------------------------------------------------------
------------------------------------------------------------
------------------------------------------------------------
------------------------------------------------------------
------------------------------------------------------------
------------------------------------------------------------
------------------------------------------------------------
------------------------------------------------------------
------------------------------------------------------------
------------------------------------------------------------
------------------------------------------------------------
------------------------------------------------------------
------------------------------------------------------------
------------------------------------------------------------
------------------------------------------------------------
------------------------------------------------------------
------------------------------------------------------------
------------------------------------------------------------
------------------------------------------------------------
------------------------------------------------------------
------------------------------------------------------------
------------------------------------------------------------
------------------------------------------------------------
------------------------------------------------------------
------------------------------------------------------------
------------------------------------------------------------
------------------------------------------------------------
------------------------------------------------------------
--------
>Lonchitis_hirsuta|onekp|VVRN_scaffold_2007709 
------------------------------------------------------------
------------------------------------------------------------
------------------------------------------------------------
------------------------------------------------------------
------------------------------------------------------------
------------------------------------------------------------
------------------------------------------------------------
------------------------------------------------------------
---------------GDPY-CVA--VSH-PLLPSKMVTS---------------------
---------------------IPAS-----EGS------TPL--Q----NME-KSF----
-L--LSRSEQDMLLKS--NYDIQ-----VWSLL------LNDK-V---------------
AFRM---------HWPLHTELRINGCPIRTTNRPGHQ-----------A-LGA-NGRDDG
VTVLDYVR-EG-SNN----IS------------------------VSA---AD-------
--------------------------------------------------------G---
---------------------------------RPF------CIGVRIIQ--RLSVEQVL
---N--RIP-S------EGETFDTA-----------LARVK-------------------
RCIGG-GSGPV-DNG-NDSD-S--------------------------------------
------------------------------------------------------------
-------------------------------------------------D----------
--------------------------------------LE-VISE---------CVF---
---VNLRCP-M------SGSRMKV----A-G-----RFRQCVH-----------------
---------MGCFDLHTFVEL-----NQR------------TRKWQCP--I-CLTNYSLD
DLIIDP----------------FLTRIV-----K--------------AMKS-YGE----
--DVVEVEMKPD-GQWRPKL---E---G----D----------------T-------K--
-------------I-KEPW--------RY----------PD----GSF------------
------------------IL--VNGDN----------------QSTKNQS-----PL---
-----------------K----------S-------VKIE--------------------
--------------------------------------EG------------LP------
V--------------------EK---------VP---LKIGI-----------K------
---------------------RT-------------------------------------
--RD-----GT--------WQV--------------------------------------
------------------------------------------------------------
------------------------------------------------------------
------------------------------------------------------------
------------------------------------------------------------
------------------------------------------------------------
------------------------------------------------------------
------------------------------------------------------------
------------------------------------------------------------
------------------------------------------------------------
------------------------------------------------------------
------------------------------------------------------------
------------------------------------------------------------
------------------------------------------------------------
------------------------------------------------------------
------------------------------------------------------------
------------------------------------------------------------
------------------------------------------------------------
------------------------------------------------------------
------------------------------------------------------------
------------------------------------------------------------
------------------------------------------------------------
------------------------------------------------------------
------------------------------------------------------------
------------------------------------------------------------
------------------------------------------------------------
------------------------------------------------------------
------------------------------------------------------------
------------------------------------------------------------
--------
>Lonchitis_hirsuta|onekp|VVRN_scaffold_2007710
------------------------------------------------------------
------------------------------------------------------------
------------------------------------------------------------
------------------------------------------------------------
------------------------------------------------------------
------------------------------------------------------------
------------------------------------------------------------
------------------------------------------------------------
---------------GDPY-CVA--VSH-PLLPSKMVTS---------------------
---------------------IPAS-----EGS------TPL--Q----NME-KSF----
-L--LSRSEQDMLLKS--NYDIQ-----VWSLL------LNDK-V---------------
AFRM---------HWPLHTELRINGCPIRTTNRPGHQ-----------A-LGA-NGRDDG
VTVLDYVR-EG-SNN----IS------------------------VSA---AD-------
--------------------------------------------------------G---
---------------------------------RPF------CIGVRIIQ--RLSVEQVL
---N--RIP-S------EGETFDTA-----------LARVK-------------------
RCIGG-GSGPV-DNG-NDSD-S--------------------------------------
------------------------------------------------------------
-------------------------------------------------D----------
--------------------------------------LE-VISE---------CVF---
---VNLRCP-M------SGSRMKL----A-G-----RFRQCAH-----------------
---------MGCFDLHTFVEL-----NQR------------TRKWQCP--V-CITNYSLD
DLIIDP----------------FLNRIV-----K--------------AMKS-YGE----
--DVVEVEMKPD-GQWRPKL---E---G----D----------------A-------K--
-------------I-KEPW--------RL----------PD----GSF------------
------------------VL--ANGEH----------------RSKSNQL-----PL---
-----------------K----------S-------VKIE--------------------
--------------------------------------EG------------LP------
V--------------------DK---------IP---LKIGI-----------K------
---------------------RT-------------------------------------
--RD-----GK--------WQV--------------------------------------
------------------------------------------------------------
--------------------------------------------------K---------
------Q---------TK--------G---------------------------------
------------------------------------------------------------
------------------------------------------------------------
------------------------------------------------------------
------------------------------------------------------------
------------------------------------------------------------
------------------------------------------------------------
------------------------------------------------------------
------------------------------------------------------------
------------------------------------------------------------
------------------------------------------------------------
------------------------------------------------------------
------------------------------------------------------------
------------------------------------------------------------
------------------------------------------------------------
------------------------------------------------------------
------------------------------------------------------------
------------------------------------------------------------
------------------------------------------------------------
------------------------------------------------------------
------------------------------------------------------------
------------------------------------------------------------
------------------------------------------------------------
------------------------------------------------------------
------------------------------------------------------------
------------------------------------------------------------
--------
>Lonchitis_hirsuta|onekp|VVRN_scaffold_2021180 
------------------------------------------------------------
------------------------------------------------------------
------------------------------------------------------------
------------------------------------------------------------
------------------------------------------------------------
------------------------------------------------------------
------------------------------------------------------------
------------------------------------------------------------
------------------------------------------------------------
------------------------------------------------------------
------------------------------------------------------------
------------------------------------------------------------
------------------------------------------------------------
------------------------------------------------------------
-----------------------------------F------CIGIRIIQ--RLTISQVM
---S--CIP-SE--V--EGESFDVA-----------LSRVR-------------------
RCIGGSGSG-G-AVG-DDSD-S--------------------------------------
------------------------------------------------------------
-------------------------------------------------D----------
--------------------------------------IE-VVSE---------YVT---
---VNLRCP-M------SGSRMEM----A-G-----RFKPCIH-----------------
---------MGCFDLCTFVEL-----NQR------------ARKWQCP--I-CLKNYSLK
DLVIDP----------------FFARIT-----R--------------ALKR-YDE----
--DVTEVEMKPD-GCWRPKV---D---G----D----------------A-------K--
-------------L-TEPW--------RF----------AD----GLI------------
------------------RL--PNSEN----------------NV---QE-----KL---
-----------------N----------A-------VKIE--------------------
--------------------------------------EE------------VV------
V--------------------EKLK-------LP---LKIGF-----------K------
---------------------RT-------------------------------------
--QD-----GS--------WKVNRTVE----------------PAG--------------
-LPMSNK------ML------GHNH-QSVQKGAW--------------------------
-------------S-Q-------S--------------------------S---------
------I---------IA--------A---------SNED--------------------
------------------------------------------------------------
----------------------------------Y--SVNQE------------------
------------------------PMDA--------------LSMF---ER---------
-------DE----V-E------------VN-----------------SFS----------
------VQA----SVN-TWP--------NGLL-----GG-------DL-DQ-LKT-----
---------------S-------------EII----------------------------
------------------------------------------------------------
--------------------------VLSDT-----------EE-----------DNLNI
HNVED----------ERF--------------------------------------AGLH
PN-IEE----------------ND-----------------TQHLWETEG----------
------------------------------------------------RFINGDGL----
-------------------------------------------RI---------------
------------AVPFTDLG--------------------TFQ------------R----
----------------------------------NTTA-----PLDF-------------
-----------------------------LG-----------------------------
---------------------------TGGG-DN---------------LA--------S
P---DQEIV------------W--------STG-A-----------------PFELF---
-STIPDD--STTAQS--------CHLPI--CSTPVQA----PM-----PNGA--------
---------S-------------------------N----------------------IQ
-----------------------------------P---------REINL----L---EV
------------TYTDHNQ-SL--HG--QD-N-HVL------GTNDTTGLGAS-------
----SDSSLR-NFL--------------PH----------QPA------RSTV---KT--
---------CMH--------EPW-------------------------------------
MAL-ND------DIQ------------------------A----GW--------------
---------FSLSLG--GRESIS------------D------------------------
--------
>Spirogloeamuscicola|SM000120S25721
---------------------------------------MDDSVSQLL------------
----ERLQA---------------Y----FADLR-RPT-SVP------------------
----------------------------------------FPTSLQAPKTTKRVRGEYHN
RE--EAADVVHTV---F-------------RN--MQAGT---------------------
-KPK-PVGKGRSEMGGAEETAGRPGRLAKD-RTTGDGVIRCPCGNSADIGMMIQC-----
---------------------------D--------------------------------
---G-ECGV--W-----------QHVS-----CVLAPLKPAEEAHLDLP--S-----TFF
CELCR-------------I---------------------------S-------------
--------------QGDPF-SVT--EAN-PLQPLKLRIM---------------------
---------------------PAKA-----DGS------TPL--Q----SVE-RGF----
-V--LSRAQRDQLHHA--SWDLQ-----VWCAL------LNDP-V---------------
PLRM---------HWPAYADLQLNGMPVRVTSRPGQQ-----------L-LGI-NGRDEG
PSVTAVTR-EG-TNR----LS------------------------MSA---YD-------
--------------------------------------------------------A---
---------------------------------RPF------CIGVRIIR--RLSFEQVL
---D--QIP-RE--E--DGEHLLSA-----------LARIR-------------------
RCLGM-GPSEN-GNG-DGSD-S--------------------------------------
------------------------------------------------------------
-------------------------------------------------D----------
--------------------------------------VE-VVTD---------KVV---
---VSLRCP-M------SGSRIKV----A-A-----RFRPCLH-----------------
---------LGCFDLHTLVSI-----NQR------------ARKWQCP--I-CLHNYSLQ
HLIIDP----------------CFNRIT-----T--------------LMKH-YPE----
--EVTDIEMKAD-GSWRPLI---E---G----P----------------S-------G--
-------------S-QEKW--------RS----------LD----GGID---------HD
TL-----------SQQ-QPL--ENGYG----------------A--SHRV-----SG---
-----------------A----------N-------VKVE--------------------
--------------------------------------QQ------------EL------
Q--------------------Q-----------P---LRLGL-----------R------
---------------------RS-------------------------------------
--SD-----GS--------WAAITSA----------------------------------
------------------------------------------------------------
-------------L-N-------G--------------------------S---------
------H---------VS--------R---------GNSA--------------------
------------------------------------------------------------
----------------------------------V--EV---------------------
-------------------------------------------TPY---EM---------
-------DE----V-E------------R-------------------------------
------------------YP--------PTID-----GG-------NA-EP-IGTGA---
--------------DS-------------SLI----------------------------
------------------------------------------------------------
--------------------------LLSDS-----------DE-----------EAMDV
L-ASD----------QAR--------------------------------------RKEH
AD-REQ----------------ES-----------------SSN-WD-------------
------------------------------------------------------------
------------------------------------------------------------
------------------------------------------Q------------R----
----------------------------------DSYE-----ATHA-------------
-----------------------------AH-----------------------------
---------------------------GTTT-DN---------------HV--------T
P-----------------------------------------------------------
----PND--WLDVAE--------SH-----------E----QQ-----LNST--------
---------Q-------------------------N----------------------KH
-----------------------------------A---------Q------------DF
------------WYANYEA-TL------PD-S-SAP------GSSEHSY---D-------
----EDIQQQ-LEP--------------PQ----------EAL------ESTE-GGQS--
---------CCE--------VPC-------------------------------------
YLC-KA------NVQ------------------------AMILDAW--------------
---------MHTATP--LGVVIC------------QLY-----------G----------
--------
>Spirogloeamuscicola|SM000002S05539
---------------------------MATEQ-----------GPQ--------------
----EDAGG---------------RRRLAVGKML-AAD--IARLRL-KAG-----TPRA-
------PG--ITP--HDLLRLS-----KLL---D------CSVGY---------EQKPHN
LD--ALRELLMWL---W--------------Q----------------------------
---------------------LADNPA-------FRPALMAL---------MLSV-----
---------------------------K--------------------------------
----SVCRL-GWFKQ--------QKVV-E---LMKPLQS--------LW--G------HF
VPTQARQ-----------S-------------STDD----LQRVLAPSG--GAALLQLEG
VID----HVKRLSSRYFPTLR----LRS-VL--MAMKAE---------------------
---------------------QGYQV-LTADFGILI---K-L-------HRDYN-V----
-H--LLSSQYPDISTSA-------------SLA------TPLQ-V---------------
-------------S------FLLNGVEV--PGRT-LV-----------K-MEK--GLQMP
TLVNDGVR-VG-PNL------------------------------LQV---IG--EFT--
--------------------------------------------------------A---
----------------------------------PY------IVVVAL-----MKSIKLD
--ASKILLE-PHV-T---PT-IEQS------------RSL--------------------
APG-----DVT-TAGLARSD-S--------------------------------------
------------------------------------------------------------
-------------------------------------------------D----------
----------E---------------------------LE-IILG---------PTK---
---LSLLCP-I------SHKRMVR----P-V-----KGVACRH-----------------
---------VQSFDLSSFLEI-----NTS------------LPAWRCP--C-CNSHTSFV
DLRLDA-------------------VTA-----E--------------ILEN-TRNM---
-LDTAEALVLED-GSWRLIK---E------------------------------------
-------------V--------------------------K-------------------
-------------------------------------------------------DL---
------------------------------------------------------------
--------------------------------------Q-------------M-------
---------------------RR-K---------------------------RQ------
------------------------------------------------------------
---------RF-------------------------------------------------
-------------A----------------------------------------------
-------------S-E-------S-------------------------AS---------
------------EDD---------------------------------------------
------------------------------------------------------------
----------------------------------------KE------------------
------------------------------------------------------------
--P-------------------------R-------------------------------
-------------SL----P-V--------------------------------------
------------------------------------------------------------
------------------------------------------------------------
------------------------------------------------------------
------------------------------------------------------------
------------------------------------------------------------
------------------------------------------------------------
------------------------------------------------------------
------------------------------------------------------------
------------------------------------------------------------
------------------------------------------------------------
------------------------------------------------------------
------------------------------------------------------------
------------------------------------------------------------
------------------------------------------------------------
------------------------------------------------------------
------------------------------------------GQL---GQASA-------
------AAAT-----------------------T--------------------------
------------------------------------------I-----------------
------------------------------------------------------------
------------------------------------------------------------
--------
>Spirogloeamuscicola|SM000086S23035
---------------------------MAAAPAAAAAEEEEXQGPQ--------------
----EDAGG---------------RRRLAVGKML-AAD--IARLRL-KAG-----TARA-
------PG--ITP--HDLLRLS-----KLL---D------CSVGY---------EQKPQN
LD--ALRELLMWL---W--------------Q----------------------------
---------------------LADNPA-------FRPALMAL---------MLSV-----
---------------------------K--------------------------------
----RVCRL-GWFKQ--------QKVV-E---LMKPLQL--------LW--G------HF
VPTQARQ-----------S-------------SSDD----LQRVLAPSG--GAALLQLEG
VID----HVKRLSSRYFPTLR----LRS-VL--MAMKAE---------------------
---------------------QGYQV-LTADFGILI---K-L-------HRDYN-V----
-H--LLISQYPDISTSA-------------SLA------TPLQ-V---------------
-------------S------FLLNGVEV--PGRT-LV-----------K-MEK--GLQMP
TLVNDGVR-VG-PNL------------------------------LQV---IG--EFT--
--------------------------------------------------------A---
----------------------------------PY------IIVVAL-----MKSIKVD
--ASKILLE-PHV-T---PT-IEQS------------RSL--------------------
APV-----DDT-TTKLTRSD-S--------------------------------------
------------------------------------------------------------
-------------------------------------------------D----------
----------E---------------------------LE-IILG---------PTK---
---LSLLCP-I------SHKRMVR----P-V-----KGVVCRH-----------------
---------VQSFDLSSFLEI-----NTS------------LPAWRCP--C-CNSHTSFV
DLRLDA-------------------VTA-----E--------------ILEN-TRNM---
-LDTMEALVLED-GSWRLVK---E------------------------------------
-------------V--------------------------E-------------------
-------------------------------------------------------DL---
------------------------------------------------------------
--------------------------------------Q-------------M-------
---------------------RR-K---------------------------RQ------
------------------------------------------------------------
---------RF-------------------------------------------------
-------------A----------------------------------------------
-------------S-E-------S-------------------------AS---------
------------EDD---------------------------------------------
------------------------------------------------------------
----------------------------------------KE------------------
------------------------------------------------------------
--P-------------------------R-------------------------------
-------------SL----P-V--------------------------------------
------------------------------------------------------------
------------------------------------------------------------
------------------------------------------------------------
------------------------------------------------------------
------------------------------------------------------------
------------------------------------------------------------
------------------------------------------------------------
------------------------------------------------------------
------------------------------------------------------------
------------------------------------------------------------
------------------------------------------------------------
------------------------------------------------------------
------------------------------------------------------------
------------------------------------------------------------
------------------------------------------------------------
------------------------------------------GQL---DQASA-------
------AAAT-----------------------T--------------------------
------------------------------------------I-----------------
------------------------------------------------------------
------------------------------------------------------------
--------
>Spirogloeamuscicola|SM000015S01183
---------------------------MAMEP-----------GPQ--------------
----EDAGG---------------RRRLAVGKML-AAD--IARLRL-KAG-----TPRA-
------PG--ITP--HDLLRLS-----KLL---D------CSVGY---------EQKPHN
LD--ALRELLMWL---W--------------Q----------------------------
---------------------LADNTA-------FRPALMAL---------MLSV-----
---------------------------K--------------------------------
----SVCRL-GWFKQ--------QKVV-E---LMKPLQS--------LW--G------HF
VPVQARQ-----------S-------------STDD----LQRVLAPSG--GAALLQLEG
VID----HVKRLSSRYFPTLR----LRS-VL--MAMKAE---------------------
---------------------QGYQV-LTADFGILI---K-L-------HRDYN-V----
-H--LLISQYPDISTSA-------------SLA------TPTQ-V---------------
-------------S------FLLNGVEV--PGRT-LV-----------K-MEK--GLQMP
TLVNDGVR-VG-PNL------------------------------LQV---IG--EFT--
--------------------------------------------------------A---
----------------------------------PY------IIVVAL-----MKSIKVD
--ASKILLE-PHM-T---PT-IEQS------------RSL--------------------
APV-----DDT-TAGLALSD-S--------------------------------------
------------------------------------------------------------
-------------------------------------------------D----------
----------E---------------------------LE-IILG---------PTK---
---LSLLCP-I------SHKRMIR----P-V-----KGIACRH-----------------
---------VQSFDLSSFLEI-----NTS------------LPAWRCP--C-CNSHTSFV
ELRLDA-------------------VTA-----E--------------ILEN-TRNM---
-LDTAEALVLED-GSWRLVK---E------------------------------------
-------------V--------------------------E-------------------
-------------------------------------------------------DL---
------------------------------------------------------------
--------------------------------------Q-------------M-------
---------------------RR-K---------------------------RQ------
------------------------------------------------------------
---------RF-------------------------------------------------
-------------A----------------------------------------------
-------------S-E-------S-------------------------AS---------
------------EDD---------------------------------------------
------------------------------------------------------------
----------------------------------------KE------------------
------------------------------------------------------------
--P-------------------------R-------------------------------
-------------SL----P-V--------------------------------------
------------------------------------------------------------
------------------------------------------------------------
------------------------------------------------------------
------------------------------------------------------------
------------------------------------------------------------
------------------------------------------------------------
------------------------------------------------------------
------------------------------------------------------------
------------------------------------------------------------
------------------------------------------------------------
------------------------------------------------------------
------------------------------------------------------------
------------------------------------------------------------
------------------------------------------------------------
------------------------------------------------------------
------------------------------------------GQL---GQASA-------
------AAAT-----------------------T--------------------------
------------------------------------------I-----------------
------------------------------------------------------------
------------------------------------------------------------
--------
>PhyscomitriumpatensPp3c25_1090V3.1.p
----------------------------MVTRSSRRKLGRNVALL---------------
----QPWTD---------------QALMQQMRVL-ENI--L---Q---AP-----ISH-V
DV----KY--MSN---QCLLLS-----KIL---D------SLVAN---------NTRPVF
RH--ELLRLIQQV---C--------------K---F------------------------
----------------------KNIPD-------ARPALLVL---------LLSV-----
---------------------------K--------------------------------
----SAFRA-EWLSQ--------TQSK-EKDDIFATLKS--------LY--D------AF
TTGQDVA----GQAPAQPL-HCGGSA------LKD-----------H----HESGMYLNS
ISS-----------RYYPRLQ----VNA-IF--VAVQSK---------------------
---------------------VGYEV-LMCDFHVP----H-M-----H-MLD-R-V----
-R--LYVGQKYTTGTAN-------------CLV------TPPQ-V---------------
-------------N------ILINGLQV--EKRF-VTN----------Y-MDA--GPQMP
SDVTRLVK-VG-ANV------------------------------LQV---IG--EFS--
--------------------------------------------------------V---
----------------------------------PY------VIAVAS-----SR-T-I-
---E----W-SS--R---NTQLEDY--------------V--------------------
APS------RA-AN---DVD-PTEI-----------------------------------
------------------------------------------------------------
-------------------------------------------------D----------
--------------------------------------DE-VVEG---------ASR---
---VSLRCP-I------SHQRLVT----P-V-----KAATCRH-----------------
---------LQCFDLDSFLEI-----NEK------------RPVWRCP--C-CNRSVSCP
DLRIDR-------------------QME-----K--------------VLQE-TDE----
--KIHEVIVSQD-GSWMPVP---T---D----E----------------D-------P--
-------------S-NTG------PD-V-------IE---G----G--------------
-----------------------EDGC----------------KVI---------YL---
-----SD-V------G-D----------E--------EVT--------------G-----
-----LGQ---------------------------NA-DE----------FQQ-------
R--------------------ER-K--------P---DLQTL-----------Q-----A
I------------NE----N-RV----FS------SQTFHP-------------VVGR--
---G-----DTVG------YP---------------------------------------
---TVN---------------RSDI-TAS-S-----------------------------
-------------P-M-NSS---S-------------------------FA--------G
PSW---VAGANRNDG-IF------M-N---------VNGG-------------G------
------------LHTPIS------------------------------------------
-------------GAA--------------E---R--QDLGQ------T-----------
------------------------------------------------------------
------------------------------------------------------------
------------------------------------------------------------
------------------------RQQQ-----R--------------------------
RG----------------------------------------------------------
------------------------------------------------------------
------------------------------------------PV------------TT--
-------------------AQQARG-----------------------------------
------------------------------------------------------------
------------------------------------------------------------
----------------GPSG----------------------Q------------RP---
----SG-----------------------------SAS-----PVQA-------------
------------------------------------------------------------
------------------------------------------------------------
------------------------------------------------------------
------------------------------------------------------------
---SP----S--------------------------------------------------
------------------------------------------------------------
---------------ETSW-R-------PA-G-RMR------GSI--APNSIG-------
-----RSAIN-Q----S-----------P----SA----AQ---------ARV---SV--
--AP------SA-------GIL--------NP--------A-ANAAPVA-----------
-NI----GQY--QIR------------------------MPTSSSSAI------------
----------NLPPYNGVPWANQ------SD-LS-----MLTGVETSA-GWMNFEPHSDS
GAPHHSH-
>Sphagnumfallax|Sphfalx07G115100.1
----------------------------MRQNNRTRMKSSSS-ST---------------
----GLWSE---------------AALRKQVIAI-QNE--V---T---AA-----GAP-P
NV----KD--LCT---QFILLS-----KML---D------SLVAY---------NMKPPW
RQ--EIVPVIKLL---C--------------K---F------------------------
----------------------KDSTE-------ARPSLLVL---------LLSV-----
---------------------------K--------------------------------
----GACQS-GW-----------LQLT-GTEDIFSTLKL--------LF--E------YF
TMNSDSS----MAQLTVAPSGSGGLA------AID-----------I----RDAAEYFSS
TSL-----------RYYPQLK----IKT-IF--VALQAK---------------------
---------------------AGYEV-LVCDFHVP----P-L-----T-SPE-S-V----
-R--LYVGRKDIVNSSA-------------CLI------TPPQ-V---------------
-------------N------FLVNGKEV--DRRV-TVG----------F-LDG--GPQLP
TDVTMLVK-AG-SNV------------------------------LQV---IG--EFP--
--------------------------------------------------------G---
----------------------------------PY------SIAVAS-----TI-R-T-
---A----L-PA--A---NTQLQDY--------------V--------------------
LPS------AK-TAG--LRE-MVEV-----------------------------------
------------------------------------------------------------
-------------------------------------------------D----------
--------------------------------------DE-VVEG---------ASR---
---VSLRCP-V------SHQRLVT----P-V-----KAATCRH-----------------
---------LQCFDYDTFLEI-----NER------------RPAWRCP--C-CNCCITWL
DLRVDR-------------------QME-----K--------------VLKE-ADE----
--TVAEVLMMQD-GSWKCVV---L---C----E----------------D-------KCM
NGIDG---AINDLS-EVG------KV-C-----VNDE---E----A--------------
-----------------------SVIN----------------LCC---------D----
-----SD-F--------E----------E--------ELR--------------A-----
-----EAM---------------------------NC-AD----------AEP-------
P--------------------DR-K--------P---SSQVL-----------Q-----V
LIG-------D-GNQ----S-RG----AT------PATQEG-------------L-RV--
---D-----SSLL------RPSSGPS----------------------------------
--TVSN---------------FRDI-SAT-G-----------------------------
-------------V-Q-GST---G-------------------------FP--------G
P---------LRSVP-IT------S-G---------LSGC-------------IR-----
-----------PILSERQ------------------------------------------
-------------GYS------------------Q--PGLQP------PA----------
------------------------------------------------------------
-------------------------------------------------I----------
------VQ-----AL----P-ALH----SQSY-----YA-------NL-GS--HGSPG--
-----------------------THLGS-----T--------------------------
GA----------------------------------------------------------
------------------------------------------------------------
------------------------------------------HV------------NS--
-------------------LASSSG--------------HTASL----------------
---------------QL--------------------------------PHSLMVS----
-------------------------------DMDTS-----P-RE---------------
--------------ATGAAR----------------------Q------------RW---
----RGV--------------------------QTLQN-----PIGP-----------RS
--------------------------------STPQG-----------------------
------------------------------------------------------------
------------------------------------------------------------
----S-----Q---------------G--------GL----PA-----R-----------
---SP----G-------DSS--VL-----GG----H------------GLPP----T---
----------------------------------------------CGN-----------
-----------------NW-R-------SA-G-RMR------GSI--APMGAV-------
-----RNTGQ-SSS-AI-----------P----WV----SP---------GAP--TTD--
--FV------AA-------PAH--------SP--------G-VGLSLIS-----------
-NG-IGMGLT--NAR------------------------PALVGSSTTG-------EVL-
---------PNGSAWAGTPDSEL------RP-FV-----VM-GVNSLD-GWMSF-ANSNL
GTDPGGR-
>Isoetes_tegetiformans|onekp|PKOX_scaffold_2101158 
------------------------------------------------------------
-------------------------------------Y------Q---------------
------SP--MVK--HDLAKLE-----K-----G--------------------AEIRRS
AM-LSLKAYVEQL-----------------------------------------------
----------------------------------DQGSMPRF---------LQQVS----
---------------------------D--------------------------------
-------------------------TR-D---SNESRSH-------AIS-----------
------------------L-------------------Y------------EDVARVHGT
LVI-----------PHLPRI-----MNT-VV--KSLSNS---------------------
---------------------GSS-I-HLQEACSKV-----V----AS-------I----
-A--RYTIEPNSSVT-E-MEEI------FRTLC------NPLMDVL--------------
-------------V--GKLEPLAAGAAVC-LQAL----------------VESEKWKYAP
EVLVTELS----NKI------------------------------TNA---LKEKPAQ--
--------------------------------------------------------T---
---------------------------------LPH-------MQLAK----SIA-K-H-
---S----L-KN---------NQEC--------------G--------------------
LPL-------LKSA----------------------------------------------
------------------------------------------------------------
------------------------------------------------------------
--------------------------------------KE-IIDS---AGS--WQHR---
GAAVSLLQT-VM----IAMERDPLLPELPQI-----------------------------
---------MDVLEKHRLDRM----PHVR------------TEVTRTL------------
-------------------------QVA-----K--------------ILSSG--DEF--
-----QIALLQDSGARSLLL---D---GV---D---------------------------
-------------S-KKS-----SRR-RS-FDG--------------SRHGML--GSMED
A------------NT-------PK------------------------------------
--------HQR----SQE----------S-------EIIS--------------S-P---
---PPMSS---------------------------SS-E---------------------
E--------------------NQL-------------FSAGK------------------
----------PLSTL----AGSK----PV------SPTSSS-------------------
--DDS----DF--------F------------------------FS--------------
--ATRT----------------------L-NAM---------------------------
---------------------------------------------------------GDA
PLW--------RAES-YAK-------------------ES--------------------
----------SSGRDAEASPSMHVKA----------------------------------
-------------RLSG-------LE---S-------DLLADAGH-------G-------
-------------------------LDS-T--------A---FDDLT--PS-M-P--E--
--PL--CKE----F-R------------RSR-----------------------------
--------------L----PHA---------S-----LS----------NQ---------
---------------S-----------------P--------------------------
------------------------------------------------------------
--------------------------QSPNL--------------YLTPED---LLRFTT
----------------------------------------PRRL------------VRSL
QS----------------------------------------------------------
------------------------------------------------------------
------------------------------------------------------------
------------------------------------------------------------
-----G-CSTPD----------------------TGEG----------------------
------------------------------------------------------------
------------------------------------------------------------
------------------------------------------------------------
------------------------------------------------------------
----------------VVD--Q--------------------------------------
----------------------------------------------------------DC
---------------NQGE-E------------RVR-----FTDM--ELEARS-------
-----EAEWS-----VR---------DNP-------------------------------
---------IAE------------------------------------------------
------------------------------------------------------------
------------------------------------------------------------
--------
>Isoetes_tegetiformans|onekp|PKOX_scaffold_2011557 
------------------------------------------------------------
-------KL---------------LRKLKPGSIV--------------------------
DR----QE--FFQ---QCILLS-----RYI---D------NMVAK---------RLSPAS
TN--GLLQLLKQV---C--------------T---Q------------------------
----------------------KDDPE-------VGSAVTVL---------LLSF-----
---------------------------K--------------------------------
----SGVQS-GWFKG--------ADIR-EFSRI---LNT--------LL--E------NY
RGALKNS----ETTFVEGL---------------G-----------D----TSVSEIIST
ILP-----------RFYPRLK----VNS-VI--HSTEAK---------------------
---------------------PGYEV-LLHDLFIN----R-V----CS-PDE-R-V----
-R--LFVVRKDQLENST-------------CLI------TPHQ-V---------------
-------------N------FLINGHPV--EKRN-IM-----------Q-SDS--GPQMP
TDITKLLK-FG-VNI------------------------------MQI---IG--EFQ--
--------------------------------------------------------G---
----------------------------------TY------TIFVAY-----SA-T-V-
---P----F-CS--K---SVELPFF--------------D--------------------
APL------QH-PDD--EV---VIS-----------------------------------
------------------------------------------------------------
-------------------------------------------------D----------
--------------------------------------DE-VIEG---------SSR---
---VSLRCP-I------SRMRIIT----P-V-----KGHRCMH-----------------
---------LQCFDYDNYIEI-----NST------------RPSWRCP--Y-CNVHVNCP
DIRFDQ-------------------QMA-----K--------------VLQE-VKE----
--DVFEVMVENN-GKF--------------------------------------------
------------------------------------------------------------
------------------------------------------------------------
------------------------------------------------------------
------------------------------------------------------------
------------------------------------------------------------
------------------------------------------------------------
------------------------------------------------------------
------------------------------------------------------------
------------------------------------------------------------
------------------------------------------------------------
------------------------------------------------------------
------------------------------------------------------------
------------------------------------------------------------
------------------------------------------------------------
------------------------------------------------------------
------------------------------------------------------------
------------------------------------------------------------
------------------------------------------------------------
------------------------------------------------------------
------------------------------------------------------------
------------------------------------------------------------
------------------------------------------------------------
------------------------------------------------------------
------------------------------------------------------------
------------------------------------------------------------
------------------------------------------------------------
------------------------------------------------------------
------------------------------------------------------------
------------------------------------------------------------
------------------------------------------------------------
------------------------------------------------------------
------------------------------------------------------------
------------------------------------------------------------
------------------------------------------------------------
------------------------------------------------------------
--------
>Isoetes_tegetiformans|onekp|PKOX_scaffold_2101620 
---------------------------------------------RCR------------
----TQLAT---------------FRIKELKDVL-TRL-GLP--K---QG----------
KK----QV--LMD---KIMG---------VLIPTDW----HPKGIK-LDIRSL-NKNAVS
RE--EAAKVIDDI---Y-------------RK--IRGPA---------------------
-AMELATGNKNIQMG--SASIVRSDD---Q-DESATWEVRCPCGSSQDLGTMIQC-----
---------------------------D--------------------------------
---NRDCGV--W-----------QHLN-----CVIIPENTSEGAEPDIP--S-----QFY
CETCR-------------I---------------------------D-------------
--------------RGDPF-CVT--IKQ-TMTSTRLSCA---------------------
---------------------GPKA-----EGQ------GPL--Q----TVE-KTF----
-T--LSRADRDLLHRP--GHDLQ-----VWCVL------LSDK-V---------------
SFRM---------HWPAYADLRVNGVQVRVTNRPGTQ-----------L-LGI-NGRDDG
PGITTCTR-EG-TNR----IS------------------------LSA---YD-------
--------------------------------------------------------A---
---------------------------------RSF------CMGVRVIR--RCTVEQVL
---N--KIP-AV--S--EGEPFDEA-----------LARIR-------------------
RCING-G-GLG-NAD-DEDD-S--------------------------------------
------------------------------------------------------------
-------------------------------------------------D----------
--------------------------------------LE-VVAE---------SVT---
---VNLRCP-M------SGSRIKV----A-G-----RFKPCVH-----------------
---------MGCFDLNTFVEL-----NQR------------ARKWQCP--I-CLKNYSLE
NLIIDP----------------FFNRIA-----T--------------TMKS-YGE----
--DVTEVEMKAD-GFWRPKL---E---G----E----------------A-------K--
-------------A-REPW--------RT----------SE----GTL------------
------------------VL--SNGVH----------------K--VPEV-----RL---
-----------------N----------P-------VKIE--------------------
--------------------------------------EG------------IS------
Q--------------------ER---------IP---LKIGI-----------K------
---------------------RT-------------------------------------
--HD-----GQ--------WAF--------------------------------------
------------------------------------------------------------
--------------------------------------------------N---------
------K---------IT--------G---------VNSS--------------------
------------------------------------------------------------
----------------------------------V--S----------------------
------------------------------------------------------------
--------K----I-A------------R-------------------------------
-------------------P--------P--------------------EP-SFSHS---
--------------SS-------------A------------------------------
------------------------------------------------------------
----------------------------TDS-----------NE-----------D----
----------------------------------------------------------NG
YD-DEQ----------------SV-----------------NQE-PG-------------
------------------------------------------------------------
------------------------------------------------------------
------------------------------------------L------------K----
----------------------------------DEY-----------------------
------------------------------------------------------------
-----------------------------TG-DN---------------EV--------G
------------------------------------------------------------
-------------------------------------------------NTT--------
---------G-------------------------G----------------------LH
-----------------------------------A---------S-------------V
------------WKKN------------------KP------SDDDPSG---G-------
----ADVIVL-SDS--------------ED----------E-------------------
----------CH--------SP--------------------------------------
------------------------------------------------------------
------------------------------------------------------------
--------
>Huperzia_squarrosa|onekp|GAON_scaffold_2017236 
------------------------------------------------------------
------------------------------------------------------------
------ME--LKL--TILTALN-----KLA---D--------------------RDTQQM
AI-EDLQKIVETL-----------------------------------------------
----------------------------------PPEGISIF---------LNCLY----
---------------------------E--------------------------------
-----------------------LASD-Q---KLAVRRE-------CVR-----------
------------------L-------------------F------------SALASVHGE
LMT-----------PHLPRV-----VAT-VM--RRIKDP---------------------
---------------------DSHIS-HIRDACIDT-----M----GI-------L----
-A--AGLAPSGASSEGT-NAEISSLNGPLSVFT------KPLLDAM--------------
-------------N--EQSKSVQCGAAMC-LARV----------------VESA--RDPS
PGCFQRLS----PRI------------------------------IKL---LSSPAFM--
--------------------------------------------------------A---
---------------------------------KAA------LLSVVG----ALA-R-V-
---A----G-PS---------SNQY--------------L--------------------
LPL-------VPSV----------------------------------------------
------------------------------------------------------------
------------------------------------------------------------
--------------------------------------QE-SLQS----TD--WATR---
KAAADTLSL-LGLVLGQSLNKFKA-----ST-----------------------------
---------ITLLEAYRFDKV----KPVR------------DSMADTM------------
-------------------------QVW-----K--------------NIPDGEKDGFTT
-DGASKVISVGDATSISASL---Q---HL---DL-----------------------A--
-------------S-PKS-----GCS-TS-ETGNCSE---KV---AYSECG-L--QKLQD
K------------TW-------PNISKKK------------TPSLT---------DRKLN
PEFFLKM-EGR----SQD----------D-------WQIEVAVPRR--------S-PSLN
LESSPINN---------------------------SG-E---------------------
E--------------------RVIK--------P---TSSSY------------------
----------PLPYR------SA----PV------EEKDNP-------------------
--EQS----RI--------HEELVAD-----------------SYE--------------
--ATESIK-----SN-G----ALEENAAL-NFM---------------------------
-------------S---SAAD--SV-----------QPNVWLRA-----DSQQQRDSGNN
PIW--------DSSV-PSK----IPLV---------ITQS--------------------
----------GEHLPANSCEYIAIQR----------------------------------
-------------QLSQ-------VE---QEQCSL-IDMVQDFIHNCQEGMLG-------
-------------------------LEA-R--------V-----QRL--ER-V-V--E--
--DM--ARN----F-A------------TSQFNLMNKG---------SFA----------
-----SLEAAAGGAL----PGS---------M-----IA----------CS---------
---------------D-----------------P--------------------------
------------------------------------------------------------
--------------------------LSSRI--------------QNTSEG---CAGF--
----------------------------------------PQRL------------RRGM
TS-LGRGGREFS-----RAMETGSD-----IWSD-PTG-RVLQT----------------
--------------------------------------SLTGQ-----QHAANLQR----
-------------------NHLM-------TLHDS------F-RD---------------
------------SREVRDEG----------------------E------PPLSR-RA---
--WERG-SGTIR----------------------SGEG-----PSARSVW--RA----SK
------------------------------------DEA-----------------TLAA
IRVA-----------------------GGDPSATM----LEIEKKP-ASIVG-----LNA
S----ERTLEL-----------------QCQA--A-E-------------Q---------
----------GNGSSWV----MWSRIMED-IH-SGDFD---SAYEE-VLSAGDELLLVRL
M-SKT----GP-----VLD--QLS-----------SS-------------------TVLE
LMHSV------------------------------T------LFVQQQSF----L---DC
VL----------PWGEQVL-D------------LVRTNGPDFLNL--TAEIKK-------
-----DLVLA-----LH---------EAPS---TL-----EHS-------ESLLAIKM--
--LK-----LAR------------------------------------------------
-KL---------AISW-----------------------SI-------------------
------------------------------------------------------------
--------
>Huperzia_squarrosa|onekp|GAON_scaffold_2009265 
------------------------------------------------------------
--------------------------------------------L---------------
------LE--LKH--RILVAIS-----KMS---D--------------------RDTQQI
AV-DDLERIAQS------------------------------------------------
-----------------------------------SEGIPLF---------LGCLY----
---------------------------E--------------------------------
-----------------------TDSQ-Q---KSIARRE-------CVR-----------
------------------L-------------------F------------GTLALLHGI
VLA-----------PYLPRI-----ISC-II--RRLKDP---------------------
---------------------D---T-IVRDVCVDT-----V----GT-------I----
-A--LNVDQDSS----T-EVDI------FEVMF------RPLVEAL--------------
-------------N--EQNKYVQIGAAMC-LARL----------------MESS--SHPP
LSSTKRLH----PLI------------------------------LKL---LKSSSFV--
--------------------------------------------------------A---
---------------------------------KAA------LLSVVG----SLT-Q-V-
---E----K-AE---------ADQL--------------L--------------------
ASL-------FPCV----------------------------------------------
------------------------------------------------------------
------------------------------------------------------------
--------------------------------------QS-SLES----GD--WFIR---
KAAVETLAT-IARRRGAAFSRHRS-----SA-----------------------------
---------LTALEFCRFDKV----KPVR------------ESALNAI------------
-------------------------NLW-----K--------------TV----------
------------------------------------------------------------
------------------------------------------------------------
------------------------------------------------------------
------------------------------------------------------------
------------------------------------------------------------
------------------------------------------------------------
------------------------------------------------------------
------------------------------------------------------------
------------------------------------------------------------
------------------------------------------------------------
------------------------------------------------------------
------------------------------------------------------------
------------------------------------------------------------
------------------------------------------------------------
------------------------------------------------------------
------------------------------------------------------------
------------------------------------------------------------
------------------------------------------------------------
------------------------------------------------------------
------------------------------------------------------------
------------------------------------------------------------
------------------------------------------------------------
------------------------------------------------------------
------------------------------------------------------------
------------------------------------------------------------
------------------------------------------------------------
------------------------------------------------------------
------------------------------------------------------------
------------------------------------------------------------
------------------------------------------------------------
------------------------------------------------------------
------------------------------------------------------------
------------------------------------------------------------
------------------------------------------------------------
------------------------------------------------------------
------------------------------------------------------------
--------
>Huperzia_squarrosa|onekp|GAON_scaffold_2007258 
------------------------------------------------------------
-----------------------------------AKH------Q---------------
------SP--AVK--QDLANLD-----R-----D--------------------AESRRS
AL-ISLRAHVEKL-----------------------------------------------
----------------------------------DSVSVPGF---------LAQVS----
---------------------------E--------------------------------
-------------------------SR-E---LDPSRHY-------AIS-----------
------------------L-------------------Y------------EDVARVHGR
LIV-----------PHIPRV-----MGS-VI--RSLQAS---------------------
---------------------GGS-V-RMQQACAKV-----V----AA-------I----
-A--RFTIDSGTGAM-A-QAE-----------A------RPLLDVL--------------
-------------T--ARFEPLATGAALC-LQSM----------------VESEKWKFAP
KEIALELC----GKV------------------------------TAA---LSEKATQ--
--------------------------------------------------------S---
---------------------------------EAH-------MQLAR----SLA-R-A-
---N----A-DI---------LEQH--------------G--------------------
AAL-------LRAG----------------------------------------------
------------------------------------------------------------
------------------------------------------------------------
--------------------------------------RE-ILES--VAGTEKWRHR---
VCAVQLLGA-VM----AAVSREKL------------------------------------
------------------------------------------------------------
------------------------------------------------------------
------------------------------------------------------------
------------------------------------------------------------
------------------------------------------------------------
------------------------------------------------------------
------------------------------------------------------------
------------------------------------------------------------
------------------------------------------------------------
------------------------------------------------------------
------------------------------------------------------------
------------------------------------------------------------
------------------------------------------------------------
------------------------------------------------------------
------------------------------------------------------------
------------------------------------------------------------
------------------------------------------------------------
------------------------------------------------------------
------------------------------------------------------------
------------------------------------------------------------
---------------------------SAQL--------------TLAAEA---LDKFK-
------------------------------------------------------------
------------------------------------------------------------
------------------------------------------------------------
------------------------------------------------------------
------------------------------------------------------------
------------------------------------------------------------
------------------------------------------------------------
------------------------------------------------------------
------------------------------------------------------------
------------------------------------------------------------
------------------------------------------------------------
------------------------------------------------------------
------------------------------------------------------------
------------------------------------------------------------
------------------------------------------------------------
------------------------------------------------------------
------------------------------------------------------------
--------
>Penium|pm024243g0010 
------------------------------------------------------------
------------------------------------------------------------
------------------------------------------------------------
------------------------------------------------------------
------------------------------------------------------------
------------------------------------------------------------
------------------------------------------------------------
------------------------------------------------------------
------------------------------------------------------------
---------------------------------MHR-----------------R------
----FLANGVS-------------------------------------------------
---------------------------L--PKRT-YI-----------E-NEK--CPQAP
TDVNNVFR-WG-SNL------------------------------LQI---IG--TFS--
------------------------------------------------------------
------------------A---------------PYVFA--VVAMAAV----EFSSATVD
-LDE---HT-LSI-A--MRVGGQQAAGKRKRQAGGSGARDAAQQG----DAVEVTG--AA
TPV---------GV----DD-ALPHN----------------------------------
---------------------LKTGGN---------------NED---------------
-------------------------------------------------D----------
----------E---------------------------DD-LEEG---------PST---
---VSLLCP-I------TRTRIKT----P-V-----KGAGCAH-----------------
---------LQAFDLDNFLAI-----NEN------------VPMWTCAV-EMCSKELSAD
ALRADR-------------------WME-----K--------------VLEDSADF----
-AGVTEVLVSSD-GSWQPVW----------------------------------------
---------------PK------GSA-AA---AGTAA--------A------------AR
SV-----------T---GGA--ATAAAGGGGRGRGGGGRGGGGGGR---------EG---
-----SD-M------E-EGR--------DH------LESD--------------S-----
-----IAR---------------------------GA-EG----------LMV-------
A------------------GQRLGR------------AVSGP-----------E-VLDLD
ELEF-VEE----EYLPHTED-NGRE--EVRLGGDLQQGAGA----------------NH-
--VD-----GFEAKP----VKRVRRVVRGGSS---------ELQKGNDQA---SSVGLQG
IMGTPGE------SI-GEPLCGSDAAAMLPPSS---------------------------
-------------T-A-SGM---EL------------QDHVL--------G--------M
PA----------AAA-AA------I-ATA------------------------ATA----
------AAA-TTAAAATTA--AAAASA---------------------------------
------------TPVS--------AE---GA---A--QAGGQ----------AG------
------------------------QANE-Q--------L--VAQQA---EQ-L----V--
L-E----------------------------------------------G----------
-----AEQAQQ-QVLS--AP-----------P------Q-------TPSQH--SS-----
---------------------------------V--------------------------
------------------------------------------------------------
--------------------------LQQQM--------------QSSEHD----TVLLE
EAPTS----------QQEW----------------APLQVDDML-------------EEQ
QR-RRQ------------QQQ-----------QQQQQN---EQQ----------------
------------------------------------------------------------
--------------------------------QQQQ-----Q-QQ------Q--------
--------------QQQQQQ--------QQQ----------EQ------------Q----
----------------------------------QQQQ----------------------
------------------------------------------------------------
------------------------------------------------------------
------------------------------------------------------------
------------------------------------------------------------
------------------------------------------------------------
------------------------------------------------------------
------------------------------------------------------------
------------------------------------------------------------
------------------------------------------------------------
------------------------------------------------------------
------------------------------------------------------------
--------
>Penium|pm003108g0040 
------------------------------------------------------------
------------------------------------------------------------
------------------------------------------------------------
------------------------------------------------------------
------------------------------------------------------------
------------------------------------------------------------
---------------------------------MHLRCS---------------------
---------------------------------------------------SR-------
---------------VVPIAQ----TPQ-----HV-------------------------
-------------------------------SYIRR-----------------R-L----
-G-EFLANGVS-------------------------------------------------
---------------------------L--PKRT-YI-----------E-NEK--CPQAP
TDVNNVFR-WG-SNL------------------------------LQI---IG--TFSGK
FG-------------------------------------W---------------NS---
-----------------HP---------------PYVFA--VVAMAAV----EFSSATVD
-LDE---HP-LSI-A--MRVGGQQAAGKRKGQAGRSGTRYAAQQG----DDVEVTG--RA
TPV---------RV----DD-ALPHS----------------------------------
---------------------RETGGN---------------DED---------------
-------------------------------------------------D----------
----------E---------------------------DD-LEEG---------PST---
---VSLLCP-I------TRTRIKS----P-V-----KGAGCAH-----------------
---------LQAFDLDNFLGI-----NEN------------VPMWTCAV-EMCSKELSAD
ALRADR-------------------WME-----K--------------VLEDTADF----
-AGVTEVLVSSD-GSWQPVW----------------------------------------
---------------PK------GSA-AA---AGTTA--------A------------AR
SV-----------T---GGA--ARAAAGGG---------GGGGGGR---------EG---
-----SD-M------E-EGR--------EH------LESD--------------S-----
-----IAH---------------------------GA-DG----------LMV-------
A------------------GQRHGR------------AVSGP-----------E-VLDLD
ELEF-VEE----EYL----H-NGRE--EVRLGGDLQQGAGA----------------NH-
--VD-----GFEAKP----VKRVRRVVRGGSS---------ELQKGNDLA---SSVGLQG
IMGTLGE------SI-GEPLCGSDAAAMLPPSS---------------------------
-------------T-A-SGL---EL------------QHHVL--------G--------M
P-----------AAG-AA------I-ATV------------------------ATA----
------AAG-TTAAAATTA--AAAASA---------------------------------
------------TPVS--------AE---GV---A--EAGGQ----------AG------
------------------------QANE-Q--------L--VAKQA---EQ-L----V--
L-E----------------------------------------------G----------
-----AEQAQQ-QVLS--AP-----------P------Q-------MPSQH--SS-----
---------------------------------P--------------------------
------------------------------------------------------------
--------------------------LQQQM--------------QSSEHD----TVLLQ
EAPTS----------QQEW----------------APLQVDDML------------EEEQ
QR-RRQ------------QQQ-----------QQQQQQ---QQQ----------------
------------------------------------------------------------
--------------------------------QQQQ-----Q-QQ------Q--------
--------------QQQQQQ--------NEQ----------QQ------------Q----
----------------------------------QQQQ----------------------
------------------------------------QQQ------QQ-------------
-------------------------------------------RK---------------
-----QQ-----------------------QQ--K-QQ-----------QQ---------
-QQEQKQ--QQQQQQ------HMEHQQ------Q-E----------------------QQ
Q-QEQQ-----------QE--QQ-------------------------------------
-----------------------------------Q---------QHQHH----L---YH
-Q-----------EQQQQW-Q---EQLCPEPLAT--------AAA--GG-----------
---------------------------------------------------S--------
--SS------SR------------------------------------------------
-----PQ-----QQQ------------------------QRL------------------
------------------------------------------------------------
--------
>Penium|pm004004g0020 
------------------------------------------------------------
------------------------------------------------------------
------------------------------------------------------------
------------------------------------------------------------
------------------------------------------------------------
------------------------------------------------------------
----MACTS--------------G--------VHHESCR---------------------
---------------------------------------------------SHRHPSMSH
TSA-AGWHL-----PMCPVAP----PYK-----HVY------------------------
----------------------AWSN-VGMNVYMYR-----------------R------
----FLANGVS-------------------------------------------------
---------------------------L--PKRT-YI-----------E-NEK--CPQAP
TDVNNVFR-WG-SNL------------------------------LQI---IG--TFSGK
FG-------------------------------------WK------VWMEILDGKA---
-----------------DS---------------PYVFA--VVAMAAV----EFSSATVD
-LDE---HP-LSI-A--MRVGGQQAAGKRKGQAGQSGTRDAAQQG----DGVEVTG--RA
TPV---------GV----DD-ALPHN----------------------------------
---------------------LKTGGN---------------NED---------------
-------------------------------------------------D----------
----------E---------------------------DD-LEEG---------PST---
---VSLLCP-I------TRTRIKS----P-V-----KGAGCVH-----------------
---------LQAFDLDNFLGI-----NEN------------VPMWTCAV-EMCSKELSAD
ALRADR-------------------WME-----K--------------VLEDTADF----
-AGVTEVLVSSD-GSWQPVW----------------------------------------
---------------PK------GSA-AA---AGTTA--------A------------AR
SV-----------T---GGA--ARAAAG-----------GGEGGGR---------EG---
-----SD-M------E-EGR--------EH------LESD--------------S-----
-----IAR---------------------------GA-DG----------LMV-------
A------------------GQRLGR------------VVSGP-----------E-VLDLD
ELEF-VEE----EYL----R-NGRE--EVRLGGDLQQGAEA----------------NH-
--VD-----GFEAKP----VKRVRRVVRGGSS---------EWQKGNDLA---SSVGLQG
IMGTPGE------SI-GEPLCGSDAAAMLPPSS---------------------------
-------------T-A-SGL---EL------------QRHVL--------G--------M
P-----------AAG-AA------I-ATV------------------------ATA----
------AAA-TTAAAATTA--AAAASA---------------------------------
------------TPVS--------AE---GV---A--EAGGQ----------AG------
------------------------QANE-Q--------L--VAQQA---EQ-L----V--
L-E----------------------------------------------G----------
-----AEQAQQ-QVLS--AP-----------P------Q-------MPSQH--SS-----
---------------------------------P--------------------------
------------------------------------------------------------
--------------------------LQQQM--------------QSSEHD----TVLLQ
EAPTS----------QQEW----------------APLQVDDKL------------EEEQ
QR-RRQ------------QQQ-----------QQQQQQ----QQ-QEQQQ-----QQQ--
--------------HQQQ--------------------QQQQQQXLLLLLLLLLLPLFFF
CRRTRI-KSPVKGAGCVHLQQQ--------QQQQQQ-----Q-QQ------Q--------
--------------QQQQQQ--------QQQ----------QQ------------Q----
----------------------------------QQQQN---------------------
------------------------------EQQQQ-QQQ------QQ-------------
-------------------------------------------RK----QQ--------Q
Q----QQ-----------------------QQ--Q-QQ-----------QQ---------
-QQEQKQ--QQQQQQ------HMEHQQ------Q-E----------------------QQ
Q-QEQQ-----------QE--QQ-------------------------------------
-----------------------------------Q---------QHQHH----L---YH
-Q-----------EQQQQW-Q---EQL---------------------------------
------------------------------------------------------------
------------------------------------------------------------
------------------------------------------------------------
------------------------------------------------------------
--------
>Arabidopsisthaliana|AT1G08910.1|PIAL1
------------------------------------------------------------
-------------------------MVIPATSRF-GFR------------------AEF-
NT----KE--FQA---SCISLA-----NEI---D------AAIGR---------NEVPGN
IQ--ELALILNNV---C--------------R--RK------------------------
----------------------CDDYQ-------TRAVVMAL---------MISV-----
---------------------------K--------------------------------
----SACQL-GWFPE--------RETQ-E---LLAIIDL--------MW--N------GF
SCPEN----------------------------VT-----------SCV--NSPVTLISQ
VIE-----------RFYPCVK----LGH-IL--VSFEAK---------------------
---------------------PESKM-MMKDFHISK---K-M--P-HS-PKQ-K-V----
-G--LFVVRTEDISRSN-------------CIV------HPQG-V---------------
-------------S------FLLNGKGI--DKRV-NI-----------S-MES--GPQLP
TNVTALLN-LG-ANL------------------------------LQA---IG--CFG--
--------------------------------------------------------G---
----------------------------------SY------LIAIAF-----MD-V-I-
---P----L-PN--K---PL-LKDY--------------V--------------------
HPE-------V-VG----SN-S--------------------------------------
------------------------------------------------------------
-------------------------------------------------D----------
--------------------------------------CD-IIEG---------PSR---
---ISLSCP-I------SRTRIKL----P-V-----KGHVCKH-----------------
---------LQCFDFWNYVNM-----NTR------------R-----H--H-GAARI---
------------------------------------------------ILEE-VGR----
--NAADVVISAD-GTWMVET---E---N----D----------------E-------D--
-------------V-ELV------PE-T----THDHG---D-----------------PN
SF-----------I---------NLGP----------------TVK---------NP---
-----AR----------D----------E-------NEME--------------------
-----TS-----------------------------T-Q-------------V-------
E--------------------EH-N--------P---CLSEI-----------Q-GPS--
-------------------N-DT------------HRPAS--------------------
---D---------------YTMLNQS----------------------------------
------------------------------------------------------------
------------------------------------------------------------
------------HTS-TN------------------TLPQ--------------------
----------------------LPRT----------------------------------
----------------------------------L-------------------------
--------------------------NAFD------------GQQF---VN-L-P--Q--
V-I----------N-T------------RD-----------------SPA----------
------SQ-----AL----P-M------TFSP-----TP-------SP-QD--ILAT---
---------------N--------AANFGTSM-P--------------------------
AAQ---------------------------------------------------------
---------------------------SSQF----------QGS-HVTSLG----NCEGR
TSDLM----------AR-----------------------WNHIY---------GRVQTQ
FP-PAP------------------------LSHH-HYS---MQN------------Q---
----------------SP--------------------SPAQQ-----RPVPSYIA----
--------HP---------------------------------QT------FHVN-----
--------YG--ENADQRWM-P--SSIAHPQTLPVNYGGNTNQ------RPIPS-S----
----IAHPQTLPVNYRGNTDHRSTPYSITHLQTLLNYG-----GNAD-----QR----PM
P--------------------SSIT-----N-LQTLPATYG-GYAHQRP-------MSSS
ITHP----------------------------RT------SPVNY------------GGT
P----D----------------------------Q-R-------------P-M-------
-PSSIT---HPQTLP-------VSYG----------------------GTTD--------
---------------------QIL-----------NP-----------GG------AMGQ
F--SSR-------------------------------------------E---FM---NL
TP-----------ANTENW-R-------PQ-S-RMR------GSV--APG----------
------TGYD-HMI-IH-----------P----T------RPV-----HPQA----Q---
----------TP---------P----------------------APLST-----------
----SYDG--ADEIQ------------------------AFIGHPS--------------
---------YPVSNN--ETQAGTSS----LP-VA---------EGLGYSGSFWSMPPETW
--------
>Solanumlycopersum|Solyc01g095130.4.1 E4 SUMO-protein ligase PIAL1-like isoform .1
---------------------------MEKP-TSSSVNVPTAGTA---------------
--------S---------------MLVETVADLM-SMY--M---Q---TG------HLN-
NL----SV--FSD---LCLSLA-----KGI---D------HAVAN---------NEVPLR
SH--ELPSLLKQV---Y--------------K---Y------------------------
----------------------RSD-F------SIQEASMVL---------LMYV-----
---------------------------K--------------------------------
----SACKV-GWFRN--------EDAN-D---LLKLTQE--------VS--R------YF
SCAED-------------V-------------DVE-----------P----RCVQPFVSR
VLP-----------RFCPKLR----MDR-II--AAFQIK---------------------
---------------------PGFGA-FHAGFHIIR---G-M--F-SP-GKE-D-I----
-L--LLVTNVDNMETSS-------------CMI------APPE-T---------------
-------------S------FLLNGNRL--EGTT----------------KDC--VQQFP
TIITKMLK-YG-VNL------------------------------LQV---IG--KFN--
--------------------------------------------------------G---
----------------------------------NY------IAVIGT-----MS-----
---S----L---------PS-LASKD------------CSR-------------------
APL---------------AH-S--------------------------------------
------------------------------------------------------------
-------------------------------------------------D----------
--------------------------------------LE-IVET---------SSR---
---VSLNWP-I-------------------------------------------------
--------------------------RSR-------------------------------
------------------------IRQV--------------------------------
-------------TSW--------------------------------------------
------------------------------------------------------------
------------------------------------------------------------
------------------------------------------------------------
------------------------------------------------------------
------------------------------------------------------------
------------------------------------------------------------
------------------------------------------------------------
------------------------------------------------------------
------------------------------------------------------------
------------------------------------------------------------
------------------------------------------------------------
----------------------------------L-------------------------
------------------------------------------------------------
------------------------------------------------------------
------I-----------------------------------------------------
------------------------------------------------------------
------------------------------------------------------------
------------------------------------------------------------
------------------------------------------------------------
------------------------------------------------------------
------------------------------------------------------------
------------------------------------------------------------
------------------------------------------------------------
------------------------------------------------------------
------------------------------------------------------------
------------------------------------------------------------
------------------------------------------------------------
------------------------------------------------------------
------------------------------------------------------------
------------------------------------------------------------
------------------------------------------------------------
------------------------------------------------------------
------------------------------------------------------------
------------------------------------------------------------
------------------------------------------------------------
--------
>Citrussinensis|CsNadorcott.v0.1.P21748.1
------------------------------MGAVQQQL-LQQLKA---------------
----SAANS---------------QRVEEAAQRL-AAY--VL--Q---PD------HQN-
-----VRE--FFS---LCLFLS-----RGI---D------YAVAN---------NEVPPK
AQ--ELPSLLKKI---C--------------Q---R------------------------
----------------------KNDPV-------LQAAIMVL---------MFSV-----
---------------------------KCPSLPFVMFRMLGSGLDCSVEFFLVKDGYIFI
FNFRSACRI-EWFSV--------EEAQ-E---LIALADE--------IG--S------GF
LGP-S-------------I-------------N------------------GNLVSTVST
IMT-----------RFYPLLK----MGQ-IL--ASLEVE---------------------
---------------------PGYGA-FMIDFHISK---N-M--I-QS-TEE-K-I----
-R--LFVAQTDKTETSA-------------CVI------SPQH-V---------------
-------------N------FILNGKGI--ERRT-NV-----------F-MDP--GPQLP
TNVCPMLK-YG-TNL------------------------------LQV---VG--QFN--
--------------------------------------------------------G---
----------------------------------HY------IIIVAV-----MS-M-A-
---S----S-LE--S---SK-LQDY--------------V--------------------
QSG-------I-TM----QD-S--------------------------------------
------------------------------------------------------------
-------------------------------------------------D----------
--------------------------------------SD-LIEG---------PSR---
---ISLNCP-I------R------------------EGGTCM------------------
------------------------------------------------------------
------------------------------------------------------------
------------------------------------------------------------
------------------------------------------------------------
------------------------------------------------------------
------------------------------------------------------------
------------------------------------------------------------
------------------------------------------------------------
------------------------------------------------------------
------------------------------------------------------------
------------------------------------------------------------
------------------------------------------------------------
------------------------------------------------------------
------------------------------------------------------------
------------------------------------------------------------
------------------------------------------------------------
------------------------------------------------------------
------------------------------------------------------------
------------------------------------------------------------
------------------------------------------------------------
------------------------------------------------------------
------------------------------------------------------------
------------------------------------------------------------
------------------------------------------------------------
------------------------------------------------------------
------------------------------------------------------------
------------------------------------------------------------
------------------------------------------------------------
------------------------------------------------------------
------------------------------------------------------------
------------------------------------------------------------
------------------------------------------------------------
------------------------------------------------------------
------------------------------------------------------------
------------------------------------------------------------
------------------------------------------------------------
------------------------------------------------------------
------------------------------------------------------------
--------
>Citrusinensis||Ciaus3t02310 
------------------------------MGAVQQQL-LQQLKA---------------
----SAANS---------------QRVEQAAQRL-AAY--VL--Q---PD------YQN-
-----VRE--FFS---LCLALS-----RGI---D------YAVAN---------NEVPPK
AR--ELPSLLKKI---C--------------Q---R------------------------
----------------------KNDPV-------LQAAIMVL---------MFSV-----
---------------------------K--------------------------------
----SACRI-EWFSV--------EEAQ-E---LIALADE--------IG--S------GF
LGP-S-------------I-------------N------------------GNLVSTVST
IMS-----------RFYPLLK----MGQ-IL--ASLEVE---------------------
---------------------PGYGA-FMIDFHISK---N-M--I-QS-TEE-K-I----
-R--LFVAQTDKMETSA-------------CVI------SPQH-V---------------
-------------N------FILNGKGI--ERRT-NV-----------F-MDP--GPQLP
TNVSPMLK-YG-TNL------------------------------LQA---VG--QFN--
--------------------------------------------------------G---
----------------------------------HY------IIIVAV-----MS-T-A-
---S----S-LE--S---SK-LQDY--------------V--------------------
QSG-------I-TM----QD-S--------------------------------------
------------------------------------------------------------
-------------------------------------------------D----------
--------------------------------------SD-LIEG---------PSR---
---ISLNCP-I------SYKRINT----P-V-----KGHSCRH-----------------
---------HQCFDFSNYVHI-----NSR------------RPSWRCP--H-CNQHVCYT
DIRVDQ-------------------NMV-----K--------------VLRE-VGE----
--NVADVIISAD-GSWKAIM---E---A----D----------------D-------N--
-------------V-DQA------HD-RI---LSSEK---E----G-CE-------H-QE
S------------A----AV--ANSNP----------------VIV---------DL---
-----T--K------N-D----------D--------EID--------------------
---A-M-S---------------------------TG-E-------------I-------
E--------------------DV-K--------P------DL-----------H-SQP-V
STNL-TM---P-SEL----I-ST-V--QA------DQNFVT--------------T----
--DD-----DF--------WAGILYPD-G-----------------------------C-
--ASSD-------A-------RSDA-QTV-GGV---------------------------
-------------S-A-PSS---T--------------SFMV--------S---------
PV----L-----TDA-IS------P-A---------FNRE-------------VDALG--
----------YTH-LTTP----VMQS----------------------------------
-------------LCS--------AP-N-N----L--QI-QQ-------TQLM-------
--------------------------NP-S--------V---NYEY---GR-S------A
V-A----RH----L-N------------RT-----------------PMA----------
------VQ-----AL----P-A--------------------------------------
------------------------------------------------------------
------------------------------------------------------------
-------------------------------------------------AS----HGF--
--SDV----------EQ---------------------Q--QRI------------CRSH
MN-TVL----GS------DIA-SS------PLQH-QSA----------------------
----------------AQ--------------------------------AVGLQA----
---------S---------SAL----------SGA------Y-RV------SSG------
--------LS---TNNHNLH--------QQQ-----------Q-------ALNP-R----
----M--PPL------------------------MSQS-----PSVA-----QS----SS
------------------------------P-YSR-TP-------QQGS-------VQVG
SGHP-----------------------AINE-SR------QHAR-----LM------A-V
AQRPLSRPQ----------------------M--T-R-------------Q-P-------
-PTVP-----VQVQT--------PSA-----G-P-RY----P------TTSV-G---VRG
---SV----G--------D--QR------E-----D-----V------AG------S-MQ
S-------------------------------------------VMIDNP----T---DF
-P------------LEQNW-R-------PT-G-RMR------GSL--SGRAYS-------
------DALS-HMM-IL-----------P----T------Q---------PVA---Q---
---P------GR---------P--------QL------------SPPPHL----------
-SV-PN------QLQ------------------------ALLGNSN--------------
------------TR---FPQLQT------NP-VT-D-------PGS---RGSGTRPERSH
GMH-----
>Zosteramarina|Zosma97g00590.1
MVIS--------ASPPVPPSHS-PSHHGHQPQQEQKVSFVATSTSTDT------------
----SKPNASSPVPYVNSSLSYNQERIKMATKRL-SVH--FF------SR------PEM-
DV----TE--IFS---LMFALA-----RSI---D------YAVSH---------NDVPSH
VD--ELPPIIKKA---Y--------------Q---Q------------------------
----------------------KYEGF-------LQTALLVL---------LTSL-----
---------------------------K--------------------------------
----NACNK-KWFTT--------ANSE-E---LLKMADE--------IS--C------GF
CIG---------------I-------------TSE-----------S----IDCLKVVRQ
IMP-----------RYFPHLN----MKR-LL--ASFEIK---------------------
---------------------AGYRI-LMTDLYIPR---N-I--V----YEDYR-I----
-R--LFVAQSENITSSA-------------CII------SPPQ-V---------------
-------------S------FLLNGKGV--ERRT-NI-----------S-MDS--GPQFP
TDITNMLK-FG-LNI------------------------------FQA---IG--SFN--
--------------------------------------------------------G---
----------------------------------NY------IIVVAL-----MN-E-IK
--SS----P-DT--L---PV-LGDY--------------V--------------------
HPV-------A-AI----IM-P--------------------------------------
------------------------------------------------------------
-------------------------------------------------D----------
--------------------------------------TE-VIED---------SFR---
---ISLNCP-L------SFKRIEI----P-I-----KGYLCKH-----------------
---------HQCFDFKNYMNM-----NQR------------NPSWRCP--H-CNQSVTYI
DIRVDQ-------------------NMA-----K--------------ILSE-AGK----
--TVSDVIISAD-GTWKVIE---D---H----K----------------S-------N--
-------------A-CQVL-----NR-SV---THLHE---ES---G----------S-KS
EP-----------T---R----CADDS----------------TIM---------DL---
-----TA-E------D-D--------CIE--------VLT------------------NQ
GYS--LRE------------------------GDNAC-E-------------T-------
T--------------------DR-K--------P---FQDD------------G-HLV--
SQN--IR---P-PV-------------QI------SPP-------------------SIP
-LNP-----SL-------------------------------------------------
------------------------------------------------------------
-------------P----------------------------------------------
------I----R-DTNVAT-----H-AIG------GVYRP--------------------
----PNFRP------------IVIRN----------------------------------
---------------------------------------EQH-------RTFT-------
--------------------------A---------------TPNI---TT-I-R--S--
--P----ER----V-QGSPVPAQQSKFNSKRQ---------------RVG----------
-----MAEFI---GL----P--------SLIS-----PP-------SPVQQ-SRTSN---
-------------AVN--------IINERSSYLR-------------------------T
AG----------------------------------------------------------
--------------------------IPSPL------------------------QHNHS
SAATM----------QP-----------------------ISNLG-----------SRT-
----------AV----------TSD----------------TTT----------------
----------------IR--------------------PPFRH-----------------
---------P-------------------------------H------------------
-------------LDTDMSQ--------REQ----------LKS-----SSLYPPR----
-------PHSHQTLSR-------------FTNTISSTT-----PIF------QR------
--------------------------------VQQTSQL-----------------STPG
IASQ-----------------------IPKM-NHA----PHQFRP----HI--------A
N---IQSGS-------------------------A-----------------P-------
-PTLP-----LTAPS--------SQMMA---N---RFR---PS-----LNNK--------
--------HV-----------HYI-----------K-----V----------------PQ
---PATA---------------------------KT---------RFDVP----P---EL
TP------------ESRHW-R-------PT-A-RMR------GSL--SGGAFN-------
------EA----LSRYQMK----TVASSSS-DLIA-----STT-------PHE--TQ---
---G-----------------PY------DP-------------EPSPAT----------
TKG-PKS-----------------------------------------------------
------------------------------------------------------------
--------
>lcl|Solyc08g008130.5.1
----------MAGATVNSIPATG-----VNAGVGRGA---NMTGA---------------
----SYVNS---------------FRISAVADRL-AKH--VC------NQ------PKI-
DP----QE--FVH---LCLSLA-----RGI---D------FAIAN---------REVPNR
AQ--DLPLLVKQV---C--------------R---I------------------------
----------------------PCDTL-------LLAHVMVL---------MISV-----
---------------------------K--------------------------------
----NACHS-GWFTE--------KDAK-E---LCDLANE--------IY--S------SF
CTTLD-------------F-------------NTE-----------P----SNSSTIIST
IMS-----------RFYPRLK----MGQ-IV--SFLEAK---------------------
---------------------PGFGA-YVNDFQITK---N-M--N-LS-EGE-K-V----
-R--LFVAQIDNLETSL-------------CIV------TPPQ-V---------------
-------------N------FLLNGTPV--GRRT-NV-----------S-MDP--GPQLP
SPVPHMLK-FG-TNL------------------------------LQA---VG--QFS--
--------------------------------------------------------G---
----------------------------------NY------IIVVAF-----MS-E-I-
---S----T-PV--Q---AT-LPDY--------------E--------------------
QAP-------V-SS----VD-P--------------------------------------
------------------------------------------------------------
-------------------------------------------------D----------
--------------------------------------SE-IIEG---------PSR---
---ISLNCP-I------SFKRIKT----P-V-----KGRSCKH-----------------
---------LQCFDFDNYIDI-----NSR------------RPSWRCP--H-CNQHVCFT
DIHIDQ-------------------DMF-----K--------------VLKE-VSE----
--DVTDVMISSD-GSWKAIM---E---S----D----------------D-------H--
-------------S-EKP------RD-KT---PEIAQ---D----S-P--------R-RG
S------------D----GP--SNAPG----------------DVL---------DL---
-----T--D------I-D----------D--------DMN--------------------
-----------------------------------PA-E-------------T-------
E--------------------DS-K--------N---FPTNI-----------Q-MQS-N
VQKT-T-------AV----S-NP-N--EI------NQT-GA--------------P-DM-
--TD-----DF--------WSRIYLS-----------------SCG------------I-
--GTSS-------S-------WSN--MQT-GSA---------------------------
-------------S-E-PAR---T--------------DLVQ--------L---------
PV----F-----TDA-IS------P-A---------LNTE-------------GNT----
------F-------IPTS----ILES----------------------------------
-------------GLS--------SS-N-LL--QL--QL-QQ-------FQFG-------
--------------------------NS-A--------L---SNEY---GR-F-P--T--
A-A----RP----A-N------------RS-----------------PVA----------
------VQ-----AL----P-A------QM-N-----TP-------VP-QQ--RQQS---
---------------A---------MN--PLL-H--------------------------
AG--------------------------------------------PSA-----------
---------------------------AAQD---------------LPIAS----LSGSN
LRSEL----------ER---------------------H-----------------SFSD
LD-LVQ----T-------RMT-SS------ALPQ---------------K------RSLP
H---------------VQ---------------------PS-Q-----H-SVGRQS----
---------P--------------------------------------------------
----------------------------------------------------SM-R----
----T--PYP------------------------MNQS-----QGPS-------------
---------------------QSAT-----W-DRW-EAL------KQGS-------SQAG
VNRA-------------------------LP-GG------QHAR-----VV------T-T
-----QQST---------------------QV--V-R-----------------------
-----------PVFS--------PRT-----V-S-PL----P------GSAD-R---FRT
---PL----PP-------D--QR------GS---SS-----T------GG------T-T-
---PV------------------------------T---------RTDSS----V---DP
-Q------------LDPNW-R-------PT-G-RMR------GSL--SGRAYS-------
------EALQ-QFI-LK-----------P----T------Q---------QA----Q---
---A------AR---------P---------------------SIPP-------------
-NL-SP------QLQ------------------------VLLAN----------------
---------RG-AH---STQPVN------FP-ST-A-------PANAS-DISGILPERSS
GMQ-----
>Anthocerosagrestis|AagrOXF_evm.model.utg000058l.405.1 
----------------------------MGA------------PP---------------
----PPQLN---------------DRLSDLVASL-LTK--L---V---P-------GPVA
QN----PE--LKR---DFVHLS-----RLV---D------RAVSS---------GLVPSV
TL--NIVQLFRLV---F--------------L---V------------------------
----------------------KEDVS-------LRPAIMAL---------LLSL-----
---------------------------K--------------------------------
----SACLA-GWFQA--------ADAE-E---LLASYHS--------FT--G------YF
VEDN-------HSPSSPEL-----PI------TAG-----------A----EDTAQVINR
ISD-----------RYLPWLQ----VSS-VI--LSVDAK---------------------
---------------------LGYEV-LLCDFNVDFNVLH-L----GS-NQE-R-L----
-R--LFVFPKN-IETSS-------------CLI------SPPQ-V---------------
-------------N------FLVNGRGL--EKRT-II-----------S-TDS--GPQVP
TDVTQFLR-HG-LNV------------------------------LQV---IG--DFP--
--------------------------------------------------------E---
----------------------------------AY------TIAIAI-----TT-T-L-
---K----S-G---R---TFKLPEY--------------A--------------------
MSL------PQ-AGT--ASS-AVAID----------------------------------
------------------------------------------------------------
-------------------------------------------------D----------
--------------------------------------ED-VIEG---------ASR---
---VSLRCP-I------SHKRIST----P-V-----KGASCKH-----------------
---------HQCFDYESFVEI-----NKR------------RPAWRCP--Y-CTTPISFP
DLRLDV-------------------QMA-----Q--------------VLKN-TTE----
--NVVDVMVFPD-GSWEPAP-------P----E----------------K-------V--
-------------D-AAP------YT-SM---ARISS---T----G----------VTTS
S---------------------PLLPY----------------PVI---------DM---
-----SA-E------S-D----------E--------PAS--------------S-----
-----DRD---------------------------AV-NE----------A---------
--------------------IDR-K--------P---VLSSV-----------P-----L
S------------FD----S-AA----LR------SGFVAT-------------DVWT--
---S-----NYPG------TMGCG------------------------------------
---TEN---------------REEV-MVS-SPA---------------------------
------------LG-T-GSG---A-------------------------LG--------D
DAP---V-LFGFADH-VR------E-P---------YHGE-------------GSA----
----------AGMSFFPP------------------------------------------
-------------GSS------------------------SS------PAAAA-------
------------------------------------------------------------
-------------M-A------------HC-----------------RIP----------
------GE-----MP----S-ARD----RNAG-----FG-------ST-DT--VYQQN--
------------------------WATT-----P--------------------------
LA----------------------------------------------------------
-------------------------------------------------------S----
------------------------------------------SM------------GL--
-------------------ATAESA--------------FGFSR----------------
---------------S--------------------------------------------
------------------------------------------------------------
--------------GGTYIF----------------------N------------ES---
-----G------------------------------TV-----PSVP-----QT----EV
--------------------------------VNDIVSPR--------------------
------------------------------------------------------------
------------------------------------------------------------
-----------------------NRVR--------TL----PH-----P-----------
--EGP----Y-------FERMQQL------------------------------------
------------------------------------------------------------
---------------QPGW-H-------MV-D----------GS----------------
----------------S-----------P----AS-VGT---------------------
------------------------------------------------------------
------------------------------------------------------------
------------------------------------------------------------
--------
>Anthocerosagrestis|AagrBONN_evm.model.Sc2ySwM_228.3604.1
----------------------------MGA------------PP---------------
----PPQLN---------------DRLSDLVASL-LTK--L---V---P-------GPVA
QN----PE--LKR---DFVHLS-----RLV---D------RAVSS---------GLVPSV
TL--NIVQLFRLV---F--------------L---V------------------------
----------------------KEDVS-------LRPAIMAL---------LLSL-----
---------------------------K--------------------------------
----SACLA-GWFQA--------ADAE-E---LLASYHS--------FT--G------YF
VEDN-------HSPSSPEL-----PI------TAG-----------A----EDTAQVINR
ISD-----------RYLPWLQ---------------------------------------
---------------------LGYEV-LLCDFNVDFNVLH-L----GS-NQE-R-L----
-R--LFVFPKN-IETSS-------------CLI------SPPQ-V---------------
-------------N------FLVNGRGL--EKRT-II-----------S-TDS--GPQVP
TDVTQFLR-HG-LNV------------------------------LQV---IG--DFP--
--------------------------------------------------------E---
----------------------------------AY------TIAIAI-----TT-T-L-
---K----S-G---R---TFKLPEY--------------A--------------------
MSL------PQ-AGT--ASS-AVAID----------------------------------
------------------------------------------------------------
-------------------------------------------------D----------
--------------------------------------ED-VIEG---------ASR---
---VSLRCP-I------SHKRIST----P-V-----KGASCKH-----------------
---------HQCFDYESFVEI-----NKR------------RPAWRCP--Y-CTTPISFP
DLRLDV-------------------QMA-----Q--------------VLKN-TTE----
--NVVDVMVFPD-GSWEPAP-------P----E----------------K-------V--
-------------D-AAP------YT-SM---ARISS---T----G----------VTTS
S---------------------PLLPY----------------PVI---------DM---
-----SA-E------S-D----------E--------PAS--------------S-----
-----DRD---------------------------AV-NE----------A---------
--------------------IDR-K--------P---VLSSV-----------P-----L
S------------FD----S-AA----LR------SGFVAT-------------DVWT--
---S-----NYPG------TMGCG------------------------------------
---TEN---------------REEV-MVS-SPA---------------------------
------------LG-T-GSG---A-------------------------LG--------D
DAP---V-LFGFADH-VR------E-P---------YHGE-------------GSA----
----------AGMSFFPP------------------------------------------
-------------GSS------------------------SS------PAAAA-------
------------------------------------------------------------
-------------M-A------------HC-----------------RIP----------
------GE-----MP----S-ARD----RNAG-----FG-------ST-DT--VYQQN--
------------------------WATT-----P--------------------------
LA----------------------------------------------------------
-------------------------------------------------------S----
------------------------------------------SM------------GL--
-------------------ATAESA--------------FGFSR----------------
---------------S--------------------------------------------
------------------------------------------------------------
--------------GGTYIF----------------------N------------ES---
-----G------------------------------TV-----PSVP-----QT----EV
--------------------------------VNDIVSPR--------------------
------------------------------------------------------------
------------------------------------------------------------
-----------------------NRVR--------TL----PH-----P-----------
--EGP----Y-------FERMQQL------------------------------------
------------------------------------------------------------
---------------QPGW-H-------MV-D----------GS----------------
----------------S-----------P----AS-VGFLW---------TRI--SR---
------------------------------------------------------------
------------------------------------------------------------
------------------------------------------------------------
--------
>Anthocerospunctatus|Apun_evm.model.utg000043l.890.1
----------------------------MGV------------PP---------------
----PPQLN---------------DRLSDLVASL-LTK--L---V---P-------GPVA
QN----PE--LKR---DFVHLS-----RLV---D------RAVSS---------GLVPSV
TL--NIVQLFRLV---F--------------L---V------------------------
----------------------KEDVS-------LRPAIMAL---------LLSL-----
---------------------------K--------------------------------
----SACLA-GWFQA--------ADAE-E---LLASYHS--------FT--G------YF
VEDN-------HSPSSPEL-----PI------TAG-----------A----EDTAQVINR
ISD-----------RYLPWLQ---------------------------------------
---------------------LGYEV-LLCDFNVDFNVLH-L----GS-NQE-R-L----
-R--LFVFPKN-IETSS-------------CLI------SPPQ-V---------------
-------------N------FLVNGRGL--EKRT-II-----------S-TDS--GPQVP
TDVTQFLR-HG-LNV------------------------------LQV---IG--DFP--
--------------------------------------------------------E---
----------------------------------AY------TIAIAI-----TT-T-L-
---I----S-G---R---TFKLPEY--------------A--------------------
MSL------PQ-AGT--ASS-AVAID----------------------------------
------------------------------------------------------------
-------------------------------------------------D----------
--------------------------------------ED-VIEG---------ASR---
---VSLRCP-I------SHKRIST----P-V-----KGASCKH-----------------
---------HQCFDYESFVEI-----NKR------------RPAWRCP--Y-CTTPISFP
DLRLDV-------------------QMA-----Q--------------VLKN-TTE----
--NVVDVMVFPD-GSWEPAP-------P----E----------------K-------V--
-------------D-AAP------YT-SM---ARISS---T----G----------VTTS
S---------------------PLLPY----------------PVI---------DM---
-----SA-E------S-D----------E--------PAS--------------S-----
-----DRD---------------------------AV-NE----------A---------
--------------------IDR-K--------P---VLSSV-----------P-----L
S------------FD----S-AA----LR------SGFVAT-------------DVWA--
---S-----NYPG------TMGCG------------------------------------
---TEN---------------REEV-MVS-SPA---------------------------
------------LG-T-GSG----------------------------------------
DAP---V-LFGFADH-VR------E-P---------YHGE-------------GPA----
----------AGMSFSPP------------------------------------------
-------------GSS------------------------PS------PAAAA-------
------------------------------------------------------------
-------------M-A------------HC-----------------RIP----------
------GE-----MP----S-ARD----RNAG-----FG-------ST-DT--LYQQN--
------------------------WATT-----P--------------------------
LA----------------------------------------------------------
-------------------------------------------------------S----
------------------------------------------SM------------GL--
-------------------ARAESA--------------FGFS-----------------
------------------------------------------------------------
------------------------------------------------------------
------------------------------------------------------------
------------------------------------------------------------
------------------------------------------------------------
------------------------------------------------------------
------------------------------------------------------------
------------------------RVR--------AL----PH-----P-----------
--EGP----Y-------FERVQQL------------------------------------
------------------------------------------------------------
---------------QPGW-H-------MV-D----------GS----------------
----------------S-----------P----AS-VGFLW---------TRI--SR---
------------------------------------------------------------
------------------------------------------------------------
------------------------------------------------------------
--------
>Azollafiliculoides|Azfi_s0005.g009286 
------------------------------------------------------------
-----MTSF---------------PDAWMLMERL-YKC--V---K---GN------SKA-
DY----RE--FTT---TCIQLA-----RVI---D------QAVAK---------HQKLSI
VQ--QLTQLLKKV---C--------------E---Q------------------------
----------------------KDNEM-------FQPAIMVL---------LLSV-----
---------------------------K--------------------------------
-----------------------------------------------LI--D------FF
TGAAG-------------W-T-----------AVD-----------S----NEASQTLST
IIP-----------KFYPLLS----LLT-VI--VALEAK---------------------
---------------------PGYEA-MVCDFYVLK---K-P-----S-SIE-E-L----
-R--MFVIRKDNQDTSS-------------CLV------TPDH-V---------------
-------------N------FLVNGKGV--EKRN-LT-----------S-MEG--GPQMP
SNVTGMLK-IG-TNL------------------------------LQI---VG--DFPAA
T-------------------------------------------------DTCLS-G---
----------------------------------NY------LIAIAL-----TT-T-T-
---T----E-FI--S---PLSLKIY--------------N--------------------
HTG---------SK----AQ-A--------------------------------------
------------------------------------------------------------
-------------------------------------------------D----------
--------------------------------------EE-LIEG---------PSR---
---VSLLCP-I------SHKRITS----P-V-----KGSSCKH-----------------
---------HQCFDYNSFMEI-----NSR------------RPSWRCP--F-CSRHASFP
DLRLDL-------------------QML-----K--------------ILKE-TKD----
--NAVDLMVSDD-GSWETLN---E---E----GKLNKLSSGTKEELMARN-------S--
-------------R-ESS------FE-EG---EIHMQ---K----N-DASYIELSDN-DE
P------------E----RR--NCIDG----------------FTVGEGYANCGGEM---
-----ED-R------K-P----------D-------VRELNAALATTTG---------IG
QVSIAES--ATILPHGSSTQCIPQTMQLLPNEVFTLP-E-------------A-------
Q-------------------VER-Q--------G---NREVS-----------R-SPI-A
IQAL-PA---Q---M----A-NA-N--PN------YRT-RP--------------RTNSP
-HPN-----PS--------AQVNNSQS-G-------------VNQRPL----------Q-
---VQL-------P-------SFVG-IQD-GQVLLTA-PQFQQ-----------------
------------ET-D-ESL---N--------------VNQL--------Q---------
QT----L------DA--R------D-Q---------RQRA-------------AQS----
------SQQ-HQQ--RTT----PSHSTH--------------------------------
-----------RATRENPY----LIP---NR--NI--NQ-IR-------ASD--------
----------------------------------------------------R-P-----
--S----PF----Q-A------------R------------------PESASMHDSQLWR
LLQTQQIQ-----IQ----P-S------QP-QLQPQGVT-------NS-AL--REEN---
-------------------------ASALAEV-P--------------------------
QSPG---------------------------------------G-SSLV-----------
------------------------------------------------------------
----------------------------------------MTNT------------MRR-
----------------------QNS-----------QN---ARV-N--------------
----------------VN--------------------AQYLQSAN-PS-LVSPTA----
-------------------NTL------------S--------RD------QRWMS-A--
--------NG---SDGLAGQ--------MSPD----------------------------
-------------------------------------V-----PAML-----PD----HT
---------------------LR----------RM-RGS------ISNPQ-----CQ---
------------------------------------------------------------
-----------T----------------N-YA--S-R-----------------------
----------TLGLA--------SQAS----Q-------------------------VPQ
G--PN----G--------H--L-------------------------------------S
---RF------------------------------S---------PG-------------
--------------IPSSW-N-------DP----MT------RPM--DPLPQS-------
------IQTV-STL-VT-----------D----F------D---------N-----W---
---L------DT--------------------------------MN--------------
------------DL----------------------------------------------
------------------------------------------------------------
--------
>Salviniacuculatta|Sacu_v1.1_s3538.g028834 
------------------------------------------------------------
------------------------------------------------------------
------------------------------------------------------------
------------------------------------------------------------
------------------------------------------------------------
------------------------------------------------------------
------------------------------------------------------------
------------------------------------------------------------
------------------------------------------------------------
------------------------------------------------------------
------------------------------------------------------------
------------------------------------------------------------
------------------------------------------------------------
------------------------------------------------------------
----------------------------------NY------LIAIAL-----TA-A-T-
---T----E-FS--S---PLNLEIY--------------N--------------------
HTG---------AK----AQ-A--------------------------------------
------------------------------------------------------------
-------------------------------------------------D----------
--------------------------------------EE-LIEG---------PSR---
---VSLLCP-I------SQKRIIS----P-V-----KGSSCKH-----------------
---------HQCFDYNSFMEI-----NSR------------RPAWRCP--F-CNRHVSFP
DLRLDL-------------------QML-----K--------------ILKE-TKD----
--NAVDLMVSND-GSWETLS---E---E----K-----SNRKNMHHMASN-------T--
-------------R-EGS------VE-EG---EIHME--------S-EADLIELSDK-EE
P------------E----SE--AHISR----------------NV----YHSVCGDM---
-----ED-R------K-P----------D-------TRELNAALFAHAR---------NG
QPSIAESNAAVNVPHIPNNQNMMQMTQSLHNEGI-IS-E-------------A-------
Q-------------------VER-Q--------A---HREVN-----------R-SSI-A
IQAL-PS---Q---M----T-NV-T--PN------YRA-RP--------------CAQS-
---------TA--------VHSIIPQF-G-------------INQQTL----------Q-
---TQ--------P-------S--A-TEN-GHLFVTAHPSIQG-----------------
---------------D-ELL---N--------------VTQS--------Q---------
QA----A-----PDA--Q------G-Q---------WQRF--------------------
-------QT-LQQ--RAA----TEQPTQ--------------------------------
-----------RTSRDHAY----MAH---NR--NI--HH-MR-------TSEG-------
--------------------------LT-V--------S----------LQ-N-P-----
--S----QA----V-M------------RTSENVTGNQQNLSQSIIWPDATPVPGSQLWK
MMQTQQMQ--------------------QT-HLQP--LQ-------QR-CS--QEDN---
---------------SN------LPFTLIPEV-P--------------------------
PMIN---------------------------------------H-SFTV-----------
--------------------------SS--------------------------------
--------------------------------------P-LPNS------------I-R-
----------------------QNV-----------PN---ARA-P--------------
-----------------S--------------------SHHVQP-------ISNTT----
-------------------NTM------------P--------RN------QRFMN-A--
--------S--------HGQ--------LLTD----------------------------
-------------------------------------F-----PTLI-----QE----QM
---------------------QRP------L-I---------------------------
------------------------------------------------------------
-------------------------------F--G-R-----------------------
----------THG-S--------SHVT----Q-------------------------VPL
T--PN----S--------Q--S-------------------------------------S
---RF------------------------------S---------AG-------------
--------------ILQNW-S-------RQ-A-DLS------RSN--IDVPHS-------
------IQTA-STI-VT-----------D----F------D---------N-----W---
---L------NN---------Q------------------A-GGLG--------------
------------DNW------------------------ET-------------------
------------------------------------------------------------
--------
>Salviniacuculatta|Sacu_v1.1_s0168.g024270 
-MARLRFPDEAEGASADFFWRA-----------------VRMSLLPPCSTDCRPTPAIDP
YVFVVMASF---------------SDVRMVMESL-NKC--S---K---GS------TKS-
EY----KE--FTT---GCAQLA-----RVI---D------QAIAK---------NQKLPV
AQ--SLTQLLKKI---C--------------E---QK-----------------------
----------------------KENEM-------FQPAIMVL---------LLSL-----
---------------------------K--------------------------------
----NAIHF-NWFTP--------SEGQ-D---LLRMSKE--------LV--D------FF
TGAGG-------------W-T-----------GVD-----------T----NEAYKMISG
LIPKTINRLKMLLNRFYPLFN----LLA-VI--VALEAK---------------------
---------------------PGYEA-MVCDFYVLK---K-P-----S-LTE-E-L----
-R--MFVIRKDNQDTSS-------------CLV------TPNH-V---------------
-------------N------FLLNGKGV--EKRS-MI-----------S-MDT--GPQMP
SNVTGMLK-IG-TNL------------------------------LQV---VG--DFP--
--------------------------------------------------------G---
----------------------------------NY------LIAIAL-----TA-A-T-
---T----E-FS--S---PLNLEIY--------------N--------------------
HTG---------AK----AQ-A--------------------------------------
------------------------------------------------------------
-------------------------------------------------D----------
--------------------------------------EE-LIEG---------PSR---
---VSLLCP-I------SQKRIIS----P-V-----KGSSCKH-----------------
---------HQCFDYNSFMEI-----NSR------------RPAWRCP--F-CNRHVSFP
DLRLDL-------------------QML-----K--------------ILKE-TKD----
--NAVDLMVSND-GSWETLS---E---E----K-----SNRKNMHHMASN-------T--
-------------R-EGS------VE-EG---EIHME--------S-EADLIELSDK-EE
P------------E----SE--AHISR----------------NV----YHSVCGDM---
-----ED-R------K-P----------D-------TRELNAALFAHAR---------NG
QPSIAESNAAVNVPHIPNNQNMMQMTQSLHNEGI-IS-E-------------A-------
Q-------------------VER-Q--------A---HREVN-----------R-SSI-A
IQAL-PS---Q---M----T-NV-T--PN------YRA-RP--------------CAQS-
---------TA--------VHSIIPQF-G-------------INQQTL----------Q-
---TQ--------P-------S--A-TEN-GHLFVTAHPSIQG-----------------
---------------D-ELL---N--------------VTQS--------Q---------
QA----A-----PDA--Q------G-Q---------WQRF--------------------
-------QT-LQQ--RAA----TEQPTQ--------------------------------
-----------RTSRDHAY----MAH---NR--NI--HH-MR-------TSEG-------
--------------------------LT-V--------S----------LQ-N-P-----
--S----QA----V-M------------RTSENVTGNQQNLSQSIIWPDATPVPGSQLWK
MMQTQQMQ--------------------QT-HLQP--LQ-------QR-CS--QEDN---
---------------SN------LPFTLIPEV-P--------------------------
PMIN---------------------------------------H-SFTV-----------
--------------------------SS--------------------------------
--------------------------------------P-LPNS------------I-R-
----------------------QNV-----------PN---ARA-P--------------
-----------------S--------------------SHHVQP-------ISNTT----
-------------------NTM------------P--------RN------QRFMN-A--
--------S--------HGQ--------LLTD----------------------------
-------------------------------------F-----PTLI-----QE----QM
---------------------QRP------L-VRM-RGS------IINSS-----GTPVG
------------------------------------------------------------
---------PYS----------------A-DF--G-R-----------------------
----------THG-S--------SHVT----Q-------------------------VPL
T--PN----S--------Q--S-------------------------------------S
---RF------------------------------S---------AG-------------
--------------ILQNW-S-------RQ-A-DLS------RSN--IDVPHS-------
------IQTA-STI-VT-----------D----F------D---------N-----W---
---L------NN---------Q------------------A-GGLG--------------
------------DNW------------------------ET-------------------
------------------------------------------------------------
--------
>Mesotaeniumendicherianum|ME000098S10425
------------------------------------------------------------
------------------------------------------------------------
------------------------------------------------------------
-----MPLL----------------------E---D------------------------
--------------------------------------LWLL------------------
------------------------------------------------------------
----VADRS--------------D-WN-D--PSRCGACH---------------------
---------------------------------------------------RQRDLFA--
---------------FTPALR----SLE-----LLLENT---------------------
---------------------PLWPE-LGSHLTALT-----------------S-L----
-G--LYFDGQEGGNVCD---------------------------V---------------
-------------S-----------R-L--PALR-VL-----------R-IDC--CRQLD
AMEGMYAL-GP-ATA------------------------------VSV---QCECAYS--
--------------------------------------------------------R---
-----------------LE---------------TFADY-------AG----RFP-----
-PCP---HI-PSA-M--ARQLFRDRRAPQPSCGGVAVEGVGGKAG-------------GA
APA---------TA----AG-GRSHA----------------------------------
--------------------PRGLAVN---------------LP----------------
------------------------------------------------------------
---------------------------------------P-ASSA---------AAPGAW
SGVLSLACP-L------SNVRIQT----P-V-----KGESCRH-----------------
---------HQCFDFDSFVDI-----NQM------------VPLWRCPC---CGDLLSPG
DLRLDN-------------------SFL-----A--------------VLEQARGD----
-PGVTKVRMKPS-GEWEPVV----------------------------------------
------------------------EE-VA---GGVPA--------G------------PS
AG-----------A---AMP--VRAAWE-------------LPAVI---------EL---
-----ES-G------E-DGK--------E----------E--------------Q-----
-----VGG---------------------------GQ-DG--------------------
G------------------RGGAGQ------------A--GQ-----------Q-SLPGE
LTGG-MQQ----D------S-PAVS--DVELS---RLELEA----------------SM-
--AD-----RAFPPF----YPSAPAAGAGGRS---------EAPHGPLLR-----LPLTA
PT--------------------AAAGAEV---A---------------------------
-------------A-A-ASF---RI---------------AQ--------G--------A
P------------AA-AA------P-AS-------------------------APA----
------AAA-STMQHVTSV--RAAAEV---------------------------------
------------DPSG--------VP---SA---A--YAASQ--------RWQA------
------------------------FLNK-L--------V--VAASK---GQ-A----A--
A-SV--FGG----M--------------RP-----------------PLA----------
-----QQQQST-Y-----VP-----------P-----VV-------QPARQ--ES-T---
---------------------------------P--------------------------
------------------------------------------------------------
--------------------------MGPSL--------------SRDGAS----GG---
--SSL----------KRK------------------------------------------
-R-PLQ------------QAQ-----------QQLGLQ----QQ----------------
------------------------------------------QHACMVTPVSGAPPLYFF
--------------------------------PGVE-----Q-EY------Q--------
------------------QH--------HQQ----------LQ------------Q----
----------------------------------RSQTAG--APSGPWAG-GQGV---AM
LL-----------------AGRL-------AGICG-SSA------CRGPA----GHGTVS
LHQALHT--------------------AGGSRD----------RT----SS------SGS
P----QQ-----------------HTTGGFDY--V-RC-----------HQ---------
-PAAAGK--AALVEG------LNEGAS------P-SWG---------------------M
Q-SAQQ-----------QQ--QQL-----------SP----VVR-HLHTAA---------
----------------------------------GQ---------VHSSD----L---QL
-Q-----------RNTQ-------AGGVPPIAPA--------GAF--QHLSRM-------
------LQVS-----------------LPC----------HA--------TS--------
--YA------AR-----SFNVP--------------------IIL---------------
-----QS-----LME------------------------HRAAALPLL------------
------------------PT----------------------------------------
--------
>Mesotaeniumendicherianum|ME000098S10418
------------------------------------------------------------
---------------------------------M------F-------------------
---------------------------------DSF------------------------
----NLAVL----------------------Q---E------------------------
----------------------------------VNARLGTG------------------
------------------------------------------------------------
----MADLP--------------DEIL-E--PILRAAVR---------------------
---------------------------------------------------SQQGGAV--
---------------SMPQVT----ACR-----CV---S---------------------
---------------------RTWDR-VLR--GAME-----------------R-V----
-R--LADNKVDAGSALA---------------------------A---------------
-------------L-----------RAY--PRVR-HV-----------S-LGH--CLQDS
NFDSGLLR-GL-AAE------------------------------IPL---LNSCDFELS
FE-------------------------------------W----------EGL--PD---
-----------------LE---------------HFLSH--RTTLRAL----RLSFVEWD
HPCQ---ML-PSL-A--AMHALQDLHLEFEFSTRICTSEIESLAGLQSLTSLTLTYWCLS
GPE---------AA----WD-SLARAVFN-------------------------------
--------------------PRLTKLH---------------LRC---------------
-------------------------------------------------D----------
----------R---------------------------LP-QLRA---------PMP---
-----LLED-L-------NVRIQT----P-V-----KGESCHH-----------------
---------HQCFDFDSFLAA-----NEV------------TPLWRCPC---CYAPVSRR
DLRLDC-------------------NFL-----A--------------VLEQASGD----
-PGVTKVRMKPS-GEWAPVV----------------------------------------
------------------------EE-EA---EGVLA--------G------------PS
AS-----------A---ARP--ARVAWG-------------LPAVI---------EL---
-----ES-D------D-DGG--------E----------E--------------Q-----
-----PEG---------------------------GQ-VG--------------------
S------------------GGDLRQ------------A--GE-----------Q-SLSRD
LTGV-AQQ----------------------------------------------------
------------------------------------------------------------
-------------------------GSAV---V---------------------------
-------------T-A-STM---Q------------------------------------
-------------QA-AS------R-AR-------------------------AAA----
------SSS-STL-----------------------------------------------
---------------G--------AP---AA---A--RATSR--------QRQA------
------------------------RSNA-S--------A--KAARM---NL-M----A--
A-PT--LEG----V--------------RP-----------------PRG----------
-----QQQQQQ-QRMS--MP-----------P-----VV-------QPAR----------
------------------------------------------------------------
------------------------------------------------------------
--------------------------LPPGV--------------HVGAAA----AG---
--SSL----------KRK------------------------------------------
-R-PLQ------------QEQ-----------QQVYHQ-EGHQQ----------------
------------------------------------------LCACFVTLVSGVPPLYFF
--------------------------------RGAE-----H-EY---------------
----------------------------HQQ----------LQ------------Q----
----------------------------------RSQTAG--VPSGASAG-GQVI---S-
------------------------------------------------------------
-----------------------------------------------------------S
P----K------------------------------------------------------
-----------ILQR------LVYGAA------A-S------------------------
-----------------------------------SP----L------------------
-----------------------------------R---------VPESA----L---TL
-P-----------D--------------PHVCAR--------GKW---------------
--------IS--------------------------------------------------
------------------------------------------------------------
------------------------------------------------------------
------------------------------------------------------------
--------
>Marchantiapolymorpha|Mp1g26420 [MapolyID=Mapoly0002s0236.1]
------------------------------------------------------------
-----MAHA---------------AKMSALVEIL-QQR--L---Q---EGV--DRVRP-F
ER----KD--LIN---QLLQVS-----RAV---D------HSVAS---------NQRPNT
TY--KILDICKLI---M--------------K---L------------------------
----------------------KEDDQ-------IKPSMMVF---------LLSI-----
---------------------------K--------------------------------
----GACRA-GWFRP--------VEAE-E---FLSMYDQ--------LL--K------YF
QLDGDCS----R----QLT--GSAVT------DEE-----------N----SIAVNLINT
ICQ-----------RYCPRVK----MVS-VI--LSFTTK---------------------
---------------------QEYES-RGCDFIVT------Q----LA-AKT-K-L----
-S--LFVIQVENTETSS-------------CLV------TPNS-L---------------
-------------S------FVLNGRGV--DRRS-SLH---------NS-PET--GPQMP
SDVTHLLR-LG-NNF------------------------------IQV---VG--ECP--
--------------------------------------------------------G---
----------------------------------KY------LVAIGT-----TT-I-T-
---S----F-TA--S---SIELKDY--------------V--------------------
VPS------PA-GD---------GT-----------------------------------
------------------------------------------------------------
-------------------------------------------------D----------
--------------------------------------DE-VVEA---------GSR---
---VSLRCP-I------SHKRIKT----P-V-----KGELCRH-----------------
---------HQCFDFDSYVEI-----NEV------------RPVWRCP--Y-CNSNLNCL
QLRLDK-------------------KMS-----Q--------------ILKD-VDE----
--KYFEVFVNQD-GSWVPGQ---L--------S----------------D-------D--
-------------L-KE----------------ATAR---C----T--------------
T---------------------ASAGG----------------ADA---------PM---
-----LD-VSFIDLTE-D----------E--------EMN--------------E-----
-----PGL---------------------------CV-EN----------ISS-------
PRVQPVVSAGNLTSSIAEGPEDR-K--------P---DIGGL-----------F-----A
TS-L-SP---S-PAV----S-NV----ST------RERLDT-------------SAGYAV
--LN-----DSSY------QTGL-------------------------------------
---AINHSRGTRESG----AGVRHM-QNS-A-----------------------------
-------------P-T-THM---W-------------------------SG--------G
NGS---VYASSSPST-VQ------Q-P---------GNRA-------------SSLD---
----------RQAYVSAA------------------------------------------
-------------GGQ--------AL-P-LT---N--QALGQ------RARIG-------
------------------------------------------------------------
---------------S------------LS-----------------QSA----------
------MS-----GV----P-AHG----GFIT-----ST-------SQ-TQ--SSLPPTA
--PLGSEQVFQHDVL--------YQQQS-----Q--------------------------
DL----------------------------------------------------------
---------------------------------------------------------FR-
--------------------------------------Q--MQL------------NS--
------------------NAFRAPG--------------DMDAS----------------
---------------QRN------------------------------QRRGPRNT----
-------------------------------GIGLH-----H-NS------V--------
--------------QNDQHL----------------------A------------REV--
QMQQFG-----------------------------SAS-----PSLA-----EQSQHNQT
--------------------------------YSHLGHSH-----NISRQ---DYWQAPR
L--T-----------------------------------QQQ-------LL---------
-----QLQVHL-------------------------------------------------
--NHP-----NSRPS--------PGGR--------SQ----PF-----ISP---------
P-AVP----I-------GGSQQV------SN----S------------RSSP---RV-LN
A--AT------------------------------V---------HSSTA----T-VAAA
-SNT-TGV---APPQVANW-R-------PA-G-RMR------GSV--SGGFLA-------
---GNRSGVN-SV-------------------------APQ---------PGT--GSR--
--TR------VS-------GAP--------MISSLPFSNTA-NLAPPNL-----------
-NS-ANLSPY--PLPLPTVPSVESVRATTYGASRLPSEEFSVSDPFFNAGGPMTSSETLQ
DVVWHPTIGPDLVDGGGTPEVDRW----LDE-A------MFNQVSSQG-L----------
--------
>Amborellatricopoda|ERN05175|
------------------------------------------------------------
------------------------------------------------------------
------------------------------------------------------------
------------------------------------------------------------
------------------------------------------------------------
------------------------------------------------------------
------------------------------------------------------------
-----------------------------------------------------------M
FLC-----------LYYPWLK----LGS-IL--VSLEAK---------------------
---------------------PGYDA-LVSDFHIPK---NPVM-V----PQE-K-I----
-R--LFVVRTDNMETTS-------------CIV------TPPH-V---------------
-------------N------FLLNGKGV--DKRI-NS-----------S-LDT--GPQFP
TDVTALLK-MG-TNL------------------------------LQA---IG--DFN--
--------------------------------------------------------G---
----------------------------------NY------VIAIAV-----MD---VG
---P----C-SD--S---TT-LQDY--------------V--------------------
QPA-------V-SA----VT-Q--------------------------------------
------------------------------------------------------------
-------------------------------------------------D----------
--------------------------------------DE-LLEG---------PSR---
---ISLSCP-I------SFKRIKT----P-V-----KGGLCRH-----------------
---------HQCFDYENYLKI-----NSR------------RPSWRCP--H-CNQATGFP
DLRIDQ-------------------KMV-----Q--------------ILGE-TRE----
--DVADVLISGD-GSWKVAT---D--------D----------------D------GS--
-------------T-EHM------NG-GT---HRNDQ---D----S------------CE
H-----------------NVG-SNVSK----------------DVV---------DL---
-----TI-ET-----E-ET--------NERI---ISMEVD--------------------
--STSSKNT--------------------------ISHE-------------TINNSNDC
E--------------------ER-K--------P---CLENL-----------Q-RLS-V
TETL-SG---P-PVT----N-TA------------RQA-----------------S-QV-
--ADYQSLQNF--------WMRALLASASIGPN-------APVNVGAV----------SR
-VGVSESLGSPV-AG---SVSRVGVSESL-GNIVSRV-----------------------
---GA--------S-E-SVGNP-SVGSVSRVGVLESVGNPVFGD-----VSRVGVPAMVA
PV----L-----TDA-IS------P-A---------PNREP------------LDT----
----------QVLAQASS----SFQSVP--------------------------------
-----------VPQGRQL------LP-TENC--DVVSQL-RQ------------------
-------------------------LNA---------GI---VGDT---HR---------
I-P----R-----V-H------------RT-----------------PIA----------
------IQ-----AL----P-A------QS-Q-----GA-------KS-LQ--RMRG---
---------------S--------LPNSSSVA---------------------------L
NT-------------------------------------------SSSP-----------
--------------------------NSSLS-----------GP-FGTATV----DGVDA
TNVGM----------ER------------------------QHF------------SWQQ
IN-AQG----VA------DVA-AAP-----TLQL-QSI---SQN-RPEQS-----FQPVV
SL-------QAPIQHSTRSHQQ----------------SPSEQS---LPNIVGLQA----
---------PMVIG---TRNPL---------EQQT--------RL----HQSSP------
--------YP--KLTLQNPY----------------------QWP---------------
-------PHQ-----------------------ILNQS----EPFQR-----QI----PH
HT---------------------------FH-TPQ-SKSSS----GIGAT-----ISAAG
IPTI----------------------------NAP---LLSQSQ---------------S
S---GGMAA---------------------TI--S-----------------A-------
-GCSPN----VSSHPLI-----SNRSR------PKSFV---PI----RPSAP-S--LQRS
T-ESSRFPIS--------E--QRW-----------N-----VQ---------------VQ
---SA------------------------------T---------RPEEL----I-----
--------------SEQNW-R-------PS-G-RMR------GSLN-MTQYFA-------
----QSSVLG-SAT-SP-----------PA--STS-----Q--------------QQMDS
-LHAE-----QR-------SQP--------------------------------------
------------YL----------------------------------------------
------------------------------------------------------------
--------
>Gnetummontanum|TnS000057613t05 
------------------------------------------------------------
------------------------------------------------------------
------------------------------------------------------------
------------------------------------------------------------
---------------------------------------MLL---------MLSV-----
---------------------------K--------------------------------
----NACGH-GYF-----------RVG-ETHVLTSLVEE--------IM--N------CF
N-------------------TVGNSL------VPE-----------A----PNVNQIISP
IMS-----------RYYPRLV----IKS-IL--TSIEAK---------------------
---------------------IGYGC-HVLDFEIV----R-K-----P-NSE-K-I----
-C--LFVVRTDNFNTSA-------------CLV------NPPQ-V---------------
-------------S------FLINGKGV--ERRH-NI-----------V-MDP--GPQIP
TDILGMLK-FG-LNF------------------------------LQA---VG--EFN--
--------------------------------------------------------G---
----------------------------------NY------VIAIMM-----MT-E-R-
---P----S-AA--L---ASQLSDY--------------V--------------------
NPA------MS-TY---------SS-----------------------------------
------------------------------------------------------------
-------------------------------------------------D----------
--------------------------------------NE-IVEG---------PSK---
---ISLSCP-I------SCKRIAM----P-V-----KGSMCRH-----------------
---------HQCFDYENFMDI-----NSR------------RPSWRCP--Y-CNGALSFL
DLRIDQ-------------------TLL-----K--------------VLRE-VDE----
--AVSDVLIYED-GSWKSTP---N---N----E----------------K-------N--
-------------S-DDS------DE-E-----NITD---S----C--NT-----TSNRE
H---------------------KKVGN----------------REI---------EV---
-----ID-L------T-D----------E--------STE--------------G-----
-----I-S---------------------------NE-EE----------GNT-------
P--------------------DV-K--------P---DIDVL-----------Q-----R
IQ---IT---G-SFL----N-RG----PG------NHSMLA-------------SSGY--
---N-----AHGV------AEALGRDRVQ-----------------------------V-
--SAFNSRSHL--SGLSNRLPTPIL-TDA-VTT---------------------------
--------SLNQIP-T-DTR---D-------------------------CS--------E
ATN---SLHIVPSTT-LN------S-A---------GNHD-------------IL-----
-----------QLHAIHD------------------------------------------
-------------NLN--------TG-S-DY---E--RLSSQ------TIN---------
------------------------------------------------------------
----------------------------RL-----------------PIA----------
------IQ-----AL----P-AQT----Q-VA-----TT-------FR-SA--RSDA---
---------FQQNSLSQ--F--SFHGDV-----E--------------------------
RH----------------------------------------------------------
------------------------------------------------------------
------------------------------------------QV------------NSRQ
YQ-N---------------FQCNND--------------IAAST----------------
---------------LLH--M-----------------LP--------QGQNQVNH----
-------------------------------SINPL-----T-ST------QN-------
--------------PIQSVV----------------------R------------NTT--
---------------------------------ELQSL-----PTSR-----------AS
--------------------------------IQLSGESQ-----NQQLL---NHWKQAS
AQAQ-----------------------------------PMSAQF--PPLL------SSA
G----QINTAS-------------------------------------------------
--DAP-----TSTPSLV------TRHA--------QV----PH-----RSM--------S
N-TGP----S-------NQFPRSFM----AT----N------------SNIQ---LA-NN
L--QSIG---------------------------LS---------RHGGG----D-QRQT
-SSAMLGAGSHTEGLEQAW-R-------PI-G-RMRGSITVPGNV--GMTSGI-------
PYFTSRGLLR-PI---Q-----------P----ST-AASLQ---------NVN--HST--
--FM------HH-------SGT--------STQSRSLTNNA-VWSSHHM-----------
-AA-TGSGVS--ELDR-----------------------MP-------------------
------------------------------------------------------------
--------
>Pinus_radiata|onekp|DZQM_scaffold_2015544 
------------------------------------------------------------
------------------------------------------------------------
-------------------------------------------------------QIPTM
VH--ELPQLVRQV---F--------------E---R------------------------
----------------------KDDIR-------LQPAIMVL---------MLSV-----
---------------------------K--------------------------------
----NACRS-GWFRV--------TDTD-E---LLTMSKE--------LS--S------RF
TSTGE-------------L-S-----------SPE-----------T----HNATHIISG
IIP-----------RFYPRLS----LAA-IL--VSLEAK---------------------
---------------------PGYEV-LVVDFHIAK---K-P-----A-SHE-K-I----
-H--LFIARTDNMETSA-------------CLV------TPPQ-V---------------
-------------N------FLLNGRGV--EKRS-IV-----------S-MDT--GPQMP
TDVTGMLK-IG-TNL------------------------------LQA---IG--EFN--
--------------------------------------------------------G---
----------------------------------NY------IIAMTI-----MS-A-C-
---P----S-AS--P---ASKLFDY--------------V--------------------
PPA-------A-SS----FS-Q--------------------------------------
------------------------------------------------------------
-------------------------------------------------D----------
--------------------------------------DE-IIEG---------PSK---
---ISLHCP-I------SYRRIVT----P-V-----KGSMCRH-----------------
---------HQCFDYENFMEI-----NSR------------RPSWRCP--Y-CNRSISCP
DLRIDQ-------------------KML-----K--------------VLKE-VGE----
--NASDVLISGD-GSWKAIT---T---S----D----------------T-------M--
-------------K-DLS------CE-DN---DMDTN---D----T-LVS--------RD
S------------E----GK--GSIVN----------------NIV---------DL---
-----TI-E------G-S----------E-------IH-GDDILGHSFGS--------QG
SASISYAG----------------------RRGRDIS-D-------------T-------
E--------------------ER-K--------P---DPETL-----------R-RIC-I
ADPL-PN---S--LL----G-NT-N--AQ------PSS-RF--------------NPQV-
--VG-----DA--------LARDRSQF-S-------------MSSGVG----------M-
---NSM-------P-------RRER-LRT-GV----------------------------
-------------T-D-SSF------------------------------A---------
PV----L-----TDA-VT------P-A---------LNRA-------------PVD----
------SQD-LTQ--AGN----LLQSL---------------------------------
------------SSTRHFL----PAE---NR--DL--QL-AH-------SMHG-------
--------------------------TS-S--------V---STEA---ER-H-P-----
--N----RF----V-S------------RA-----------------PIA----------
------IQ-----AL----P-A------QT-Q-----VA-------NS-FT--R------
------------------------------------------------------------
------------------------------------------------------------
------------------------------------------------------------
------------------------------------------------------------
------------------------------------------------------------
------------------------------------------------------------
----------------------------------P--------RS------NP-------
-----------------------------LR-----------------------------
-------------------------------------------PNSA-----TQ----AG
------------------------------------------------------------
------------------------------------------------------------
------------------------------------------------------------
------------GSS--------NNIQ----Q----------------------------
------------------------------------------------------------
------------------------------------------------------------
------------------------------------------------------------
------------------------------------------------------------
------------------------------------------------------------
------------------------------------------------------------
------------------------------------------------------------
--------
>Welwitschia_mirabilis|onekp|TOXE_scaffold_2062980 
------------------------------------------------------------
------------------------------------------------------------
------KE--FFR---VCVILA-----KCL---D------IAVAY---------NLIPAS
LN--DLPHLVKQV---H--------------K---R------------------------
----------------------RDDEK-------LQPAIMVL---------MLSV-----
---------------------------K--------------------------------
----NACVN-GWF-----------LTA-DKNELLPMVKE--------TM--N------CF
T-------------------NVGEDK------VPE-----------S----STAFPIISH
VIS-----------RYYPRLK----LNS-IV--LSFEAK---------------------
---------------------AGYDC-HVVDVRMS----R-K-----P-AAE-K-M----
-C--LFVARIDNLETSA-------------CLI------TPPQ-V---------------
-------------S------FVINGKGV--DKRC-II-----------S-MDT--GPQMP
TDISNLLK-LG-INL------------------------------LQA---VG--DFN--
--------------------------------------------------------G---
----------------------------------HY------LIAVIS-----MS-E-C-
---P----S-AL--P---ASKLPDY--------------V--------------------
APP------IS-VS---------GI-----------------------------------
------------------------------------------------------------
-------------------------------------------------D----------
--------------------------------------DE-IIEG---------PSK---
---ISLNCP-I------SYQRIVI----P-V-----KGSLCRH-----------------
---------HQCFDYENFMEI-----NSR------------RPSWRCP--Y-CNGHLTSQ
DLRIDQ-------------------MML-----K--------------VLKE-VDE----
--SISDILIHKD-GSWKAV-----------------------------------------
------------------------------------------------------------
------------------------------------------------------------
------------------------------------------------------------
------------------------------------------------------------
------------------------------------------------------------
------------------------------------------------------------
------------------------------------------------------------
------------------------------------------------------------
------------------TR---D------------------------------------
------------------------------------------------------------
------------------------------------------------------------
----------------------------------------DD------TIN---------
------------------------------------------------------------
------------------------------------------------------------
------------------------------------------------------------
------------------------HSDM--------------------------------
------------------------------------------------------------
------------------------------------------------------------
------------------------------------------------------------
------------------------------------------------------------
------------------------------------------------------------
------------------------------------------------------------
------------------------------------------------------------
------------------------------------------------------------
------------------------------------------------------------
------------------------------------------------------------
------------------------------------------------------------
------------------------------------------------------------
------------------------------------------------------------
------------------------------------------------------------
------------------------------------------GNL---------------
------------------------------------------------------------
------------------------------------------------------------
------------------------------------------------------------
------------------------------------------------------------
--------
>Zosteramarina|Zosma5g00490.1
MMDSDGGGRGGAGSLMVCPSSSVPT----------DVMLEAEYTAKMM------------
----KVTNV-----------------IVTVTNRL-LRH--FY------TG------FRS-
DQ----FE--FSD---LCYKLA-----RII---D------YAIAF---------DHVPTN
CT--SIATLVKKV---Y--------------Q---C------------------------
----------------------RNMDG-------LCSAIMVF---------MMSV-----
---------------------------K--------------------------------
----SACQK-CWFHV--------TESN-E---LLAIANK--------VC--G------QF
CVDAI-------------S-------------SSE-----------V----SSALKVISN
VIL-----------R---------------------------------------------
-------------------------V-FVENIVIPW---D-V--L----PEE-K-I----
-R--LFVAQTDNLETSS-------------CII------SPSE-V---------------
-------------SF----CFLINGRGV--QKRT-NT-----------S-MDK--GPQFP
TDITKMLN-YG-MNL------------------------------FQT---FG--QFN--
--------------------------------------------------------G---
----------------------------------DF------LIAFTV-----IK-K-A-
---D----T-SS--I---SK-LQNY--------------I--------------------
QPT-------V-K------E-R--------------------------------------
------------------------------------------------------------
-------------------------------------------------D----------
--------------------------------------SD-VTEG---------SSK---
---VSLNCP-I------SLHRIKT----P-V-----KGHLCRH-----------------
---------HQCFDYANFMKM-----NTW------------KPTWRCP--C-CNQSLSFI
DLRIDQ-------------------NM---------------------ILRE-VGE----
--RDCDVLIYAD-GSLKVSK---E---R----D----------------S-------T--
----------------------------T---TQLQF---ST---I----------IPSD
PH-----------P-----------SS----------------HMV---------DL---
-----TM-E------D-DCTFNSVHLNDE--------LLQ------------------NN
HLTDWIRELS----H----------------DGGDLF-Q-------------T-------
DIL-----------------GGS-T--------S---FSETQ-----------A-CHS-F
TQT--AT---G-DVL----NNNKKSS-TM------ETN-------------------QIH
-GAS-----EF-------------------------------------------------
------------------------------------------------------------
-------------S------------------------------------N---------
------L----ASDANAMY-----S-ADL------PVF----------------------
------FQN------------TTLQNT---------------------------------
------------QQML-----------NTND-----GQLQQQ-------SVFN-------
--------------------------SS-I--------IDKESHRI---GN-Y-S--I--
--P----QK----V-GNGLICDNERQFNRTFQ---------------S------------
------NQLH---SM----------------------AP-------GQSLQ-PTGFP---
-------------VQN--------QVNSRSLF----------------------------
------------------------------------------------------------
------------------------------------------------------------
-DTEI----------RR-----------------------LSNTE-----------TRR-
----------AS----------TSS----------------SR-----------------
---------------------------------------PFWQ-----------------
---------P-------------------------------Y------------------
-------------SNLENSN--------YHH----------IQ------NQVNQPR----
-------A------------------------AISCYP-----PLYS-----EE------
--------------------------------IMQPLQT-----------------S---
------------------------------------------FNQ----NL--------H
E---MTNNY-------------------------P-----------------A-------
-PMQP-----I-ART--------SAWHH---N---TFRA--PP-----TSS---------
------------------------------------------------------------
-----------------------------------------------------------L
AD------------GSR---R-------PS-----------------TTGLLH-------
------SAVQ-NLLDFQC--------TAPM-NLTA-----DNF-------PVN--LQS--
--VG-----------------PWHHHIFRSPT--------S-YIVPSSIA----------
RQV-QNSIHSG-RLS------------------------ELLPFKQ--------------
-----------------NTQPTN------LP-GL-E------HQAYLS------------
--------
>Oryzasativa|Os06t0164000-01 
----------MASAAP-LPPTPPP---SQQQQPQPQGKEQQQQMA---------------
----VAMNA---------------RRLVMIGDRL-RTH--F---RG-GGG------TVL-
EP----PD--LAH---LVYAFA-----RGI---D------FALSS---------GDVPTV
AS--EIPSILKKV---Y--------------L---V------------------------
----------------------GKDQF-------LQSSVMVL---------MISC-----
---------------------------K--------------------------------
----NACSE-KWFQP--------TDCT-E---ILRMANE--------LS--G------KF
CTPV--------------S-Q-----------PDN-----------D----STVIQIIST
IMP-----------RYYPQLK----FER-LV--TSLEAK---------------------
---------------------VGYDV-LMADFFIHK---N-V-----P-REE-K-I----
-N--LIVVQKEDLNASS-------------CIA------NPPH-V---------------
-------------S------FLVNGKGV--DKRT-NV-----------S-MET--GPQFP
TDITRMLK-YG-ANI------------------------------IQA---IG--YFN--
--------------------------------------------------------A---
----------------------------------NY------IIAVAF-----LN-K-L-
---E----S-FD--A---P-NLNDY--------------A--------------------
QPV-------A--A----DP-P--------------------------------------
------------------------------------------------------------
-------------------------------------------------D----------
--------------------------------------SD-LLEG---------PSR---
---VSLKCP-I------SFRRIKT----P-I-----KGRLCKH-----------------
---------YQCFDYDNYMEL-----NLR------------KPTWRCP--F-CNTPSNFT
DLRIDQ-------------------KMV-----K--------------ILQE-TGE----
--DTIDVLVFAD-GSWKAIS---T---N----D----------------E-------R--
-------------S-DRH------SS-DV---IQQSR---D----T-MDT------D-AT
A------------D----DV-------------------------I---------DL---
-----IN-E------D-N----------D-------G-----------------------
--DVPMSF---------------------------TS-A-------------S-------
E--------------------DV-K--------P---FLNC------------Q-DLS-V
ADYL-SD---L--PM----N-TV-S--QA------EDLYAG--------------GASR-
--GN-----NE--------RGNATSTS-G-------------QNSS------------L-
---PST-------G-------GLGS-SSF-GT----------------------------
-------------L-E-SIL---P--------------HNIL--------H---------
PV----I-----TDA-VS------P-----------------------------------
------SLD-TSN--SVV----LRQHV---------------------------------
------------AQGTR-------SD---I----V--PS-QP--------RID-------
---------------------------P-Q--------L---RLEI---AR-P-P-----
I-P----RN----V-A------------RE-----------------PTG----------
------IQ-----AL----P-V------QP-Q---------------------RVR----
-------------------------PNIYNCP-P--------------------------
PFPQ---------------------------------------S-SPAS-----------
--------------------------A-YQV------------H-QVT------------
-NADS----------V------------------------ITAM------------STGI
----------------------GSL-----------SR---APD-AAPLL------QHQS
------------TQQEIR--------------------ATQNYHQG--Q-FIGLTA----
---------P---------QN----------FMGT--------RP------PPG------
-------------VPGQAIG--------ANA-H--------GA------PPAQQ-SHH--
-VHRL--VSNLM-----------------------NQL-----GQAT-----VA----QP
---------------------S---------------------------------TAPQV
LPSQ-----------------------P-GG-TS------AVNP-----QIR---GHLFP
A----QQRSQA-------------------MR--P-Q-----------------------
----------AVPRP--------TISQ----A-P-PRA---Q------SPFL-P---AT-
----A----R--------P--PST-----P-----------------------------P
---PI------------------------------G---------TSDDL----Q---EL
-P------------VDESW-R-------PT-G-QMR------GSL--TGEAYS-------
------VAIG-RYN-PSVNIAGQQTSHVT----S------Q---------A-----R---
---P------AG---------P--------DA--------R-R-----------------
------------------------------------------------------------
------------------------------------------------------------
--------
>Mesostigmaviridae|ME000100S10660
------------------------------------------------------------
------------------------------------------------------------
------------------------------------------------------------
------------------------------------------------------------
--------------------------------------MGVA------------------
------------------------------------------------------------
----VACTV--------------V------------------------------------
-------------------------------------------------------IAI--
---------------FGPRVD----TSA-----TA--DL---------------------
---------------------PLFSP-PLPPPPVTT-----------------P-A----
-G--TGGAGPGGGDQVA---------------------------V---------------
---------------------------------------------------------QEK
ASEDGGGE-GG-AKA------------------------------LDA---SA-------
--------------------------------------------------------G---
-----------------LE-----------------------------------------
----------------------QDSQQQQQQQVEEEEELVEGASC---------------
------------------------------------------------------------
------------------------------------------------------------
------------------------------------------------------------
------------------------------------------------------------
---ISLACP-L------SHMRIKT----P-V-----KGKSCRH-----------------
---------HQCFDFDAYLAV-----NER------------RPAWRCPC---CNVHLARP
DLRLDR-------------------KFL-----D--------------VLEQVKGD----
-PGVKRVLVKPS-GEWEYTWGGLE--GED---D----------------DQSLAPFGS--
----------G--PPPKRLRRGQGEN-AT---PGLSA--------G------------VE
AAQEDGNVSNGGLA---AGG--ARSA----------------PAVI---------EL---
-----DS-E------D-EG---------D----------R--------------Q-----
-----PGS---------------------------AR-GGE---------GHA-------
A------------------GGERGQ------------A--GV-----------P-SPPGS
ATGV-VQW----S------S-AAAA--DVKPG---QQELAA----------------GA-
--AD-----RNPAPS----YSALAAATVGGHP---------QAPQGLLVA---PPCPLTV
PAATPPP------P----PPPPAAAAAAVRTGI---------------------------
-------------A-A-PSA---Q-----------------Q--------G--------W
P-----------TAA-AA------P-SSSTFSTHPPRPQEAPALRHARPGPHPATA----
------AAA-PSIRQQVAT--GAGGSA---------------------------------
------------APLG--------AP---AP---A--GAGGN-------PQWQA------
------------------------QASS-L--------V--EAVLA---GR-A----A--
L-T----RG----A--------------RA-----------------QRA----------
-----QQQSTY-APFV--AP-----------P-----IA-------LPGVH--GSAA---
---------------------------------A--------------------------
------------------------------------------------------------
--------------------------AGQGN--------------ALGGTS----GGLLQ
GNNSL----------RQQW----------------HRLQQQQQR------------HQQQ
VE-QLQ------------QQQAAELQQQAVLLQQMHHQ--GAQQ----------------
---------------RQQ--------------------QQQLQHAYVATTAIAEQALLFS
--------------------------------NETQ-----Q-QA------TTGGA----
--------LIY-SSGQQAQQ--------QMQ----------LQ------------Q----
----------------------------------YSQAGG--VPAGALAG-GHVP---AS
AG-----------------VRRLLP----PAVAPR-SEA------AQAPS----SYRATT
AAASSFN--------------------LGTSHNPA----THGARV----SS------S-S
P----QQPVHAP-----------SRTT---QY--T-GM-----------HM---------
-VTTRGL--TPMVQQ------NVAAPP------P-PPAPALPQP---SSTPSQAQAAPRM
K-QAAR-----------RS--QLL-----------AP----SFP-PPAGAAA----A-AE
A--AVGG-----------------------GVAGGS---------QPGAF----P---PL
-P-----------DGSHRH-HVSTEGALPPPYPSWDDG---LGAS--GGPAHP-------
------LVCS-----------------GPA--VSP-----YA--------PA--------
--HS------GRTEQAVSHSAP--------------------LVLPVEAR----------
----PAT-----AVE------------------------ARPASAPVYI-----------
--------DLD------SPSSTEG-----APAAT-D------NPAVMNDWLSDYVQ----
--------
>Marchantiaolymorpha|Mp5g06320.1 [MapolyID=Mapoly0189s0021.1]
------------------------------------------------------------
--------------------------MSTSHDKGAVLY-IVS--R---SG----------
KVLG--SE--ERS--------------RRFAPDD------YFEGELE-------GWIFWG
SKRTSGSSGSKRV---S--------------Q----------------------------
----------------------ETSPSGSHGKSFLGGSFESL--------SRTSR-----
---------------------------K--------------------------------
----KRIPFAAWGDE-------LATLN-EV--ITPLTRR--------QA-RS----QQKR
SSSKRES-----------L-HGRRAGEGRKDGDAEY---------------ESSGSARSQ
AMS---CHFERWD-RMEQNLKIG--LAQ-----LAILHK---------------------
--WE-----------------AGTRE-LAARWVAWLL--K-ML-R-KARPHP-RPL----
-QHLLFTMCGAVLPVICR------------SLVRESWTRSPDPELC--------------
--RCV--------D-----IFL---KAL--EKSQ-ACFSPLQWEILEEK-MDE--CRKLR
LKIASLLQ----KRE------------------------------LQSATSSG--KYE--
------------------------------------------------------SSG---
-----------------VKPK------------KQQASGGGLIDAPRF-----PS-EEA-
-PDPQ---SQSD--T--KDEKLSNTL-------------V--------------------
QNE---G---VPAL----VKRA--------------------------------------
------------------------------------------LR----------------
-------------------------------------------------EKLFTP-----
----------R----SKG--------------------QEGRVSG-----DLSGGSG---
-TIVSLLCP-L------SGSRVKV----P-A-----RGRSCSH-----------------
---------RASFDLQAYLEVRAKDETSRCSTTHLRKKQKMETTWCCPI---CGSDATWP
QIIVDR-------------------VLL-----R--------------ILEV-LPE----
--NMPQVCLLPN-GRWRIVW---SP-VA----D----------------G-----LGK--
-------------T-DTG------SA-KV-SVHSLSR-------YG-----VI-----TE
TR--------------------HTGQPRE--------------SKL---------DA---
-----VK-E------SCHRS--------N--------EAE--------------------
--------------------C--------------RC-E-------------T-------
E----------------WHALDR-A------------FRSWK-----------E------
-----GI-----ELL----S-KG-G--GA------SRQ----------------------
--RDG--------------HLGLQFTV---------------------------------
-------------A-------NLDG-----------------------------------
---------------D-------Q--------------------------K---------
PK----------VDA-SS--------T---------IPEK--------------------
--------------VTAS------------------------------------------
------------------------AG-A------L-VKL---------------------
------------------------------------------DSEVPH-GRDI-------
I-PA---EK-------------------RS-----------------P------------
-----RIE-----ELS---P-----------------LS----------RE-VREIS---
---------------K-----------------P--------------------------
------------------------------------------------------------
------------------------------------------------------------
---------------EN-------------------------------------------
------------------------------------------------------------
------------------------------------------------------------
-------------------------------------------AV---------------
-----------------------------------------ME------------K----
----------------------------------TGED--------------------GG
---------------------------------------------IQGA-----------
-------------------------------------------------LL---------
------------------------------------RN----------------------
----------VVVEA-------FSGTPF-------VF-----------------------
---------G--------E----------------N------------GG----------
------------------------------------------------------M-----
--------------------Y----------A-RMR-----VGQH---------------
------KARR------------------------------K---------------QM--
----------AK------------------------------KT----------------
------------------------------------------------------------
------------------------------------------------------------
--------
>gnl|onekp|GXBM_scaffold_2003741 Coccomyxa_pringsheimii
------------------------------------------------------------
------------------------------------------------------------
------------------------------------------------------------
------------------------------------------------------------
------------------------------------TQIRCVCGSNYDRGTMIQC-----
---------------------------E--------------------------------
---DEACGV--W-----------QHCD-----CVGVDLN-------EMP--E-----HYL
CELCR-------------L---------------------------A-------------
--------------RADPFWKRV--GAP-VMFPVKLAPV---------------------
----------------------QPPRSF-PDGRRQEE--DVV--Q----VAD-RHF----
-M--LSHSQLDPTHRQSANFQLQ-----VACIM------QGDS-V---------------
PMRI---------HWPRHADLRINNMVYRPYSRNSAT-----------K-LGA-NARDEP
ASVAVMCP-QG-RNR----LW------------------------LSA---ME-------
--------------------------------------------------------S---
---------------------------------RSF------CVMVQLAQ--RRTLDEVK
---A--LMA-P-------PETVQAA-----------LQRVV-------------------
RQTRG-------VKG-EGDE-S--------------------------------------
------------------------------------------------------------
-------------------------------------------------D----------
--------------------------------------DE-VEIG---------RTV---
---VSLRCP-M------SGSRMRV----P-A-----RFASVGG-----------------
---------LNAFDLDTFLDV-----VQR------------SRKWQCP--H-SMRNLPVQ
QLAVDG----------------YLSHIL-----S--------------RLKD-LQ-----
--EITEVEVSPG-GEWRV------------------------------------------
------------------------------------------------------------
------------------------------------------------------------
------------------------------------------------------------
------------------------------------------------------------
------------------------------------------------------------
------------------------------------------------------------
------------------------------------------------------------
------------------------------------------------------------
------------------------------------------------------------
------------------------------------------------------------
------------------------------------------------------------
------------------------------------------------------------
------------------------------------------------------------
------------------------------------------------------------
------------------------------------------------------------
------------------------------------------------------------
------------------------------------------------------------
------------------------------------------------------------
------------------------------------------------------------
------------------------------------------------------------
------------------------------------------------------------
------------------------------------------------------------
------------------------------------------------------------
------------------------------------------------------------
------------------------------------------------------------
------------------------------------------------------------
------------------------------------------------------------
------------------------------------------------------------
------------------------------------------------------------
------------------------------------------------------------
------------------------------------------------------------
------------------------------------------------------------
------------------------------------------------------------
------------------------------------------------------------
------------------------------------------------------------
--------
>gnl|onekp|FMVB_scaffold_2009831 Scherffelia_dubia
------------------------------------------------------------
------------------------------------------------------------
------------------------------------------------------------
------------------------------------------------------------
---------------------------------------RCVCGNNSDVGKMVQC-----
---------------------------E--------------------------------
---AEDCGV--W-----------QHVP-----CVGLTND-------MMR--N----LVFF
CEQCR-------------I---------------------------R-------------
--------------RADPF--KD--VQQ-FIMTTRLKET---------------------
----------------------GARATT-SAR---L-----------------KQF----
-K--LTAADKRLL--DTGASQLL-----VCCFL------LGDT-T---------------
AYRF---------HWPLYCDLRVNNIPYRVYGRGAST-----------K-LGA-NGRDDS
FSIGRYCV-EG-TNR----VL------------------------LTA---ID-------
--------------------------------------------------------P---
---------------------------------RPF------CLVVLMAR--KRSSAEVR
---G--LMA-P-------PETLPEA-----------HVRVC-------------------
RLV---------NGD-HAEG-G--------------------------------------
------------------------------------------------------------
-------------------------------------------------D----------
--------------------------------------DD-IVTV---------STV---
---ISLRCP-L------TGMRIQV----P-A-----RFRDVSG-----------------
---------INVFDLDAFLNL-----TQR------------TNKWQCP--H-SMKNSCIQ
NLQVDT----------------YLQRVL-----E--------------ALRD-TS-----
---YNEVEVSPE-GHWRP------------------------------------------
------------------------------------------------------------
------------------------------------------------------------
------------------------------------------------------------
------------------------------------------------------------
------------------------------------------------------------
------------------------------------------------------------
------------------------------------------------------------
------------------------------------------------------------
------------------------------------------------------------
------------------------------------------------------------
------------------------------------------------------------
------------------------------------------------------------
------------------------------------------------------------
------------------------------------------------------------
------------------------------------------------------------
------------------------------------------------------------
------------------------------------------------------------
------------------------------------------------------------
------------------------------------------------------------
------------------------------------------------------------
------------------------------------------------------------
------------------------------------------------------------
------------------------------------------------------------
------------------------------------------------------------
------------------------------------------------------------
------------------------------------------------------------
------------------------------------------------------------
------------------------------------------------------------
------------------------------------------------------------
------------------------------------------------------------
------------------------------------------------------------
------------------------------------------------------------
------------------------------------------------------------
------------------------------------------------------------
------------------------------------------------------------
--------
>gnl|onekp|VIAU_scaffold_2064068 Carteria_crucifera
-----------------------------------------------K------------
----KYISC---------------LRVKELQECL-ERL-GLK--K---QG----------
KK----SE--LQT---RLL----------AYINDNS----SMVSNGYQ------PKEPWR
AE--SAERIVKDV---Y-------------FK--MMG-TPIQNGPPDK-----RQRLDS-
HSAAGPSNAGSPIPGLADLIEAALGDDNDS-AQVENSQIRCICGDQRERGKMIQC-----
---------------------------D--------------------------------
---GDCCGV--W-----------QHMD-----CVKVPSG-------QET--E-----PFF
CELCR-------------A---------------------------A-------------
--------------RADPFWEPV--EMQ-LMSPAVLQPT---------------------
----------------------GKTTVV--NG---TV--LPV--Q----TVE-RTF----
-T--IYGPQYELFKKHQHEYRLQ-----VMCLL------LNDS-A---------------
PFRF---------HWPLSSDLRVNTMQYRVYGRNSGN-----------K-LGA-NGRDEP
ANIGILCS-PT-RNR----IS------------------------LTC---AD-------
--------------------------------------------------------N---
---------------------------------RSF------VILLHLVR--QRKLADVK
---A--MMT-P-------PLDMAAA-----------LQRVK-------------------
EQV----------HG-EGDE-D--------------------------------------
------------------------------------------------------------
------------------------------------------------------------
-----------------------------------------LVTT---------NTV---
---LSLRCP-L------TGKRMST----P-A-----RFCEVRG-----------------
---------LVSFDLEAFLEM-----AQK------------TRKWQCP--H-SMKNSSIY
NLQLDT----------------YTLKIL-----Q--------------QLEG-YP-----
--DVSEVEVAPD-GRWRP------------------------------------------
------------------------------------------------------------
------------------------------------------------------------
------------------------------------------------------------
------------------------------------------------------------
------------------------------------------------------------
------------------------------------------------------------
------------------------------------------------------------
------------------------------------------------------------
------------------------------------------------------------
------------------------------------------------------------
------------------------------------------------------------
------------------------------------------------------------
------------------------------------------------------------
------------------------------------------------------------
------------------------------------------------------------
------------------------------------------------------------
------------------------------------------------------------
------------------------------------------------------------
------------------------------------------------------------
------------------------------------------------------------
------------------------------------------------------------
------------------------------------------------------------
------------------------------------------------------------
------------------------------------------------------------
------------------------------------------------------------
------------------------------------------------------------
------------------------------------------------------------
------------------------------------------------------------
------------------------------------------------------------
------------------------------------------------------------
------------------------------------------------------------
------------------------------------------------------------
------------------------------------------------------------
------------------------------------------------------------
------------------------------------------------------------
--------
>gnl|onekp|WCLV_scaffold_2017449 Prasiola_crispa
------------------------------------------------------------
-------------------------------------L-GLS--R---SG----------
RK----SE--LVE---RLNAYA-----STVSRGDSR----QPAQPSE--------LDAWR
LK--AVERIVGKV---F-------------AT--MHGAAHQAVEKPHR-----TQGLSAP
TTAQMGISPANRQPQGTNGFVLKLNCD-KF-ANARSTTIRCPCGSLTDQGKMIQC-----
---------------------------E--------------------------------
---GDKCGV--W-----------QHCP-----CAGIHSE-------KAP--E-----HFF
CEWCR-------------S---------------------------S-------------
--------------ESDPFWVAT--NRT-LVAPFLLRAV---------------------
---------------------PAKPPAYLTPGE--RP--QGA--I----GAE-RSF----
-V--LSSEESIAARGDS-NVRLQ-----VMCMQ------EGDP-V---------------
PQRF---------HWPRMAALRLNGLAYDLYSRRGDI-----------K-LGS-NGRDTP
ANCGSMCF-SG-RNR----IS------------------------LAA---ND-------
--------------------------------------------------------E---
---------------------------------RTF------VVMIQIAH--QRSIEEVK
---Q--LMA-P-------PVEISAA-----------IAAVR-------------------
LKLTGKGSSSA-AAG-VKEEDS--------------------------------------
------------------------------------------------------------
-------------------------------------------------D----------
--------------------------------------DEGFEAT---------SMI---
---VSLRCP-L------SGARIVT----P-A-----RF-DVPG-----------------
---------LACFDLDTFLDL-----AKR------------TLKWQCP--H-SMRNMSIA
RLQIDT----------------YVSRLL-----A--------------FLQG-QP-----
--DVLEVEVNTD-GQWRYT--------G----S----------------A----------
------------------------------------------------------------
------------------------------------------------------------
------------------------------------------------------------
------------------------------------------------------------
------------------------------------------------------------
------------------------------------------------------------
------------------------------------------------------------
------------------------------------------------------------
------------------------------------------------------------
------------------------------------------------------------
------------------------------------------------------------
------------------------------------------------------------
------------------------------------------------------------
------------------------------------------------------------
------------------------------------------------------------
------------------------------------------------------------
------------------------------------------------------------
------------------------------------------------------------
------------------------------------------------------------
------------------------------------------------------------
------------------------------------------------------------
------------------------------------------------------------
------------------------------------------------------------
------------------------------------------------------------
------------------------------------------------------------
------------------------------------------------------------
------------------------------------------------------------
------------------------------------------------------------
------------------------------------------------------------
------------------------------------------------------------
------------------------------------------------------------
------------------------------------------------------------
------------------------------------------------------------
------------------------------------------------------------
------------------------------------------------------------
--------
>gnl|onekp|DUMA_scaffold_2036605 Tetraselmis_cordiformis
------------------------------------------------------------
------VRS---------------FKKTDLEACL-KDI-GAS--R---SG----------
NK----SQ--LIV---SLLR-E-----CGVGLQDQQ----LAV------------KDPYR
AR--EVVRTVEKR---F-------------LQ--L------SNG----------------
-SAVGSTSLPSRGPGGGRISSGALTG--------VRQDIRCICLNNADFGKMIQC-----
---------------------------E--------------------------------
---GLGCGV--W-----------QHMH-----CVGICSS-------DEQ--Q----AKFL
CERCR-------------M---------------------------A-------------
--------------WADPY--RE--LQD-ILVIGRLKDT---------------------
----------------------GERAAT-PSG---KA--GTV--V----LAD-RTF----
-K--LTEEQSREFRESKGRVQLR-----VGCML------LGDT-T---------------
QYRF---------HWPLQAQLRINKIPYRVYGRGSSS-----------K-LGV-NGRDDT
FSICKYSK-EG-TNN----VV------------------------LQA---VD-------
--------------------------------------------------------S---
---------------------------------RPF------LFVVAKVR--ERTDEEVR
---A--LMT-P-------REALEDA-----------HSRIV-------------------
RAVTG-----G-NGG-EADGSS--------------------------------------
------------------------------------------------------------
-------------------------------------------------D----------
--------------------------------------DD-IVTL---------STV---
---ISLKCP-L------TGMRVKC----P-A-----RFTDVSG-----------------
---------PNPFDLDAFLGM-----VKR------------TQKWQCP--H-TMKDSSLE
RLQVDA----------------YLERVL-----E--------------LIGD-AP-----
---VNEIEVDTE-GKWRPS--------G--------------------------------
------------------------------------------------------------
------------------------------------------------------------
------------------------------------------------------------
------------------------------------------------------------
------------------------------------------------------------
------------------------------------------------------------
------------------------------------------------------------
------------------------------------------------------------
------------------------------------------------------------
------------------------------------------------------------
------------------------------------------------------------
------------------------------------------------------------
------------------------------------------------------------
------------------------------------------------------------
------------------------------------------------------------
------------------------------------------------------------
------------------------------------------------------------
------------------------------------------------------------
------------------------------------------------------------
------------------------------------------------------------
------------------------------------------------------------
------------------------------------------------------------
------------------------------------------------------------
------------------------------------------------------------
------------------------------------------------------------
------------------------------------------------------------
------------------------------------------------------------
------------------------------------------------------------
------------------------------------------------------------
------------------------------------------------------------
------------------------------------------------------------
------------------------------------------------------------
------------------------------------------------------------
------------------------------------------------------------
------------------------------------------------------------
--------
>gnl|onekp|QYXY_scaffold_2011383 Botryococcus_terribilis
------------------------------------------------------------
------------------------------------------------------------
---------------------------------------------------------P--
AS--SAE-----------------------------------------------------
----------------------------------ANTEIRCVCGHNKDAGDMIQC-----
---------------------------E--------------------------------
---GEKCGV--W-----------QHSR-----CVGVDPL-------AVP--E-----HFF
CELCR-------------I---------------------------A-------------
--------------RADPFWVRV--FAN-FFSPARLNPQ---------------------
----------------------QQGIVLSPNG---SP--PTL--I----KAD-REF----
-N--VAYPHLQLCGRD--DHQLQ-----LACVL------FGDK-V---------------
PFRL---------HWPMHTIMSINARGYRPYSRNSSN-----------K-LGN-NAVDEA
ANLSPYVK-QG-SNL----VS------------------------LGG---TD-------
--------------------------------------------------------G---
---------------------------------RPF------CMVLQLVK--KRPVDEVK
---A--MMA-P-------PETSEQA-----------LQRVR-------------------
SQT----------GG-QQND-S--------------------------------------
------------------------------------------------------------
-------------------------------------------------D----------
--------------------------------------DEGLEIS---------ATI---
---LSLRDP-N------TSTRVVT----P-A-----RFLGVGG-----------------
---------IVAFDLDTYLEV-----VKK------------SRKWLCP--F-STKPFSIR
ELQLDG----------------FLGPVL-----A--------------ALKG-YP-----
--DVMEVEVSPD-ATWR-------------------------------------------
------------------------------------------------------------
------------------------------------------------------------
------------------------------------------------------------
------------------------------------------------------------
------------------------------------------------------------
------------------------------------------------------------
------------------------------------------------------------
------------------------------------------------------------
------------------------------------------------------------
------------------------------------------------------------
------------------------------------------------------------
------------------------------------------------------------
------------------------------------------------------------
------------------------------------------------------------
------------------------------------------------------------
------------------------------------------------------------
------------------------------------------------------------
------------------------------------------------------------
------------------------------------------------------------
------------------------------------------------------------
------------------------------------------------------------
------------------------------------------------------------
------------------------------------------------------------
------------------------------------------------------------
------------------------------------------------------------
------------------------------------------------------------
------------------------------------------------------------
------------------------------------------------------------
------------------------------------------------------------
------------------------------------------------------------
------------------------------------------------------------
------------------------------------------------------------
------------------------------------------------------------
------------------------------------------------------------
------------------------------------------------------------
--------
>gnl|onekp|NKXU_scaffold_2004559 Trebouxia_arboricola
------------------------------------------------------------
------VAS---------------FRIKELSQSL-EQL-GLS--K---RG----------
RK----LE--LQN---RLL----------TYLGDSQ----PPPGISQP------AAEAWK
RN--EAERVITQV---W-------------NQ--MHGRSDDQELPQDRVLSELRERIE--
-SGAKASSSNSHSTAAAAATHSQMNAPSEQ-LGRNNNETSCICGRTDILDTTLQC-----
---------------------------E--------------------------------
---GEACGF--W-----------QHCR-----CLGIDPD-------ATP--D-----HYF
CHRCR-------------I---------------------------A-------------
--------------LADPFWQAD--SIP-LFTAAKLEPV---------------------
---------------------PGRPVIMRPTGK--EE--NKL--------AD-RAF----
-R--LSPQQLEPLRRNSQTEQLH-----IACLL------LDDP-V---------------
PNRI---------HWPRLAELKINSMVYRPYGRNSNT-----------K-LGG-NARDEP
ANAAHRCA-AG-TNR----VQ------------------------LTC---VE-------
--------------------------------------------------------D---
---------------------------------RPF------CMMAYTVR--RRTVEEVK
---K--MMA-A-------AESPAEA-----------VTRVS-------------------
NTMHG--------RK-AGDEIG--------------------------------------
------------------------------------------------------------
-------------------------------------------------D----------
--------------------------------------DD-LLVS---------NTV---
---ISLKDP-L------SGTRIQY----A-A-----RFKGLPG-----------------
---------IVAFDLDSFLSM-----VQR------------SRKWQDP--H-TLKNVTIK
QLQPDA----------------WMQPIL-----T--------------SLKG-LP-----
--DVTEVEVNGE-GQWRPN--------G----T----------------N-------L--
-----------------PW--------RS-------------------------------
------------------------------------------------------------
------------------------------------------------------------
------------------------------------------------------------
------------------------------------------------------------
------------------------------------------------------------
------------------------------------------------------------
------------------------------------------------------------
------------------------------------------------------------
------------------------------------------------------------
------------------------------------------------------------
------------------------------------------------------------
------------------------------------------------------------
------------------------------------------------------------
------------------------------------------------------------
------------------------------------------------------------
------------------------------------------------------------
------------------------------------------------------------
------------------------------------------------------------
------------------------------------------------------------
------------------------------------------------------------
------------------------------------------------------------
------------------------------------------------------------
------------------------------------------------------------
------------------------------------------------------------
------------------------------------------------------------
------------------------------------------------------------
------------------------------------------------------------
------------------------------------------------------------
------------------------------------------------------------
------------------------------------------------------------
------------------------------------------------------------
------------------------------------------------------------
------------------------------------------------------------
------------------------------------------------------------
--------
>gnl|onekp|CSUV_scaffold_2003692 Cochlearea_officinalis
------------------------------------------------------------
-------------------------MAIPAISR---FH------------------EEL-
DN----NE--FQA---FCISLA-----REI---D------GAIWK---------NMVPEN
VQ--ELILYLNNV---C--------------R--RR------------------------
----------------------CDD-A-------TKAVVMTL---------MISV-----
---------------------------K--------------------------------
----NACQL-GWFPQ--------RETR-G---LMDIVDS--------MW--N------DF
GCPEN----------------------------AI-----------PSV--NSPSSVILQ
VIE-----------RFYPFVK----LGH-TL--VSFEAK---------------------
---------------------AESFI-HVKDFHVSE---K-M--Q-HS-SKQ-M-V----
-G--LFVVRTEDISKSN-------------CII------HPQE-V---------------
-------------S------FLLNGTGV--ENRF-NI-----------S-MDS--GPQLP
TDVTAMLN-DG-TNL------------------------------LQT---IG--CYR--
--------------------------------------------------------G---
----------------------------------SY------LIVIGS-----MD-V-I-
---P----L-SEADK---PL-LKDY--------------V--------------------
HSQ-------V-NE----SN-S--------------------------------------
------------------------------------------------------------
-------------------------------------------------D----------
--------------------------------------CD-IIEG---------PSR---
---ISLKCP-I------SRTRIKL----P-V-----KGHVCKH-----------------
---------LQCFDFWNYVNI-----NMR------------RPSWRCP--H-CNQSVCYT
DICVDQ-------------------NMI-----K--------------ILEG-VDC----
--NAEAVVISAD-GSWTVVR---E---T----D----------------E-------N--
-------------V-ELT------PE-T----THDCR---D-----------------PN
SF-----------Q---------NLGP----------------TVL---------DL---
-----TC----------D----------E-------TEME--------------------
-----TS-G--------------------------GT-Q-------------VY-----K
Q--------------------KH---------------LYEI-----------Q-GLS--
-------------------N-NT------------DKLPT--------------------
---E---------------CTMLNQS----------------------------------
------------------------------------------------------------
------------------------------------------------------------
------------SAS-KN------------------ALPQ--------------------
-------------------------H----------------------------------
----------------------------------L-------------------------
--------------------------NAFN------------GQQC---TN-L-P--Q--
L-V----------N-I------------QD-----------------STA----------
------RQ-----AP----S-V------SFLP-----TT-------SP-QD--RLAT---
---------------N--------TSSLRTSV-P--------------------------
DAQF---------------------------------------Q-GSHT-----------
--------------------------TSSQFQGSRVATSQDQGS-HIESLG----HCLGR
TSDLM----------DR-----------------------WNHIY-------RIGINQTQ
SS-LIP------------------------PLQH-HYA---MQN------------QRLS
I--------------RSL--------------------SPAQQ-----SAMQSSIT----
--------LP---------------------------------QN------SAVN-----
--------YG--GTADQR----------------------DTQ------RPMQS-S----
----FTHPQ----------------YSA------VNYG-----GTAD-----QR----HM
----------------------------------------------QRL-------SPSY
TTHP----------------------------QN------PAVGY------------GGT
T----EQRHM------------------------Q-R-------------P-I-------
-PSSTT---HPQNLS-------VNYG----------------------GNAD-----QRP
T--------------------QRL-----------NH-----------DG------AMGQ
F--SSR-------------------------------------------E---FM---NS
DS-----------PNT------------VV-N-RMR------GSI--APG--S-------
------TGYD-HMI-IR-----------P----T------RPA-----QAQA----Q---
----------TL---------P----------------------PPQQT-----------
----PYNSNRAEEIQ------------------------AFLANPS--------------
---------YPGGLS--QTQAGVGE-----D-VE---------PGL-----YYTMPPETW
--------
>gnl|onekp|TZWR_scaffold_2010576 Arabis_alpina
------------------------------------------------------------
------------------------------------------------------------
------------------------------------------------------------
-----------------------------------R------------------------
----------------------CDDAT-------TKAAVMVL---------MISA-----
---------------------------K--------------------------------
----SACQL-GWFPQ--------RETQ-E---LLDNIHL--------MW--K------GF
NSAEN----------------------------VT-----------PSV--DNPLSLFQQ
VIE-----------RFYPFVK----PAH-II--VSFEAK---------------------
---------------------QESKA-LVKDFYISK---N-M--P-HS-LKS-K-V----
-E--LFVVRSEDISKSS-------------CIM------HPQG-V---------------
-------------S------FLVNGRSV--EKRV-NI-----------S-MDS--GPQPP
TNVTGLVY-PG-ANL------------------------------LQA---IG--CFG--
--------------------------------------------------------G---
----------------------------------SY------LIVIAF-----VD-V-L-
---P----L-PD--K---PV-LKDY--------------V--------------------
HSE-------V-SE----SN-S--------------------------------------
------------------------------------------------------------
-------------------------------------------------D----------
--------------------------------------RD-VIEG---------QSR---
---ISLGCP-I------SRTRIKL----P-V-----KGHVCKH-----------------
---------LQCFDFWNYAAI-----NKR------------RPSWRCP--H-CNQSVCYT
DIRVDQ-------------------NMI-----K--------------ILEE-VGG----
--NAADVVISAD-GSWTVVT---V---N----N----------------E-------N--
-------------V-DLL------PQ-T----THDPG---D-----------------PI
SV-----------L---------TSGP----------------TVM---------DL---
-----TG----------D----------E-------DEMD--------------------
-----TS-C--------------------------GT-H-------------V-------
D--------------------EQ-K--------P---CLSEI-----------R-GLS--
-------------------D-NT------------HKTAT--------------------
---D---------------YTMLHQS----------------------------------
------------------------------------------------------------
------------------------------------------------------------
------------SAP-IN------------------ALPQ--------------------
----------------------LPQT----------------------------------
----------------------------------L-------------------------
--------------------------NAFS------------GQQF---MN-T-P--Q--
I-V----------N-T------------RD-----------------SAA----------
------RQ-----TI----P-M------PFLP-----IS-------SP-QD--RLAT---
---------------N--------TASFHTSM-P--------------------------
AAQ---------------------------------------------------------
---------------------------TSQF----------QGS-HVASLG----HCLGR
TSDLM----------ER-----------------------WNNIR-------GNVINQTQ
IP-TMP------------------------PLHH-RYA---MQN------------QRTP
I--------------RSI--------------------SPAQQ-----RHMLSSVT----
--------HP---------------------------------QT------SAVD-----
--------YG--RATDQR--------------------------------PMQT------
----------------------------------LNPG-----GAME-----QF----SS
---------------------REFM-----N-LAS-ANTAN-WQPHNRM-------ANTA
NWQP----------------------------QT------RMANT------------ANW
Q----QQ---------------------------T-R-------------L-A-------
-NTASW---QPLTQV-------AN-------------------------TAD-----WQP
------------------------------------------------------------
----------------------------------------------------------QA
QM-----------ANTADW-Q-------PQ-T-RMR------GSI--TPG--S-------
------TAYD-QMI-IL-----------P----T------RPV-----HAQS----Q---
----------TL---------PL-------PQ--------T-FRPPQTT-----------
----TYDS-MADEIQ------------------------AFLGHPS--------------
---------YPISNS--ETQPVIGS----LP-VA---------EGFGTSGSFWSMPPEAW
--------
>gnl|onekp|UPZX_scaffold_2005184 Cleome_viscosa
-----------------------------AAFPATGGTG-HQTSA---------------
----SLVNS---------------FRLAAVAQRL-SFY--V---Q---AG------RLS-
SA----KE--LVELRNCCISLA-----KGI---D------YAIAN---------NEVPAK
AR--ELPLLLKKV---C--------------R---R------------------------
----------------------RSEHH------VIYAAVMVM---------MISV-----
---------------------------K--------------------------------
----NACQL-GWFQQ--------SDTQ-E---LLALADE--------IW--N------GF
GCPGS-------------S-------------CRS-----------L----EDPGSPFSQ
IME-----------RFYPFMK----LGH-TL--FSLEV----------------------
----------------------GCTV-LTKDFHISK---K-M--P-HS-TQQ-K-I----
-R--LFVARTDNIETSA-------------CII------NPPE-V---------------
-------------S------FLLNGKAV--EKRV-NI-----------Q-MDS--GPQLP
TNVTGLLK-YG-TNL------------------------------LQA---MG--DFK--
--------------------------------------------------------G---
----------------------------------HY------IIVLAF-----TD-V-I-
---P----L-PE--T---PV-LKDY--------------V--------------------
QSG-------S-IE----SN-S--------------------------------------
------------------------------------------------------------
-------------------------------------------------D----------
--------------------------------------AD-LIEG---------PSR---
---ISLNCP-I------SHTRIKL----P-V-----KGHLCKH-----------------
---------LQCFDFLNYINI-----NMR------------KPTWRCP--H-CNQPVCYT
DIRVDQ-------------------NMV-----E--------------VLKE-VGY----
--NAADVIISTG-GSWKVVM---E---N----D----------------E-------K--
-------------M-EPV-------R-KT-----------V------PD-------D-ED
P------------T----SI--LNSGP----------------IVL---------DL---
-----T--G------D-D----------D--------EIG--------------------
---T-F-G---------------------------NT-E-------------V-------
E--------------------DR-K--------P---LLSDI--------------QG-Q
SSNA---------------N-N---------------------------------A-AL-
--NE-----A---------FSGFHIP----------------------------------
------------------------------NGL---------------------------
-------------A------------------------------------P---------
-------------DS---------------------------------------------
----------------------TMLN----------------------------------
-------------QFS--------AP-S-N----S--MP-QP-------AQTS-------
--------------------------DT-A--------I---GQEY---AN-L-S--Q--
I-P----RS-------------------RE-----------------PIA----------
------VQ-----AL----P-VP-----SL-Q-----TS-------SM-QG--RPTT---
---------------T------TSMFS--TSV-P--------------------------
TSQTSPFQASPVTPVGHYMAGASQVQTSSAQDRPAATTMFSTLI-PTSQ-----------
--------------------------YSQVQ-----------AS-SVTPVG----HCLGR
TSRLM----------ER--------------------WR---PY------------YR--
-N-PSQ----VP------TMA-SS--------QD-VPS---IQN----------------
------------------------------------------------------------
-------------------------------------------RR------HHV------
------------------------------------------------------------
----------------------------------RSQF-----PTTL-----RQ----PP
------------------------------------SSL-----------------AQSQ
AVDR----------------------------TNF----GHQTR-----FV--------S
N---DQLTA---------------------QI----NA----------------------
-----------------------------------------Q------RHNQ--------
---------A--------------------------------------GP------T-VQ
---SV------------------------------S---------QVSDL----V---DQ
-TMA--------DATATNW-R-------PQ-G-RMR------GSL--VPGSYS-------
------AALD-HMI-IR-----------P----T------Q---------QS----Q---
---T------TR---------P--------VQ-----------APQVQT-----------
----SQ------------------------------------------------------
------------------------------------------------------------
--------
>gnl|onekp|RTTY_scaffold_2002909 Salvadora_sp
----------------------A-----AASGAMTGGLGQHKASE---------------
----SLINS---------------FRLAAVMHRL-AFH--V---K---AG------TNG-
DN----KE--FL---GCCISLA-----KGI---D------FAIAN---------NQVPAK
AQ--ELPSLIKKV---C--------------Q---C------------------------
----------------------RSDAT-------MKAAIMVM---------MVSV-----
---------------------------K--------------------------------
----SACQL-GWFPL--------KESQ-E---LLALADE--------MG--N------GF
GSLGD-------------V-------------NFS-----------L----TSPDGPFLQ
IME-----------RFYPFLK----LGH-VL--LSIKAK---------------------
---------------------PGYAM-LVTDFHVSK---N-M--P-HS-PHQ-K-I----
-R--LFVVQTGNIETSA-------------CIM------NPPQ-V---------------
-------------S------FLLNGRGV--EKRV-NV-----------L-MDS--GPQLP
TNVTRMLK-YG-TNL------------------------------LQA---MG--HFN--
--------------------------------------------------------G---
----------------------------------HY------IIAVAF-----TD-V-I-
---P----L-SD--T---SS-LKDY--------------V--------------------
QPA-------V-VE----SN-S--------------------------------------
------------------------------------------------------------
-------------------------------------------------D----------
--------------------------------------SE-IIEG---------PSR---
---ISLNCP-I------SRTRIKL----P-V-----KGHLCKH-----------------
---------LQCFDFWNFVNI-----NMR------------RPSWRCP--H-CNQPVCYT
DIRVDQ-------------------NMV-----K--------------VLKE-VGY----
--NATDLIISTD-GSWRVVM---E---N----D----------------G-------N--
-------------M-EPV-------Q-EA-----------D------HD-------R-ED
P------------T----RF--LNAGP----------------SFL---------DL---
-----T--G------D-D----------D--------EMN--------------------
---T-F-G---------------------------DT-G-------------V-------
E--------------------DR-K--------P---LCSDL-----------Q-HQS-T
ATNS-SR---PSNRG----N-N---------------------------------A-AP-
--TV-----NL--------SSAFHFP----------------------------------
------------------------------NSR---------------------------
-------------T------------------------------------P---------
-------------DS---------------------------------------------
----------------------TIPN----------------------------------
-------------LLS--------PP-S-N----T--VP-RL-------AQTL-------
--------------------------SP-V--------I---GQEC---IN-L-Y--Q--
T-Q----------------------------------------------V----------
------MQ-----SI----P-VP-----SL-Q-----TL-------SS-VD--RPTG---
---------------T------ATTSN--QSI-P--------------------------
TDQL--------------------------------------------------------
---------------------------SQYQ-----------AP-PIMPLG----NCMGR
TASLL----------ER--------------------WHRMFQI------------SRAS
QN-PSQ----AP------GSF-SS--------QN-FPA---VQS----------------
------------------------------------------------------------
-------------------------------------------RN------HPS------
------------------------------------------------------------
----------------------------------ESQS-----PGQS-----IP----PP
------------------------------------PPS-----------------PQPG
IA--------------------------------I----IQQNR-----LV--------S
GH-TSPQMA---------------------SQ----QR----------------------
-----------------------------------------L------NNPG--------
---------G--------------------------------------GG------A-VQ
---YI------------------------------S---------GASDL----V---NL
-S------------SDTNR-R-------PQ-A-RMR------GSL--VPGSYS-------
------PDLE-HLI-IR-----------P----S------Q---------ES----Q---
---A------TG---------P--------LA-----------SQPVQT-----------
----PPT-----QLA------------------------QYSAPY---------------
------------------------------------------------------------
--------
>gnl|onekp|RTTY_scaffold_2002911 Salvadora_sp
------------------------------------------------------------
------------------------------------------------------------
------------------------------------------------------------
-----------QV---C--------------Q---C------------------------
----------------------RSDAT-------MKAAIMVM---------MVSV-----
---------------------------K--------------------------------
----SACQL-GWFPL--------KESQ-E---LLALADE--------MG--N------GF
GSLGD-------------V-------------NFS-----------L----TSPDGPFLQ
IME-----------RFYPFLK----LGH-VL--LSIKAK---------------------
---------------------PGYAM-LVTDFHVSK---N-M--P-HS-PHQ-K-I----
-R--LFVVQTGNIETSA-------------CIM------NPPQ-V---------------
-------------S------FLLNGRGV--EKRV-NV-----------L-MDS--GPQLP
TNVTRMLK-YG-TNL------------------------------LQA---MG--HFN--
--------------------------------------------------------G---
----------------------------------HY------IIAVAF-----TD-V-I-
---P----L-SD--T---SS-LKDY--------------V--------------------
QPA-------V-VE----SN-S--------------------------------------
------------------------------------------------------------
-------------------------------------------------D----------
--------------------------------------SE-IIEG---------PSR---
---ISLNCP-I------SRTRIKL----P-V-----KGHLCKH-----------------
---------LQCFDFWNFVNI-----NMR------------RPSWRCP--H-CNQPVCYT
DIRVDQ-------------------NMV-----K--------------VLKE-VGY----
--NATDLIISTD-GSWRVVM---E---N----D----------------G-------N--
-------------M-EPV-------Q-EA-----------D------HD-------R-ED
P------------T----RF--LNAGP----------------SFL---------DL---
-----T--G------D-D----------D--------EMN--------------------
---T-F-G---------------------------DT-G-------------V-------
E--------------------DR-K--------P---LCSDL-----------Q-HQS-T
ATNS-SR---PSNRG----N-N---------------------------------A-AP-
--TV-----NL--------SSAFHFP----------------------------------
------------------------------NSR---------------------------
-------------T------------------------------------P---------
-------------DS---------------------------------------------
----------------------TIPN----------------------------------
-------------LLS--------PP-S-N----T--VP-RL-------AQTL-------
--------------------------SP-V--------I---GQEC---IN-L-Y--Q--
T-Q----------------------------------------------V----------
------MQ-----SI----P-VP-----SL-Q-----TL-------SS-VD--RPTG---
---------------T------ATTSN--QSI-P--------------------------
TDQL--------------------------------------------------------
---------------------------SQYQ-----------AP-PIMPLG----NCMGR
TASLL----------ER--------------------WHRMFQI------------SRAS
QN-PSQ----AP------GSF-SS--------QN-FPA---VQS----------------
------------------------------------------------------------
-------------------------------------------RN------HPS------
------------------------------------------------------------
----------------------------------ESQS-----PGQS-----IP----PP
------------------------------------PPS-----------------PQPG
IA--------------------------------I----IQQNR-----LV--------S
GH-TSPQMA---------------------SQ----QR----------------------
-----------------------------------------L------NNPG--------
---------G--------------------------------------GG------A-VQ
---YI------------------------------S---------GASDL----V---NL
-S------------SDTNR-R-------PQ-A-RMR------GSL--VPGSYS-------
------PDLE-HLI-IR-----------P----S------Q---------ES----Q---
---A------TG---------P--------LA-----------SQPVQT-----------
----PPT-----QLA------------------------QYSAPY---------------
------------------------------------------------------------
--------
>gnl|onekp|CSUV_scaffold_2017433 Cochlearea_officinalis
-------------------------------------GLPEKAAA---------------
----VLVNT---------------FRLSSVTQRL-RFH--I---Q---AG------PKS-
DT----KE--FQI---CCISLA-----KGI---D------FAIAN---------NEIPKK
LQ--DLPCLLKQI---Y--------------R---H------------------------
----------------------RTDLY-------SKTAVMVL---------MISI-----
---------------------------K--------------------------------
----HACQL-GWFPD--------SEGQ-E---LVALTDE--------MR--T------TF
GSYGN----------------------------TI-----------PSI--TSTDSTFSM
ITE-----------RFYPFVK----LRH-VI--VSLEIK---------------------
---------------------PGYTM-LAHDFRITK---N-M--P-HS-LQD-K-I----
-R--LFVAQTDKIDTSA-------------CTI------NPQE-V---------------
-------------S------FLLNGKMV--DKRV-NI-----------N-MDP--GPQLP
TQVTTLLK-YG-TNL------------------------------LQV---MG--NSK--
--------------------------------------------------------G---
----------------------------------HY------IIAIAF-----TG-V-E-
---L----P-PE--N---PV-IKDY--------------V--------------------
QSI-------F-TK----SS-P--------------------------------------
------------------------------------------------------------
-------------------------------------------------D----------
--------------------------------------PD-VVEG---------ASR---
---VSLKCP-I------SRSRIKL----P-I-----KGQLCKH-----------------
---------LQCFDFWNYIHI-----NMR------------KPSWRCP--H-CNQSICYP
EIRLDQ-------------------NMV-----K--------------ILKE-VGH----
--NAADVIFHSG-GTWEVAK---E---N----D----------------G-------T--
-------------E-EPV------CD-I----VHDLE---D-----------------PN
SF-----------L--------NNSGP----------------VVL---------DL---
-----TG-D------D-D----------D-------DELE--------------------
-----LFGG--------------------------DP-K-------------A-------
V--------------------ER-K--------P---CFSDA-----------L-AQC--
-------------NH----N-NT------------SQDASG-------------------
--GG---------------YSALFN-----------------------------------
------------------------------------------------------------
------------------------------------------------------------
------------SDL-LS------------------LDDT--------------------
----------------------MLDH----------------------------------
----------------------------------L-------------------------
--------------------------NSAT------------GQGF---SN-L-S--Q--
I-P----------I-P------------QD-----------------PT-----------
-------------------P-V------TFSQ-----TP-------SL-RD-NRPAT---
---------------T--------I---QIPS-P--------------------------
--Q---------------------------------------------------------
---------------------------LSQV----------PAS-TVTPTG----TYPGR
TST------------QR-----------------------WN---------------PTY
PS-QAA------------------------STQS--------------------------
----------------------------------------------------WSQH----
--------IP---------------------------------RV---------------
------------------------------------------------------------
----------------------------------LS------------------------
------------------------------------------------------------
-SQF----------------------------NN-------------------------A
S----AQ-----------------------------R-------------P-R-------
-LSS------PPVQS-------VTR------------------------TSD-----L--
------------------------------------------------------------
-------------------------------------------------V---DV---DS
TT-----------PDTSNW-R-------P----RMR------GSL--TPGSYS-------
------PALD-HMI-IR-----------P----T------Q---------QT----Q---
----------TR---------P------------------Q-GSQQAQI-----------
----P-------PVQ------------------------PSQAQ----------------
------------------------------------------------------------
--------
>gnl|onekp|UAXP_scaffold_2003811 Gyrostemon_ramulosus
------------------------------------------------------------
------------------------------------------------------------
------------------------------------------------------------
------------------------------------------------------------
-------------------------------------AIMVL---------MISV-----
---------------------------K--------------------------------
----NACKL-GWFPQ--------RENQ-E---LLALADE--------IG--N------YF
CGSGN-------------L-------------TNQ-----------P----KGPSTSFSQ
IME-----------RFYPFVK----LGH-IL--LSVEVK---------------------
---------------------PGYAAGLLYDFHISK---S-M--P-HS-LQE-K-I----
-R--LFVAQMDNIETSA-------------CLV------NPQQ-A---------------
-------------S------FLVNGKGV--EKRT-NV-----------S-MDT--GPQLP
TDVTGMLK-YG-TNI------------------------------LQI---MG--QFC--
--------------------------------------------------------G---
----------------------------------DY------AIVLAF-----TD-V-I-
---P----P-PE--K---PV-LKDY--------------V--------------------
ESA-------I-VE----PN-S--------------------------------------
------------------------------------------------------------
-------------------------------------------------D----------
--------------------------------------SD-LIEG---------PSR---
---ISLDCP-I------SRTRIKL----P-V-----KGHSCKH-----------------
---------LQCFDFSNYIDI-----NSR------------RPSWRCP--H-CNQPVCFT
DIRVDQ-------------------NMV-----K--------------VLEE-VGD----
--NVSHVTISAD-GSWKAVT---E---T----D----------------E-------N--
-------------M-DPV-------H-ET-----------E------RD-------P-QD
H------------D----SF--SNVGP----------------TIL---------DL---
-----T--G------D-D----------N--------QMD--------------------
---T-F-G---------------------------NS-E-------------V-------
E--------------------DR-K--------P---LVSDL--------------QC-G
ANSA---------------N-NT--------------------------------T-AI-
--DD-----DF--------FSGLCFP----------------------------------
------------------------------DGS---------------------------
-------------A------------------------------------Y---------
------------SDP---------------------------------------------
----------------------TIQN----------------------------------
-------------QFS--------AI-S-D----I--TQ-QT-------QVLL-------
--------------------------DQ-A--------F---EQEH---VR-L-S--Q--
I-P----QN----V-I------------RN-----------------PIA----------
------IQ-----AL----P-VQGP--STQ-Q-----TP-------TT-TT--TSTT---
---------------N------GIHLS---------------------------------
------------------------------------------------------------
---------------------------SHVQ-----------TS-SVASFR----NGF--
----M----------ER--------------------HQ---HL------------NRTH
MN-PSP----RP------APT-SS--------QN-LQP---VQN----------------
---------------WNR------------------------------------------
---------R---------H-I-------------------Q-RM------DSI------
------------------------------------------------------------
----------------------------------RSLS-----PGQL-----RP----PS
------------------------------------SSL-----------------PEAA
LT--------------------------------------QHNR-----FY--------S
G---SQRAI---------------------QM----DG----------------------
-----------------------------------------P------VNPR--------
---------G----------------------------------------------Q-VQ
---SV------------------------------S---------RT-DG----V---DL
-T------------SDTNW-R-------PQ-G-RMR------GSL--VSGSYN-------
------AALD-HMI-IR-----------P----T------Q---------SS----E---
---T------AR---------P--------PS-----------SLPVE------------
------------------------------------------------------------
------------------------------------------------------------
--------
>gnl|onekp|CZPV_scaffold_2002226 Moringa_oleifera
------------------------------------Q---QQLTA---------------
----PFNNA---------------QRVATVAKLL-ATH--IL-P-----G------YPS-
NA----AD--FFK---LCLSLA-----RGI---D------YAVAN---------NEIPTE
AQ--DLPSLLKQV---C--------------Q---R------------------------
----------------------RNDQV-------LAGAIMVL---------MISV-----
---------------------------K--------------------------------
----NACKL-GWFSD--------KENQ-E---LFTLANE--------VG--S------NF
CSPGD-------------I-------------SIG-----------P----RYPISSIST
IMA-----------RFYPLMK----MGQ-IL--VSLEVK---------------------
---------------------PGYGA-YMSDFHISK---N-T--T-HS-PQE-K-V----
-R--LFVAQTDSVETSA-------------CII------SPQQ-V---------------
-------------S------FLMNGKGV--DRRT-NV-----------L-MDT--GPQMP
TNITGILK-YG-TNL------------------------------LQA---VG--QFN--
--------------------------------------------------------G---
----------------------------------HY------IIIVAF-----MS-M-T-
---S----S-PD--T---PM-LQDY--------------V--------------------
QSD-------T-VE----PD-S--------------------------------------
------------------------------------------------------------
-------------------------------------------------D----------
--------------------------------------SD-IIEG---------PSR---
---ISLNCP-I------SRTRINI----P-V-----KGHLCKH-----------------
---------LQCFDFSNYIDI-----NSR------------RPSWRCP--H-CNRNVCYT
DIRVDQ-------------------NIV-----K--------------VLKE-VGD----
--SVADVIISVD-GSWKAVL---E---G----D----------------D-------N--
-------------T-DQV------HD-KT---LSCLR---D----G-SG-------Q-QE
P------------G----SF--SDD-V----------------AVL---------DL---
-----T--E------D-D----------N--------EMD--------------------
---T-I-G---------------------------IS-E-------------I-------
E--------------------DR-K--------P---ILTDL-----------Q-SQS-A
DASL-TM-----------------------------------------------------
------------------------------------------------------------
------------------------------------------------------------
------------------------------------------------------------
------------------------------------------------------------
------------------------------------------------------------
------------------------------------------------------------
------------------------------------------------------------
------------------------------------------------------------
------------------------------------------------------------
------------------------------------------------------------
------------------------------------------------------------
------------------------------------------------------------
------------------------------------------------------------
------------------------------------------------------------
------------------------------------------------------------
------------------------------------------------------------
------------------------------------------------------------
------------------------------------------------------------
------------------------------------------------------------
------------------------------------------------------------
------------------------------------------------------------
------------------------------------------------------------
------------------------------------------------------------
------------------------------------------------------------
------------------------------------------------------------
------------------------------------------------------------
------------------------------QS--------N-L-----------------
------------------------------------------------------------
------------------------------------------------------------
--------
>gnl|onekp|INSP_scaffold_2010915 Myrica_cerifera
------------------------------------------------------------
----SSVNS---------------FRISAMAERL-ETH--F---Q---PG------NRN-
DP----AE--FFK---LCLALA-----RGI---D------YAVAN---------NEIPSK
AQ--DLPSLLKKV---C--------------Q---R------------------------
----------------------KSDLLG-----SLQAAIMVL---------MISV-----
---------------------------K--------------------------------
----NACKM-GWFSE--------KDTN-E---LSTLANE--------IG--S------SF
CSPGD-------------V-------------NTG-----------P----SDSLSTVGK
IME-----------RFYPRMK----MGH-IL--ASLEVK---------------------
---------------------PGYGV-YVIDFHISK---N-I--L--P-PQE-K-I----
-W--FFVAQTDSIETSA-------------CII------SPPQ-V---------------
-------------S------FLLNGIGV--DRRT-NV-----------Q-MDT--GPQFP
TNVTGMLQ-YG-TNL------------------------------LQA---IG--QFN--
--------------------------------------------------------G---
----------------------------------HY------VIAVAF-----IS-V-D-
---L----S-PD--T---PM-PPDY--------------I--------------------
QPA-------V-AA----VD-S--------------------------------------
------------------------------------------------------------
-------------------------------------------------D----------
--------------------------------------AD-IIEG---------PSR---
---ISLHCP-I------SYTRIKT----P-V-----KGHSCKH-----------------
---------LQCFDFGNFLEI-----NSR------------RPSWRCP--H-CNQSVCYL
DLRLDQ-------------------NMV-----K--------------VLRE-VGE----
--NIDEVIISAD-GSWQAGL---K---S----D----------------D-------H--
-------------V-EQV------QG-KT---INCQK---E----K-NE-------Q-QE
S------------M----GV--LNILP----------------NVF---------DL---
-----T--E------D-N----------D--------EME--------------------
---A-V-T---------------------------TR-E-------------M-------
E--------------------DR-K--------P---LCADL---------------P-A
ATNL-TS---L-PEL----N-TT-N--GV------NQN-VA--------------A-VV-
--ED-----EF--------WSGVYLS------------------TG------------S-
--MNSS-------A-------RSND-QRV-GGL---------------------------
-------------S-E-SIS---T--------------NLMG--------S---------
PA----L-----TTA-VS------P-A---------LN----------------------
--------Q-QST-FSTS----RMR-----------------------------------
-------------SQC--------FR-N-N----F--QL-QQ-------AQYG-------
--------------------------NS-T--------V---DHEY---GR-F-P--L--
T-A----NH----A-S------------RT-----------------PMA----------
------VQ-----AL----P-V------QS-Q-----AS-------NL-QQ--RPRS---
---------------S---------LN--S------------------------------
------------------------------------------------------------
-----------------------------QV-----------TP-SVAPIA----DAFHA
TRGDM----------ER---------------------Q--QHF-------------RA-
--------------------P-SS------SLQR-PLI---TQN-RDHPL----------
-----------------------------------------------------SSP----
---------F---------SRL----------QSG------H-RE------YPG------
--------LL---TDFRNSH---------LQ-----------Q-------ALNP-R----
----P--PQP------------------------VVQS-----SSTI-----RQ----SP
HL--------------------P-----------R-TPN------QQGG-------AQGG
ISQA-----------------------AGTI-SH------QQTN-----WL------T-H
P----AAGP----------------------M--A-R-------------Q-G-------
-SAVP-----ILNQT--------SRA-----G-S--------------VTAD-G---SRE
---GL----R--------E--QR------G-----N-----I------GG------T-SQ
---TA------------------------------I---------RADSL----L---DP
-S------------LEQNW-L-------PQ-G-RMR------GSL--SPRNF--------
------AAFD-QFM-IL-----------P----T------P---------QV----Q---
---T------QTA-------RP--------PP--------N-PT-PAP------------
-SV-AH------QLP------------------------AFIANS---------------
---------RN-AD---SP-QTP------N------------------------------
--------
>gnl|onekp|UAXP_scaffold_2003812 Gyrostemon_ramulosus
------------------------------------------------------------
------------------------------------------------------------
------------------------------------------------------------
------------------------------------------------------------
-------------------------------------AIMVL---------MISV-----
---------------------------K--------------------------------
----NACKL-GWFPQ--------RENQ-E---LLALADE--------IG--N------YF
CGSGN-------------L-------------TNQ-----------P----KGPSTSFSQ
IME-----------RFYPFVK----LGH-IL--LSVEVK---------------------
---------------------PGYAAGLLYDFHISK---S-M--P-HS-LQE-K-I----
-R--LFVAQMDNIETSA-------------CLV------NPQQ-A---------------
-------------S------FLVNGKGV--EKRT-NV-----------S-MDT--GPQLP
TDVTGMLK-YG-TNI------------------------------LQI---MG--QFC--
--------------------------------------------------------G---
----------------------------------DY------AIVLAF-----TD-V-I-
---P----P-PE--K---PV-LKDY--------------V--------------------
ESA-------I-VE----PN-S--------------------------------------
------------------------------------------------------------
-------------------------------------------------D----------
--------------------------------------SD-LIEG---------PSR---
---ISLDCP-I------SRTRIKL----P-V-----KGHSCKH-----------------
---------LQCFDFSNYIDI-----NSR------------RPSWRCP--H-CNQPVCFT
DIRVDQ-------------------NMV-----K--------------VLEE-VGD----
--NVSHVTISAD-GSWKAVT---E---T----D----------------E-------N--
-------------M-DPV-------H-ET-----------E------RD-------P-QD
H------------D----SF--SNVGP----------------T----------------
------------------------------------------------------------
------------------------------------------------------------
------------------------------------------------------------
------------------------------------------------------------
------------------------------------------------------------
------------------------------------------------------------
------------------------------------------------------------
------------------------------------------------------------
------------------------------------------------------------
------------------------------------------------------------
------------------------------------------------------------
------------------------------------------------------------
------------------------------------------------------------
------------------------------------------------------------
------------------------------------------------------------
------------------------------------------------------------
------------------------------------------------------------
------------------------------------------------------------
------------------------------------------------------------
------------------------------------------------------------
------------------------------------------------------------
------------------------------------------------------------
------------------------------------------------------------
------------------------------------------------------------
------------------------------------------------------------
------------------------------------------------------------
------------------------------------------------------------
------------------------------------------------------------
------------------------------------------------------------
------------------------------------------------------------
------------------------------------------------------------
------------------------------------------------------------
------------------------------------------------------------
--------
>gnl|onekp|SWPE_scaffold_2017052 Reseda_odorata
------------------------------------------------------------
------------------------------------------------------------
------------------------------------------------------------
------------------------------------------------------------
-----------------------------------RTAVMVL---------MISI-----
---------------------------K--------------------------------
----NACKL-EWFAQ--------KENE-E---LLALANQI------DID--N------GC
GRPGD-------------L-------------STQ-----------L----EILSTPFSQ
IME-----------RFYPFVK----MGH-VL--ASLEVK---------------------
---------------------PGYAT-LVVDFHITK---K-M--P-HS-FQE-K-I----
-R--LFVAQTNNIETSS-------------CIV------SPPL-V---------------
-------------N------FVVNGKAV--EKRT-NV-----------C-MEN--GPQLP
TDITKLLK-FG-TNL------------------------------LQV---VG--QLN--
--------------------------------------------------------A---
----------------------------------HS------IVAIAF-----TD-V-I-
---P----P-PE--T---PV-LKDY--------------V--------------------
QSS-------T-AT----SN-S--------------------------------------
------------------------------------------------------------
-------------------------------------------------D----------
--------------------------------------SD-IIEG---------PSR---
---ISLNCP-I------SRSRIRL----P-I-----KGQLCKH-----------------
---------LQCFDFGNYADI-----NSR------------MPTWRCP--H-CNQPVSYT
DIRIDQ-------------------NMV-----K--------------VLAE-VGD----
--NVADIIISDD-GSWKAVM---E---S----D----------------D-------K--
-------------V-DDL------MQ-ET-----------E------SN-------H-SD
P------------G----GF--SNNCP----------------PVL---------DL---
-----T--G------D-D----------E--------EIS--------------------
---A-F-V---------------------------NC-E-------------V-------
E--------------------DR-K--------P---SLADV-----------Q-YQS-A
AASA---------------N-N---------------------------------T-PI-
--DD-----DF--------FSGILFP----------------------------------
------------------------------DGS---------------------------
-------------N------------------------------------Q---------
------------FDT---------------------------------------------
----------------------PMLS----------------------------------
-------------QFS--------AP-S-N----I--PA-EQ-------TTLM-------
--------------------------DE-A--------F---GEEC---LR-L-S--Q--
I-P----GN----V-I------------RN-----------------PIA----------
------VQ-----AL----P-VQ-----SV-Q-----TP-------SP-QQ--RSTT---
---------------T------AVQYS---------------------------------
------------------------------------------------------------
---------------------------SQAQ-----------AS-PVIPSV----NGFSR
SGSDM----------ER--------------------PQ---NI------------SRVQ
LN-PPN----IP------AMA-PS--------TN-HLG---VQT----------------
---------------RNR------------------------------------------
---------P---------DLL-------------------Y-RN------HPV------
------------------------------------------------------------
----------------------------------RSPS-----PSQL-----RP----PS
------------------------------------STI-----------------PHSQ
TVQG----------------------------Q------QQRSH-----LY--------K
G---SESNG---------------------RE----KV----------------------
-----------------------------------------G------GNSN--------
---------G----------------------------------------------M-VQ
---PV------------------------------S---------RTSEL----V---DT
-T-----------ASNTNW-R-------PA-G-RMR------GSL--VPGSYS-------
------SSLD-EMI-IL-----------P----T------N---------QS--------
------------------------------------------------------------
------------------------------------------------------------
------------------------------------------------------------
--------
>gnl|onekp|OMDH_scaffold_2065852 Loropetalum_chinense
----------MTG-AIVTQASAA-----SIAGVDIFA--GKQPSV---------------
----SSANS---------------QRIAFVVDRL-DVL--L---H---SG------NKS-
YS----ME--IFH---LCLALA-----RGI---D------YVVAN---------NEVPSK
AQ--QLPLLLNQI---C--------------Q---R------------------------
----------------------KQDYV-------LQAAIMVL---------MISV-----
---------------------------K--------------------------------
----NACKL-GWFSD--------KDTE-E---LLILANE--------IG--S------SF
CSPGS-------------I-------------NTE-----------T----SNLLPTISK
IMA-----------RFYPRMK----MGQ-IL--ASLEVK---------------------
---------------------PGYGA-FLFDFHISK---N-A--S-FS-PQE-K-I----
-R--LFVAQANNIETSS-------------CIT------SPPQ-V---------------
-------------N------FLLNGRGV--EKRT-NV-----------Y-VDA--GPQLP
TNVTSMLK-YG-TNL------------------------------LQA---VG--QFN--
--------------------------------------------------------G---
----------------------------------HY------IIAIAF-----MS-V-S-
---S----S-PD--T---PL-LQDY--------------V--------------------
QPV-------V-AA----LD-S--------------------------------------
------------------------------------------------------------
-------------------------------------------------D----------
--------------------------------------SE-IIEG---------PSR---
---ISLNCP-I------SYSRIKT----P-V-----KGHSCKH-----------------
---------LQCFDFDNFLEI-----NSR------------RPSWRCP--H-CNQSVCYP
DIRIDQ-------------------NMV-----K--------------VLRE-VGE----
--NVADVIISAD-GSWKAVL---E---S----N----------------D-------D--
-------------V-DQP------HD-KT---LDFQK---E----G-SE-------Q-RE
S------------T----SF--PNALT----------------NVL---------DL---
-----T--E------G-D----------D--------E----------------------
------------------------------------------------------------
------------------------------------------------------------
------------------------------------------------------------
------------------------------------------------------------
------------------------------------------------------------
------------------------------------------------------------
------------------------------------------------------------
------------------------------------------------------------
------------------------------------------------------------
------------------------------------------------------------
------------------------------------------------------------
------------------------------------------------------------
------------------------------------------------------------
------------------------------------------------------------
------------------------------------------------------------
------------------------------------------------------------
------------------------------------------------------------
------------------------------------------------------------
------------------------------------------------------------
------------------------------------------------------------
------------------------------------------------------------
------------------------------------------------------------
------------------------------------------------------------
------------------------------------------------------------
------------------------------------------------------------
------------------------------------------------------------
------------------------------------------------------------
------------------------------------------------------------
------------------------------------------------------------
------------------------------------------------------------
------------------------------------------------------------
------------------------------------------------------------
--------
>gnl|onekp|HQRJ_scaffold_2026031 Loropetalum_chinense
----------MTG-AIVTQASAA-----SIAGVDIFA--GKQPSV---------------
----SSANS---------------QRIAFVVDRL-DVL--L---H---SG------NKS-
YS----ME--IFH---LCLALA-----RGI---D------YVVAN---------NEVPSK
AQ--QLPLLLNQI---C--------------Q---R------------------------
----------------------KQDYV-------LQAAIMVL---------MISV-----
---------------------------K--------------------------------
----NACKL-GWFSD--------KDTE-E---LLILANE--------IG--S------SF
CSPGS-------------I-------------NTE-----------T----SNLLPTISK
IMA-----------RFYPRMK----MGQ-IL--ASLEVK---------------------
---------------------PGYGA-FLFDFHISK---N-A--S-FS-PQE-K-I----
-R--LFVAQANNIETSS-------------CIT------SPPQ-V---------------
-------------N------FLLNGRGV--EKRT-NV-----------Y-VDA--GPQLP
TNVTSMLK-YG-TNL------------------------------LQA---VG--QFN--
--------------------------------------------------------G---
----------------------------------HY------IIAIAF-----MS-V-S-
---S----S-PD--T---PL-LQDY--------------V--------------------
QPV-------V-AA----LD-S--------------------------------------
------------------------------------------------------------
-------------------------------------------------D----------
--------------------------------------SE-IIEG---------PSR---
---ISLNCP-I------SYSRIKT----P-V-----KGHSCKH-----------------
---------LQCFDFDNFLEI-----NSR------------RPSWRCP--H-CNQSVCYP
DIRIDQ-------------------NMV-----K--------------VLRE-VGE----
--NVADVIISAD-GSWKAVL---E---S----N----------------D-------D--
-------------V-DQP------HD-KT---LDFQK---E----G-SE-------Q-RE
S------------T----SF--PNALT----------------NVL---------DL---
-----T--E------G-D----------D--------EMD--------------------
---V-V-G---------------------------TE-E-------------A-------
E--------------------ER-K--------P---CKATL-----------Q-RLS-V
PTNL-TM---P-SEL----N-NT-C--EV------NQN-TA--------------S-PV-
--ED-----DF--------WSGIFFS-----------------TYS------------S-
--VISS-------A-------RSDA-QIV-GGI---------------------------
-------------S-E-PSP---S--------------SNML--------S---------
PV----L-----TDA-VT------P-A---------LNRE-------------PEE----
------L-H-VTN-LTTS----LQPS----------------------------------
-------------QFS--------AT-N-N----F--QL-QQ-------PQFG-------
--------------------------NS-I--------I---NNEY---GR-L-P--S--
I-P----RH----V-S------------RT-----------------PIA----------
------IQ-----AL----P-A------QS-L-----TP-------GS-QQ--RPRT---
---------------S---------LN--SLI-P--------------------------
NG--------------------------------------------SSV-----------
---------------------------ASLA-----------SP--MAPTA----VGFNT
VGSDM----------EQ---------------------Q--QWI------------SRSL
LN-PLQ----LT------DMA-SS------SLQH-HPV---AQN-WDHQD------HLFI
P---------------GQ---------------------SV-Q-----Q-VVGLPS----
---------L---------SQQ----------PGA------Y-RL------SSG------
--------LP---TERQNSH---------SQ-----------H-------SVNL-R----
----M--PHN------------------------VGQS-----PSLI-----RP----SA
HI--------------------P-----------R-TPI------QQVG-------AQVG
AGHT-----------------------GGTG-NS------QHAR-----LV------I-A
A----QRAA---------------------QM--A-R-------------Q-S-------
-QSVP-----VQVQT--------PRS-----G-P-SL----S------VNAD-G---FRA
---SV----G--------E--QR------G-----N-----VG-----GG------M-VQ
---SV------------------------------P---------RADGL----V---DL
-S------------SEQDW-R-------PT-G-RMR------GSL--SGRAYS-------
------AALN-QFM-IQ-----------P----T------Q---------PA----Q---
---A------AR------------------PP--------N-HTSPPS------------
-GV-PP------QLQ------------------------VLLANS---------------
---------RN-AH---AQ-INN------YS-MT-E-------SASMT-GASGVPPEQSS
G-------
>gnl|onekp|SVVG_scaffold_2008818 Fagus_sylvatica
-------------------------------------------SA---------------
----SFVNS---------------FRVSAVADRL-ATH--V---Q---PG------FPT-
DPRSAAVE--FFN---LCLSLA-----RGI---D------YAVAN---------NEVPPK
AQ--DLPLLLKQV---C--------------Q---R------------------------
----------------------KNDLL-------LQASIMVL---------MISV-----
---------------------------K--------------------------------
----NACKI-GWFSE--------KETE-E---LFALANE--------IG--S------CF
CSPGD-------------S-------------NTG-----------A----SGSLCSVSK
IME-----------RFYPRMK----IGQ-IL--ASLEVK---------------------
---------------------PGYGA-YVIDFHISK---N-T--A-HS-PQE-K-I----
-W--LFVAQTDNIETSA-------------CII------NPPQ-V---------------
-------------N------FLLNGKGV--DRRT-NV-----------H-VDA--GPQLP
SNVTHMLK-YG-TNL------------------------------LQA---VG--QFN--
--------------------------------------------------------G---
----------------------------------HY------VMVVAF-----MS-V-M-
---S----S-PD--T---PV-LHAY--------------V--------------------
QPA-------V-AA----VD-S--------------------------------------
------------------------------------------------------------
-------------------------------------------------D----------
--------------------------------------SD-IIEG---------PSR---
---ISLNCP-I------SYTRIRT----P-V-----KGRLCKH-----------------
---------LQCFDFGNFVDI-----NSR------------RPSWRCP--H-CNQCVCYL
DIRLDQ-------------------NMV-----K--------------VLRE-VGE----
--TVAEVIISAD-GSWKAVL---E---S----D----------------D-------H--
-------------V-DQG------RD-NT---LKWQK---E----K-SE-------Q-QE
S------------T----SV--SNSLP----------------NVL---------DL---
-----T--D------D-N----------D--------EME--------------------
---V-V-G---------------------------TS-E-------------T-------
E--------------------DR-K--------P---LLASF---------------P-V
TSNL-TL---P-PVS----N-TT-N--GV------NQN-VP--------------A-QI-
--ED-----EF--------WSEVLG-------------------YD------------S-
--INST-------A-------RSNA-QRV-GGI---------------------------
-------------S-E-PIP---A--------------NLMQ--------S---------
PV----L-----TDA-VS------T-A---------LNQE-------------AEG----
------RGG-NSN-FTTS----LIQ-----------------------------------
-------------TQS--------SP-Y-N----F--QL-QQ-------LQYA-------
--------------------------TS-M--------S---NNEY---GR-S-P--S--
I-P----RH----V-S------------RT-----------------PIA----------
------VQ-----AL----P-A------QS-Q-----AP-------NL-LE--IRSS---
---------------L----------N--SLT-P--------------------------
NG--------------------------------------------SLN-----------
---------------------------SSQV-----------AL-NMAPTA----DAFNT
ICSDM----------ER---------------------Q--QHF-------------RAH
MN-PLQ----VS------DIP-SS------SLLR-PSV---TQN-WDHQD------RSHI
S---------------SQ---------------------SV-Q-----P-GLGRTA----
---------L---------CRLQ--------MQSA------Y-RA------SSG------
--------LL---TDFENPH---------LQ-----------Q-------AFNP-R----
----M--PQP------------------------VGQS-----SSNI-----QP----SP
HLSRNLSQ------------QSPHL--------SR-NHI------QQGG-------GQVG
INHR-----------------------AGTS-GS------QQAK-----YV------V-G
Q----RVAV---------------------QM--G-R-------------Q-A-------
-PSVP-----VLNQT--------SRT-----G-H-SL----P------LSAD-G---LRA
---ST----G--------E--QR------G-----N-----M------GG------M-SQ
---AV------------------------------P---------RPDGL----L---DS
-S------------SEQNW-Q-------PT-G-RMR------GSL--SGRAYN-------
------DALN-QFM-IR-----------P----T------Q---------TP----Q---
---T------AR---------P--------PP--------N-PTPPAS------------
-SV-SP------QLH------------------------ALLANS---------------
---------RN-AR---SP-QTP------YP-MT-S-------PGGPS-GSPRILPEHFA
DIH-----
>gnl|onekp|TXMP_scaffold_2043820 Linum_strictum
------------------------------------------------------------
-------NS---------------FRVIAVVDRL-ALH--L---Q---PG------REG-
NS----SE--FFG---LCLSLA-----RGI---D------YAVAN---------NELPSK
VQ--DLPLLLKQV---C--------------R---R------------------------
----------------------RNDPL-------LEAAIMVL---------MISV-----
---------------------------K--------------------------------
----NACKV-GWFSD--------RETQ-E---LMSLSSE--------IG--N------SF
RSVGD-------------A-------------PDA-----------T----GSSHSVVST
VFS-----------RYYPKMK----MGE-IL--VSLEVK---------------------
---------------------PGFGA-YVQDFHISK---K-S--K-HS-PHE-K-I----
-R--LFVAQTDALDTSA-------------CII------SPQQ-V---------------
-------------N------FLLNGKGV--DKRT-NI-----------Q-HDT--GPQLP
TNVTGMLK-YG-TNL------------------------------LQA---VG--TFN--
--------------------------------------------------------G---
----------------------------------NY------VIIVAF-----MS-T-V-
---Q----L-PD--Q---PV-LLDY--------------V--------------------
QSS-------S-TL----SD-P--------------------------------------
------------------------------------------------------------
-------------------------------------------------D----------
--------------------------------------SD-IIEG---------PSR---
---ISLNCP-I------SFSRIKT----P-I-----KGSLCKH-----------------
---------LQCFDFGNYVEI-----NSK------------RPSWRCP--H-CNQNVSYC
DIRVDQ-------------------NIF-----K--------------VLKE-VGE----
--NITHVNISAD-GSWKAVM---E---I----D----------------D-------N--
------------------------EA-QA-PPK--QR---E----T-SE-------Q-PE
S------------S---NAD--SPATP----------------MIL---------DL---
-----T--E------G-D----------D--------LMD--------------------
--EL-L-S---------------------------NC-V-------------T-------
E--------------------ER-K--------P---SQASF---------PSQ------
-----IL---P----------------HLD-----DHS--A--------------S-QM-
--GD---------------WAQAFFP----------------------------------
------------------------------------------------------------
-----------------------A--------------TTMT--------S---------
PV----I-----TDA-TS------P-A---------L-----------------------
------------------------------------------------------------
-----------------------------N----M--DS-S--------SQFA-------
-----------------------------P--------L---ANEYTTGMR------QVG
V-P----------A-S------------RV-----------------PTA----------
------IQ-----AL----P-A------PS-M---------------H-HQ--RLRM---
---------------NN-------SIN--NVN-S--------------------------
SGG------------------------------------------LSSV-----------
---------------------------SSST-----------LQ-S--PTA----HGFPP
DPY--------------------------------------QRF------------S---
---LPR----VSAP--------TS------PMLH-QTQ---VQN-MAHQL------R---
Y---------------GR---------------------SP-H-----Q-AAGLTS----
----GL-------------------------PPGGQ-------RV------PSS------
------------------------------------------S-------TLPL-R----
----V--PSS------------------------ASH------PTTA-----RT----PS
------------------------------P-LSR-AST------FQA--------AQAG
-SAA----------------------------LR------PQVSP----VL------M-G
T---QQQAAAA----------------AAAHMMPT-R-------------Q-P-------
-PVIP-----VQMQS--------SRAPHM------AL----P------------------
------------------Q-TA----------------------------------S---
---PT------------------------------T-----------PST----A---DP
-S------------AEQSW-Q-------PT-G-RMR------GSL--QGRNMA-------
------ELRN---L-IQ-----------T----A------Q---------------Q---
--TT------PG-------GTP--------ST--------S-SLSPATI-----------
----AP------HL----------------------------------------------
------------------------------------------------------------
--------
>gnl|onekp|TJLC_scaffold_2013023 Nothofagus_obliqua
----------MAGTTLIPSPGVG-----SLAGINVGV--GGPLSA---------------
----SFMNK---------------FRINTVVNKL-ATH--V---Q---PG------SSS-
DA----ME--FFN---LCLSLA-----RGI---D------YAVAN---------NEVPTK
AQ--DLPLLLKQV---C--------------Q---R------------------------
----------------------KNDLL-------LQSAIMVL---------MISV-----
---------------------------K--------------------------------
----NACKI-GWFSE--------KETE-E---LFTLAHE--------IG--S------SF
CSPGD-------------I-------------SAG-----------P----SHSLSTIKN
ITE-----------RFYPRMK----MGQ-IL--ASLEVK---------------------
---------------------PGYGA-YVIDFHISK---N-T--A-HS-PEE-K-I----
-W--LFVAQTDNIDTSA-------------CII------NPPQ-V---------------
-------------N------FLLNGRAV--DRRT-NV-----------Q-MDT--GPQIP
TNVTAILK-YG-TNL------------------------------LQA---VG--QFN--
--------------------------------------------------------G---
----------------------------------HH------IIVVAF-----MS-V-T-
---S----S-PN--T---SV-LLDY--------------V--------------------
QPS-------V-SA----VD-S--------------------------------------
------------------------------------------------------------
-------------------------------------------------D----------
--------------------------------------SD-IIEG---------PSR---
---ISLNCP-I------SYTRIKI----P-V-----KGRSCKH-----------------
---------LQCFDFSNFVDI-----NSR------------RPSWRCP--H-CNQNVCYL
EIRVDQ-------------------NMF-----K--------------VLRE-VGE----
--NVSEVIISAD-GSWKAVM---E---S----D----------------D-------H--
-------------L-DQA------QD-KT---LNSQK---E----R-TG-------Q-LE
S------------T----SI--SNSLP----------------TVL---------DL---
-----T--E------D-N----------D--------EME--------------------
---V-V-S---------------------------SI-E-------------I-------
E--------------------DR-K--------P---LQVNL---------------P-V
ATNLTTL---P-PEL----N-NT-N--GF------NQN-VA--------------A-RV-
--ED-----DF--------WSGLYFA------------------YG------------P-
--MTSS-------A-------RSNA-QTV-G-----------------------------
-------------S-E-PIH---A--------------NSLQ--------S---------
PV----L-----TDA-IS------P-A---------PNRV-------------AES----
------H-V-NTN-CTTS----VMQ-----------------------------------
-------------QCS--------TP-N-N----F--QL-QQ-------SQYV-------
--------------------------NS-F--------V---NNEY---GR-V-P--S--
I-P----RH----V-S------------RT-----------------PIA----------
------VQ-----AL----P-A------QS-Q-----AP-------NA-QQ--RPRS---
---------------S---------MN--SLT-P--------------------------
NG--------------------------------------------SSI-----------
---------------------------S-QV-----------AL-SMPPSA----DA-HT
IYSDK----------ER---------------------Q--QHF-------------RAH
LN-SLQ----VP------DIP-SS------SLQH-SPA---TQN-RDHQA------RSFI
P---------------GQ---------------------SV-Q-----Q--VGHPA----
---------R---------SQL----------PSA------Y-RA------PPG------
---------L---SEFQNSH---------LQ-----------Q-------TFNP-R----
----M--SRP------------------------IGQS-----PSMI-----RP----SS
HL--------------------P-----------R-TQI------HKGG-------PPVG
IGNA-----------------------AGSS-SY------QHPG-----YV------A-A
Q----RPGP----------------------M--I-R-------------T-P-------
-PSVP-----VFNQT--------SRT-----G-H-SL----P------VNAE-G---FRA
---SA----G--------E--LR------G-----N-----L------GG------M-SP
---AG------------------------------P---------SAEGL----V---DP
-T------------TEQDW-R-------PT-G-RMR------GSL--SGRAYS-------
------AALS-QFM-IQ-----------P----T------Q---------TA----Q---
---T------PRP-------PP--------PP--------N-LT-PAP------------
-SV-PP------QLQ------------------------VLIANS---------------
---------RN-GH---GP-PTK------YS-MI-D-------PPGMS-GDTGILPEHPI
--------
>gnl|onekp|VXOD_scaffold_2011384 Linum_tenuifolium
------------------------------------------LSA---------------
----SLVNS---------------FRVIAVVDRL-ALH--L---Q---PG------RES-
NS----SE--FFG---LCLSLA-----RGI---D------YAVAN---------NEFPSK
VQ--DLPLLLKQV---C--------------R---R------------------------
----------------------RNDPL-------LEAAIMVL---------MISV-----
---------------------------K--------------------------------
----NACKV-GWFSD--------QETQ-E---LISLSSE--------IG--N------SF
RSFGG-------------T-------------PAA-----------T----GSSHSVVST
VFS-----------RYYPKMK----MGE-IL--VSLEVK---------------------
---------------------PGFGA-HVQDFHISK---K-S--K-HS-PHE-K-I----
-R--LFVAQTDAMDTSA-------------CII------SPQQ-V---------------
-------------N------FLLNGKGV--DKRT-NV-----------H-LDT--GPQLP
TNVTGMLK-YG-TNL------------------------------LQA---VG--TFN--
--------------------------------------------------------G---
----------------------------------NY------VIIVAF-----MT-T-V-
---Q----L-PD--P---PV-LVDY--------------V--------------------
QSS-------S-TL----SD-P--------------------------------------
------------------------------------------------------------
-------------------------------------------------D----------
--------------------------------------SD-IIEG---------PSR---
---ISLNCP-I------SFSRIKT----P-I-----KGSLCKH-----------------
---------LQCFDFGNYVEI-----NSK------------RPSWRCP--H-CNQNVSYA
DIRVDQ-------------------NIF-----K--------------VLKE-VGE----
--NITHVNISAD-GSWKAVM---E---T----D----------------D-------N--
------------------------EA-QA-PPR--QR---E----T-PE-------Q-PE
S------------S---NAE--SPATP----------------MIL---------DL---
-----T--E------G-D----------D--------LMD--------------------
--EL-L-S---------------------------NC-V-------------T-------
E--------------------ER-K--------P---SQASF---------ASQ------
-----TL---P----------------HLD-----SHS--V--------------S-QM-
--RD---------------WAQAFFP----------------------------------
------------------------------------------------------------
-----------------------A--------------TAMT--------S---------
PV----I-----TDA-TS------P-A---------L-----------------------
------------------------------------------------------------
-----------------------------N----M--GS-S--------PQFA-------
-----------------------------P--------L---ANDYTTGMR------QVG
V-P----------A-S------------RV-----------------PTA----------
------IQ-----AL----P-A------TF-M---------------H-HQ--QPRM---
---------------NN-------TIN--NVN-S--------------------------
SGG------------------------------------------LSPV-----------
---------------------------SSST-----------VQ-S--PTA----IGYPP
DRF--------------------------------------QRF------------S---
---MPR----VSGP--------TS------PMHH-QTQ---AQN-MAHQL------R---
Y---------------GR---------------------SP-H-----L-AAGSTS----
----GL-------------------------LPGGQ-------RV------SSS------
------------------------------------------S-------TPPL-R----
----M--SSP------------------------ASH------PSTA-----RT----PS
------------------------------P-LAR-AST------FQA--------AQAS
-STV----------------------------PR------PQVGS----VL------L-A
N---QQQ-AAA----------------AAAHMMPT-R-------------Q-P-------
-PVVP-----VQMQS--------SR---V------AF----P------------------
------------------Q-TA----------------------------------S---
---PT------------------------------T-----------PST----A---DP
--------------AEQSW-Q-------PT-G-RMR------GSL--QGRDLA-------
------ELRS---L-IQ-----------T----T------Q---------------Q---
--TP------AG-------GSP--------ST--------S-MLSTATI-----------
----AP------HL----------------------------------------------
------------------------------------------------------------
--------
>gnl|onekp|AEPI_scaffold_2054072 Linum_leonii
----------------PPPQVPG---------LTVAD--ESPLSA---------------
----SLVNS---------------FRVIAVVDRL-ALH--L---Q---PG------RET-
NS----SE--FFG---LCLSLA-----RGL---D------YAVAN---------NELPSK
VQ--DLPLLLKQV---C--------------Q---R------------------------
----------------------KNEPL-------LEAAIMVL---------MISV-----
---------------------------K--------------------------------
----NVCRV-GWFSD--------QETQ-E---LFSLAGQ--------IG--N------SF
RSSGD-------------I-------------TDA-----------A----GGSQSVVAT
IFS-----------RYYPQMK----MGD-IL--TSLEVK---------------------
---------------------PGFGA-YVLDFHISK---K-S--N-HS-PLE-K-V----
-R--LFVAQTDDIDTAA-------------CII------SPQQ-V---------------
-------------N------FLFNGKGV--DKRT-NI-----------L-MDT--GPQLP
TNVTGMLK-YG-TNL------------------------------LQA---VG--TFN--
--------------------------------------------------------G---
----------------------------------NY------VIIVAF-----MS-T-V-
---P----L-PD--S---PE-LRDY--------------V--------------------
ALD-------S-TL----SE-Q--------------------------------------
------------------------------------------------------------
-------------------------------------------------D----------
--------------------------------------FD-IIEG---------PSR---
---ISLNCP-I------SFSRIKI----P-V-----KGNLCKH-----------------
---------LQCFDFGNYVEI-----NSK------------RPSWRCP--H-CNQNVSYA
DICVDQ-------------------NIV-----K--------------VLKE-VGE----
--NVTHVNISAD-GSWKAVM---D---A----D----------------D-------N--
------------------------ER-EA-PVKHCQR---E----I-PD-------Q-PD
Y------------N-----------------------------MIL---------DL---
-----T--E------G-D----------D--------LMD--------------------
--EL-L-S---------------------------SC-A-------------T-------
E--------------------ER-K--------P---SQTTF---------PGQ------
-----TV---P----------------HLD-----DEN-PA--------------S-LM-
--GD---------------LAHLFFSS-G-----------------------------S-
--AAAS-------GF------ILGV-QNP-NAV---------------------------
-------------S-D-PSA---A--------------STMP--------S---------
PV----I-----TDA-VS------P-S---------L-----------------------
------------------------------------------------------------
---------------------------HHN----L--DT-SAA----AHSQFD-------
-----------------------------P--------L---GNDYMS-TR------HVG
V-P----------A-N------------RV-----------------PTA----------
------IQ-----AL----P-A------QA-S-----TP-------GH-YQ--RSRM---
---------------N---------IN--NVN-S--------------------------
N--------------------------------------------VLSV-----------
---------------------------GSNA-----------AP-PVVPTA----NGSST
GSYR-------------------------------------QQF------------PRSH
PY-YPR----PSSV--------AT------SMAR-QTL---AQG-MHHQV------RPPV
S---------------GL---------------------SP-R-----P-SSIQTA----
---------------------------------GGP-------ST------HRT------
------------------------------------------S-------PMPL-R----
----M--PSP------------------------AVH-------SSA-----RS----SS
------------------------------P-LSR-AST------FQG--------AQAS
VGTF----------------------------PC------SEARP----V---------A
S---TQQ---------------------AAYM--S-R-------------Q-P-------
-TGVP-----VQLQS--------SRPPHV------SN----P------------------
------------------D-ISR---------------------------------T---
---PA------------------------------V-----------TSA----A---DV
-P------------TDSNW-R-------PV-G-RMR------GSL--QGKNLS-------
------ELRN--LL-LQ-----------P----S------Q---------------Q---
--TS------PR-------GVT--------SN--------S-PLSEATV-----------
----AP------HL----------------------------------------------
------------------------------------------------------------
--------
>gnl|onekp|BHYC_scaffold_2004138 Linum_lewisii
----------------PPPQVPG---------LTVAD--ESPLSA---------------
----SLVNS---------------FRVIAVVDRL-ALH--L---Q---PG------RET-
NS----SE--FFG---LCLSLA-----RGL---D------YAVAN---------NELPSK
VQ--DLPLLLKQV---C--------------Q---R------------------------
----------------------KNEPL-------LEAAIMVL---------MISV-----
---------------------------K--------------------------------
----NVCRV-GWFSD--------QETQ-E---LFSLAGQ--------IG--N------SF
RSSGD-------------I-------------TDA-----------A----GGSQSVVAT
IFS-----------RYYPQMK----MGD-IL--TSLEVK---------------------
---------------------PGFGA-YVLDFHISK---K-S--N-HS-PLE-K-V----
-R--LFVAQTDDIDTAA-------------CIT------SPQQ-V---------------
-------------N------FLFNGRGV--DKRT-NI-----------Q-MDT--GPQLP
TNVTGMLK-YG-TNL------------------------------LQA---VG--TFN--
--------------------------------------------------------G---
----------------------------------NY------VIIVAF-----MS-T-V-
---P----L-PD--S---PE-LRDY--------------V--------------------
ALD-------S-TL----SE-Q--------------------------------------
------------------------------------------------------------
-------------------------------------------------D----------
--------------------------------------FD-IIEG---------PSR---
---ISLNCP-I------SFSRIKI----P-V-----KGNLCKH-----------------
---------LQCFDFGNYVEI-----NSK------------RPSWRCP--H-CNQNVSYA
DICVDQ-------------------NIV-----K--------------VLKE-VGE----
--NVTHVNISAD-GSWKAVM---D---A----D----------------D-------N--
------------------------EH-EA-PVKHCQR---E----I-PD-------Q-PD
Y------------N-----------------------------MIL---------DL---
-----T--E------G-D----------D--------LMD--------------------
--EL-L-S---------------------------SC-A-------------T-------
E--------------------ER-K--------P---SQTTF---------PGQ------
-----TV---P----------------HLD-----DEN-PA--------------S-LM-
--GD---------------LAHLFFSS-G-----------------------------S-
--AAAS-------GF------ILGV-QNP-NAV---------------------------
-------------S-D-PSA---A--------------STMP--------S---------
PV----I-----TDA-VS------P-S---------L-----------------------
------------------------------------------------------------
---------------------------HRN----L--DT-SAA----AHSQFD-------
-----------------------------P--------L---GNDYMS-TR------HVG
V-P----------A-S------------RV-----------------PTA----------
------IQ-----AL----P-A------QA-S-----TP-------GH-YQ--RSRM---
---------------N---------IS--NVN-S--------------------------
N--------------------------------------------VLSV-----------
---------------------------GSNA-----------AP-PVVPTA----NGSST
GSYR-------------------------------------QQF------------PRSH
PY-YPR----PSSV--------AT------SMAR-QTL---AQG-MHHQV------RPPV
S---------------GL---------------------SP-R-----P-SSIQTA----
---------------------------------GGP-------ST------HRT------
------------------------------------------S-------PMPL-R----
----M--PSP------------------------AVH-------SSA-----RS----SS
------------------------------P-LSR-AST------FQG--------AQAS
VGTF----------------------------PC------SEARP----V---------A
S---TQQ---------------------AAYM--S-R-------------Q-P-------
-TGVP-----VQLQS--------SRPPHV------SN----P------------------
------------------D-ISR---------------------------------T---
---PA------------------------------V-----------TSA----A---DV
-P------------TDSNW-R-------PV-G-RMR------GSL--QGKNLS-------
------ELRN--LL-LQ-----------P----S------Q---------------Q---
--TS------PR-------GVT--------SN--------S-PLSEATV-----------
----AP------HL----------------------------------------------
------------------------------------------------------------
--------
>gnl|onekp|KCPT_scaffold_2005883 Linum_macraei
------------------------------------------LSA---------------
----SLVNS---------------FRVIAVVDRL-ALH--L---Q---PG------RES-
NS----SE--FFG---LCLSLA-----RGI---D------YAVAN---------NEFPSK
VQ--DLPLLLKQV---C--------------R---R------------------------
----------------------KNDPL-------LEAAIMVL---------MISV-----
---------------------------K--------------------------------
----NACKV-GWFSD--------QETQ-E---LFSLSSE--------IG--N------SF
RSTED-------------K-------------PDA-----------A----GSSHSVVST
VFS-----------RYYPKMK----MGE-VL--VSLEVK---------------------
---------------------PGFGA-YIQDFHISK---K-S--N-HS-QHE-K-I----
-R--LFVAQTDGMDTSA-------------CII------SPQQ-V---------------
-------------N------FLLNGRGV--DKRT-NV-----------Q-LDT--GPQLP
TNVTGLLK-YG-TNL------------------------------LQA---VG--TFH--
--------------------------------------------------------G---
----------------------------------HY------VIIIAF-----MS-T-V-
---Q----L-PD--S---PV-LLDY--------------V--------------------
QSS-------S-TL----SD-P--------------------------------------
------------------------------------------------------------
-------------------------------------------------D----------
--------------------------------------SD-IIEG---------PSR---
---ISLNCP-I------SFSRIKT----P-I-----KGILCKH-----------------
---------LQCFDFSNYIEI-----NSK------------RPSWRCP--H-CNQNVSYA
DIRVDQ-------------------NIF-----K--------------VLKE-VGE----
--SITHVNISAD-GSWKAVM---E---I----D----------------D-------N--
------------------------EA-QA-PSK--KR---E----T-PE-------Q-PE
S------------S---NAE--PPATP----------------MVL---------DL---
-----T--E------G-D----------D--------LMD--------------------
--EL-L-S---------------------------NC-D-------------T-------
E--------------------ER-K--------P---SQASF---------LSQ------
------------------------------------------------------------
------------------------------------------------------------
------------------------------------------------------------
------------------------------------------------------------
------------------------------------------------------------
------------------------------------------------------------
------------------------------------------------------------
------------------------------------------------------------
------------------------------------------------------------
------------------------------------------------------------
------------------------------------------------------------
------------------------------------------------------------
------------------------------------------------------------
------------------------------------------------------------
------------------------------------------------------------
------------------------------------------------------------
------------------------------------------------------------
------------------------------------------------------------
------------------------------------------------------------
------------------------------------------------------------
------------------------------------------------------------
------------------------------------------------------------
------------------------------------------------------------
------------------------------------------------------------
------------------------------------------------------------
------------------------------------------------------------
------------------------------------------------------------
------------------------------------------------------------
------------------------------------------------------------
------------------------------------------------------------
--------
>gnl|onekp|UZWG_scaffold_2015042 Castanea_pumila
-------------------------------------------SA---------------
----SFVNS---------------FRVAAVAERL-ATH--V---Q---PD------FVS-
DD----VE--FFN---LCLSLA-----RGI---D------YAVAN---------NEVPPK
AQ--DLPLLLKQV---C--------------Q---R------------------------
----------------------KNSLL-------LQAPIMVL---------MISV-----
---------------------------K--------------------------------
----NACKI-GWFSK--------KETE-E---LFALANE--------LG--S------SF
CSPGD-------------I-------------NTG-----------D----SGSLSSVSK
IME-----------RFYPRMK----MGQ-TL--ASLEVQ---------------------
---------------------PGYGA-YVIDFHISK---N-T--A-HS-PQE-K-I----
-W--LFVAQTDSIETSA-------------CVI------SPPQ-V---------------
-------------N------FLLNGKGV--DRRT-NV-----------H-VDA--GPQLP
TNVTHMLK-YG-TNL------------------------------LQA---VG--QFN--
--------------------------------------------------------G---
----------------------------------RY------VIFVAF-----MS-V-M-
---S----S-PD--T---PV-LPDY--------------V--------------------
QPA-------V-AT----VD-S--------------------------------------
------------------------------------------------------------
-------------------------------------------------D----------
--------------------------------------SD-IIEG---------PSR---
---ISLNCP-I------SYARIGT----P-V-----KGHSCKH-----------------
---------LQCFDFGNFVDI-----NSR------------RPSWRCP--H-CNQYVCYL
DIRLDQ-------------------NMA-----K--------------VLRE-VGE----
--NVSEVIISAD-GSWKAVL---E---S----D----------------D-------H--
-------------V-HPA------RE-KT---LKCQN---E----K-TE-------Q-QE
S------------T----SV--S--------------------NVL---------DL---
-----T--E------D-N----------D--------EME--------------------
---V-V-S---------------------------AG-E-------------T-------
E--------------------DR-K--------P---ILASL---------------P-V
TSNL-TL---L-PDS----N-TA-N--GV------HQN-SS--------------A-QL-
--EE-----YLNSVTTSSAWSSVL------------------------------------
---NST-------LTD---AVSPAA-HSV-NEY---------------------------
-------------G-R-LLP---R--------------H---------------------
------V-----TDA-VS------P-A---------LNLE-------------PEG----
------H-G-NTN-FTTS----LIQ-----------------------------------
-------------SQS--------SP-N-N----F--QL-QQ-------SQYA-------
--------------------------HS-V-------------NEY---GR------L--
L-P----RH----V-N------------RT-----------------PIA----------
------VQ-----AL----P-A------QS-Q-----TP-------NP-QE--RPRS---
-----------------------------SLT-P--------------------------
NG--------------------------------------------SLI-----------
---------------------------SPQV-----------AL-PMAPTA----DAFNS
ICSDM----------ER---------------------Q--QHF-------------RAH
MN-PLQ----VS------DIP-SS------LLQR-PSV---IQS-RDHQDRSHASSRSHV
S---------------SP---------------------SV-P-----P-GLGHTA----
---------P---------SRL----------QSH------Y-KS------TSG------
--------LL---TEFQNSH---------LQ-----------Q-------AFNS-R----
----M--PQS------------------------VGQS-----SSPI-----PP----SS
H---------------------P----------LR-TQV------QQGG-------GQVG
ISHR-----------------------AGTT-GS------QPAR-----YL------V-N
Q---NRYHP---------------------QN--S-R-------------Q-A-------
-PSVP-----VLNQT--------SRT-----G-Q-SL----P------VSAD-G---LRA
---ST----G--------E--QR------G-----N-----M------GG------M-SQ
---AV------------------------------P---------RADGL----L---DS
-T------------SEQNW-R-------PS-G-RMR------GSL--SGRAYS-------
------EALS-QFM-IQ-----------P----T------Q---------TA----Q---
---T------AR---------P--------PP--------N-LTPPAS------------
-SV-LP------QLQ------------------------ALIANN---------------
---------RN-SR---SP-QTS------N------------------------------
--------
>gnl|onekp|VVPY_scaffold_2004224 Croton_tiglium
-----------MGTAV---PPVS-----ASAGLTVGP--GQKMSA---------------
----SFANS---------------FRVAAVAERL-GIH--V---Q---SG------SIS-
NA----TE--FFG---LCLSLA-----RGI---D------YAVAN---------NEVPTK
AK--DLPSLLKQV---C--------------Q---R------------------------
----------------------KNDLF-------LQAAIMVL---------MISV-----
---------------------------K--------------------------------
----NACNN-GWFSD--------NDSR-E---LFTLANE--------IG--N------NF
CSPGD-------------I-------------STV-----------P----SNSHSIITT
IMS-----------RFYPLMK----MGQ-IL--AFIEAK---------------------
---------------------PGYEA-YMIDFHISK---N-T--L-HS-PQE-K-I----
-R--LFVAQRDNTETSA-------------CII------SPQH-V---------------
-------------N------FLLNGKGV--ERRT-NV-----------S-MGT--GPQIP
TIVTAMLK-YG-TNL------------------------------LQA---VG--QFN--
--------------------------------------------------------G---
----------------------------------HY------IIAVAF-----MS-V-A-
---P----L-PD--A---SV-LPDY--------------V--------------------
PSN-------V-AA----AD-P--------------------------------------
------------------------------------------------------------
-------------------------------------------------D----------
--------------------------------------SD-IIEG---------PSR---
---VSLNCP-I------SYTRIKT----P-I-----KGHSCKH-----------------
---------LQCFDFSNFVDI-----NSR------------RPSWRCP--H-CNQHVCYS
DIRVDQ-------------------NMA-----K--------------VLKE-VGD----
--NVVDVIISAD-GSWKAVL---E---S----D----------------D-------D--
-------------T-DKT------CK-DT---VNCLN---E----T-SE-------Q-QE
P------------A----NS--SIALP----------------IVL---------DL---
-----S--E------D-D----------D--------RMD--------------------
---V-L-S---------------------------TS-D-------------V-------
E--------------------DR-K--------P---FQATF-----------Q-SQP-V
ATNL-TM---P-SPL----N-NA-N--AI------DQN-VT--------------R-QA-
--VD--------------------------------------------------------
--GLWS-------G-------VY-----F-NQG---------------------------
-------------P-E-LAP---A--------------NISG--------S---------
SA----M-----SPA-LN------Q-N---------I-----------------GG----
------H-A-NNS-L-TS----LMQ-----------------------------------
-------------NQI---------S-A-S----V--NL-QQ-------AQLV-------
--------------------------NA-A--------V---NNEY---VR-L-A--N--
I-P----RH----V-N------------RT-----------------PIA----------
------VQ-----AL----P-V------PS-Q-----TS-------VQ-QQ--RSRT---
---------------N---------LN--SEN-P--------------------------
NG--------------------------------------------SPL-----------
---------------------------TSQA-----------AL----PPA----NGFNM
ASNHV----------DR---------------------Q--QQF------------LRSH
PN-PHQQ--LRQ------DRP-------------------------------------FI
S---------------GQ---------------------SV-Q-----Q-VAGIPT----
---------T---------SQL----------TGA------F-RA------SSG------
--------LR---NEPQNLN---------QQ-----------Q-------AL---R----
----M--PQA------------------------RSQF-----PGVG-----RS------
----------------------PGVG---VN-IQR-AQT------QQGA-------AQVG
VGNT-----------------------AGFP-SS------QQTR-----FT------A-A
A----SRQV---------------------QM--T-R-------------Q-P-------
-PSVP-----VPLQA--------SR--------G-NL----Y------SNTD-A---TRA
---PA----V--------V--QR------G-----N-----V------GA------A-AQ
---VN------------------------------S---------GTDGA----V---DL
-S------------SEQNW-R-------PT-G-RMR------GSL--SGQAA--------
------AAYR-DLI-IQ-----------P----T------Q---------PT----Q---
---P------PR---------P--------PV-----------TSPSP------------
-SV-PP------HLQ------------------------AFLAKS---------------
---------RN-------------------------------------------------
--------
>gnl|onekp|NHUA_scaffold_2004577 Castanea_crenata
-------------------------------------------SA---------------
----SFVNS---------------FRVAAVAERL-ATH--V---Q---PD------FVS-
DD----VE--FFN---LCLSLA-----RGI---D------YAVAN---------NEVPPK
AQ--DLPLLLKQV---C--------------Q---R------------------------
----------------------KNSLL-------LQAPIMVL---------MISV-----
---------------------------K--------------------------------
----NACKI-GWFSK--------KETE-E---LFALANE--------LG--S------SF
CSPGD-------------I-------------NTG-----------D----SGSLSSVSK
IME-----------RFYPRMK----MGQ-TL--ASLEVQ---------------------
---------------------PGYGA-YVIDFHISK---N-T--A-HS-PQE-K-I----
-W--LFVAQTDSIETSA-------------CVI------SPPQ-V---------------
-------------N------FLLNGKGV--DRRT-NV-----------H-VDA--GPQLP
TNVTHMLK-YG-TNL------------------------------LQA---VG--QFN--
--------------------------------------------------------G---
----------------------------------RY------VIFVAF-----MS-V-M-
---S----S-PD--T---PV-LPDY--------------V--------------------
QPA-------V-AT----VD-S--------------------------------------
------------------------------------------------------------
-------------------------------------------------D----------
--------------------------------------SD-IIEG---------PSR---
---ISLNCP-I------SYARIGT----P-V-----KGHSCKH-----------------
---------LQCFDFGNFVDI-----NSR------------RPSWRCP--H-CNQYVCYL
DIRLDQ-------------------NMV-----K--------------VLRE-VGE----
--NVSEVIISAD-GSWKAVL---E---S----D----------------D-------H--
-------------V-HPA------RE-KT---LKCQN---E----K-TE-------Q-QE
S------------T----SV--S--------------------NVL---------DL---
-----T--E------D-N----------D--------EME--------------------
---V-V-S---------------------------AG-E-------------T-------
E--------------------DR-K--------P---ILASL---------------P-V
TSNL-TL---L-PDS----N-TP-N--GV------NQN-SS--------------A-QL-
--EE-----YLNSVTTSSAWSSVL------------------------------------
---NSA-------L----------------------------------------------
------------------------------------------------------------
------------TDA-VS------P-A---------LNLE-------------PEG----
------H-G-NTN-FTTS----LIQSQSSPNNFQLQQSQYAHSVNEYGDAVSPALNLEPE
GHGNTNFTTSLIPSQS--------SP-N-N----F--QL-QQ-------SQYA-------
--------------------------HS-V-------------NEY---GR------L--
L-P----RH----V-N------------RT-----------------PIA----------
------VQ-----AL----P-A------QS-Q-----TP-------NP-QE--RPRS---
-----------------------------SLT-P--------------------------
NV--------------------------------------------SLI-----------
---------------------------SPQV-----------AL-PMAPTA----DAFNS
ICSDM----------ER---------------------Q--QHF-------------RAH
MN-PLQ----VS------DIP-SS------LLQR-PSV---IQS-RDHQDRSHASSRSHV
T---------------SP---------------------SV-P-----P-GLGHTA----
---------P---------SRS----------QSH------Y-KS------TSG------
--------LL---TEFQNSH---------LQ-----------Q-------AFNS-R----
----M--PQS------------------------VGQS-----SSPI-----PP----SL
H---------------------P----------LR-TQV------QQGG-------GQVG
ISHR-----------------------AGTT-GS------QPAR-----YL------V-N
Q---NRYHP---------------------QN--S-R-------------Q-A-------
-PSVP-----VLNQT--------SRT-----G-Q-SL----P------VSAD-G---LRA
---ST----G--------E--QR------G-----N-----M------GG------M-SQ
---AV------------------------------P---------RADGL----L---DS
-T------------SEQNW-R-------PS-G-RMR------GSL--SGRAYS-------
------EALS-QFM-IQ-----------P----T------Q---------TA----Q---
---T------AR---------P--------PP--------N-LTPPAS------------
-SV-LP------QLQ------------------------ALIANN---------------
---------RN-AR---SP-QTS------N------------------------------
--------
>gnl|onekp|VNMY_scaffold_2017636 Bischofia_javanica
------------------------------------------------------------
------------------------------------------------------------
---------------------------RGI---D------YAVAN---------NEVPAR
AQ--DLPFLLKQV---C--------------H---R------------------------
----------------------RHDLL-------LQAAIMVL---------MISV-----
---------------------------K--------------------------------
----NACKI-GWFSE--------EVSH-E---LLNLADE--------IG--M------SF
CNRGD-------------I-------------STG-----------D----INSHPIIPT
VMS-----------RFYPLMK----MGQ-IL--AFLEVK---------------------
---------------------PGYGA-YVIDFHISK---N-T--K-HS-PQE-K-I----
-R--LFVAQIDDTNTSA-------------CVV------SPPQ-V---------------
-------------N------FLLNGRGV--DRRT-NV-----------F-VDT--GPQIP
TNVTAMLK-YG-TNL------------------------------LQA---IG--QFN--
--------------------------------------------------------G---
----------------------------------CY------IIVIAF-----MS-V-V-
---P----L-PD--A---PM-LLDY--------------V--------------------
HPD-------V-AA----LD-P--------------------------------------
------------------------------------------------------------
-------------------------------------------------D----------
--------------------------------------SD-IIEG---------PSR---
---ISLNCP-I------SYRRIRT----P-V-----KGHSCKH-----------------
---------LQCFDFNNYIDI-----NSR------------RPSWRCS--H-CNQHVCYT
DLRVDQ-------------------NMV-----K--------------VLRE-VGD----
--NVADVIISAD-GSWKAIL---E---S----D----------------D-------N--
-------------M-DQV------SE-KT---NNCEK---E----G-PE-------Q-QE
S------------A----PF-------------------------L---------DL---
-----T--A------E-N----------D--------VMD--------------------
---V-I-S---------------------------IS-E-------------S-------
E--------------------DR-K--------P---CESDL-----------Q-SQP-P
AISL--------------------------------------------------------
------------------------------------------------------------
------------------------------------------------------------
------------------------------------------------------------
------------------------------------------------------------
------------------------------------------------------------
------------------------------------------------------------
------------------------------------------------------------
------------------------------------------------------------
------------------------------------------------------------
------------------------------------------------------------
------------------------------------------------------------
------------------------------------------------------------
------------------------------------------------------------
------------------------------------------------------------
------------------------------------------------------------
------------------------------------------------------------
------------------------------------------------------------
------------------------------------------------------------
------------------------------------------------------------
------------------------------------------------------------
------------------------------------------------------------
------------------------------------------------------------
------------------------------------------------G-----------
------------------------------------------------------------
------------------------------------------------------------
----------------M-----------P----T------Q-------------------
------------------------------------------------------------
------------------------------------------------------------
------------------------------------------------------------
--------
>gnl|onekp|MYZV_scaffold_2012971 Tropaeolum_peregrinum
-------------------------------------------TA---------------
----SMVNS---------------FRVAAVADKL-AAH--A---Q---TS------RQS-
DA----AE--FYS---LCLSLA-----RGV---D------YAVAN---------NEVPPK
AH--DLPLILKQI---S--------------R---R------------------------
----------------------RNDPY-------IQAGVMVL---------MISV-----
---------------------------K--------------------------------
----NACKL-GWFSD--------KDSQ-E---LVTIANE--------IG--S------TF
CSSGD-------------I-------------NLE-----------Q----NRLNSSVAT
IMA-----------RFYPLMQ----MGQ-IL--ACLKAE---------------------
---------------------PGYGA-YAVDFHISK---N-T--T-HS-PKE-K-I----
-R--LFVASTDNMETST-------------CII------SPQE-V---------------
-------------S------FLLNGRGV--EKRT-NV-----------L-MDF--GPQMP
TNVTTMLK-YG-TNL------------------------------LQA---VG--QFN--
--------------------------------------------------------G---
----------------------------------HY------IIAVAF-----MS-I-R-
---P----P-AA--A---PK-LLDY--------------V--------------------
QSG-------T-PE----PD-L--------------------------------------
------------------------------------------------------------
-------------------------------------------------D----------
--------------------------------------SE-VIEG---------PSR---
---ISLCCP-I------SRTRIRL----P-V-----KGHSCKH-----------------
---------LQCFDFSNYVDI-----NSR------------RPSWRCP--H-CNQHVCYS
DIRIDQ-------------------NTV-----K--------------VLKE-VGE----
--EVADVIISAD-GSWKAFV---E---T----D----------------D-------H--
-------------M-DSA------HD-KN---VSGQK---D----G-PD-------Q-QE
P------------T----SF--SNAVP----------------VVL---------DL---
-----T--G------D-D----------N--------GMD--------------------
---V-V-E---------------------------PI-E-------------V-------
D--------------------DR-K--------P---LVTDL-----------Q-RQS-S
GSNL-NM---P-SNL----T-SS-A--GI------NQN-VP--------------G-QL-
--ED-----DF--------WAGF-----------------------------------T-
--------------------------HIL-PLT---------------------------
-------------N-D-ITT---T--------------------------S---------
PA----M-----TDA-IS------P-A---------LNQE-------------AE-----
------VRG-NFS---------TLQN----------------------------------
-------------QFS--------TP-N-N----M--QL-QQ-------VQFM-------
--------------------------NQ-L--------V---TQDY---GR-M-P--S--
I-P----RN----V-T------------RI-----------------PVA----------
------VQ-----AL----P-APS----QT-Q-----TA-------TI-QQ--RSRS---
---------------T---------LN--TSI-P--------------------------
NG--------------------------------------------SL------------
---------------------------NSQA-----------SP-SASPSA----NGLNR
VAIDM----------ER---------------------Q--QPF------------SRSH
MN-PPH----VP------GMS-SSP----------------SQN----------------
--------------------------------------LPA----------VGVTV---A
--S------S---------GQL----------PSA------Y-NG------SSY------
--------LP-----------P-------EQ-----------S-----------------
----------------------------------RGQS-----VGMF-----RS----SS
------------------------------S-IPQ-AQA---------------------
----------------------------------------PQDR-----FM------A-A
A----HRAL---------------------QM--G-R-------------Q-S-------
-PTVP-----IQMQT--------QRA-----R-P-SY----P------MNVD-A---TRS
---SM-------------D-KQR------G-----N--------------------T-VQ
---TV------------------------------S---------RTESL----I---DL
-P------------SEQNW-Q-------PS-G-RMR------GSI--VPGAYS-------
------AALD-PLI-IR-----------P----T------Q---------SA----Q---
---A------AR---------P--------PT----------LQSQP-------------
------------------------------------------------------------
------------------------------------------------------------
--------
>gnl|onekp|XWMS_scaffold_2002025 Linum_perenne
----------------PPPQVPG---------LTVAD--ESPLSA---------------
----SLVNS---------------FRVIAVVDRL-ALH--L---Q---PG------RET-
NS----SE--FFG---LCLSLA-----RGL---D------YAVAN---------NELPSK
VQ--DLPLLLKQV---C--------------Q---R------------------------
----------------------KNEPL-------LEAAIMVL---------MISV-----
---------------------------K--------------------------------
----NVCRV-GWFSD--------QETQ-E---LFSLASQ--------IG--N------SF
RSSGD-------------I-------------TDS-----------A----GGSQSVVAT
IFS-----------RYYPQMK----MGD-IL--TSLEVK---------------------
---------------------PGFGA-YVLDFHISK---K-S--N-HS-PLE-K-V----
-R--LFVAQTDGIDTAA-------------CII------SPQQ-V---------------
-------------N------FLFNGRGV--DKRT-NI-----------Q-MDT--GPQLP
TNVTGMLK-YG-TNL------------------------------LQA---VG--TFN--
--------------------------------------------------------G---
----------------------------------NY------VIIVAF-----MS-T-V-
---P----L-PD--S---PE-LRDY--------------V--------------------
ALD-------P-TL----SE-Q--------------------------------------
------------------------------------------------------------
-------------------------------------------------D----------
--------------------------------------FD-IIEG---------PSR---
---ISLNCP-I------SFSRIKI----P-V-----KGNLCKH-----------------
---------LQCFDFGNYVEI-----NSK------------RPSWRCP--H-CNQNVSYA
DICVDQ-------------------NIV-----K--------------VLKE-VGE----
--NITHVNISAD-GSWKAVM---D---A----D----------------D-------N--
------------------------ER-EA-PVKHCQR---E----I-PD-------Q-PD
Y------------N-----------------------------MIL---------DL---
-----T--E------G-D----------D--------LMD--------------------
--EL-L-S---------------------------SC-A-------------T-------
E--------------------ER-K--------P---P--TF---------PGQ------
-----TV---P----------------HLD-----DEN-PA--------------S-LM-
--GD---------------LAHLFFSS-G-----------------------------S-
--AAAS-------GF------RLCI-QNP-NAV---------------------------
-------------S-D-PSA---A--------------STMP--------S---------
PV----I-----TDA-VS------P-S---------L-----------------------
------------------------------------------------------------
---------------------------HRN----L--DT-SAA----AHSQFD-------
-----------------------------P--------L---GNDYMS-TR------HVG
V-P----------A-S------------RV-----------------PTA----------
------IQ-----AL----P-A------QA-S-----TP-------GH-YQ--RSRM---
---------------N---------IS--NVN-S--------------------------
S--------------------------------------------VLSV-----------
---------------------------GSNA-----------AP-PVVPTA----NGSST
GSYR-------------------------------------QQF------------PRSH
PY-YPR----PSSV--------AT------SMPR-QTP---AQG-MHHQV------RPPV
S---------------GL---------------------SP-R-----P-SSIQTA----
---------------------------------GGP-------ST------HRT------
------------------------------------------S-------PMPL-R----
----M--PSP------------------------AVH-------SSA-----RS----SS
------------------------------P-LSR-AST------FQG--------AQAS
VGTF----------------------------PR------SEARP----V---------A
S---TQQ---------------------AAYM--S-R-------------H-P-------
-TGVP-----VQLQS--------SRPPHV------SN----P------------------
------------------D-ISK---------------------------------T---
---PA------------------------------V-----------TSA----A---DV
-P------------TDSNW-R-------PA-G-RMR------GSL--QGKNLS-------
------ELRN--LL-LQ-----------P----S------Q---------------Q---
--TS------PR-------GVT--------SN--------S-PLSEATV-----------
----AP------HL----------------------------------------------
------------------------------------------------------------
--------
>gnl|onekp|LFII_scaffold_2015883 Linum_perenne
----------------PPPQVPG---------LTVAD--ESPLSA---------------
----SLVNS---------------FRVIAVVDRL-ALH--L---Q---PG------RET-
NS----SE--FFG---LCLSLA-----RGL---D------YAVAN---------NELPSK
VQ--DLPLLLKQV---C--------------Q---R------------------------
----------------------KNEPL-------LEAAIMVL---------MISV-----
---------------------------K--------------------------------
----NVCRV-GWFSD--------QETQ-E---LFSLASQ--------IG--N------SF
RSSGD-------------I-------------TDA-----------A----GGSQSVVAT
IFS-----------RYYPQMK----MGD-IL--TSLEVK---------------------
---------------------PGFGA-YVLDFHISK---K-S--N-HS-PLE-K-V----
-R--LFVAQTDGIDTAA-------------CII------SPQQ-V---------------
-------------N------FLFNGRGV--DKRT-NI-----------Q-MDT--GPQLP
TNVTGMLK-YG-TNL------------------------------LQA---VG--TFN--
--------------------------------------------------------G---
----------------------------------NY------VIIVAF-----MS-T-V-
---P----L-PD--S---PE-LRDY--------------V--------------------
ALD-------P-TL----SE-Q--------------------------------------
------------------------------------------------------------
-------------------------------------------------D----------
--------------------------------------FD-IIEG---------PSR---
---ISLNCP-I------SFSRIKI----P-V-----KGNLCKH-----------------
---------LQCFDFGNYVEI-----NSK------------RPSWRCP--H-CNQNVSYA
DICVDQ-------------------NIV-----K--------------VLKE-VGE----
--NITHVNISAD-GSWKAVM---D---A----D----------------D-------N--
------------------------ER-EA-PVKHCQR---E----I-PD-------Q-PD
Y------------N-----------------------------MIL---------DL---
-----T--E------G-D----------D--------LMD--------------------
--EL-L-S---------------------------SC-A-------------T-------
E--------------------ER-K--------P---P--TF---------PGQ------
-----TV---P----------------HLD-----DEN-PA--------------S-LM-
--GD---------------LAHLFFSS-G-----------------------------S-
--AAAS-------GF------RLCI-QNP-NAV---------------------------
-------------S-D-PSA---A--------------STMP--------S---------
PV----I-----TDA-VS------P-S---------L-----------------------
------------------------------------------------------------
---------------------------HRN----L--DT-SAA----AHSQFD-------
-----------------------------P--------L---GNDYMS-TR------HVG
V-P----------A-S------------RV-----------------PTA----------
------IQ-----AL----P-A------QA-S-----TP-------GH-YQ--RSRM---
---------------N---------IS--NVN-S--------------------------
S--------------------------------------------VLSV-----------
---------------------------GSNA-----------AP-PVVPTA----NGSCT
GSYR-------------------------------------QQF------------PRSH
PY-YPR----PSSV--------AT------SMPR-QTP---EQG-MHHQV------RPPV
S---------------GL---------------------SP-R-----P-SSIQTA----
---------------------------------GGP-------ST------HRT------
------------------------------------------S-------PMPL-R----
----M--PSP------------------------AVH-------SSA-----RS----SS
------------------------------P-LSR-AST------FQG--------AQAS
VGTF----------------------------PR------SEARP----V---------A
S---TQQ---------------------AAYM--S-R-------------H-P-------
-TGVP-----VQLQS--------SRPPHV------SN----P------------------
------------------D-ISK---------------------------------T---
---PA------------------------------V-----------TSA----A---DV
-P------------TDSNW-R-------PA-G-RMR------GSL--QGKNLS-------
------ELRN--LL-LQ-----------P----S------Q---------------Q---
--TS------PR-------GVT--------SN--------S-PLSEATV-----------
----AP------HL----------------------------------------------
------------------------------------------------------------
--------
>gnl|onekp|OZJZ_scaffold_2005085 Linum_usitatissimum
-----------------------------------AD--QATLSA---------------
----SMVNS---------------FRVIAVVDRL-ALH--L---Q---PG------REN-
NS----SE--FFG---LCLSLA-----RGI---D------YAVAN---------NEPPSK
VQ--ELPLLLKQV---C--------------V---R------------------------
----------------------RSDPL-------LEAAIMVL---------MISV-----
---------------------------K--------------------------------
----NACKV-GWFSV--------QETQ-E---LISLASE--------IA--N------KF
CSPGD-------------I-------------NDA-----------A----GYSQTAVST
VFS-----------RYYPRMT----MGA-IL--ASLEVK---------------------
---------------------PGFGA-HVLDFQISK---K-L--N-HS-PHE-K-I----
-L--LFVAQTDNLDTSA-------------CIV------SPQQ-V---------------
-------------N------FLVNGKGV--DKRT-NV-----------Q-MDT--GPQLP
TNVTGMLK-YG-TNL------------------------------LQA---VG--TFN--
--------------------------------------------------------G---
----------------------------------NY------VILIAF-----VS-T-T-
---T----L-PD--P---PV-LTDY--------------V--------------------
QSD-------R-TS----LD-P--------------------------------------
------------------------------------------------------------
-------------------------------------------------D----------
--------------------------------------SD-IIEG---------PSR---
---ISLNCP-I------SFSRIKI----P-V-----KGRLCKH-----------------
---------LQCFDFGNYVEI-----NSK------------RPSWRCP--H-CNQNVSYA
DIRIDQ-------------------NIV-----Q--------------VLKE-VGD----
--SITHVNISAD-GSWKAIT---D---A----N----------------E-------N--
------------------------EG-VT-PVRHSLG---E----T-PE-------Q-PD
S------------N----AE--SPATP----------------MIL---------DL---
-----T--E------GGD----------D--------LMD--------------------
--EL-L-S---------------------------NW-D-------------T-------
V--------------------ER-K--------P---SQASS---------PGQ------
-----TP----------------------N-----QEN-PA--------------S-QI-
--GD---------------WAHLIYPS-G-----------------------------S-
--AATS-------GF------GSGT-QFP-N-----------------------------
-----------------------A--------------VSQT--------S---------
AM----I-----TDA-V----------------------E-------------NQS----
------------------------------------------------------------
---------------------------HSN----I--DA-G--------SQFA-------
-----------------------------P--------L---VSNYAG-LQ-M-Q--QLG
I-P----------V-H------------RV-----------------PTA----------
------VQ-----AL----P-A------QS-Q-----SP-------FL------PRT---
---------------S---------TS--YVN-S--------------------------
------------------------------------------------------------
------------------------------------------------------------
------------------------------------------------------------
------------------------------------------------------------
------------------------------------------------------------
------------------------------------------------------------
------------------------------------------------------------
------------------------------------------------------------
------------------------------------------------------------
------------------------------------------------------------
------------------------------------------------------------
------------------------------------------------------------
------------------------------------------------------------
------------------------------------------------------------
------------------------------------------------------------
------------------------------------------------------------
------------------------------------------------------------
------------------------------------------------------------
------------------------------------------------------------
--------
>gnl|onekp|EDHN_scaffold_2005454 Ficus_religiosa
-------------------------------------------SA---------------
----AVINS---------------YRVSNVMDRL-ASI--T---R---PG------QFV-
DH----IE--FFN---LCLSLS-----RGI---D------YAVAN---------DERLSK
AH--ELPMLVKQI---C-------------DQ----------------------------
----------------------KPEVS-------LLGITMVL---------LISV-----
---------------------------K--------------------------------
----NCCKV-GWFPE--------KEAK-E---VLALADE--------MT--R------NF
CSPID-------------I-------------DTV-----------T----SHSHSVIAM
IME-----------RFYPLMR----MGH-VL--TSLEIK---------------------
---------------------PGYGV-YSNDFHILK---K-T--T-CS-PED-K-I----
-R--LFVAQVDSMDTSA-------------CII------SPQQ-V---------------
-------------N------ILINGKGV--EKRT-NA-----------F-MDT--GPQMP
SNVTPLLK-YG-TNL------------------------------LQA---VG--QFN--
--------------------------------------------------------G---
----------------------------------HY------IMVIAF-----MS-E-T-
---P----L-CD-----TPV-LPDY--------------V--------------------
QPV-------M-DG----SD-S--------------------------------------
------------------------------------------------------------
-------------------------------------------------D----------
--------------------------------------GD-IIEG---------PSR---
---ISLNCP-I------TYTRIKT----P-V-----KGRLCKH-----------------
---------LQCFDFSNFVEI-----NTR------------RPSWRCP--H-CNQYVCYS
DIRVDQ-------------------NMV-----K--------------VLKE-VGD----
--EVVDVIISVD-GSWKAVF---E--------T----------------DA------H--
-------------M-DQA------HD-TV---LGDPK---E----T-SE-------Q-QE
F------------T----TH--SNGVR----------------TVV---------DL---
-----T--G--------D----------E-------NDMD--------------------
-----TES---------------------------AC-E-------------I-------
E--------------------DI-K--------P---SIANC------------------
-----SA---P-PHL----N-NS-S--GV------SQNVLA--------------A----
--EN-----EH--------WRGLPIS--------------------------------P-
--GLAA-------TP------RPDT-QVFVGAP---------------------------
-------------Q------------------------------------S--------I
PT----FAQ---TPS-IS------T-A---------LNRE-------------ADVH---
--------------VNTN--PTAPEIH---------------------------------
-------------DLS--------SP---NS---L--QL-Q--------MPFM-------
--------------------------NS---------------NEY---GR-F-Q--T--
I-P----RM----V-N------------RT-----------------PIA----------
------VQ-----AL----P-A------QS-Q-----AP-------GT--Q--RLRP---
---------------T---------LN--SST-P--------------------------
SS--------------------------------------------TPI-----------
---------------------------ASQA--------------GVSSTA----NTFHA
IYSDL----------ER---------------------Q--LHF------------SRSL
RS-PPQ----ST------AVA-SS------SPQQ-RLV---TEN-QNRQD------RSFA
S--------------------------------------PV-------------------
--------------------------------STG------Y-RS------TSS------
------------LSGFQNAH---------RQ-----------Q-------AFN-------
-------------------------------------------PGMP-----RT----PP
------------------------------H-LSQ-TPV------QQGS-------AQAS
PGAG-----------------------------------VQHTR-------------IPH
A---VQRG----------------------QV--G--------------GQ-S-------
-PLAA-----VQSQT--------SRPGL-------------P------LPAN-A---ARV
---ST----G--------D--QR------G-----N-----I------GG-----VV---
---------------------------------------------QADSR----V---DG
-S------------EEPHW-R-------PA-G-RMR------GSL--LGRDYS-------
-------HLR-DLM-IR-----------P----T------Q---------QA----Q---
---P------AR--------PP--------PLP---------VSSPPP------------
-VV-PS------QLQ------------------------VLLANN---------------
---------R--------------------------------------------------
--------
>gnl|onekp|MJAV_scaffold_2004599 Linum_usitatissimum
-----------------PAQAPG-------APLTVAD--QATLSA---------------
----SMVNS---------------FRVIAVVDRL-ALH--L---Q---PG------REN-
NS----SE--FFG---LCLSLA-----RGI---D------YAVAN---------NEPPSK
VQ--ELPLLLKQV---C--------------V---R------------------------
----------------------RSDPL-------LEAAIMVL---------MISV-----
---------------------------K--------------------------------
----NACKV-GWFSV--------QETQ-E---LISLASE--------IA--N------KF
CSPGD-------------I-------------NDA-----------A----GYSQTAVST
VFS-----------RYYPRMT----MGA-IL--ASLEVK---------------------
---------------------PGFGA-HVLDFQISK---K-L--N-HS-PHE-K-I----
-L--LFVAQTDNLDTSA-------------CIV------SPQQ-V---------------
-------------N------FLVNGKGV--DKRT-NV-----------Q-MDT--GPQLP
TNVTGMLK-YG-TNL------------------------------LQA---VG--TFN--
--------------------------------------------------------G---
----------------------------------NY------VILIAF-----VS-T-T-
---T----L-PD--P---PV-LTDY--------------V--------------------
QSD-------R-TS----LD-P--------------------------------------
------------------------------------------------------------
-------------------------------------------------D----------
--------------------------------------SD-IIEG---------PSR---
---ISLNCP-I------SFSRIKI----P-V-----KGILCKH-----------------
---------LQCFDFGNYVEI-----NSK------------RPSWRCP--H-CNQNVSYA
DIRIDQ-------------------NIV-----Q--------------VLKE-VGD----
--SITHVNISAD-GSWKAIT---D---A----N----------------E-------N--
------------------------EG-VT-PVRHSLG---E----T-PE-------Q-PD
S------------N----AE--SPATP----------------MIL---------DL---
-----T--E------GGD----------D--------LMD--------------------
--EL-L-S---------------------------NW-D-------------T-------
V--------------------ER-K--------P---SQAS-------------------
------------------------------------------------------------
------------------------------------------------------------
------------------------------------------------------------
------------------------------------------------------------
------------------------------------------------------------
------------------------------------------------------------
------------------------------------------------------------
------------------------------------------------------------
------------------------------------------------------------
------------------------------------------------------------
------------------------------------------------------------
------------------------------------------------------------
------------------------------------------------------------
------------------------------------------------------------
------------------------------------------------------------
------------------------------------------------------------
------------------------------------------------------------
------------------------------------------------------------
------------------------------------------------------------
------------------------------------------------------------
------------------------------------------------------------
------------------------------------------------------------
------------------------------------------------------------
------------------------------------------------------------
------------------------------------------------------------
------------------------------------------------------------
------------------------------------------------------------
------------------------------------------------------------
------------------------------------------------------------
------------------------------------------------------------
--------
>gnl|onekp|OGSY_scaffold_2017720 Linum_usitatissimum
-----------------------------------AD--QATLSA---------------
----SMVNS---------------FRVIAVVDRL-ALH--L---Q---PG------REN-
NS----SE--FFG---LCLSLA-----RGI---D------YAVAN---------NEPPSK
VQ--ELPLLLKQV---C--------------V---R------------------------
----------------------RSDPL-------LEAAIMVL---------MISV-----
---------------------------K--------------------------------
----NACKV-GWFSV--------QETQ-E---LISLASE--------IA--N------KF
CSPGD-------------I-------------NDA-----------A----GYSQTAVST
VFS-----------RYYPRMT----MGA-IL--ASLEVK---------------------
---------------------PGFGA-HVLDFQISK---K-L--N-HS-PHE-K-I----
-L--LFVAQTDNLDTSA-------------CIV------SPQQ-V---------------
-------------N------FLVNGKGV--DKRT-NV-----------Q-MDT--GPQLP
TNVTGMLK-YG-TNL------------------------------LQA---VG--TFN--
--------------------------------------------------------G---
----------------------------------NY------VILIAF-----VS-T-T-
---T----L-PD--P---PV-LTDY--------------V--------------------
QSD-------R-TS----LD-P--------------------------------------
------------------------------------------------------------
-------------------------------------------------D----------
--------------------------------------SD-IIEG---------PSR---
---ISLNCP-I------SFSRIKI----P-V-----KGILCKH-----------------
---------LQCFDFGNYVEI-----NSK------------RPSWRCP--H-CNQNVSYA
DIRIDQ-------------------NIV-----Q--------------VLKE-VGD----
--SITHVNISAD-GSWKAIT---D---A----N----------------E-------N--
------------------------EG-VT-PVRHSLG---E----T-PE-------Q-PD
S------------N----AE--SPATP----------------MIL---------DL---
-----T--E------GGD----------D--------LMD--------------------
--EL-L-S---------------------------NW-D-------------T-------
V--------------------ER-K--------P---SQASS---------PGQ------
-----TP----------------------N-----QEN-PA--------------S-QI-
--GD---------------WAHLIYPS-G-----------------------------S-
--AATS-------GF------GSGT-QFP-N-----------------------------
-----------------------A--------------VSQT--------S---------
AM----I-----TDA-V----------------------E-------------NQS----
------------------------------------------------------------
---------------------------HSN----I--DA-G--------SQFA-------
-----------------------------P--------L---VSNYAG-LQ-M-Q--QLG
I-P----------V-H------------RV-----------------PTA----------
------VQ-----AL----P-A------QS-Q-----SP-------FL------PRT---
---------------S---------TS--YVN-S--------------------------
------------------------------------------------------------
------------------------------------------------------------
------------------------------------------------------------
------------------------------------------------------------
------------------------------------------------------------
------------------------------------------------------------
------------------------------------------------------------
------------------------------------------------------------
------------------------------------------------------------
------------------------------------------------------------
------------------------------------------------------------
------------------------------------------------------------
------------------------------------------------------------
------------------------------------------------------------
------------------------------------------------------------
------------------------------------------------------------
------------------------------------------------------------
------------------------------------------------------------
------------------------------------------------------------
--------
>gnl|onekp|OGSY_scaffold_2017719 Linum_usitatissimum
-----------------------------------AD--QATLSA---------------
----SMVNS---------------FRVIAVVDRL-ALH--L---Q---PG------REN-
NS----SE--FFG---LCLSLA-----RGI---D------YAVAN---------NEPPSK
VQ--ELPLLLKQV---C--------------V---R------------------------
----------------------RSDPL-------LEAAIMVL---------MISV-----
---------------------------K--------------------------------
----NACKV-GWFSV--------QETQ-E---LISLASE--------IA--N------KF
CSPGD-------------I-------------NDA-----------A----GYSQTAVST
VFS-----------RYYPRMT----MGA-IL--ASLEVK---------------------
---------------------PGFGA-HVLDFQISK---K-L--N-HS-PHE-K-I----
-L--LFVAQTDNLDTSA-------------CIV------SPQQ-V---------------
-------------N------FLVNGKGV--DKRT-NV-----------Q-MDT--GPQLP
TNVTGMLK-YG-TNL------------------------------LQA---VG--TFN--
--------------------------------------------------------G---
----------------------------------NY------VILIAF-----VS-T-T-
---T----L-PD--P---PV-LTDY--------------V--------------------
QSD-------R-TS----LD-P--------------------------------------
------------------------------------------------------------
-------------------------------------------------D----------
--------------------------------------SD-IIEG---------PSR---
---ISLNCP-I------SFSRIKI----P-V-----KGILCKH-----------------
---------LQCFDFGNYVEI-----NSK------------RPSWRCP--H-CNQNVSYA
DIRIDQ-------------------NIV-----Q--------------VLKE-VGD----
--SITHVNISAD-GSWKAIT---D---A----N----------------E-------N--
------------------------EG-VT-PVRHSLG---E----T-PE-------Q-PD
S------------N----AE--SPATP----------------MIL---------DL---
-----T--E------GGD----------D--------LMD--------------------
--EL-L-S---------------------------NW-D-------------T-------
V--------------------ER-K--------P---SQASS---------PGQ------
-----TP----------------------N-----QEN-PA--------------S-QI-
--GD---------------WAHLIYPS-G-----------------------------S-
--AATS-------GF------GSGT-QFP-N-----------------------------
-----------------------A--------------VSQT--------S---------
AM----I-----TDA-V----------------------E-------------NQS----
------------------------------------------------------------
---------------------------HSN----I--DA-G--------SQFA-------
-----------------------------P--------L---VSNYAG-LQ-M-Q--QLG
I-P----------V-H------------RV-----------------PTA----------
------VQ-----AL----P-A------QS-Q-----SP-------FL------PRT---
---------------S---------TS--YVN-S--------------------------
------------------------------------------------------------
------------------------------------------------------------
------------------------------------------------------------
------------------------------------------------------------
------------------------------------------------------------
------------------------------------------------------------
------------------------------------------------------------
------------------------------------------------------------
------------------------------------------------------------
------------------------------------------------------------
------------------------------------------------------------
------------------------------------------------------------
------------------------------------------------------------
------------------------------------------------------------
------------------------------------------------------------
------------------------------------------------------------
------------------------------------------------------------
------------------------------------------------------------
------------------------------------------------------------
--------
>gnl|onekp|RPPC_scaffold_2009122 Erythroxylum_coca
----------------------------------------QQLSS---------------
----SVVNT---------------FRVTAVAERL-SLH--M---Q----------TFQHK
NP----QE--FFS---LCLSLA-----RGI---D------YAVAN---------NDVPPN
VQ--SLPRLLTEV---C--------------K---H------------------------
----------------------GNNLF-------LGAGIMVL---------MISV-----
---------------------------K--------------------------------
----NACAR-GWFSE--------KESQ-E---LCALANE--------IG--G------IF
CSLGG-------------L-------------NNE-----------P----SNYSSIIAT
IMS-----------RFYPFMT----MGH-II--AFLEVK---------------------
---------------------PGYEG-YIKDFHISK---D-V--S-HS-PEE-K-I----
-R--LFVAQTDNIETSA-------------CII------NPQE-V---------------
-------------S------FLFNGKGV--DRRT-TA-----------L-MDS--GPQLP
TNVTSMLK-YG-TNL------------------------------LQA---VG--QFK--
--------------------------------------------------------G---
----------------------------------HY------IIAVAF-----MS-V-T-
---P----S-SE--S---PL-LLDY--------------V--------------------
QSD-------V-TE----PD-P--------------------------------------
------------------------------------------------------------
-------------------------------------------------D----------
--------------------------------------SD-IIEG---------PSR---
---ISLNCP-I------SCTRIRT----P-I-----KGHSCKH-----------------
---------LQCFDFSNFVKI-----NSR------------KPSWRCP--H-CNQHVCYT
DIRKDQ-------------------NMV-----K--------------VLKE-VGD----
--NVIDVIMSYD-GSWKAVL---E---S----D----------------D-------D--
-------------T-YKA------PS-TY---SDCQK---EK--TG-GG-------ECTT
S------------A----AL--PP-------------------IVL---------DL---
-----T--V------D-N----------D--------KMD--------------------
---T-V-A---------------------------FR-E-------------I-------
E--------------------ER-K--------PSQ----AS----------LQ-NQP-I
SNDL-TM---N-SLM----T-DA-N---------FNEN-IG--------------T-QL-
--HD-----NF--------WASLLNAC-S--------------EAS------------P-
--TRTG-------A------------QIF-DGI---------------------------
-------------S-Q-P-M---P--------------SPIT--------S---------
HI----L-----SDA-IS------P-A---------LIH---------------------
-------DGGVH------------------------------------------------
------------------------------------------------------------
--------------------------SN-L--------V---LNE----YA-G-P--SQ-
I-P----RH----I-N------------RT-----------------PVA----------
------IQ-----AL----P-V------PF-R-----TS-------AP-PP--RTAL---
-------------------------ASSFTSA-S--------------------------
----------------------------------------------SLS-----------
---------------------------SPGV-----------TT-PAAPTA----SGFNT
TSSDTR--------------------------------Q--HQFP---------SYTIPH
QM-SYT----NPP-----------------ALQH-QQM---AQG----------------
---------------------------------------PS-A-----Q-PQVLQT----
---------S---------NQF----------SG-----------------GSR------
--------LS---SGSQNMY---------QQ-----------Q-------AFH-------
----M--PQS------------------------RGQS-----PTIR-----ST----H-
------------------------------P-LQR-VQA------QHGAN------VAVG
T-----------------------------T-SS-----HSQQPR----VI--------A
A----HRPN---------------------QM--A-R-------------Q---------
---PPV----VSVQI--------PATR---VG-T-PL----P------AHPN----MIRS
---PI----T--------E--Q-------GT----N-----VP-----VV------Q-TQ
---PS------------------------------G----------ADGL----V---DL
-S------------SEQNW-R-------PT-G-RMR------GSL--TGRPYS-------
------AALR-ELM-IQ-----------P----T------S---------EA----QP--
---S------TQ---------P--------SN----------LTAPPS------------
-GV-SP------ALQ------------------------AFLAKS---------------
---------RN-------------------------------------------------
--------
>gnl|onekp|TZWR_scaffold_2011293 Arabis_alpina
------------------------------------------------------------
------------------------------------------------------------
------------------------------------------------------------
------------------------------------------------------------
------------------------------------------------------------
------------------------------------------------------------
------------------------------------------------------------
------------------------------------------------------------
--E-----------RFYPFVK----VGH-VL--VSLEVK---------------------
---------------------AGYKM-LAHDFHISK---R-M--P-HS-PLE-K-I----
-R--LFVAQTDNIDTSA-------------CIV------HPPE-V---------------
-------------S------FLLNGKGL--EKRL-NI-----------T-MDS--GPQLP
SNVTALLK-YG-TNL------------------------------LQV---MG--NSK--
--------------------------------------------------------G---
----------------------------------NY------VIIIAF-----TG-L-I-
---M----P-PE--K---PV-LKDY--------------L--------------------
QSE-------V-IE----SS-P--------------------------------------
------------------------------------------------------------
-------------------------------------------------D----------
--------------------------------------SD-IIEG---------PSR---
---VSLSCP-I------SRKRIKL----P-I-----KGQLCKH-----------------
---------LQCFDFWNYFHI-----NMR------------NPSWRCP--H-CNQPVCYP
EIRLDQ-------------------NMV-----K--------------ILKE-AGR----
--NAADVVINAD-GTWKVAK---E---I----D----------------G-------T--
-------------E-EPA------QD-VI---IHDLE---D-----------------PI
TF-----------L---------DSSP-----------------------------L---
-----TG-D------D-D----------D-------AEME--------------------
-----IF-G--------------------------DG-K-------------V-------
V--------------------DR-K--------P---CLSDA-----------Q-GQS--
-------------NT----N-DA------------SKDASD-------------------
--GD---------------YGSLFNI----------------------------------
------------------------------------------------------------
------------------------------------------------------------
------------SDV-IS------------------LDQV--------------------
----------------------ILDS----------------------------------
----------------------------------L-------------------------
--------------------------NTGT------------GQDY---SS-L-P--Q--
I-P----------M-P------------QD-----------------PTP----------
--------------A----P-V------SFSQ-----TP-------SP-RD--RQA----
------------------------------------------------------------
------------------------------------------------------------
------------------------------------------------------------
TSS------------PR-----------------------WN---------------QTN
SS-PAP------------------------SLTTSSSQ---SRS------------HPVP
V--------------TSQ--------------------SPANV-----SSFVQSPP----
--------IP---------------------------------RV---------------
------------------------------------------------------------
----------------------------------LN------------------------
------------------------------------------------------------
-TQP----------------------------NS------YFNRS------------LHS
N----HQ-----------------------------R-------------Q-H-------
-TSG------PTVQS-------VSR------------------------ASD-----LTS
-----------------------------------NH-----------GS------TQRQ
H--LSG-------------------------PTVQS------VTRTSDLM---DV---DP
TT-----------PDTTNW-R-------P----RMR------GSI--TPGSYS-------
------PALD-HMI-IR-----------P----T------Q---------QS----Q---
----------TR---------P------------------P-GSQPVQT-----------
----P-------PVQ------------------------TSQPQLP--------------
---------FPTATF--RPETVLVNQNLPVP-AP---------PGV-------TNPSGPT
--------
>gnl|onekp|SZPD_scaffold_2008791 Tetrastigma_voinierianum
----------MTGAAISLPGSVS------SNGVVDGG--CASYSA---------------
----SLANA---------------FRLNAVTERL-AMH--V---R---SGQ-RVLDGHR-
ST----EE--FYN---LCLSLS-----RGI---D------YSLAN---------GEVPTR
VQ--DLPLLVKQI---C--------------E---R------------------------
----------------------RNDLF-------LLGGIMVL---------MVSL-----
---------------------------K--------------------------------
----NACKV-GWFTE--------KDTG-E---ILTLVNE--------IA--S------NF
CNLGD-------------N-------------NSE-----------S----ISFHPAISK
IMS-----------RFYPRME----MGQ-IL--ASLEVK---------------------
---------------------PGYGA-FMVDFHISK---S-M--R-FS-HQE-K-I----
-R--LFVAQTDNIETSS-------------CII------TPPQ-V---------------
-------------N------FLLNGKGV--ERRT-NV-----------F-MDS--GPQIP
TNVTSMLK-YG-TNL------------------------------LQA---VG--QFN--
--------------------------------------------------------G---
----------------------------------HY------ILAIAF-----MA-V-I-
---S----S-SE--N---PV-LQDY--------------V--------------------
QPA-------F-TM----LH-S--------------------------------------
------------------------------------------------------------
-------------------------------------------------D----------
--------------------------------------NE-IVEG---------PSR---
---ISLNCP-I------SRTRVKV----P-V-----KGHSCKH-----------------
---------LQCFDFDNFVEI-----NSR------------RPSWRCP--H-CNQYVCHT
DIRVDQ-------------------NMV-----K--------------VLKE-VGE----
--NVADVIISAD-GSWKAVL---E---S----N----------------D-------S--
-------------V-DKL------HV-RT---LNSQQ---E----G-LG-------L-QE
S------------T----SF--SNASP----------------NVL---------DL---
-----T--E------G-D----------D--------EMN--------------------
---T-F-G---------------------------AS-E-------------I-------
E--------------------DR-K--------P---FQSNT-----------Q-GDS-I
AAKQ-PM---A-PEL----N-NA-T--EV------NNQ-N---------------T-VC-
--RD-----EL--------SSGIPLP-----------------TYN------------S-
--AWS------------------DA-QCI-GGT---------------------------
-------------T-P-PSP---A--------------NFIL--------S---------
PV----L-----TDA-IS------P-A---------LNRG-------------TEE----
------SRG-NNH-LAAS----SLHD----------------------------------
-------------QLA--------IP-D-N----L--LL-SQ-------AQFA-------
--------------------------HS-I--------V----NEY---GR-V-P--T--
I-PS---RH----I-T------------RT-----------------PIA----------
------VQ-----AL----P-A------QV-Q-----IS-------SP-HH--RSRT---
---------------S---------LN---------------------------------
------------------------------------------------------------
---------------------------------------------SMVP------NGPST
VGSDM----------ER---------------------P--QQF------------SRSI
YS-PVQ----IS------DIS-AS------ALQH-HSM---SQN-WN----------QQV
G---------------GH--------------------PAV-S-----Q-RPGPGAYRGA
--SSGLPTEP---------QTL----------QQQ------Q-QS---------------
----------------LQAR---------TQ-----------S-------NLMR-S----
----S--AHH------------------------LS------------------------
----------------------------------R-AQV------HQGGGA---QSSRAT
PHAA-----------------------IGTGISS------QNAQ-----AM------V-A
A----QR---------------------AAQM--N-R-------------M---------
--SLP-----VQNQI--------KRT-----G-S-PF----S------VNANGG---VRS
---PAG-AGG--------E--QR------G-----G-----NI--EGGSG------M-VH
---AV------------------------------S---------RAEDL----V---DL
-A------------SEQNW-R-------PT-G-RMR------GSL--VGRAYN-------
------SALN-QLV-IQ-----------P----T------Q---------PT----Q---
---A--------------TRPP--------PT--------P-IASPPP------------
-GF-PP------NLR------------------------ALLTTN---------------
---------TRTPL---VPQAPN------YP-MT-Q-------PPTTTGGGSGILPDRSL
G-------
>gnl|onekp|OHAE_scaffold_2023945 Polygala_lutea
-------------------------------------------SP---------------
----SLVNS---------------YRISAVAERL-AAH--V---H---NG------VGG-
AS---TVE--FFN---LCLSLS-----RGI---D------YAVAN---------NEVPAK
IL--ELPVLLRQI---C--------------Q---Q------------------------
----------------------KNDPF-------LQAAVMVL---------MISV-----
---------------------------K--------------------------------
----NVCKI-GWFPS--------KEAE-E---LCSLASE--------LG--R------VY
CSLGN-------------V-------------NSG-----------P----SRSHNAISR
IME-----------RFYPCMK----MGQ-IL--ASLEVQ---------------------
---------------------PGYGT-YLVDFHILK---N-T--Q-HS-PQE-K-I----
-R--LFVAQTDNIETSA-------------CIV------SPQQ-V---------------
-------------N------FLLNGKGV--EKRT-NV-----------F-LDS--GPQIP
SNVTAMLK-YG-TNL------------------------------LQA---VG--QFN--
--------------------------------------------------------G---
----------------------------------HY------IILVTF-----MS-M-I-
---A----S-PE--S---PV-LQGY--------------V--------------------
RPA-------V-TE----ID-S--------------------------------------
------------------------------------------------------------
-------------------------------------------------D----------
--------------------------------------AE-IIEG---------PSR---
---ISLNCP-I------SYTRIKT----P-V-----KGRTCKH-----------------
---------LQCFDFNNFVDI-----NAR------------RPSWRCP--H-CNQYVCYL
DIRIDQ-------------------NMV-----E--------------VLKE-VGE----
--DVAEVIICAD-GSWKAVM---E---T----D----------------D-------P--
-------------A-ERT------QN-KI---RNPDK---E----Q-TE-------F-GE
P------------P----NS--EGAHT----------------NVL---------DL---
-----T--A------D-D----------D--------RMD--------------------
---V-T-E---------------------------AS-M-------------T-------
E--------------------DV-K--------P---FLGNN-----------Q-NLS-I
RGSS-TS-----SGM----N-NT-V--GA------IEN-TA--------------T-RI-
--ED-----NF--------WSGLHFV------------------HS------------S-
--VTSG-------G-------RLDS-QSV-GSL---------------------------
-------------S-E-HNA---T--------------NFTH--------S---------
PV----L-----TDA-IS------P-A---------SNRE-------------AEV----
------H-G-NAY-TANS----SMQS----------------------------------
-------------QVS--------LI-N-TN---L--QL-HQ-------YGYL-------
--------------------------TS-A--------N---SNEY---GR-S-S--N--
V-P----RH----I-T------------RA-----------------PTA----------
------VQ-----AL----P-A------PS-H-----AA-------VP-PQ--RVRT---
---------------S---------VN--SIA-P--------------------------
IS--------------------------------------------SVS-----------
---------------------------TPQV-----------SL-SMPASN----DGMGA
ILSDV----------ER---------------------Q--QHF------------SLPR
SG-PVH----VS------EIP-QS------ALRH-NPT---AQS----------------
-----------------QT--------------------PP---------ASGVPA----
---------P---------SKF----------ATP------Y-KT------PSM------
--------PSQ-LSDLRNPH---------LQ-----------Q-------ALNS-R----
----S--HPSQ----------------------MTSQT-----TSAM-----RS------
-------------------------------------HL------QRTV-------AQVG
INHP-----------------------VGTA-ST------QHAR-----VT------A-G
S-----------------------------PV--A-R-------------Q-S-------
-TTFS-----VQNQT--------TGT-----S-S-SY------------AGH-G---LRT
---SA----A--------E--QR------T-----N-----M------GV------T-LP
---SA------------------------------S---------RTENL----L---EF
-H------------SEQNW-R-------PT-G-RMR------GSL--TGRAIS-------
------AGLD-HLI-IQ-----------P----T------Q---------ST----Q---
---------------------P--------SQ----------------------------
------------------------------------------------------------
------------------------------------------------------------
--------
>gnl|onekp|TIUZ_scaffold_2009662 Cunonia_capensis
-------------------------------------------SP---------------
----SLVNG---------------FRVSAVADRL-AFH--I---Q---SG------RHS-
DA----TD--FFN---LCLSLA-----RGI---D------YAVAN---------SDVPNK
AK--ELPVLLKQI---C--------------Q---R------------------------
----------------------RNDLF-------LQAAIMVL---------MISV-----
---------------------------K--------------------------------
----NACKT-GWFSD--------KESQ-E---LSALANE--------IG--S------SF
CSSGD-------------L-------------NPR-----------V----NDT-TISEI
IRE-----------RFYPRMT----MGN-VL--ASLEVK---------------------
---------------------PGYGA-YVIDFHISK---N-T--K-HS-PQD-K-I----
-R--LFVAQTDNTETSA-------------CII------SPQL-V---------------
-------------N------FLLNGKGV--EKRT-NV-----------L-MDT--GPQMP
TNVTSMLK-YG-TNL------------------------------LQA---VG--QFN--
--------------------------------------------------------G---
----------------------------------HY------IIIVAF-----MT-L-R-
---P----SVTP--T---PL-LLDY--------------V--------------------
QPA-------V-AT----LD-S--------------------------------------
------------------------------------------------------------
-------------------------------------------------D----------
--------------------------------------SD-IIEG---------PSR---
---ISLNCP-I------SHQRIKT----P-V-----KGHSCKH-----------------
---------LQCFDFNNFVDI-----NSR------------RPSWRCP--H-CNQHVCYT
DIRLDR-------------------NMV-----K--------------VLKE-VGD----
--NVSDVIISAD-GSWKAVL---E---S----D----------------D-------P--
-------------V-DQA------LE-RT---LNYQK---E----A-TE-------Q-PE
S------------T----SF--SNALP----------------VLL---------DL---
-----T--G------D-D----------D--------EMV--------------------
---A-V-N---------------------------TS-E-------------S-------
E--------------------DR-K--------P---VVANL-----------Q-SQH-I
AMNL-SV---P-SAP----N-DG-V--GI------NYT-AA--------------P-QI-
--ED-----DF--------WSGFFFA------------------NA------------S-
--VTSS-------A-------MSDA-QIV-GGI---------------------------
-------------S-E-PTS---A--------------NVML--------S---------
PV----L-----TDA-IS------P-A---------LNRE-------------ADG----
------R-I-NNN-LANS----VVQN----------------------------------
-------------QFS--------AP-V-N----M--QL-QQ-------SPFV-------
--------------------------NS-V--------V---NHEY---GR-L-P--T--
I-P----RH----V-S------------RT-----------------PIA----------
------VQ-----AL----P-A------PS-Q-----TP-------SP-QQ--RSRS---
---------------G---------LN--TLI-P--------------------------
NG--------------------------------------------PSV-----------
---------------------------ASQA-----------AM-SMTPAG----NGFNR
VSMNP-------------------------------------------------------
----------------------PS------SWQH-HST---AQN-WSHQD------RPFV
P---------------GQ---------------------PG-Q-----Q-VGGHPA----
---------S---------SQL----------QGA------Y-RI------SAG------
--------LS---AEHQNLH---------QQ-----------Q-------ALNH-R----
----V--PQS------------------------RSQS-----PSLI-----RP------
----------------------PSS-----P-LPR-IPT------QQGG-------AQVG
VGHS-----------------------AGAG-SS------QHNR-----YT------F-T
S----Q--R---------------------QM--G-G-------------Q-S-------
-PSVP------------------------------SY----P------VNAD-V---TRA
---SA----G--------E--HR------G-----N-----M------QA----------
------------------------------------------------------V---DL
-P------------SEQNW-R-------PA-G-RMR------GSL--SGRART-------
------DALN-QYM-SQ-----------P----T------Q---------PN----Q---
---PT-----PR---------P--------PS--------N-L-SSTS------------
-PN-VP------SLQ------------------------ALLANS---------------
---------RA-AS---VPQTNK-------P-TT-E-------PTSTS-AAFTSLPEGSL
RMH-----
>gnl|onekp|YUOM_scaffold_2011082 Rhus_radicans
--------------------------------------------A---------------
----SLMNS---------------VRVTAVAERL-ASH--AL------HP------VSK-
SSV---LE--FFH---LCLSLA-----RGI---D------YAVAQ---------NEIPVK
AE--ELPKLLKQV---C--------------Q---R------------------------
----------------------RNDIL-------LQAAIMVL---------MISV-----
---------------------------K--------------------------------
----NACKI-GWFSD--------MESQ-E---LLTLADE--------IG--S------SF
SRHGD-------------I-------------KAG-----------P----SNLVSTILT
IMT-----------MFFPQMK----MGP-IL--ASFEVK---------------------
---------------------PGYGA-YMVDFAILK---N-S--V-HS-PPE---I----
-R--LFVAQTDNIETSA-------------CII------SPQE-A---------------
-------------N------FLLNGKGV--DRRT-NV-----------L-MDP--GPQLP
TNVTAMLK-YG-TNL------------------------------LQA---VG--QFN--
--------------------------------------------------------G---
----------------------------------HY------IVVVAF-----MS-M-E-
---P----S-LD--S---SS-LQDY--------------V--------------------
QSD-------I-AV----QD-S--------------------------------------
------------------------------------------------------------
-------------------------------------------------D----------
--------------------------------------AD-IIEG---------PSR---
---VSLNCP-I------SYTRIRT----P-V-----KGKSCKH-----------------
---------LQCFDFSNFVNI-----NSR------------RPSWRCP--H-CNQHVCYT
DIRVDQ-------------------NMV-----Q--------------VLRD-VGK----
--NVADVIISAD-GSWKAVL---E---S----D----------------D-------N--
-------------T-NQA------HD-KI---PSGEN-------VG-SE-------Q-QD
P------------P----GF--LNSGP----------------NVV---------DL---
-----T--K------Y-D----------D--------EMD--------------------
---A-V-I---------------------------FD-E-------------T-------
E--------------------DR-K--------P---ILTDL-----------Q-SQL--
---------------------------------------VP--------------T----
--ED-----DY--------WAGILCSH-G-----------------------------S-
--AYSS-------V----------------GGI---------------------------
-------------S-V-PAS---A--------------NFMTSSLLADAIS---------
PA----I-----TDT-IS------H-A---------LDRE-------------AEA----
-----LGYG-N---LPTP----VMQS----------------------------------
-------------QYS--------AP---ND---I--QL-QQ-------SHFV-------
--------------------------N---------------NHEY---GR-L------S
L-N----RN----I-N------------RT-----------------PIA----------
------IQ-----AL----P-A------QS-Q-----TP-------SP-QQ--RSGT---
---------------N---------FN--FVT-P--------------------------
NG--------------------------------------------SSL-----------
---------------------------ASQS-----------AL-AVGNGY----NGSSL
ASQTAPSVGNGYSDMER---------------------Q--QQF------------SRSP
MN-AFL----GP------DIA-SS------SLQH-QSA----------------------
---------------------------------------AP---------VVGLPA----
---------P---------SIY----------TGA------Y-RA------SSG------
--------LS---TENQSLH---------QQ-----------Q-------APNI-R----
----I--PQS------------------------RSQN-----PRMI-----QS----PS
------------------------------P-LSR-TPT------QQGS-------APVG
VGHI-----------------------AGNG-ST------QHARG----MV------STP
V---TGRTSN--------------------QM--T-R-------------Q-P-------
-PTVP-----VQVQT--------SRK-----V-P-AY----Q------ANTE-G---ARA
---SA----G--------E--QR-----------VN-----TE-----GL------L-QQ
I--------------------------------------------RAENL----A---EL
-P------------SEQNW-R-------PT-G-RMR------GSL--SGRAFS-------
------TALS-QFI-IQ-----------P----T------Q---------PT----Q---
---V------AR---------P--------LS--------S-QTSLSTA-----------
----PP------HLQ---------------------------------------------
------------------------------------------------------------
--------
>gnl|onekp|OZJZ_scaffold_2005086 Linum_usitatissimum
-----------------------------------AD--QATLSA---------------
----SMVNS---------------FRVIAVVDRL-ALH--L---Q---PG------REN-
NS----SE--FFG---LCLSLA-----RGI---D------YAVAN---------NEPPSK
VQ--ELPLLLKQV---C--------------V---R------------------------
----------------------RSDPL-------LEAAIMVL---------MISV-----
---------------------------K--------------------------------
----NACKV-GWFSV--------EETQ-E---LISLASE--------IA--N------KF
RSPGD-------------I-------------NDA-----------A----GYSQTAVST
VFS-----------RYYPRMN----MGA-VL--ASLEVQ---------------------
---------------------PGFGA-HVLDFQISK---K-L--N-HP-PHE-K-I----
-L--LFVAQTDNLDTSA-------------CIV------SPQQ-V---------------
-------------N------FLVNGKGV--DKRT-NV-----------Q-MDT--GPQLP
TNVTGMLK-YG-TNL------------------------------LQA---VG--TFN--
--------------------------------------------------------G---
----------------------------------NY------VILIAF-----VS-T-T-
---T----L-PD--P---PV-LTDY--------------V--------------------
QSD-------R-TS----LD-P--------------------------------------
------------------------------------------------------------
-------------------------------------------------D----------
--------------------------------------SD-IIEG---------PSR---
---ISLNCP-I------SFSRIKI----P-V-----KGRLCKH-----------------
---------LQCFDFGNYVEI-----NSK------------RPSWRCP--H-CNQNVSYA
DIRIDQ-------------------NIV-----Q--------------VLKE-VGD----
--SITHVNISAD-GSWKAIT---D---A----N----------------E-------N--
------------------------EG-VT-PVRHSLG---E----T-PE-------Q-PD
S------------N----AE--SPATP----------------MIL---------DL---
-----T--E------GGD----------D--------LMD--------------------
--EL-L-S---------------------------NW-D-------------T-------
V--------------------ER-K--------P---SQASS---------PGQ------
-----TP----------------------N-----QEN-PA--------------S-QI-
--GD---------------WAHLIYPS-G-----------------------------S-
--AATS-------GF------GSGT-QFP-N-----------------------------
-----------------------A--------------VSQT--------S---------
AM----I-----TDA-V----------------------E-------------NQS----
------------------------------------------------------------
---------------------------HSN----I--DA-G--------SQFA-------
-----------------------------P--------L---VSNYAG-LQ-M-Q--QLG
I-P----------V-H------------RV-----------------PTA----------
------VQ-----AL----P-A------QS-Q-----SP-------FL------PRT---
---------------S---------TS--YVN-S--------------------------
------------------------------------------------------------
------------------------------------------------------------
------------------------------------------------------------
------------------------------------------------------------
------------------------------------------------------------
------------------------------------------------------------
------------------------------------------------------------
------------------------------------------------------------
------------------------------------------------------------
------------------------------------------------------------
------------------------------------------------------------
------------------------------------------------------------
------------------------------------------------------------
------------------------------------------------------------
------------------------------------------------------------
------------------------------------------------------------
------------------------------------------------------------
------------------------------------------------------------
------------------------------------------------------------
--------
>gnl|onekp|TJQY_scaffold_2003128 Kerria_japonica
-------------------------------------------SA---------------
----SLVNS---------------YRVAAVADRL-AAH--I---K---SG------YRG-
EA----ME--FFN---LCLSLS-----RGI---D------YAVAN---------NEVPTI
AH--DLPMLLKQI---C--------------H---R------------------------
----------------------RSDKV-------LEAAIMVL---------MISV-----
---------------------------K--------------------------------
----NACRI-GWFSA--------KETD-E---LFLLANE--------VG--S------SF
CSMGD-------------V-------------KTG-----------H----SCSLSIVDT
IMA-----------RYYPLMK----TGQ-IL--ASLEVK---------------------
---------------------PGYGA-HVLDFHISK---S-T--V-YT-PPE-K-I----
-R--LFVAQTDNIETSA-------------CII------SPPQ-V---------------
-------------N------FLLNGKGV--DRRI-NV-----------S-MDT--GPQMP
SVVTGMLK-FG-SNL------------------------------LQA---VG--QFN--
--------------------------------------------------------G---
----------------------------------HY------IIVVAF-----MS-S-T-
---S----L-PD--T---PI-LNDY--------------A--------------------
QPI-------V-PS----SD-S--------------------------------------
------------------------------------------------------------
-------------------------------------------------D----------
--------------------------------------SD-IIEG---------PSR---
---ISLNCP-I------SYTRIKT----P-V-----KGHLCKH-----------------
---------LQCFDFSNYVGI-----NLR------------RPSWRCP--H-CNQYVCYL
DIRVDQ-------------------NMV-----K--------------VLGE-VGE----
--NVAEVIISMD-GSWKAVL---E---N---------------------D-------D--
-------------L-AQS------HD-KA---H--LK---E----T-SE-------Q-EE
S------------T----RV--STALP----------------NVV---------DL---
-----T--E------D-D----------T--------EMD--------------------
---S-V-S---------------------------AC-E-------------T-------
E--------------------DV-K--------P---F----------------------
-------------------S-NT-N--RV------NQT-VA--------------A-QV-
--ED-----EF--------WSGIYLA------------------NG------------S-
--LTPG-------I-------RSDT-QMG-GGI---------------------------
-------------P-H-SGP---T--------------NYLQ--------S---------
PV----L-----TDA-VS------P-A---------LDRG-------------TES----
------R-V-STD-LVPS----AMYS----------------------------------
-------------QFS--------SP-N-N----L--QL-QQ-------SQFA-------
--------------------------SA--------------SIEY---GR-F-P--T--
Y-I----------V-P------------RT-----------------SAA----------
------VQ-----AL----P-A------QS-H-----AP-------GL-QQ--IQRT---
---------------S---------LT--SST-P--------------------------
PS--------------------------------------------ASL-----------
---------------------------SAQV-----------GQ-SITPTE----NGVSA
VCSDL----------ER---------------------Q--QHF------------SRPR
MN-PLQ----VS------NIA-SS------SLQH-PLQ---TAQ----------------
--------------------------------------------------VIGIPA----
--------------------------------QSP------S-RA------S--------
--------L----MEFQNAH---------LQ-----------Q-------AFNP-R----
----T--TQT------------------------VGQS-----SSAI-----RS----SL
------------------------------H-LSR-AHI------QQGS-------AQVV
TGQT-----------------------SSSL-NN------QQRF-----MV------G-A
Q----QRAV---------------------MM--A-R-------------Q-S-------
-PSTP-----VQNQP--------PRT-----R-P-SF----P------VNGE-G---FRA
---SA----G--------E--QS------R-----H-----V------GG------T-MQ
---AV------------------------------S---------GADGS----V---DL
-S------------SEQNW-R-------PT-G-RMR------GSL--SGRAYS-------
------AALN-QFI-IQ-----------P----T------P---------PT----Q---
---A------VR---------P--------PP--------N-LTSPPA------------
-IV-PS------QLQ------------------------ALINNG---------------
---------NT-------------------------------------------------
--------
>gnl|onekp|MJAV_scaffold_2004598 Linum_usitatissimum
-----------------PAQAPG-------APLTVAD--QATLSA---------------
----SMVNS---------------FRVIAVVDRL-ALH--L---Q---PG------REN-
NS----SE--FFG---LCLSLA-----RGI---D------YAVAN---------NEPPSK
VQ--ELPLLLKQV---C--------------V---R------------------------
----------------------RSDPL-------LEAAIMVL---------MISV-----
---------------------------K--------------------------------
----NACKV-GWFSV--------QETQ-E---LISLASE--------IA--N------KF
CSPGD-------------I-------------NDA-----------A----GYSQTAVST
VFS-----------RYYPRMN----MGA-VL--ASLEVQ---------------------
---------------------PGFGA-HVLDFQISK---K-L--N-HP-PHE-K-I----
-L--LFVAQTDNLDTSA-------------CIV------SPQQ-V---------------
-------------N------FLVNGKGV--DKRT-NV-----------Q-MDT--GPQLP
TNVTGMLK-YG-TNL------------------------------LQA---VG--TFN--
--------------------------------------------------------G---
----------------------------------NY------VILIAF-----VS-T-T-
---T----L-PD--P---PV-LTDY--------------V--------------------
QSD-------R-TS----LD-P--------------------------------------
------------------------------------------------------------
-------------------------------------------------D----------
--------------------------------------SD-IIEG---------PSR---
---ISLNCP-I------SFSRIKI----P-V-----KGILCKH-----------------
---------LQCFDFGNYVEI-----NSK------------RPSWRCP--H-CNQNVSYA
DIRIDQ-------------------NIV-----Q--------------VLKE-VGD----
--SITHVNISAD-GSWKAIT---D---A----N----------------E-------N--
------------------------EG-VT-PVRHSLG---E----T-PE-------Q-PD
S------------N----AE--SPATP----------------MIL---------DL---
-----T--E------GGD----------D--------LMD--------------------
--EL-L-S---------------------------NW-D-------------T-------
V--------------------ER-K--------P---SQAS-------------------
------------------------------------------------------------
------------------------------------------------------------
------------------------------------------------------------
------------------------------------------------------------
------------------------------------------------------------
------------------------------------------------------------
------------------------------------------------------------
------------------------------------------------------------
------------------------------------------------------------
------------------------------------------------------------
------------------------------------------------------------
------------------------------------------------------------
------------------------------------------------------------
------------------------------------------------------------
------------------------------------------------------------
------------------------------------------------------------
------------------------------------------------------------
------------------------------------------------------------
------------------------------------------------------------
------------------------------------------------------------
------------------------------------------------------------
------------------------------------------------------------
------------------------------------------------------------
------------------------------------------------------------
------------------------------------------------------------
------------------------------------------------------------
------------------------------------------------------------
------------------------------------------------------------
------------------------------------------------------------
------------------------------------------------------------
--------
>gnl|onekp|BSEY_scaffold_2086174 Daenikera_sp
----------MAGLAISPAAAAG------NDFVPSAA--AASIPP---------------
----SLVNA---------------FRIAAVVDRL-AMH--V---R---SS-----DERR-
DV----YE--FYN---LCLSLA-----RGI---D------FAVAN---------NEVPAR
AQ--ELPLLLKEV---C--------------Q---R------------------------
----------------------KNELF-------LQAAIMVL---------MISV-----
---------------------------K--------------------------------
----NACKL-GWFSV--------KDTS-E---LLNLANE--------IG--G------DF
CSSED-------------I-------------SVK-----------Q----SC-LRTISK
IMS-----------RFYPRMK----MGK-IL--ASLEVK---------------------
---------------------PGFGA-FVVDFHISK---N-T--T-SS-PQD-K-I----
-R--LFVAQTDNIETSS-------------CII------SPPQ-V---------------
-------------N------FLLNGKGV--ERRT-TV-----------S-MEI--GPQIP
TNVTAMLK-FG-TNL------------------------------LQA---VG--QFN--
--------------------------------------------------------G---
----------------------------------HY------IIAIAF-----MS-V-T-
---Q----F-FE--I---PT-LQDY--------------V--------------------
RPV-------A-AA----LD-T--------------------------------------
------------------------------------------------------------
-------------------------------------------------D----------
--------------------------------------ME-VIEG---------ASR---
---ISLNCP-I------SAQRIKT----P-V-----KGHSCKH-----------------
---------LQCFDFGNFVDI-----NLT------------RPSWRCP--H-CNQSVCYT
NIRIDQ-------------------SMF-----K--------------VLRE-VGQ----
--NVAHVIISAD-GSWEAVL---E---S----D----------------D-------P--
-------------K-DQP------HG-NS----KCQN---E----G-SE-------H-PE
V------------T----IF--SNAPY----------------NIL---------DL---
-----T--E------G-D----------D--------EMD--------------------
---S-P-G---------------------------TC-D-------------V-------
E--------------------DR-K--------P---CLADL-----------Q-CHS-V
GTNL-TM---L-PEL----N-YT-G--EI------SSN-T---------------T-IV-
--ED-----DY--------WAGIFVP-----------------AHC------------C-
--ATSS-------G---------NA-SIF-VGI---------------------------
-------------S-E-TSP---A--------------NTML--------S---------
PV----L-----TDA-IS------P-A---------LNRE-------------AE-----
----------NTA-LTNS----FVQN----------------------------------
-------------QLP--------AT-N-N----L--QL-QP-------LQFG-------
--------------------------QS-L--------V---NNQY---GR-L-P--T--
I-PG----H----V-S------------RT-----------------PIA----------
------VQ-----AL----P-A------QP-L-----TP-------GP-HQ--RSRI---
---------------P---------IQ--PFA-A--------------------------
S-----------------------------------------------------------
---------------------------RAS-------------P-SIAPTA----DGLNT
FGTDM----------ER---------------------Q--QQY------------SRLH
VN-PVQ----ML------NTN-SP------SLPH-HPA---AQN-WN----------SFV
S---------------GQ---------------------SV-Q-----Q-VVGLSA----
---------P---------NQL----------HGR------Q------------------
-----------------NAH---------LQ-----------Q-------PLSR-M----
----M--PHA------------------------LSPP-----PNVI-----RP----QF
--------------------SRP-----------R-TQI------QQEG-------IQAG
VSYA-----------------------TSTG-SN------QRAQLV-GNSQ------Q-A
A----QRI-HM-----------------AAQM--T-R-------------Q-A-------
-GSMP-----LHTQM--------PRT-----S-P-QV----H------TNAN-V---LRA
---SV----G--------E--QR------G-----N-----T------GG------A-MQ
---PA------------------------------S---------RVGDL----V---DL
-T------------SE-NW-R-------PT-G-RMR------GQI--SGQAF--------
------SELS-QYI-IR-----------P----T------Q---------PT----Q---
---A------AQP-----AKPP--------PI--------P-STSLPA------------
-SI-PP------QLQ------------------------AFLANSGTPN-----------
--------RTQTQN---YPTHVN------YP-MT-E-------AADMT-GGSGVLPEPSQ
EMH-----
>gnl|onekp|THHD_scaffold_2013634 Elaeocarpus_sylvestris
----------MTGTAM--PPTAG-----SLAGLTVGTG-EQQLSA---------------
----SFVNS---------------FRVAAVAQRL-DCH--I---K---YG------RNS-
DA----RD--FFN---LCLSLA-----RGI---D------YAVAN---------NEVPDS
AK--ELPILLKQI---C--------------Q---R------------------------
----------------------RNDLF-------LQAAIMVL---------MISV-----
---------------------------K--------------------------------
----NACKA-GWFSD--------MESQ-E---LFALANE--------IG--S------SF
CSSGD-------------L-------------NPR-----------V----SNS-SI-PK
IMA-----------RFYPLMK----MGQ-IL--ASLEVK---------------------
---------------------PGYGA-YVIDFHISK---N-T--T-QS-PQE-K-I----
-R--LFVAQTDNIETSA-------------CII------SPQL-V---------------
-------------N------FLLNGKGV--ERRT-NV-----------L-MDA--GPQMP
TNVTSILK-YG-TNL------------------------------LQA---VG--QFN--
--------------------------------------------------------G---
----------------------------------HY------IIIVAF-----MS-M-T-
---S------FV--T---PV-LPNY--------------V--------------------
QPA-------V-AT----LD-S--------------------------------------
------------------------------------------------------------
-------------------------------------------------D----------
--------------------------------------SD-IIEG---------PSR---
---ISLNCP-I------SYKRIKT----P-V-----KGHSCKH-----------------
---------LQCFDFKNFIDI-----NSR------------RPSWRCP--H-CNQQVCNT
DIRLDQ-------------------NMV-----K--------------VLSE-VGD----
--NVSDVIISAD-GSWKAVL---E---S----D----------------D-------P--
-------------V-DQA------LD-KT---LNCQK---E----V-TE-------Q-QE
------------------------LLP----------------VVL---------DL---
-----T--G------D-D----------D--------EMD--------------------
---T-V-G---------------------------TS-E-------------S-------
E--------------------DR-K--------P---VIANL-----------Q-SQY-V
SATF-SV---P-SVL----N-NA-V--GV------NHN-AV--------------A-PI-
--ED-----EF--------WSGFYFA------------------NP------------S-
--VTSS-------A-------RSDA-QIV-SGI---------------------------
-------------S-E-PTS---A--------------N--L--------S---------
PV----S-----TDA-VS------P-A---------LNRE-------------AEG----
------C-I-NAN-FTNS----VMQN----------------------------------
-------------QFS--------AP-V-N----M--QL-QQ-------SQLV-------
--------------------------NS-A--------I---NHEY---GR-L-T--A--
I-P----RH----V-T------------RT-----------------PIA----------
------VQ-----AL----P-A------PS-Q-----TH-------SP-QQ--RSRS---
---------------S---------LN--ALI-P--------------------------
NG--------------------------------------------SSV-----------
---------------------------ASQA-----------AM-SMTPTA----NGFNT
VSMNP-------------------------------------------------------
----------------------PS------SWQH-HST---SQN-WSHQD------RSLV
-----------------Q---------------------PG-Q-----P-VVGISA----
---------S---------SQL----------QGA------F-RV------SSG------
--------LP---GEHQNLH---------QQ-----------Q-------ALNQ-R----
----L--PQS------------------------RSQS-----PGMV-----R-------
----------------------PSS-----P-LPR-TPT------QQGG-------AQVG
VGRT--------------------------G-SS------QPNR-----FP------Y-A
S----Q--R---------------------QM--G-G-------------Q-S-------
-PSVP-----VPVQT--------ART-----G-P-SY----P---------D-G---IRA
---SA----G--------E--HR------G-----N-----M------GG------T-VQ
---P--------------------------------------------------V---DL
-S------------SEQNW-R-------PA-G-RMR------GSL--SGRNYN-------
------DALS-QFM-IT-----------P----TP--PS-Q---------PN----Q---
---PTQ---AAR---------P--------PM--------N-L-SSPA------------
-AS-VP------TLQ------------------------ALLANS---------------
---------RT-AN---VPQ----------------------------------------
--------
>gnl|onekp|SALZ_scaffold_2016342 Pittosporum_resiniferum
-------------------------------------------SA---------------
----SYVNS---------------FRISAVADRL-AIH--I---R---NS------GKT-
DT----VE--FFN---LCLSLA-----RGI---D------YAVAN---------SEIPSR
AR--ELPILLKQV---C--------------K---R------------------------
----------------------RNDFV-------LQAAIMVL---------MISV-----
---------------------------K--------------------------------
----NACGN-GWFSY--------TDTE-D---LLALAIE--------IG--N------AF
CCAKD-------------I-------------NTD-----------T----TSLLPTVSA
IMS-----------RFYPQMR----MGQ-IL--AFLKAK---------------------
---------------------PGYQG-YALDFHILK---N-V--N-CS-AED-K-I----
-R--LFVAQTDNTETSS-------------CII------NPQQ-V---------------
-------------N------FLLNGKGV--ERRT-NV-----------L-MDS--GPQLP
TTVTHLLK-YG-TNL------------------------------IQA---VG--DFN--
--------------------------------------------------------G---
----------------------------------NY------VIIVAF-----MS-V---
---V----T-PV--R---PA-LQDY--------------V--------------------
QPA-------V-AA----LD-S--------------------------------------
------------------------------------------------------------
-------------------------------------------------D----------
--------------------------------------TE-IIEG---------PSR---
---ISLNCP-I------SFRRIKT----P-V-----KGHACKH-----------------
---------LQCFDFDNYVDI-----NSR------------RPAWRCP--H-CNQSVCYT
DIRIDQ-------------------KMV-----K--------------ILEE-VGE----
--NIVDIIISAD-GSWKPIF---E---C----N----------------D-------Q--
-------------S-DNQ------HD-KI---PNGNP---D----K-VP-------Q-QV
S------------T----SV--SA--P----------------EIL---------DL---
-----T--E------L-D----------D--------EMD--------------------
---M-A-G---------------------------TC-E-------------H-------
E--------------------DL-K--------P---LLENI-----------Q-IQS-N
VNNS-SV---------------------I------TQN-TP--------------S-HM-
--ED-----DF--------WSGIY------------------------------------
----------------------LPG-PSN-GGV---------------------------
-------------S-D-PTP---T--------------NHML--------S---------
PV----S-----TDA-IS------T-A---------LNRE-------------PEV----
------FHE---------------QS----------------------------------
-------------QFS--------AP-G-S----T--QI-Q---------LFG-------
--------------------------DS-S--------I---TNEY---GS-F-P--S--
I-T----KY---AV-N------------RT-----------------PVA----------
------VQ-----AL----P-A------QT-P-----AL-------IT-QQ--RSR----
------------------------------------------------------------
------------------------------------------------------------
------------------------------------------------------------
------------------------------------------------------------
------------------------------------------------------------
------------------------------------------------------------
------------------------------------------------------------
------------------------------------------------------------
------------------------------------------------------------
------------------------------------------------------------
------------------------------------------------------------
------------------------------------------------------------
------------------------------------------------------------
------------------------------------------------------------
------------------------------------------------------------
------------------------------------------------------------
------------------------------------------------------------
------------------------------------------------------------
------------------------------------------------------------
------------------------------------------------------------
--------
>gnl|onekp|FCCA_scaffold_2013526 Boswellia_sacra
------------------------------------------------------------
------------------------------------------------------------
-------E--FFN---LCLSLA-----RGI---D------YSVAH---------NEVPAR
AH--ELPILLTQI---C--------------Q---R------------------------
----------------------RNDLF-------LQSAIMVL---------MLSV-----
---------------------------K--------------------------------
----NACKA-GWFSE--------KENQ-E---LIALANE--------MG--S------SF
SGHRN-------------L-------------NTG-----------P----SNLVSTIST
IMT-----------RFYPQMK----MGQ-IL--VSLEIE---------------------
---------------------PGYGA-FMIDFQLSK---N-V--R-HS-PQE-K-I----
-Q--LFVAQTDNIETSA-------------CII------SPQE-A---------------
-------------N------FLLNGKPV--DRRT-NA-----------L-MD-----QLP
TTVNKLLK-FG-TNL------------------------------LQA---VG--LFN--
--------------------------------------------------------G---
----------------------------------HY------VAVVAF-----MS-M-E-
---P----S-LN--S---PV-IQDY--------------V--------------------
QSG-------I-AV----QD-S--------------------------------------
------------------------------------------------------------
-------------------------------------------------D----------
--------------------------------------SD-IIEG---------PSR---
---ISLNCP-I------SYKRITT----P-V-----KGHSCKH-----------------
---------LQCFDFENFVDI-----NSR------------RPSWRCP--H-CNQHVCYT
DIRVDQ-------------------NMV-----K--------------VLRE-VGK----
--DVADVIICAD-GSWKAVM---E---S----D----------------D-------N--
-------------M-DVA------HD-KI------EK---E----G-LE-------Q-QE
S------------T----GL--SNSGL----------------VVL---------DL---
-----T--K------D-D----------D--------EMD--------------------
---A-L-S---------------------------TD-E-------------T-------
E--------------------DQ-K--------P---LLTNL-----------Q-SQP-V
AANI-TM---S-SES----N-AT-V--GV------NQN-VL--------------S-QT-
--ED-----DF--------WSGL-LY-----------------SNG------------S-
--ALST-------S-------RMDA-QFV-GGI---------------------------
-------------S-E-PT----S--------------NFMT--------S---------
SV----LADA-MTDA-FS------H-A---------LNRE-------------AEA----
------C-G-YTN-LTTS----VMQS----------------------------------
-------------QYS--------AP-N-N----L--LL-QQ-------LQLA-------
--------------------------NN---------------QEY---GR-L-P--L--
---N---RH----V-S------------RT-----------------PIA----------
------VQ-----AL----P-A------PS-Q-----TP-------SP-QQ--RSVT---
---------------S---------LG--FMT-P--------------------------
NG--------------------------------------------SSL-----------
---------------------------PPQ---------------AAVSVA----NSY--
--SDV----------ER---------------------Q--QQF------------SRPP
VN-AFL----GP------DIA-SA------SLQH-H------------------------
---------------------------------------SA-A-----Q-VVGLPP----
---------T---------STL----------PGA------Y-RV------STG------
--------LS---TENQNIY---------QQ-----------Q-------ALNL-R----
----M--PQS------------------------RNQS-----SVVI-----PS------
--------------------SSP---------LAR-TPT------QQGS-------AAVG
VGHT-----------------------AGNV-SS------QHAR-----AM------V-A
S----HRAART-----------------ATHI--T-R-------------Q-P-------
-PTVP-----VQVQT--------SRT-----G-P-SY----Q------ANAE-G---VWA
---SA----G--------E--QR------V-----N-----I------AG------Q-PQ
---GV------------------------------M----------PDNF----T---DL
-P------------SEHNW-R-------P--G-RMR------GSL--TGRAYS-------
------AALS-QLM-IQ-----------P----T------Q---------PT----Q---
---A------GR---------P--------LT--------N-PISSLP------------
-TV-PP------HLQ------------------------VPLAN----------------
---------RRNAH---LPQVQN------NP-IT-E-------RGSVN-GGSGILPERSS
GMN-----
>gnl|onekp|BHYC_scaffold_2004139 Linum_lewisii
--------------------VPG---------LTVAD--ESPLSA---------------
----SLVNS---------------FRVIAVVDRL-ALH--L---Q---PG------RET-
NS----SE--FFG---LCLSLA-----RGL---D------YAVAN---------NELPSK
VQ--DLPLLLKQV---C--------------Q---R------------------------
----------------------KNEPL-------LEAAIMVL---------MISV-----
---------------------------K--------------------------------
----NVCRV-GWFSD--------QETQ-E---LFSLAGQ--------IG--N------SF
RSSGD-------------I-------------TDA-----------A----GGSQSVVAT
IFS-----------RYYPQMK----MGD-IL--TSLEVK---------------------
---------------------PGFGA-YVLDFHISK---K-S--N-HS-PLE-K-V----
-R--LFVAQTDDIDTAA-------------CIT------SPQQ-VVCLAFSLDYSIEMKF
PGTVYKLVPFLLCS------FLFNGRGV--DKRT-NI-----------Q-MDT--GPQLP
TNVTGMLK-YG-TNL------------------------------LQA---VG--TFN--
--------------------------------------------------------G---
----------------------------------NY------VIIVAF-----MS-T-V-
---P----L-PD--S---PE-LRDY--------------V--------------------
ALD-------S-TL----SE-Q--------------------------------------
------------------------------------------------------------
-------------------------------------------------D----------
--------------------------------------FD-IIEG---------PSR---
---ISLNCP-I------SFSRIKI----P-V-----KGNLCKH-----------------
---------LQCFDFGNYVEI-----NSK------------RPSWRCP--H-CNQNVSYA
DICVDQ-------------------NIV-----K--------------VLKE-VGE----
--NVTHVNISAD-GSWKAVM---D---A----D----------------D-------N--
------------------------EH-EA-PVKHCQR---E----I-PD-------Q-PD
Y------------N-----------------------------MIL---------DL---
-----T--E------G-D----------D--------LMD--------------------
--EL-L-S---------------------------SC-A-------------T-------
E--------------------ER-K--------P---SQTTF---------PGQ------
-----TV---P----------------HLD-----DEN-PA--------------S-LM-
--GD---------------LAHLFFSS-G-----------------------------S-
--AAAS-------GF------ILGV-QNP-NAV---------------------------
-------------S-D-PSA---A--------------STMP--------S---------
PV----I-----TDA-VS------P-S---------L-----------------------
------------------------------------------------------------
---------------------------HRN----L--DT-SAA----AHSQFD-------
-----------------------------P--------L---GNDYMS-TR------HVG
V-P----------A-S------------RV-----------------PTA----------
------IQ-----AL----P-A------QA-S-----TP-------GH-YQ--RSRM---
---------------N---------IS--NVN-S--------------------------
N--------------------------------------------VLSV-----------
---------------------------GSNA-----------AP-PV-------------
------------------------------------------------------------
------------------------------------------------------------
------------------------------------------------------------
------------------------------------------------------------
------------------------------------------------------------
------------------------------------------------------------
------------------------------------------------------------
------------------------------------------------------------
------------------------------------------------------------
------------------------------------------------------------
------------------------------------------------------------
------------------------------------------------------------
------------------------------------------------------------
------------------------------------------------------------
------------------------------------------------------------
------------------------------------------------------------
------------------------------------------------------------
--------
>gnl|onekp|VHZV_scaffold_2016443 Gleditsia_sinensis
-------------------------------------------SP---------------
----SLVNS---------------YRISAVAERL-AMH--V---Q---PG------NRS-
DA----VE--FFN---LCLSLS-----RGI---D------YALSN---------NEIPGK
VQ--DLPILLKQI---C--------------Q---R------------------------
----------------------KNDVF-------LQAGIMVL---------MISV-----
---------------------------K--------------------------------
----NACKF-GWFQK--------KESE-E---LLTIANE--------IG--K------SY
CSMED-------------V-------------NAG-----------P----SYCQSKIST
ILG-----------RFYPKLK----VGQ-IL--VSLEVK---------------------
---------------------PGYGA-FATDFHISK---N-M--A-HS-PQD-K-I----
-R--LLVAQTDNIETSA-------------CIT------SPQQ-V---------------
-------------N------FLLNGKGV--DRRT-NV-----------S-MDP--GPQMP
TNVTGMLK-YG-TNL------------------------------LQA---VG--QFN--
--------------------------------------------------------G---
----------------------------------HY------LILVAF-----MS-M-T-
---S----L-PE--N---PV-IPDY--------------V--------------------
QP--------L-TS----LD-S--------------------------------------
------------------------------------------------------------
-------------------------------------------------D----------
--------------------------------------SD-IIEG---------PSQ---
---ISLNCP-I------SFTRIKT----P-V------GRLCKH-----------------
---------FQCFDFSNFIDI-----NSR------------RPSWRCP--H-CNQYICYV
DIRLDR-------------------NMV-----E--------------VLKD-VGD----
--NVVEVVISAD-GSWKAVF---V---N----D----------------D-------N--
-------------M-DKM------KN-KA---HNSEK---E----Q-VE-------P-KE
S------------T----SS--PMALS----------------DVL---------DL---
-----T--N------D-D-------------------HME--------------------
---I-M-D---------------------------TC-E-------------T-------
E--------------------DR-K--------P---ILADL-----------H-SQS-I
TPSL-T------SLG----M-TS-V--GV------NQN-VA--------------A-QV-
--ED-----GF--------WSGVYFAS-S-------------------------------
---------------------RSDT-STV-GGT---------------------------
-------------H-E----------------------------------H---------
PV----L-----TDG-IS------P-A---------INQE-------------AEG----
------H-G-NSR-TSNS----VMQN----------------------------------
-------------QFS--------AP-N-NF---R--LQ-Q--------LNYL-------
--------------------------NS-V--------V----NEY---GR-S-P--S--
I-P----RH----V-N------------RT-----------------PVA----------
------IQ-----AL----P-A------QS-Q-----AL-------GP-QQ--RSRT---
---------------S---------LN--PLI-P--------------------------
NS--------------------------------------------TSV-----------
---------------------------TPQV-----------CV-SSPA------NGFSP
ILSDT----------ER---------------------Q--QHF------------SRPP
MH-LPQ----VS------GVT-PS------ALQR-HTA---TQS------------RA--
---------------------------------------PQ---------IGNASA----
---------P---------SQL----------PNP------Y-LT------SGR------
--------L----SELKNPH---------LQ-----------Q-------ALNL-R----
----I--PQP------------------------TSQS-----SSTV-----RS----T-
------------------------------N-AQR-SNI------QQGG-------SLSG
IGQA-----------------------PGAS-AN------NQAR-----VM------T-A
T-----------------------------HM--S-R-------------Q-S-------
-PSIS-----VQNKT--------SRS-----A-T-SF------------AAD-G---LQG
---LA----G--------E--QS------G-----N-----V------GG------T-AQ
---SV------------------------------S---------GSDGL----F---NL
-Q------------SEQNW-R-------PT-G-RMR------GSL--SGRQYT-------
------DAVK-QLI-IE-----------P----T------Q---------LV----Q---
---T------AS---------P--------QG-----------SQPVR------------
------------------------------------------------------------
------------------------------------------------------------
--------
>gnl|onekp|MYVH_scaffold_2015806 Linum_grandiflorum
----------MAGKVARPSQTPG-------ANLTVGD--EGALSA---------------
----SLVNS---------------FRVIAVVDRL-ALH--L---Q---PG------RET-
NS----SE--FFG---LCLSLA-----RGI---D------YAVAN---------NEPPSK
VQ--ELPLLLKQV---C--------------G---R------------------------
--------------------------L-------LEAAIMVL---------MISV-----
---------------------------K--------------------------------
----NACKA-GWFSV--------QETQ-D---LLSLASE--------IA--N------KF
RSPGD-------------I-------------NDA-----------S----GSSQTAVST
VFS-----------RYYPRMK----MGS-IL--ASLEVK---------------------
---------------------PGFGA-YVLDFQISK---T-S--N-RS-PDE-R-I----
-L--LFVAQTDNLDTSA-------------CIV------TPQQ-V---------------
-------------N------FLMNGKGV--DKRT-NV-----------Q-MDS--GPQLP
TNVTGMLK-YG-TNL------------------------------LQA---IG--TFN--
--------------------------------------------------------G---
----------------------------------NY------VILVTF-----VS-T-M-
---S----L-PD--P---PV-LIDY--------------V--------------------
QSD-------R-TS----LD-P--------------------------------------
------------------------------------------------------------
-------------------------------------------------D----------
--------------------------------------SD-IIEG---------PSR---
---ISLNCP-I------SFSRIKI----P-V-----KGSLCKH-----------------
---------LQCFDFGNYVEI-----NSK------------RPSWRCP--H-CNQNVSYA
DIRVDQ-------------------NIV-----Q--------------VLKE-VGE----
--SITHVNISAD-GSWKAIA---D---A----D----------------Q-------N--
------------------------QG-VA-PVRHSLG---E----L-PE-------Q-PA
Y------------N----AD--SPATP----------------MIL---------DL---
-----T--E------GGD----------D--------LMD--------------------
--EL-L-S---------------------------NW-D-------------T-------
V--------------------ER-K--------P---SQASF---------PSQ------
------------------------------------------------------------
------------------------------------------------------------
------------------------------------------------------------
------------------------------------------------------------
------------------------------------------------------------
------------------------------------------------------------
------------------------------------------------------------
------------------------------------------------------------
------------------------------------------------------------
------------------------------------------------------------
------------------------------------------------------------
------------------------------------------------------------
------------------------------------------------------------
------------------------------------------------------------
------------------------------------------------------------
------------------------------------------------------------
------------------------------------------------------------
------------------------------------------------------------
------------------------------------------------------------
------------------------------------------------------------
------------------------------------------------------------
------------------------------------------------------------
------------------------------------------------------------
------------------------------------------------------------
------------------------------------------------------------
------------------------------------------------------------
------------------------------------------------------------
------------------------------------------------------------
------------------------------------------------------------
------------------------------------------------------------
--------
>gnl|onekp|XWMS_scaffold_2011551 Linum_perenne
---------------------------------------EAKLSA---------------
----SLVNS---------------FRVIAVVDRL-ALH--L---Q---PG------REN-
NS----GE--FVG---LCLSLA-----RGI---D------YAVSN---------NELPSK
VH--ELPLLLKQV---C--------------R---R------------------------
----------------------KNDHL-------LDAAIMVL---------MISI-----
---------------------------K--------------------------------
----NACKV-GWFSV--------QDTK-E---LFSLASE--------IG--S------QF
RSSGD-------------I-------------NDA-----------S----TISQTAVST
VFS-----------RYYPRMK----MGA-IL--ASLEVE---------------------
---------------------PGFGA-YVLDFHISK---K-S--N-HS-PLE-K-I----
-L--LFVAQTNNLDTSA-------------CLV------SPPQ-V---------------
-------------N------FLMNGTGV--DKRT-NI-----------Q-VDT--GPQLP
TNVTGILK-YG-TNL------------------------------LQA---VG--TFN--
--------------------------------------------------------G---
----------------------------------NY------VILVAF-----VS-T-T-
---T----L-PD--P---PV-LLDY--------------V--------------------
QSD-------P-TS----LD-T--------------------------------------
------------------------------------------------------------
-------------------------------------------------D----------
--------------------------------------SD-VIEG---------PSR---
---ISLNCP-I------SLSRIKI----P-V-----KGSSCKH-----------------
---------LQCFDFGNYVEI-----NSK------------RPSWRCP--H-CNQNVSYT
DIRIDQ-------------------NIV-----Q--------------VLKE-VGD----
--NITHVNISAD-GSWKAIV---V---A----D----------------E-------N--
------------------------EG-LT-PVRHSPR---D----N-PE-------Q-PA
H------------N----AE--SPATP----------------MVL---------DL---
-----T--E------GSD----------D--------LMD--------------------
--EL-L-S---------------------------SW-D-------------T-------
V--------------------DR-K--------P---SQASF---------PGQ------
-----TV----------------------D-----QEK-LA--------------S-EM-
--GD---------------WAHLIYPS-G-------------------------------
-----S-------GF------GPGV-QNP-N-----------------------------
-----------------------V--------------VSQS--------S---------
SM----R-----TDV-VP------P-M---------INSE-------------NQS----
------------------------------------------------------------
---------------------------HGD----T--NP-R--------SQFA-------
-----------------------------P--------L----SDYTS-MQ---------
M-P----------V-H------------RV-----------------PTA----------
------VQ-----AL----P-A------QG-Q-----YP-------FL-QQ--RPMT---
---------------S---------TS--NVN-S--------------------------
SG--------------------------------------------LPV-----------
---------------------------NSNS-----------AP-SVTPTA----SGFTT
APL--------------------------------------QRF------------SKSF
HD-VPR----VPSP--------AS------YMPR-QTM---PQN-FNNQF------RSSS
Y---------------GP---------------------AP-R-----Q-TPVPTT----
----GP---------------------------------------------QRA------
------------------------------------------S-------PSPL-R----
----M--PSP------------------------ASN-------PTA-----RS----SS
------------------------------P-LSR-AST------FQ----------QTG
VGSG----------------------------SR------PQATT--------------G
A---AQQ--------------------APPHM--H-R-------------Q-P-------
-LVVP-----VQMQS--------ARASYG------SS----P------------------
------------------D-ISR---------------------------------T---
---PS------------------------------TEQRGNANPLQSATT----A---TP
-N------------SEQNW-R-------PA-S-RMR------GSL--EGRNLA-------
------EIRN--LV-LQ-----------S----TH-----H---------------Q---
--NA------MG-------GAA--------SS--------S-TLSDATA-----------
----PP------HL----------------------------------------------
------------------------------------------------------------
--------
>gnl|onekp|PEZP_scaffold_2002636 Glycyrrhiza_glabra
-------------------------------------------SP---------------
----SAVNS---------------YRISAVVERL-ALH--L---V---PG------NRS-
DS----IE--FYN---LCLSLA-----RGI---D------YALAN---------GETPGK
VN--ELAMLMKQV---C--------------K---R------------------------
----------------------KNDEI-------SQAAMMVL---------MISV-----
---------------------------K--------------------------------
----NACKI-GWFQT--------KVSE-E---LLTIADE--------IG--K------IY
CSQGN-------------V-------------NAG-----------P----SSCHSTIQT
IME-----------RFYPKMK----LGP-IL--VSIEAK---------------------
---------------------PGYGA-SAVDFHLTK---S-K-----V-LQD-K-I----
-W--LLVAQTDNIETSA-------------CLI------SPQQ-V---------------
-------------N------FLLNGKGV--DPRT-NV-----------R-MDP--GPQMP
TNVTGILK-FG-TNL------------------------------LQA---VG--QFN--
--------------------------------------------------------G---
----------------------------------HY------IIVVAY-----MS-V-T-
---S----L-PE--R---PV-LQDY--------------V--------------------
QPA-------V-TS----VD-S--------------------------------------
------------------------------------------------------------
-------------------------------------------------D----------
--------------------------------------SD-IIEG---------PSR---
---ISLNCP-I------SFTRIKT----P-V-----KGHSCKH-----------------
---------FQCFDFDNFINI-----NVK------------RPSWRCP--H-CNQYVCYA
DIRLDR-------------------NMI-----E--------------ILKN-VGK----
--NIVEVIVHAD-GSWKAVL---E---N----D----------------H-------D--
-------------V-DKI------QN-KA---CNSEK---E----Q-TE-------Q-QE
S------------I----CS--PSTVP----------------DVL---------DL---
-----T--N------D-D----------N--------HLE--------------------
---M-M-D---------------------------TW-E-------------T-------
A--------------------DR-K--------P---FQASV-----------L-SEF-V
TPNS-T------SLG----M-NS-T--GF------NQN-VS--------------A-QI-
--ED-----EF--------WAGVFLAC-S-------------------------------
---------------------GSDT-PTV-G-V---------------------------
-------------A-E----------------------------------H---------
LV----P-----PDT-VS------P-A---------FNQG-------------AES----
------H-D-NNP---------AMHN----------------------------------
-------------QLS--------AL-N-N----L--QL-Q--------LNY--------
--------------------------NS-V--------V----NEY---GR-S-S--S--
M-P----RH----I-N------------RT-----------------PVA----------
------VQ-----AL----P-V------QS-Q-----AL-------GP-QQ--NSVT---
---------------N---------LD--SFL-T--------------------------
SS--------------------------------------------SSA-----------
---------------------------TPHV-----------SL-SNPASS----DPFNA
ILSDT----------ER---------------------Q--QHF------------SRSP
LN-LPQ----VS------GVN-SSP----LTLQH-QSA---TQN------------RV--
---------------------------------------PP----------VNTSA----
---------P---------TQS----------QNP------Y-RA------SGM------
--------F----SDFRNPH---------LQ-----------Q-------ALN-------
----------------------------------------------H-----RP----S-
------------------------------N-TQR-SHI------QQGV-------SRPG
IVQA-----------------------AGVS-PN-----SQQAR-----VM------P-S
S-----------------------------QV--T-R-----------------------
------------------------------------------------------------
----Q----G--------E--QR------G-----S-----L------GG------A-VQ
---SV------------------------------S---------RPDEL----F---NS
-T------------PDQNW-R-------PT-S-RMR------GSL--AGRVFS-------
------DDIR-QRI-IA-----------P----T------QP-------VPN----S---
---S------LR---------P--------QG----------PPQPV-------------
------------------------------------------------------------
------------------------------------------------------------
--------
>gnl|onekp|LFII_scaffold_2009906 Linum_perenne
----------MAGKVARATQAPG-------PAPAVGD--DAKLSA---------------
----SLVNS---------------FRVIAVVDRL-ALH--L---Q---PG------REN-
NS----GE--FVG---LCLSLA-----RGI---D------YAVSN---------NELPSK
VH--ELPLLLKQV---C--------------R---R------------------------
----------------------KNDHL-------LDAAIMVL---------MISI-----
---------------------------K--------------------------------
----NACKV-GWFSV--------QDTK-E---LFSLASE--------IG--S------QF
RSSGD-------------I-------------NDA-----------S----TISQTAVST
VFS-----------RYYPRMK----MGA-IL--ASLEVE---------------------
---------------------PGFGA-YVLDFHISK---K-S--N-HS-PLE-K-I----
-L--LFVAQTNNLDTSA-------------CLV------SPPQ-V---------------
-------------N------FLMNGTGV--DKRT-NI-----------Q-VDT--GPQLP
TNVTGILK-YG-TNL------------------------------LQA---VG--TFN--
--------------------------------------------------------G---
----------------------------------NY------VILVAF-----VS-T-T-
---T----L-PD--P---PV-LLDY--------------V--------------------
QSD-------P-TS----LD-T--------------------------------------
------------------------------------------------------------
-------------------------------------------------D----------
--------------------------------------SD-VIEG---------PSR---
---ISLNCP-I------SLSRIKI----P-V-----KGSSCKH-----------------
---------LQCFDFGNYVEI-----NSK------------RPSWRCP--H-CNQNVSYT
DIRIDQ-------------------NIV-----Q--------------VLKE-VGD----
--NITHVNISAD-GSWKAIV---V---A----D----------------E-------N--
------------------------EG-LT-PVRHSPR---D----N-PE-------Q-PA
H------------N----AE--SPATP----------------MVL---------DL---
-----T--E------GSD----------D--------LMD--------------------
--EL-L-S---------------------------SW-D-------------T-------
V--------------------DR-K--------P---SQASF---------PGQ------
-----TV----------------------D-----QEK-LA--------------S-EM-
--GD---------------WAHLIYPS-G-------------------------------
-----S-------GF------GPGV-QNP-N-----------------------------
-----------------------A--------------VSQS--------S---------
SM----R-----TDV-VP------P-M---------INSE-------------NQS----
------------------------------------------------------------
---------------------------HGD----T--NP-R--------SQFT-------
-----------------------------P--------L----SDYTS-MQ---------
V-P----------V-H------------RV-----------------PTA----------
------VQ-----AL----P-A------QG-Q-----YP-------FL-QQ--RPMT---
---------------S---------TS--NVN-S--------------------------
SG--------------------------------------------LPV-----------
---------------------------NSNS-----------AP-SVTPTA----SGFTT
APL--------------------------------------QRF------------SKSF
HD-VPR----VPSP--------AS------YMPR-QTL---PQN-FNNQF------RSSS
Y---------------GP---------------------AP-R-----Q-TPVPTT----
----GL---------------------------------------------QRA------
------------------------------------------S-------PSPL-R----
----M--PSP------------------------ASN-------PTA-----RS----SS
------------------------------P-LSR-AST------FQ----------QTG
VGSG----------------------------SR------PQATT--------------G
A---AQQ--------------------APPHM--H-R-------------Q-P-------
-LVVP-----VQMQS--------ARASYG------SS----P------------------
------------------D-ISR---------------------------------T---
---PS------------------------------AEQRGNANPLQSATT----A---TP
-N------------SEQNW-R-------PA-S-RMR------GSL--EGRNLA-------
------EIRN--LV-LQ-----------S----TH-----H---------------Q---
--NA------TG-------GAA--------SS--------S-TLSDATA-----------
----PP------HL----------------------------------------------
------------------------------------------------------------
--------
>gnl|onekp|RKLL_scaffold_2019782 Copaifera_officianalis
-------------------------------------------TP---------------
----SDVNS---------------YRISIVAERL-ASH--V---Q---LG------NRS-
DA----VD--FFN---LCLSLS-----RGI---D------YAVAN---------HEIPGK
AS--ELPILFKQI---C--------------Q---R------------------------
----------------------KNDAW-------LKAVIMVL---------MMSV-----
---------------------------K--------------------------------
----NACQS-GWFQQ--------KDTE-E---LLAIADE--------IG--K------SY
CSIDN-------------V-------------HEG-----------V----SYSASTIST
IME-----------RYFPQMK----LGQ-VL--ASIQVK---------------------
---------------------PGYGA-YAVDLHISK---N-T--A-HS-PLD-K-I----
-W--LLVAQADNIETSA-------------CII------SPQQ-V---------------
-------------S------FLINGKGV--ERRT-NV-----------F-MDT--GPQLP
SNVTGMLK-YG-TNL------------------------------LQA---VG--QFN--
--------------------------------------------------------G---
----------------------------------NY------VILVAF-----VS-V-K-
---S----S-PE--N---PV-LQNY--------------V--------------------
QPP-------L-MP----VD-S--------------------------------------
------------------------------------------------------------
-------------------------------------------------D----------
--------------------------------------SD-IIEE---------SSR---
---ISLNCP-I------SFKRIRT----P-I-----KGHLCKH-----------------
---------LQCFDFNNYINI-----NSR------------RPSWRCP--H-CNRPVCYL
DIRIDQ-------------------NMV-----E--------------VLKE-IGE----
--NVVEVIIRAD-GSWKAVL---E---N----D----------------E-------N--
-------------A-DKA------QN-KS---YNSEK---E----Q-TE-------V-EE
S------------S----SS--LRANH----------------DVL---------DL---
-----T--N------D-D----------D--------QMETIDDQM--------------
--ET-M-N---------------------------SF-E-------------I-------
E--------------------DR-K--------P---LQADL-----------H-SHS-I
PSNL-TS-----LGM----N-AA----GT------NEN-AA--------------S-PL-
--ED-----DF--------WSGLYFS-----------------QGGL-------------
--GTPA-------I----------------GTA---------------------------
-------------S------------------------------------E--------R
PV----L-----TDA-IS------A-T---------FNRE-------------AEGLG--
----------NTL-TPDS----VMQN----------------------------------
-------------QFP--------AP-N-N----L--QL-QQ------FDHL--------
--------------------------NS-------------AVNEY---GR-S-P--TI-
T-AQ---RH----V-N------------RT-----------------PVA----------
------IQ-----AL----P-A------QP-Q-----GL-------GS-LQ--RSRM---
---------------N---------MN--LPI-T--------------------------
SS--------------------------------------------APT-----------
---------------------------S-HI-----------SL-SSPTTP----DGLNA
ILSDA----------ER---------------------R--KHF------------SRPV
TN-LSQ----VP------GMT-SS------AQRH-HSA---TQI------------RG--
---------------------------------------PN---------IVDSSA----
---------R---------SLL----------SNP------F-QP------SQF------
------------LNTFQNQH---------LQ-----------Q-------ALNP-R----
----A--PRP------------------------RGQS-----PGTM-----RP----LN
---------------------------------QR-PHI------QQGG-------SQGG
IAEA-----------------------AGATASS------HRAR-----VA--------P
S---------------------------------L-H-----------------------
----------IQNQT--------SRTA----T-PFA-----P---------D-S---FRG
---SA----G--------E--LR------V-----D-----V------GG------T-AQ
---SI------------------------------L---------RPDSS----L---NL
-Q------------SEQNW-R-------AT-G-RMR------GEI--TRRPIP-------
------DSVR-QLI-IE-----------P----S------Q---------SG----Q---
---N------LR---------P--------QNPR--------------------------
------------------------------------------------------------
------------------------------------------------------------
--------
>gnl|onekp|JBYE_scaffold_2013766 Hedera_helix
------------------------------------------------------------
-------------------------------DRL-ALH--V---S---SM------DKN-
DT----VE--FFN---LCLSLA-----RGI---D------YAIAN---------SEVPSR
AQ--ELPILLKQV---C--------------Q---R------------------------
----------------------RNDFL-------LQAAIMVL---------MISV-----
---------------------------K--------------------------------
----NACEN-GWFLY--------KDSE-D---LRTLANE--------IG--S------AF
CTTKD-------------I-------------KTE-----------T----SSLLPTILG
IMS-----------RFYPQIK----MGQ-IL--AFLNAK---------------------
---------------------PGYDA-YVIDFHILK---N-V--N-CS-PED-K-I----
-R--LFVAQTDNTETSS-------------CII------SPQQ-V---------------
-------------N------FLLNGRGV--DRRT-NL-----------F-MDT--GPQVP
TNVTHMLK-YG-ANL------------------------------LQA---VG--QFN--
--------------------------------------------------------G---
----------------------------------NY------IIIVAF-----MR-M-D-
---A----T-PV--H---PC-LLDY--------------V--------------------
QPT-------V-AA----LD-S--------------------------------------
------------------------------------------------------------
-------------------------------------------------D----------
--------------------------------------SE-IIEG---------PSR---
---ISLNCP-I------SFRRIKT----P-V-----KGHSCKH-----------------
---------LQCFDFDNYVDI-----NSR------------RPSWRCP--H-CNQSVCFT
DIRIDQ-------------------KIA-----K--------------ILEE-VGE----
--NVADVIISAD-GSWKAVI---E---S----N----------------D-------Q--
-------------I-DKQ------HD-KI---LNCNP---D----V--------------
------------------------------------------------------------
------------------------------------------------------------
------------------------------------------------------------
------------------------------------------------------------
------------------------------------------------------------
------------------------------------------------------------
------------------------------------------------------------
------------------------------------------------------------
------------------------------------------------------------
------------------------------------------------------------
------------------------------------------------------------
------------------------------------------------------------
------------------------------------------------------------
------------------------------------------------------------
------------------------------------------------------------
------------------------------------------------------------
------------------------------------------------------------
------------------------------------------------------------
------------------------------------------------------------
------------------------------------------------------------
------------------------------------------------------------
------------------------------------------------------------
------------------------------------------------------------
------------------------------------------------------------
------------------------------------------------------------
------------------------------------------------------------
------------------------------------------------------------
------------------------------------------------------------
------------------------------------------------------------
------------------------------------------------------------
------------------------------------------------------------
------------------------------------------------------------
------------------------------------------------------------
------------------------------------------------------------
--------
>gnl|onekp|IANR_scaffold_2014037 Rosa_palustris
----------MTGTTLTPQAASNL----VSLNIGGGA--GQQVSA---------------
----SFVNS---------------FRVTAVADRL-LAH--V---Q---SG------YRG-
DA----ME--FFN---LCLSLS-----RGI---D------YAVAN---------NEVPAK
AS--DLPVLLRQI---C--------------Q---R------------------------
----------------------KNNDV-------LLAAIMVL---------MISV-----
---------------------------K--------------------------------
----NACST-GWFSE--------KESE-E---LFSLANE--------IA--S------RF
CGSGD-------------I-------------TTG-----------P----SCSLSNVEK
VME-----------RYYPTMK----MGH-IL--ASLEVK---------------------
---------------------PGYGT-YVLDFHISK---S-T--A-YS-PQE-K-I----
-R--LFVAQTDNMETSS-------------CII------SPQQ-V---------------
-------------N------FLLNGKGV--DKRI-TC-----------S-MDT--GSQLP
SNVTGMLK-YG-TNL------------------------------LQA---VG--QFN--
--------------------------------------------------------G---
----------------------------------HY------IIVVAF-----MS-I-A-
---S----S-LD--T---PV-LKDY--------------V--------------------
QPI-------V-PS----S--S--------------------------------------
------------------------------------------------------------
-------------------------------------------------D----------
--------------------------------------TD-IVEG---------RSK---
---ISLNCP-I------SSRRIKT----P-V-----KGYLCKH-----------------
---------LQCFDFDNFVVM-----NIR------------RPRWRCP--H-CNQYVCYL
DIRIDQ-------------------NMV-----K--------------VLRE-VGE----
--KFSQVIISED-GSWKVEL---E---K----N----------------D-------D--
-------------L-DVA-------D-KL-------K---E----T-SE-------K-DE
S------------T----PG--LS--------------------VM---------DL---
-----TN-D------D-D----------I--------EME--------------------
---T-A-S---------------------------AC-G-------------P-------
E--------------------DV-K--------P---L----------------------
-------------------S-NT-N---------------T--------------A-QL-
--ED-----DF--------WSGVYLA------------------NS------------G-
--LTPG------------------T-QLA-NCI---------------------------
-------------S---PGP---S--------------S-LQ--------S---------
SL----L-----SDA-VS------L-A---------LNRE-------------AGS----
------H-R-NTD-FLVS----AMHN----------------------------------
-------------QFS--------TP-N-N----V--NS-QQ-------LQSA-------
--------------------------NP-I--------A---SNEY---G----I--S--
Q-I----------L-PREL--GSGLPIVRN-----------------PIA----------
------VQ-----AL----P-A------SS-P-----TM-------GS-QQ--RPRT---
---------------S---------FN--NSA-P--------------------------
NI--------------------------------------------ASL-----------
---------------------------TSQA-----------GQ-SITSPA----NVLNA
VCSDL----------ER---------------------Q--QHF------------SRPR
MN-PVQ----VS------DIA-SS------SLHH-GSR---TTQNRVPLD------RSFT
H---------------GQS-------------------------------AVGIPV----
---------P---------SQL----------QSA------S-RV------SSG------
--------L----QGFTNAH---------LQ-----------Q-------AFNP-R----
----A--HPT------------------------VGQS-----SSA--------------
------------------------------H-SSR-SHV------MQGS-------AQVG
IGQT-----------------------PSSL-NN------QQSF-----IM------A-A
Q----RAA-----------------------Q--A-R-------------Q-S-------
-SPMT-----AQNQT--------PRT-----R-P-SL----S------VNAA-G---FRG
---SA----G--------D--QR------G-----N-----I------GG------T-VQ
---AV------------------------------S---------GADGL----G---NS
-P------------SEQNW-R-------PT-G-RMR------GSL--SGQAYS-------
------AALN-QFI-IR-----------P----T------Q---------PT----E---
---T------AR---------P--------AP--------H-LTPP--------------
------------------------------------------------------------
------------------------------------------------------------
--------
>gnl|onekp|NUZN_scaffold_2012989 Cercidiphyllum_japonicum
------------------------------------------------------------
------------------------------------------------------------
------------------------------------------------------------
-Q--ELPLSLKQI---C--------------Q---R------------------------
----------------------KNDYV-------LLAAIMVL---------MISV-----
---------------------------K--------------------------------
----NACKF-GWFSE--------KDTE-E---LLTLANE--------IG--S------GF
CSPGD-------------I-------------NTE-----------P----NHFLPTISK
IMA-----------RFYPRMK----MGH-IL--AFLEVK---------------------
---------------------PGYGA-FLVDFHISK---N-A--S-FS-SQE-K-I----
-R--LFVVQTDNIATSS-------------CII------SPPQ-V---------------
-------------S------ILLNGKGV--EKRT-NV-----------N-MER--GPQIP
TNVTTLLK-YG-TNL------------------------------LQA---VG--QFN--
--------------------------------------------------------G---
----------------------------------HY------IVVVAF-----MS-V-T-
---S----S-PD--T---PV-LQDY--------------V--------------------
QPA-------V-AA----LD-S--------------------------------------
------------------------------------------------------------
-------------------------------------------------D----------
--------------------------------------SE-IIEG---------PSR---
---ISLNCP-I------SYSRIKT----P-V-----KGHLCKH-----------------
---------LQCFDFNNFVEI-----NSS------------WPSWRCP--H-CNQSVCYS
DIRVDQ-------------------NMV-----K--------------VLRE-VGE----
--NVADVIISAD-GSWKAVL---E---S----S----------------D-------H--
-------------V-DQP------HD-KT---LDCQQ---E----G-SE-------Q-RE
S------------T----SF--SNALP----------------NVL---------DL---
-----T--E------G-D----------D--------AMD--------------------
---A-V-V---------------------------IH-E-------------F-------
E--------------------DR-K--------P---FQANL-----------Q-SHS-V
ATNL-TM---P-SEL----I-NT-S--AF------NQN-TA--------------S-QV-
--EG-----DF--------LSGIFLS-----------------TNS------------S-
--VTSG-------A-------RSD-------GI---------------------------
-------------S-E-PSP---S--------------NNMT--------S---------
PV----L-----TDA-IS------S-T---------LYRE-------------FDE----
------LHG-TN--LTTS----LPQS----------------------------------
-------------QFS--------AP-N-N----L--QL-QQ------------------
------------------------------------------------------------
-------------I-S------------RT-----------------PIA----------
------IQ-----AL----P-A------QS-L-----TP-------GP-QQ--RSRT---
---------------S---------LN--SLI-P--------------------------
NG--------------------------------------------SSV-----------
---------------------------ASQA-----------SP-SIPPTA----DGFNT
IGSDM----------ER---------------------Q--QQF------------SRSF
LN-PIQ----QS------DIN-LS------SLQH-HPM---TQN-WDHQD------HLFI
P---------------SQ---------------------SV-Q-----Q-VVGLPA----
---------P---------SQL----------PGA------Y-RL------SSG------
--------IP---AEHQNSH---------HQ-----------R-------PVNL-R----
----M--PQN------------------------ISQS-----PGLI-----RS----SA
------------------------------H-LPR-TQI------QHGG-------AQVG
VGHT-----------------------AGTG-NT------QNSR-----VM------V-A
A----QRAA---------------------QM--A-R-------------Q-L-------
-QSSP-----VQLQT--------SRP-----G-P-SF----P------ANAD-G---FRA
---SV----P------------R------A------------------------------
----------------------------------------------ADGL----V---DM
-S------------SEQNW-R-------PT-G-RMR------GSL--SGRAYS-------
------DALS-QFM-IQ-----------P----T------Q---------PA----Q---
---V------TR---------P--------PL--------N-LTPPPP------------
-GI-PS------QLH------------------------VLRANS---------------
---------MN-AH---TPQ----------------------------------------
--------
>gnl|onekp|LSLA_scaffold_2057922 Chamaseyce_mesebyranthemum
------------------------------------------------------------
------------------------------------------------------------
-------------------------------------------AN---------NEIPPN
VQ--NLPLLLKEI---C--------------Q---R------------------------
----------------------GKDLF-------LRAAIMVL---------MISA-----
---------------------------K--------------------------------
----NACKF-GWFIS--------KDVE-E---ISAQAYE--------IG--T------SF
CSRED-------------I-------------NTA-----------P----SDSLSVMEV
IMS-----------RFYPLLK----MGH-IL--SSLEVK---------------------
---------------------PGYGT-YVVDFHISK---N-S--S-HS-PQE-K-I----
-R--LFVAQLDNTETSA-------------CII------NPQQ-V---------------
-------------N------FLLNGKGV--ERRT-NV-----------L-MDT--GPQIP
TNVTAMLK-YG-TNL------------------------------MQA---VG--QFS--
--------------------------------------------------------G---
----------------------------------NY------IIVVAF-----MS-V-I-
---P----I-PS--D---PV-LQDY--------------V--------------------
QSN-------V-VA----SD-P--------------------------------------
------------------------------------------------------------
-------------------------------------------------D----------
--------------------------------------SD-IIEG---------PSR---
---VSLNCP-I------SHTRIKT----P-V-----KGHSCKH-----------------
---------LQCFDFRNYVDI-----NSR------------RPSWRCP--H-CNQHVCYT
DLRIDQ-------------------NMV-----K--------------VLKE-VGE----
--DVADVIISDD-GSWKAIF---Q---S----D---------------------------
[truncated: 2,985,359 more chars]
