# Supplementary material for: Charting the evolutionary path of the SUMO modification system in plants reveals molecular hardwiring of development to stress adaptation
Source: Plant Cell. 2024 Jun 26;36(9):3131–44. doi: 10.1093/plcell/koae192 (PMC11371177; doi:10.1093/plcell/koae192)
Supplement: koae192_Supplementary_Data [file koae192_supplementary_data.zip › PIAL_PhyML_newick_tree.nhx]

(Lonchitis_hirsuta_onekp_VVRN_scaffold_2007709:0.00000048,Lonchitis_hirsuta_onekp_VVRN_scaffold_2007710:0.01636285,(Ceratopteris_thalictroides_onekp_PIVW_scaffold_2025289:0.0562346,((Isoetes_tegetiformans_onekp_PKOX_scaffold_2101620:0.13427693,(Spirogloeamuscicola_SM000120S25721:0.25519044,((gnl_onekp_WCLV_scaffold_2017449_Prasiola_crispa:0.53510229,((gnl_onekp_NKXU_scaffold_2004559_Trebouxia_arboricola:0.34671811,(gnl_onekp_GXBM_scaffold_2003741_Coccomyxa_pringsheimii:0.28929009,gnl_onekp_QYXY_scaffold_2011383_Botryococcus_terribilis:0.54784768)0.252:0.0960787)0.934:0.1556178,(gnl_onekp_VIAU_scaffold_2064068_Carteria_crucifera:0.46922596,(gnl_onekp_FMVB_scaffold_2009831_Scherffelia_dubia:0.23323938,gnl_onekp_DUMA_scaffold_2036605_Tetraselmis_cordiformis:0.4698875)0.961:0.3058572)0.812:0.09518515)0.872:0.0998149)0.916:0.29188784,(Marchantiaolymorpha_Mp5g06320_1__MapolyID_Mapoly0189s0021_1_:1.52527617,(((Isoetes_tegetiformans_onekp_PKOX_scaffold_2101158:0.25587335,Huperzia_squarrosa_onekp_GAON_scaffold_2007258:0.37268955)0.863:0.8132239,(Huperzia_squarrosa_onekp_GAON_scaffold_2017236:0.5049698,Huperzia_squarrosa_onekp_GAON_scaffold_2009265:0.29946785)0.893:1.05361815)0.997:2.58172872,(gnl_onekp_PPQR_scaffold_2049586_Typha_angustifolia:0.00000293,(gnl_onekp_BYPY_scaffold_2014968_Brocchinia_reducta:0.10822426,((gnl_onekp_BSTR_scaffold_2026149_Chondropetalum_tectorum:0.19075576,(Oryzasativa_Os06t0164000_01:0.05123219,(((gnl_onekp_XBKS_scaffold_2012963_Thyridolepis_mitchelliana:0.0000007,(gnl_onekp_WCOR_scaffold_2022663_Thyridolepis_multiculmis:0.0111442,(gnl_onekp_SOHV_scaffold_2085021_Panicum_miliaceum_A:0.05300918,(gnl_onekp_ROEI_scaffold_2022955_Cymbopogon_nardus:0.03444699,gnl_onekp_YPIC_scaffold_2027931_Microstegium_vimineum:0.00956138)0.895:0.03103156)0.747:0.00574713)0:0.0000144)0:0.00525619,((gnl_onekp_VQYB_scaffold_2008871_Neurachne_lanigera:0.02222847,(gnl_onekp_XUAB_scaffold_2014781_Paraneurachne_muelleri:0.00549992,(gnl_onekp_NNOK_scaffold_2068767_Neurachne_tenuifolia:0.00951841,gnl_onekp_BXAY_scaffold_2021682_Neurachne_minor:0.00316015)0:0.00341144)0:0.00000034)0.785:0.00550132,(gnl_onekp_ZMGN_scaffold_2018250_Neurachne_munroi:0.02214732,gnl_onekp_BPKH_scaffold_2080964_Neurachne_annularis:0.00894196)0:0.00000057)0.712:0.00565165)0.929:0.03597645,((gnl_onekp_TIJL_scaffold_2032730_Eleusine_coracana:0.00652584,(gnl_onekp_OMXG_scaffold_2019953_Eleusine_coracana:0.00000035,gnl_onekp_YXNR_scaffold_2019386_Triodia_aff__bynoei:0.03092657)0:0.00000001)0.998:0.09262546,(gnl_onekp_CXSJ_scaffold_2000467_Eleusine_coracana:0.00000115,(gnl_onekp_PZAP_scaffold_2003890_Eleusine_coracana:0.0000004,(gnl_onekp_TIJL_scaffold_2019322_Eleusine_coracana:0.00000001,(gnl_onekp_OMXG_scaffold_2000128_Eleusine_coracana:0.00000001,gnl_onekp_PZAP_scaffold_2003891_Eleusine_coracana:0.00000037)0:0.00000001)0:0.00000064)0.977:0.09383462)0.921:0.04496629)0.394:0.0211865)0.85:0.03075113)0.996:0.13579812)0.943:0.07179932,((gnl_onekp_PRFO_scaffold_2008795_Agapanthus_africanus:0.21991126,(gnl_onekp_KOFB_scaffold_2075241_Urginea_maritima:0.10617155,gnl_onekp_RCUX_scaffold_2120656_Maianthemum_sp:0.1403407)0.755:0.03075429)0.972:0.1361094,((((((Zosteramarina_Zosma5g00490_1:0.25989903,gnl_onekp_BYQM_scaffold_2010929_Posidonia_australis:0.08928055)0.803:0.07802011,(gnl_onekp_BYQM_scaffold_2006817_Posidonia_australis:0.09701961,(Zosteramarina_Zosma97g00590_1:0.18617937,gnl_onekp_COCP_scaffold_2082136_Triglochin_maritimum:0.09526794)0.39:0.03447199)0.986:0.14265578)0.491:0.03462165,(((gnl_onekp_FZJL_scaffold_2009542_Austrobaileya_scandens:0.11534522,((gnl_onekp_PAWA_scaffold_2042484_Aristolochia_elegans:0.14089055,((Amborellatricopoda_ERN05175_:0.03096822,gnl_onekp_URDJ_scaffold_2038090_Amborella_trichopoda:0.00000047)1:0.17537246,(((((gnl_onekp_MEKP_scaffold_2003933_Dipteris_conjugata:0.14347194,(((gnl_onekp_KIIX_scaffold_2012515_Pilularia_globulifera:0.07627033,gnl_onekp_VVRN_scaffold_2098153_Lonchitis_hirsuta:0.01655071)0.107:0.00945749,(gnl_onekp_PNZO_scaffold_2025952_Culcita_macrocarpa:0.02200013,(((gnl_onekp_YLJA_scaffold_2016304_Polypodium_amorphum:0.01886531,(gnl_onekp_FQGQ_scaffold_2070412_Polystichum_acrostichoides:0.03372776,(gnl_onekp_IXLH_scaffold_2023008_Polypodium_hesperium:0.00000001,gnl_onekp_OQWW_scaffold_2223462_Davallia_fejeensis:0.03917554)0:0.00000001)0:0.00000001)0.965:0.02880668,(gnl_onekp_HEGQ_scaffold_2076133_Gymnocarpium_dryopteris:0.00000001,(gnl_onekp_UFJN_scaffold_2090109_Diplazium_wichurae:0.00000044,(gnl_onekp_BMIF_scaffold_2010216_Odontosororia_sp:0.09739121,gnl_onekp_YOWV_scaffold_2013134_Cystopteris_protrusa:0.00000001)0.682:0.01294373)0:0.00000001)0.908:0.02797056)0.731:0.00697815,(gnl_onekp_YCKE_scaffold_2011164_Notholaena_montieliae:0.00000001,((Ceratopteris_thalictroides_onekp_PIVW_scaffold_2025519:0.00000001,gnl_onekp_PIVW_scaffold_2025519_Ceratopteris_thalictroides:0.00000001)1:0.06363785,((gnl_onekp_POPJ_scaffold_2098516_Pteris_vittata:0.04853915,(gnl_onekp_XDDT_scaffold_2075293_Argyrochosma_nivea:0.00879533,gnl_onekp_ZXJO_scaffold_2015788_Hemionitis_arifolia:0.02348966)0.761:0.00910341)0:0.00000033,(gnl_onekp_BMJR_scaffold_2055960_Adiantum_tenerum:0.0508915,(gnl_onekp_NDUV_scaffold_2015623_Vittaria_appalachiana:0.01495506,gnl_onekp_SKYV_scaffold_2065324_Vittaria_lineata:0.00574821)0.904:0.02682349)0.77:0.00899047)0.469:0.01335518)0.606:0.00865258)0.808:0.02626223)0.968:0.03352505)0.2:0.00782806)0:0.00000041,((Salviniacuculatta_Sacu_v1_1_s3538_g028834:0.00000001,Salviniacuculatta_Sacu_v1_1_s0168_g024270:0.00000166)0.96:0.0709092,(gnl_onekp_UWOD_scaffold_2128573_Plagiogyria_japonica:0.00000001,(Azollafiliculoides_Azfi_s0005_g009286:0.00000051,gnl_onekp_CVEG_scaffold_2028848_Azolla_cf__caroliniana:0.00835223)0.93:0.02512221)0:0.00000001)0.908:0.0191853)0.961:0.05529945)0.909:0.04148863,(gnl_onekp_EEAQ_scaffold_2005268_Sceptridium_dissectum:0.27765003,(gnl_onekp_RFMZ_scaffold_2009469_Osmundastrum_cinnamomeum_B:0.00000069,(gnl_onekp_UOMY_scaffold_2077966_Osmunda_sp:0.02131773,gnl_onekp_VIBO_scaffold_2003835_Osmunda_javanica:0.01113252)0.728:0.0054997)0.852:0.03088902)0.811:0.03291363)0.934:0.05052918,(gnl_onekp_UGNK_scaffold_2021071_Marattia_attenuata:0.09706447,gnl_onekp_RFMZ_scaffold_2008507_Osmundastrum_cinnamomeum_B:0.08980047)0.817:0.03392583)0.974:0.08819121,((((gnl_onekp_KUXM_scaffold_2007001_Selaginella_selaginoides:0.48311746,(gnl_onekp_KJYC_scaffold_2009154_Selaginella_willdenowii:0.33032848,(gnl_onekp_ABIJ_scaffold_2006414_Selaginella_lepidophylla:0.08458202,(gnl_onekp_ZZOL_scaffold_2005328_Selaginella_stauntoniana:0.00000045,gnl_onekp_ZZOL_scaffold_2005327_Selaginella_stauntoniana:0.00000001)0.995:0.1665367)0.957:0.17936294)0.966:0.17767788)0.877:0.09574077,(gnl_onekp_GKAG_scaffold_2021431_Huperzia_lucidula:0.11057076,(gnl_onekp_ENQF_scaffold_2016087_Lycopodium_annotinum:0.03043256,gnl_onekp_WAFT_scaffold_2012782_Diphasiastrum_digitatum:0.02160148)0.291:0.05624754)0.995:0.21198008)0.423:0.01748608,(gnl_onekp_PKOX_scaffold_2011557_Isoetes_tegetiformans:0.00000001,(gnl_onekp_PYHZ_scaffold_2004116_Isoetes_sp:0.01773641,Isoetes_tegetiformans_onekp_PKOX_scaffold_2011557:0.00000033)0:0.00000033)1:0.36630251)0.96:0.1108278,(((gnl_onekp_RPRU_scaffold_2008969_Staurodesmus_omearii:0.79882934,((Penium_pm024243g0010:0.00000168,(Penium_pm004004g0020:0.05444196,Penium_pm003108g0040:0.06995769)0.85:0.0228463)0.994:0.7031128,(Mesostigmaviridae_ME000100S10660:0.58267439,(Mesotaeniumendicherianum_ME000098S10425:0.48296659,Mesotaeniumendicherianum_ME000098S10418:0.63216205)0.331:0.1283919)0.95:0.47723221)0.862:0.35168549)0.65:0.09546678,(gnl_onekp_MFZO_scaffold_2021745_Zygnemopsis_sp:0.1550455,(gnl_onekp_NBYP_scaffold_2003711_Mesotaenium_kramstei:0.18452517,gnl_onekp_HKZW_scaffold_2006494_Mesotaenium_caldariorum:0.42254042)0.005:0.03081668)0.838:0.09075871)0.975:0.22120188,(gnl_onekp_FPCO_scaffold_2027492_Interfilum_paradoxum:0.7278671,(((Sphagnumfallax_Sphfalx07G115100_1:0.16937494,(gnl_onekp_SKQD_scaffold_2011700_Takakia_lepidozioides:0.14250787,gnl_onekp_WOGB_scaffold_2007859_Andreaea_rupestris:0.08718977)0.614:0.04525083)0.767:0.03572653,(gnl_onekp_HRWG_scaffold_2070585_Buxbaumia_aphylla:0.46877021,((gnl_onekp_SZYG_scaffold_2009628_Polytrichum_commune:0.05356391,gnl_onekp_ZTHV_scaffold_2083637_Atrichum_angustatum:0.00000098)0.984:0.10479672,(gnl_onekp_WNGH_scaffold_2008203_Aulacomnium_heterostichum:0.10762741,((gnl_onekp_BPSG_scaffold_2011431_Scouleria_aquatica:0.07353798,((gnl_onekp_WNGH_scaffold_2014229_Aulacomnium_heterostichum:0.01423017,((gnl_onekp_TMAJ_scaffold_2021668_Neckera_douglasii:0.03307529,gnl_onekp_QMWB_scaffold_2006942_Anomodon_attenuatus:0.01377492)0.491:0.01353978,((gnl_onekp_DHWX_scaffold_2002584_Fontinalis_antipyretica:0.0296693,(gnl_onekp_VBMM_scaffold_2004895_Anomodon_rostratus:0.00538622,(gnl_onekp_IGUH_scaffold_2021393_Schwetschkeopsis_fabronia:0.00000057,gnl_onekp_ZACW_scaffold_2100544_Leucodon_sciuroides:0.00541385)0.902:0.01081557)0:0.0000005)0:0.0000005,(gnl_onekp_TAVP_scaffold_2013750_Calliergon_cordifolium:0.02978234,gnl_onekp_JADL_scaffold_2010502_Rhynchostegium_serrulatum:0.02713897)0.725:0.00652336)0:0.00000039)0.99:0.04878369)0.979:0.05404055,(gnl_onekp_RDOO_scaffold_2003979_Racomitrium_varium:0.1708218,PhyscomitriumpatensPp3c25_1090V3_1_p:0.10727137)0.148:0.00600874)0.907:0.02444729)0.684:0.01053298,(gnl_onekp_VMXJ_scaffold_2014611_Leucobryum_albidum:0.11962109,(gnl_onekp_ZQRI_scaffold_2007978_Timmia_austriaca:0.00000001,gnl_onekp_ZQRI_scaffold_2007977_Timmia_austriaca:0.00000001)0.966:0.04427948)0.742:0.00758059)0.861:0.03985281)0.802:0.04469876)0:0.00000135)0.879:0.05460494)1:0.2298849,(((gnl_onekp_TGKW_scaffold_2016974_Frullania:0.25878855,(gnl_onekp_BNCU_scaffold_2017136_Radula_lindenbergia:0.21591272,((gnl_onekp_YBQN_scaffold_2017467_Odontoschisma_prostratum:0.09542592,((gnl_onekp_IRBN_scaffold_2010963_Scapania_nemorosa:0.00000042,gnl_onekp_IRBN_scaffold_2010964_Scapania_nemorosa:0.00000001)0.996:0.08916463,(gnl_onekp_WZYK_scaffold_2003856_Bazzania_trilobata:0.05843828,gnl_onekp_NWQC_scaffold_2002678_Plagiochila_asplenioides:0.25659352)0.768:0.03872661)0.784:0.0295574)0.781:0.039105,((gnl_onekp_LGOW_scaffold_2004216_Schistochila_sp:0.00000001,gnl_onekp_LGOW_scaffold_2004219_Schistochila_sp:0.01142287)0.988:0.06776022,(gnl_onekp_KRUQ_scaffold_2013215_Porella_navicularis:0.0313081,gnl_onekp_UUHD_scaffold_2012536_Porella_pinnata:0.01929404)0.878:0.04382572)0.567:0.01658433)0.828:0.03750067)0.273:0.01465109)0.73:0.04428068,((gnl_onekp_JHFI_scaffold_2005728_Pellia_neesiana:0.00000033,gnl_onekp_PIUF_scaffold_2005116_Pellia_cf__Epiphylla:0.0113654)0.967:0.08620987,(((gnl_onekp_WJLO_scaffold_2004539_Riccia_berychiana:0.10960737,gnl_onekp_ILBQ_scaffold_2005234_Conocephalum_conicum:0.10429449)0.954:0.0997518,(gnl_onekp_TXVB_scaffold_2071958_Lunularia_cruciata:0.09367894,gnl_onekp_HMHL_scaffold_2005281_Marchantia_paleacea:0.00000001)0.707:0.01777901)0.157:0.03013921,Marchantiapolymorpha_Mp1g26420__MapolyID_Mapoly0002s0236_1_:0.08244519)1:0.34752038)0.331:0.0521051)0.997:0.17040112,((Spirogloeamuscicola_SM000015S01183:0.01645298,(Spirogloeamuscicola_SM000002S05539:0.0112317,Spirogloeamuscicola_SM000086S23035:0.01723921)0:0.00000131)1:0.79224028,((gnl_onekp_ZFRE_scaffold_2003142_Phaeoceros_carolinianus_sporophyte_1575:0.06318424,(Anthocerosagrestis_AagrOXF_evm_model_utg000058l_405_1:0.0000006,(gnl_onekp_RXRQ_scaffold_2015515_Phaeoceros_carolinianus:0.00000001,(gnl_onekp_TWUW_scaffold_2008757_Anthoceros_agrestis_A:0.00000001,(Anthocerospunctatus_Apun_evm_model_utg000043l_890_1:0.00000001,Anthocerosagrestis_AagrBONN_evm_model_Sc2ySwM_228_3604_1:0.00000039)0:0.00000039)0:0.00000042)0:0.00000001)0.97:0.09895007)0.964:0.12922006,((gnl_onekp_TCBC_scaffold_2012409_Megaceros_vincentianus:0.00000034,gnl_onekp_DXOU_scaffold_2005901_Nothoceros_aenigmaticus:0.00000001)0.862:0.05356557,(gnl_onekp_ZFRE_scaffold_2002382_Phaeoceros_carolinianus_sporophyte_1575:0.11426476,(gnl_onekp_FAJB_scaffold_2007701_Paraphymatoceros_hallii:0.00000001,gnl_onekp_FAJB_scaffold_2007702_Paraphymatoceros_hallii:0.00000001)0.936:0.08366155)0.89:0.0689844)0.953:0.15086371)0.21:0.0585091)0.82:0.0552587)0.752:0.03647101)0.764:0.02583539)0.62:0.01829055)0.756:0.02571426)0.608:0.05149562)0.988:0.11722592,(((Gnetummontanum_TnS000057613t05:0.00000001,gnl_onekp_GTHK_scaffold_2015386_Gnetum_montanum:0.00000075)1:0.30678173,(Welwitschia_mirabilis_onekp_TOXE_scaffold_2062980:0.00000001,gnl_onekp_TOXE_scaffold_2062980_Welwitschia_mirabilis:0.00000001)0.988:0.1597762)0.976:0.12404133,(((gnl_onekp_IOVS_scaffold_2016312_Pseudotsuga_menziesii:0.00247072,gnl_onekp_WVWN_scaffold_2055814_Larix_speciosa:0.02649538)0.146:0.00916319,(gnl_onekp_AQFM_scaffold_2083378_Pseudolarix_amabilis:0.00554319,((gnl_onekp_DZQM_scaffold_2015544_Pinus_radiata:0.00000001,(gnl_onekp_MFTM_scaffold_2011440_Pinus_jeffreyi:0.00000001,(Pinus_radiata_onekp_DZQM_scaffold_2015544:0.00000001,gnl_onekp_JBND_scaffold_2073554_Pinus_ponderosa:0.00000038)0:0.00000001)0:0.00000057)0.926:0.00528657,(gnl_onekp_VSRH_scaffold_2002273_Abies_lasiocarpa:0.00527252,((gnl_onekp_JUWL_scaffold_2016762_Keteleeria_evelyniana:0.0110851,(gnl_onekp_GAMH_scaffold_2058156_Tsuga_heterophylla:0.00000059,gnl_onekp_AREG_scaffold_2068951_Nothotsuga_longibracteata:0.00556832)0.764:0.00528921)0.802:0.00529884,(gnl_onekp_AWQB_scaffold_2056757_Picea_engelmanii:0.00000044,gnl_onekp_IIOL_scaffold_2080107_Pinus_parviflora:0.00000036)0:0.00000036)0:0.00000065)0:0.0000004)0:0.00000001)0.8:0.00962884)0.958:0.04002818,(((gnl_onekp_MHGD_scaffold_2076016_Microcachrys_tetragona:0.02184258,((gnl_onekp_HILW_scaffold_2018626_Acmopyle_pancheri:0.01615635,(gnl_onekp_SCEB_scaffold_2047320_Podocarpus_coriaceus:0.00000049,(gnl_onekp_VGSX_scaffold_2074179_Retrophyllum_minus:0.0106722,(gnl_onekp_UUJS_scaffold_2117598_Nageia_nagi:0.00000031,(gnl_onekp_IZGN_scaffold_2013963_Dacrydium_balansae:0.00000001,gnl_onekp_QHBI_scaffold_2013744_Falcatifolium_taxoides:0.00000001)0:0.00000001)0:0.00000031)0.851:0.00533967)0.751:0.00531053)0.918:0.0160825,((gnl_onekp_CDFR_scaffold_2001627_Manoao_colensoi:0.00000001,(gnl_onekp_CDFR_scaffold_2001628_Manoao_colensoi:0.00000001,gnl_onekp_ZQWM_scaffold_2092588_Lagarostrobos_franklinii:0.01599104)0:0.00000001)0.857:0.00527251,((gnl_onekp_EGLZ_scaffold_2009953_Prumnopitys_andina:0.00530695,gnl_onekp_KLGF_scaffold_2010223_Sundacarpus_amarus:0.00619598)0.79:0.00531011,((gnl_onekp_BBDD_scaffold_2000048_Microstrobos_fitzgeraldii:0.00000001,gnl_onekp_BBDD_scaffold_2000047_Microstrobos_fitzgeraldii:0.00000047)0.948:0.0226489,(gnl_onekp_OWFC_scaffold_2011320_Halocarpus_bidwillii:0.01124428,gnl_onekp_JZVE_scaffold_2042471_Parasitaxus_usta:0.03304217)0.761:0.00469263)0:0.0000004)0:0.0000004)0.765:0.00531679)0.745:0.00511104)0.922:0.01742408,((((gnl_onekp_NRXL_scaffold_2011918_Metasequoia_glyptostroboides:0.0000004,(gnl_onekp_QFAE_scaffold_2005997_Sequoiadendron_giganteum:0.00000055,gnl_onekp_HBGV_scaffold_2049252_Sequoia_sempervirens:0.01055998)0.826:0.00526421)0.792:0.0053347,(gnl_onekp_ESYX_scaffold_2089440_Cunninghamia_lanceolata:0.01068157,((((gnl_onekp_OXGJ_scaffold_2011619_Glyptostrobus_pensilis:0.00986883,gnl_onekp_FHST_scaffold_2065596_Taxodium_distichum:0.00389011)0.947:0.01894155,(gnl_onekp_VFYZ_scaffold_2011672_Thuja_plicata:0.00542619,(gnl_onekp_HOUF_scaffold_2109765_Cryptomeria_japonica:0.00000001,gnl_onekp_DSXO_scaffold_2015046_Cryptomeria_japonica:0.00000001)0.969:0.02176748)0.338:0.00538349)0:0.00000061,((gnl_onekp_FRPM_scaffold_2059645_Calocedrus_decurrens:0.00538453,(gnl_onekp_CGDN_scaffold_2001322_Tetraclinis_sp:0.00535956,(gnl_onekp_QNGJ_scaffold_2013234_Cupressus_dupreziana:0.00537822,(gnl_onekp_XQSG_scaffold_2012282_Microbiota_decussata:0.00000066,gnl_onekp_BUWV_scaffold_2055102_Platycladus_orientalis:0.00539191)0.951:0.01612315)0:0.0000004)0.75:0.0054324)0.963:0.02209213,((gnl_onekp_AUDE_scaffold_2012608_Widdringtonia_cedarbergensis:0.02166439,gnl_onekp_GKCZ_scaffold_2077055_Diselma_archeri:0.00000042)0.806:0.00536785,(gnl_onekp_ETCJ_scaffold_2065142_Pilgerodendron_uviferum:0.03355507,(gnl_onekp_YYPE_scaffold_2071630_Austrocedrus_chilensis:0.00233513,gnl_onekp_RMMV_scaffold_2051134_Callitris_macleayana:0.02498204)0:0.00303567)0:0.00000038)0.974:0.02157947)0:0.00000061)0.927:0.01075574,(gnl_onekp_XIRK_scaffold_2066162_Athrotaxis_cupressoides:0.01619466,gnl_onekp_QSNJ_scaffold_2069507_Taiwania_cryptomerioides:0.0161729)0:0.00000034)0.725:0.00533975)0.769:0.00524411)0.876:0.0111544,((gnl_onekp_YLPM_scaffold_2075778_Pseudotaxus_chienii:0.00000001,(gnl_onekp_ZYAX_scaffold_2015394_Taxus_cuspidata:0.01090651,gnl_onekp_BTTS_scaffold_2013606_Austrotaxus_spicata:0.01684411)0:0.00000001)0.969:0.02806835,(gnl_onekp_GJTI_scaffold_2010572_Cephalotaxus_harringtonia:0.00000001,(gnl_onekp_WYAJ_scaffold_2015083_Cephalotaxus_harringtonia:0.00000001,(gnl_onekp_IAJW_scaffold_2020897_Amentotaxus_argotaenia:0.01086356,gnl_onekp_EFMS_scaffold_2013788_Torreya_taxifolia:0.02174023)0.757:0.00512479)0:0.00000001)0.754:0.00493523)0.668:0.00547448)0.972:0.03281918,(gnl_onekp_RSCE_scaffold_2060523_Wollemia_nobilis:0.00000079,(gnl_onekp_ACWS_scaffold_2067337_Arucaria_sp:0.00000001,(gnl_onekp_MIXZ_scaffold_2074207_Agathis_robusta:0.00000001,gnl_onekp_XTZO_scaffold_2006151_Araucaria_rulei:0.00966397)0:0.00000001)0:0.00000079)0.964:0.03292522)0.853:0.01117778)0:0.00226793,(gnl_onekp_WLIC_scaffold_2108542_Dioon_edule:0.05851243,gnl_onekp_YFZK_scaffold_2040510_Sciadopitys_verticillata:0.04402787)0.757:0.01968705)0.795:0.02170714)0.152:0.01713562)0.826:0.03664093)0.95:0.07116258)0:0.01886022)0.81:0.0565941,(((gnl_onekp_OBOJ_scaffold_2082217_Hakea_prostrata:0.02297858,gnl_onekp_SIIK_scaffold_2071180_Hakea_drupaceae:0.00000001)0.887:0.05841419,(gnl_onekp_OBOJ_scaffold_2018562_Hakea_prostrata:0.04511807,(gnl_onekp_OBOJ_scaffold_2015254_Hakea_prostrata:0.05869065,gnl_onekp_OBOJ_scaffold_2018563_Hakea_prostrata:0.00008884)0:0.0121821)0.822:0.03711858)0.955:0.08461124,(((((gnl_onekp_YHFG_scaffold_2070032_Nandina_domestica:0.04464218,((gnl_onekp_VGHH_scaffold_2008136_Hydrastis_canadensis:0.01143027,gnl_onekp_VGHH_scaffold_2008137_Hydrastis_canadensis:0.01406454)0.886:0.02597065,(gnl_onekp_UPOG_scaffold_2057186_Anemone_pulsatilla:0.12497454,gnl_onekp_GBVZ_scaffold_2078187_Thalictrum_thalictroides:0.08819724)0.86:0.03930392)0.895:0.03728254)0.853:0.02420483,(((gnl_onekp_XMVD_scaffold_2012937_Chelidonium_majus:0.04618035,gnl_onekp_XHKT_scaffold_2011203_Sanguinaria_canadensis:0.06386846)0.845:0.01509887,(((gnl_onekp_GOQJ_scaffold_2019258_Argemone_mexicana:0.00000001,(gnl_onekp_CCHG_scaffold_2006201_Argemone_mexicana:0.00000001,(gnl_onekp_BFMT_scaffold_2016969_Argemone_mexicana:0.00000001,gnl_onekp_SMZF_scaffold_2008447_Argemone_mexicana:0.00000037)0:0.00000001)0:0.00000001)0.984:0.05792893,((gnl_onekp_SUFP_scaffold_2107688_Papaver_somniferum:0.00000001,(((gnl_onekp_STDO_scaffold_2009504_Papaver_setigerum:0.00000055,(gnl_onekp_MIKW_scaffold_2028706_Papaver_somniferum:0.0110863,gnl_onekp_JSVC_scaffold_2008252_Papaver_setigerum:0.00550588)0:0.00000033)0:0.00000055,(((gnl_onekp_MVTX_scaffold_2001971_Papaver_rhoeas:0.00000001,(gnl_onekp_QZBA_scaffold_2011507_Papaver_rhoeas:0.00000001,gnl_onekp_MVTX_scaffold_2001970_Papaver_rhoeas:0.00000001)0:0.00000001)0:0.00000001,(gnl_onekp_MVTX_scaffold_2001973_Papaver_rhoeas:0.00000001,(gnl_onekp_IORZ_scaffold_2015042_Papaver_rhoeas:0.00000001,gnl_onekp_GMAM_scaffold_2013580_Papaver_rhoeas:0.00000036)0:0.00000001)0:0.00000057)0.833:0.00553189,(gnl_onekp_EPRK_scaffold_2010024_Papaver_setigerum:0.00550582,(gnl_onekp_FPYZ_scaffold_2133673_Papaver_somniferum:0.00000032,(gnl_onekp_FNXH_scaffold_2019026_Papaver_setigerum:0.00000001,gnl_onekp_BMRX_scaffold_2127229_Papaver_somniferum:0.00000053)0:0.00000053)0:0.00000032)0.863:0.00552023)0:0.00000068)0.82:0.0108207,(gnl_onekp_RRID_scaffold_2001000_Papaver_bracteatum:0.00000032,(gnl_onekp_TMWO_scaffold_2003175_Papaver_bracteatum:0.005627,gnl_onekp_ZSNV_scaffold_2022418_Papaver_bracteatum:0.00000046)0:0.00000032)0.842:0.0117421)0.763:0.02053115)0.808:0.06504876,(gnl_onekp_SZPD_scaffold_2058265_Tetrastigma_voinierianum:0.041733,gnl_onekp_TMWO_scaffold_2117080_Papaver_bracteatum:0.1720186)0.77:0.07447754)0.798:0.03442987)0.871:0.02626936,(gnl_onekp_RSPO_scaffold_2005132_Santalum_acuminatum:0.10536168,(gnl_onekp_NJKC_scaffold_2018617_Eschscholzia_californica:0.00000001,(gnl_onekp_ERXG_scaffold_2012411_Eschscholzia_californica:0.00810916,gnl_onekp_TUHA_scaffold_2009737_Eschscholzia_californica:0.00000053)0:0.00000001)0.942:0.07962619)0.734:0.01598807)0.131:0.01048883)0.968:0.0388766,(Solanumlycopersum_Solyc01g095130_4_1_E4_SUMO_protein_ligase_PIAL1_like_isoform__1:0.48139374,(gnl_onekp_CCID_scaffold_2016619_Akebia_trifoliata:0.07895664,(gnl_onekp_NMGG_scaffold_2004135_Hypecoum_procumbens:0.07068329,(gnl_onekp_UDHA_scaffold_2028261_Ceratocapnos_vesicaria:0.03952495,(gnl_onekp_AUGV_scaffold_2010805_Capnoides_sempervirens:0.00000001,gnl_onekp_AUGV_scaffold_2010806_Capnoides_sempervirens:0.00000001)0.865:0.02491454)0.902:0.04281375)0.761:0.0253426)0.859:0.02609907)0:0.00000202)0.858:0.01731942)0.84:0.01695783,(gnl_onekp_NMGG_scaffold_2014813_Hypecoum_procumbens:0.17511567,(gnl_onekp_FAKD_scaffold_2016716_Nelumbo_sp:0.15207365,(gnl_onekp_XMVD_scaffold_2053207_Chelidonium_majus:0.09597183,((gnl_onekp_TMWO_scaffold_2133055_Papaver_bracteatum:0.00000001,(gnl_onekp_ZSNV_scaffold_2007943_Papaver_bracteatum:0.00000001,gnl_onekp_RRID_scaffold_2012444_Papaver_bracteatum:0.00000001)0:0.00000001)0.858:0.01095284,(gnl_onekp_EPRK_scaffold_2000844_Papaver_setigerum:0.00000041,(gnl_onekp_FPYZ_scaffold_2037658_Papaver_somniferum:0.00553256,(gnl_onekp_STDO_scaffold_2039993_Papaver_setigerum:0.00000001,(gnl_onekp_KKCW_scaffold_2024674_Papaver_somniferum:0.00000001,(gnl_onekp_MVTX_scaffold_2024892_Papaver_rhoeas:0.00000001,(gnl_onekp_QZBA_scaffold_2010202_Papaver_rhoeas:0.00000001,(gnl_onekp_EPRK_scaffold_2000845_Papaver_setigerum:0.03088553,gnl_onekp_IORZ_scaffold_2030661_Papaver_rhoeas:0.00000019)0:0.00000019)0:0.00000001)0.924:0.00561434)0:0.00000001)0:0.00000032)0:0.00000041)0.735:0.00574862)0.99:0.10462291)0.681:0.02807441)0.885:0.04665546)0.761:0.01686604)0.839:0.01560672,((gnl_onekp_CVDF_scaffold_2006426_Simmondsia_chinensis:0.14910485,(((gnl_onekp_OFWX_scaffold_2115061_Mollugo_verticillata:0.0906273,gnl_onekp_WPYJ_scaffold_2019805_Frankenia_laevis:0.19530523)0:0.00001245,(gnl_onekp_WQUF_scaffold_2002283_Nepenthes_alata:0.14956671,(gnl_onekp_WOBD_scaffold_2004707_Limonium_spectabile:0.15697133,gnl_onekp_WOBD_scaffold_2084697_Limonium_spectabile:0.22093507)0.912:0.10501015)0.796:0.047563)0:0.00001245,((gnl_onekp_HURS_scaffold_2006938_Mollugo_pentaphylla:0.00000001,gnl_onekp_BZMI_scaffold_2017043_Mollugo_pentaphylla:0.00000066)1:0.18041281,((gnl_onekp_CPKP_scaffold_2012309_Lophophora_williamsii:0.0294664,(((gnl_onekp_SFKQ_scaffold_2008131_Hilleria_latifolia:0.021234,gnl_onekp_SFKQ_scaffold_2008133_Hilleria_latifolia:0.00000196)0.761:0.02211096,((gnl_onekp_AZBL_scaffold_2003795_Petiveria_alliacea:0.00000001,gnl_onekp_AZBL_scaffold_2003792_Petiveria_alliacea:0.00000001)0.941:0.04294353,(gnl_onekp_JAFJ_scaffold_2032044_Bougainvillea_spectabilis:0.09836451,(gnl_onekp_EGOS_scaffold_2007740_Allionia_spp:0.02792344,(gnl_onekp_GDYP_scaffold_2004451_Boerhavia_dominnii:0.00583187,(gnl_onekp_MBWM_scaffold_2017535_Boerhavia_cf__spiderwort:0.00000001,(gnl_onekp_WHHY_scaffold_2021327_Boerhavia_cf__spiderwort:0.00000001,gnl_onekp_HUGU_scaffold_2065379_Boerhavia_dominnii:0.00000086)0:0.00000001)0:0.0017196)0.732:0.00584595)0.893:0.03567213)0.867:0.03652086)0.61:0.01407673)0:0.00351145,((gnl_onekp_RNBN_scaffold_2043649_Mollugo_cerviana:0.1293217,((gnl_onekp_TNVE_scaffold_2001319_Trianthemum_portulacastrum:0.00000001,gnl_onekp_TNVE_scaffold_2001320_Trianthemum_portulacastrum:0.00000001)0.84:0.01239861,(gnl_onekp_QNIK_scaffold_2097294_Trianthemum_portulacastrum:0.00000001,(gnl_onekp_BERS_scaffold_2005215_Zaleya_pentandra:0.02536171,(gnl_onekp_GJNX_scaffold_2007151_Cypselea_humifusum:0.0053327,(gnl_onekp_HZTS_scaffold_2021351_Sessuvium_portulacastrum:0.01132107,(gnl_onekp_OPZX_scaffold_2011671_Sessuvium_ventricosum:0.00000001,gnl_onekp_ZJDK_scaffold_2058646_Sessuvium_ventricosum:0.00000001)0.82:0.00537043)0:0.00000048)0.847:0.02364929)0.748:0.00754396)0:0.00000001)0.995:0.07393926)0:0.0000008,(gnl_onekp_GIWN_scaffold_2020805_Sarcobatus_vermiculatus:0.06144693,(gnl_onekp_SFKQ_scaffold_2003484_Hilleria_latifolia:0.01993767,gnl_onekp_SFKQ_scaffold_2003483_Hilleria_latifolia:0.00000001)0.982:0.06163925)0.799:0.01805988)0.775:0.01750417)0.897:0.02323942)0.352:0.0070425,(gnl_onekp_CPKP_scaffold_2023338_Lophophora_williamsii:0.05488484,((gnl_onekp_RXEN_scaffold_2012409_Polycarpaea_repens:0.07870096,(gnl_onekp_TJES_scaffold_2014219_Spergularia_media:0.04576924,(gnl_onekp_OLES_scaffold_2035010_Schiedea_membranacea:0.05766995,gnl_onekp_FZQN_scaffold_2089624_Silene_latifolia:0.09020454)0.835:0.02590817)0.924:0.03698218)0.989:0.08216426,((gnl_onekp_LBZM_scaffold_2057845_Atriplex_rosea:0.00000001,((gnl_onekp_BDIW_scaffold_2009664_Atriplex_hortensis:0.00000001,(gnl_onekp_PDXY_scaffold_2052960_Atriplex_rosea:0.00000001,gnl_onekp_AKTA_scaffold_2048070_Atriplex_hortensis:0.00000039)0:0.00000001)0.887:0.01082932,(gnl_onekp_EPVF_scaffold_2007270_Atriplex_prostrata:0.00000064,gnl_onekp_MUCT_scaffold_2049716_Atriplex_prostrata:0.00000001)0.873:0.01134631)0:0.00000034)0.957:0.05471713,((((gnl_onekp_DEMH_scaffold_2000740_Alternanthera_tenella:0.07237882,(gnl_onekp_EMIG_scaffold_2055197_Aerva_lanata:0.00000122,gnl_onekp_VKOE_scaffold_2044216_Aerva_lanata:0.00000001)0.932:0.03842066)0.841:0.01093033,(gnl_onekp_CUTE_scaffold_2007698_Blutoparon_vermiculare:0.11358679,((gnl_onekp_OYST_scaffold_2007507_Alternanthera_sessilis:0.00000399,gnl_onekp_ENCD_scaffold_2026278_Alternanthera_brasileana:0.00000001)0.847:0.04216266,(gnl_onekp_DBCE_scaffold_2012287_Alternanthera_tenella:0.11541647,gnl_onekp_KTQI_scaffold_2028684_Alternanthera_brasileana:0.00000201)0:0.00000094)0.851:0.02089137)0.744:0.01040168)0.71:0.00583885,(gnl_onekp_ENCD_scaffold_2027143_Alternanthera_brasileana:0.00412266,((gnl_onekp_LUNL_scaffold_2013422_Alternanthera_sessilis:0.00000148,(gnl_onekp_ENCD_scaffold_2127440_Alternanthera_brasileana:0.01359019,gnl_onekp_OYST_scaffold_2005504_Alternanthera_sessilis:0.00000042)0.665:0.02676076)0.706:0.02810614,(gnl_onekp_WGUG_scaffold_2026015_Alternanthera_caracasana:0.01642926,gnl_onekp_DEMH_scaffold_2003022_Alternanthera_tenella:0.00000001)0.873:0.03569825)0.905:0.03773416)0.825:0.04599171)0.999:0.10578944,(gnl_onekp_XSSD_scaffold_2010978_Amaranthus_cruentus:0.10772738,gnl_onekp_FVXD_scaffold_2054016_Beta_maritima:0.10175436)0.762:0.02663344)0.803:0.03045333)0.965:0.06667611)0.099:0.01946511)0.941:0.03063721)0.753:0.01516215)0.955:0.0548733)0.924:0.04182884)0.951:0.0503519,((gnl_onekp_SZPD_scaffold_2060810_Tetrastigma_voinierianum:0.22387111,(gnl_onekp_VGVI_scaffold_2012517_Dendropemon_caribaeus:0.20787549,(gnl_onekp_HAEU_scaffold_2011511_Berberidopsis_beckleri:0.04634048,((gnl_onekp_RBYC_scaffold_2020345_Elaeagnus_pungens:0.15194073,(((gnl_onekp_CKKR_scaffold_2002225_Astilbe_chinensis:0.00000001,gnl_onekp_CKKR_scaffold_2002226_Astilbe_chinensis:0.00895386)0.96:0.03501409,((gnl_onekp_DAYQ_scaffold_2008821_Mitella_pentandra:0.00000118,gnl_onekp_DAYQ_scaffold_2008820_Mitella_pentandra:0.00000001)0.84:0.0140451,(gnl_onekp_CIAC_scaffold_2016924_Bergenia_sp:0.0405165,(gnl_onekp_YKFU_scaffold_2012231_Peltoboykinia_watanabei:0.04907481,(gnl_onekp_FCBJ_scaffold_2069951_Saxifraga_stolonifera:0.09662656,gnl_onekp_UHBY_scaffold_2018565_Oresitrophe_rupifraga:0.00330306)0:0.00758687)0:0.00000059)0.781:0.00552481)0.744:0.00554137)0.965:0.06173611,(gnl_onekp_DAYQ_scaffold_2011740_Mitella_pentandra:0.04071247,gnl_onekp_UHBY_scaffold_2121724_Oresitrophe_rupifraga:0.052523)0.981:0.08955199)0.965:0.08855625)0.819:0.0331172,(((gnl_onekp_XGFU_scaffold_2020566_Exocarpos_cupressiformis:0.06083136,((gnl_onekp_HNCF_scaffold_2065610_Linum_hirsutum:0.09647838,(gnl_onekp_XWMS_scaffold_2011551_Linum_perenne:0.00000001,(gnl_onekp_LFII_scaffold_2009906_Linum_perenne:0.00000001,(gnl_onekp_BHYC_scaffold_2006384_Linum_lewisii:0.01070636,gnl_onekp_AEPI_scaffold_2007746_Linum_leonii:0.00000001)0:0.00000001)0:0.00000001)0.91:0.028213)0.634:0.00600585,((gnl_onekp_MYVH_scaffold_2015806_Linum_grandiflorum:0.01004257,(gnl_onekp_OZJZ_scaffold_2005087_Linum_usitatissimum:0.00000001,((gnl_onekp_OZJZ_scaffold_2005086_Linum_usitatissimum:0.00000061,(gnl_onekp_OGSY_scaffold_2017721_Linum_usitatissimum:0.00000001,gnl_onekp_MJAV_scaffold_2004598_Linum_usitatissimum:0.00544032)0:0.00000077)0.772:0.00878441,(gnl_onekp_OZJZ_scaffold_2005085_Linum_usitatissimum:0.00000041,(gnl_onekp_OGSY_scaffold_2017719_Linum_usitatissimum:0.00000001,(gnl_onekp_MJAV_scaffold_2004599_Linum_usitatissimum:0.00000001,gnl_onekp_OGSY_scaffold_2017720_Linum_usitatissimum:0.00000001)0:0.00000001)0.85:0.00543806)0:0.00234079)0.755:0.01201818)0.802:0.01733623)0.839:0.01587183,((gnl_onekp_XWMS_scaffold_2002025_Linum_perenne:0.00000001,(gnl_onekp_LFII_scaffold_2015883_Linum_perenne:0.00000001,(gnl_onekp_BHYC_scaffold_2004139_Linum_lewisii:0.00000001,(gnl_onekp_BHYC_scaffold_2004138_Linum_lewisii:0.00000001,gnl_onekp_AEPI_scaffold_2054072_Linum_leonii:0.00547604)0:0.00000001)0.972:0.0165096)0:0.00000001)0.987:0.0580034,(gnl_onekp_KCPT_scaffold_2005883_Linum_macraei:0.03159693,(gnl_onekp_TXMP_scaffold_2043820_Linum_strictum:0.01645889,gnl_onekp_VXOD_scaffold_2011384_Linum_tenuifolium:0.00000031)0.844:0.01298717)0.893:0.02776225)0.921:0.03719628)0.505:0.0140711)0.999:0.16108586)0.564:0.00842949,(gnl_onekp_BSEY_scaffold_2086174_Daenikera_sp:0.03468082,(gnl_onekp_VGVI_scaffold_2010727_Dendropemon_caribaeus:0.15110545,(gnl_onekp_QKMG_scaffold_2003760_Phoradendron_serotinum:0.00000001,gnl_onekp_QKMG_scaffold_2003761_Phoradendron_serotinum:0.00000001)0.98:0.09100728)0.839:0.03407015)0.863:0.02326097)0.431:0.01599203,((((gnl_onekp_AUIP_scaffold_2131291_Phelline_lucida:0.07227465,(gnl_onekp_SBZH_scaffold_2126252_Pennantia_corymbosa:0.00000001,(((gnl_onekp_TPEM_scaffold_2008595_Platyspermation_crassifolium:0.00000037,gnl_onekp_TPEM_scaffold_2008594_Platyspermation_crassifolium:0.01245954)0.999:0.0775589,(((gnl_onekp_CFRN_scaffold_2020250_Carthamus_lanatus:0.0415852,(((gnl_onekp_DDRL_scaffold_2016133_Tragopogon_dubius:0.00000076,gnl_onekp_FUPX_scaffold_2015333_Tragopogon_pratensis:0.00977999)0.982:0.07292617,((gnl_onekp_ZGDS_scaffold_2004750_Lactuca_graminifolia:0.00000001,gnl_onekp_ZGDS_scaffold_2004752_Lactuca_graminifolia:0.05388446)0:0.00000001,(gnl_onekp_JNKW_scaffold_2097974_Cicerbita_plumieri:0.00976644,(gnl_onekp_MMJI_scaffold_2016932_Lactuca_graminifolia:0.00000001,gnl_onekp_MMJI_scaffold_2016933_Lactuca_graminifolia:0.00000001)0.761:0.01160198)0:0.00967896)0.788:0.03122031)0.898:0.03959961,(((gnl_onekp_DESP_scaffold_2108017_Erigeron_speciosus:0.00000001,(gnl_onekp_NUSE_scaffold_2067338_Conzya_canadensis:0.00000001,gnl_onekp_WSYE_scaffold_2066603_Conzya_canadensis:0.00000001)0:0.00000001)0.91:0.0172906,(gnl_onekp_XRCX_scaffold_2014322_Aster_tataricus:0.01678079,gnl_onekp_TEZA_scaffold_2015690_Solidago_canadensis:0.00634016)0.749:0.00463724)0.985:0.05328294,((gnl_onekp_OAGK_scaffold_2061620_Matricaria_matricariodes:0.06414365,gnl_onekp_GUMF_scaffold_2011314_Anthemis_tinctoria:0.02908614)0.96:0.05445408,(gnl_onekp_AFQQ_scaffold_2012320_Inula_helenium:0.03718457,(gnl_onekp_BMSE_scaffold_2015116_Senecio_rowleyanus:0.05366469,(gnl_onekp_DOVJ_scaffold_2060835_Leontopodium_alpinum:0.04660762,(gnl_onekp_UBLN_scaffold_2009807_Xanthuium_strumarium:0.05865211,((gnl_onekp_NVSO_scaffold_2006697_Flaveria_palmeri:0.00000001,(gnl_onekp_NVSO_scaffold_2006698_Flaveria_palmeri:0.00000172,(gnl_onekp_RLCS_scaffold_2007863_Flaveria_trinervia:0.01445074,(gnl_onekp_HRVY_scaffold_2037840_Flaveria_trinervia:0.00000001,gnl_onekp_RLCS_scaffold_2007862_Flaveria_trinervia:0.00000034)0:0.00000034)0.993:0.07391195)0.825:0.02195387)0.787:0.02298729,(gnl_onekp_UYED_scaffold_2013830_Flaveria_sonorensis:0.00000001,(gnl_onekp_ZNZC_scaffold_2004012_Flaveria_bidentis:0.00000033,(gnl_onekp_EXHX_scaffold_2050432_Flaveria_angustifolia:0.00000001,(gnl_onekp_QXWF_scaffold_2005865_Flaveria_kochiana:0.00796419,gnl_onekp_IPUI_scaffold_2005526_Flaveria_brownii:0.00000001)0:0.00000001)0:0.00000001)0:0.00000033)0.734:0.00532)0.931:0.02193453)0:0.00577055)0:0.01535621)0:0.00000064)0.876:0.01734957)0.8:0.01683062)0.738:0.01223227)0.871:0.04937682)0.993:0.11508924,((gnl_onekp_DESP_scaffold_2023651_Erigeron_speciosus:0.0184471,(gnl_onekp_NUSE_scaffold_2054401_Conzya_canadensis:0.02962249,gnl_onekp_XRCX_scaffold_2015110_Aster_tataricus:0.02502393)0.009:0.03859869)0.907:0.06144738,(gnl_onekp_OAGK_scaffold_2001261_Matricaria_matricariodes:0.1766541,gnl_onekp_UBLN_scaffold_2085795_Xanthuium_strumarium:0.00000704)0.903:0.08039577)0:0.00000105)0.983:0.06392737,(((((gnl_onekp_WQRD_scaffold_2000237_Galium_boreale:0.13469182,((gnl_onekp_BQEQ_scaffold_2010424_Psychotria_ipecacuanha:0.00000001,(gnl_onekp_JOPH_scaffold_2056362_Psychotria_ipecacuanha:0.00000001,gnl_onekp_BQEQ_scaffold_2010423_Psychotria_ipecacuanha:0.0000004)0:0.0000004)0.93:0.03593141,(gnl_onekp_KTWL_scaffold_2023075_Kaliphora_madagascariensis:0.03733867,(gnl_onekp_PCNH_scaffold_2004657_Psychotria_marginata:0.00000044,gnl_onekp_PCNH_scaffold_2004656_Psychotria_marginata:0.00000001)0.945:0.03080038)0.796:0.01752831)0.8:0.03895133)0.977:0.06677401,((gnl_onekp_KPUM_scaffold_2103110_Exacum_affine:0.11755794,gnl_onekp_ECTD_scaffold_2029122_Gentiana_acaulis:0.12286467)0.862:0.02751257,((gnl_onekp_MKZR_scaffold_2006455_Nicotiana_sylvestris:0.02392963,(((lcl_Solyc08g008130_5_1:0.01977473,(gnl_onekp_GHLP_scaffold_2060498_Solanum_dulcamara:0.00000043,(gnl_onekp_UGJI_scaffold_2012409_Lycopersicon_cheesmanii:0.00000001,gnl_onekp_LQJY_scaffold_2083542_Solanum_xanthocarpum:0.01695293)0.875:0.01689102)0.154:0.0082769)0.744:0.01134051,(gnl_onekp_AIOU_scaffold_2015960_Brugmansia_sanguinea:0.00988426,gnl_onekp_JNVS_scaffold_2011298_Datura_metel:0.00981576)0.759:0.00988121)0.657:0.00672688,(gnl_onekp_BOLZ_scaffold_2041018_Atropa_belladonna:0.00000001,(gnl_onekp_LWCK_scaffold_2077301_Lycium_barbarum:0.00000001,gnl_onekp_OSMU_scaffold_2018132_Lycium_sp:0.00000001)0.987:0.0297859)0.868:0.01708535)0.474:0.03265788)1:0.13080953,(gnl_onekp_GGJD_scaffold_2021100_Strychnos_spinosa:0.11847707,(((gnl_onekp_EDEQ_scaffold_2076021_Wrightia_natalensis:0.04415187,gnl_onekp_JGYZ_scaffold_2047151_Holarrhena_pubescens:0.03372031)0.748:0.00629866,(gnl_onekp_MGVU_scaffold_2007182_Allamanda_cathartica:0.05741617,gnl_onekp_QEHE_scaffold_2015602_Rauvolfia_tetraphyla:0.04696691)0:0.00000108)0.809:0.01306442,(gnl_onekp_DSUV_scaffold_2054113_Asclepia_curassavica:0.0704664,(gnl_onekp_UFQC_scaffold_2057334_Apocynum_androsaemifolium:0.00000256,(gnl_onekp_JCLQ_scaffold_2042676_Apocynum_androsaemifolium:0.00000035,gnl_onekp_UFQC_scaffold_2052785_Apocynum_androsaemifolium:0.00000028)0:0.00000028)0.944:0.06797522)0.76:0.01423241)0.601:0.03122395)0.737:0.00911087)0.782:0.00959703)0.871:0.01642286)0.917:0.032818,(((gnl_onekp_FAMO_scaffold_2004077_Conopholis_americana:0.01389179,gnl_onekp_VTOK_scaffold_2024042_Orobanche_fasciculata:0.04769147)0.895:0.04860798,(((gnl_onekp_WUZV_scaffold_2004369_Lindenbergia_philippensis:0.00000036,gnl_onekp_ZVFS_scaffold_2058025_Lindenbergia_philippensis:0.00632412)0.998:0.08866758,(gnl_onekp_DCCI_scaffold_2084286_Calceolaria_pinifolia:0.20035205,gnl_onekp_JCMU_scaffold_2007247_Pinguicula_caudata:0.17430017)0.675:0.01825557)0.872:0.02281694,((((gnl_onekp_UTQR_scaffold_2019408_Tabebuia_umbellate:0.05099286,gnl_onekp_TKEK_scaffold_2016869_Mansoa_alliacea:0.01242546)0.999:0.07283562,(gnl_onekp_GDZS_scaffold_2025711_Byblis_gigantea:0.22131413,(gnl_onekp_MQIV_scaffold_2056288_Phyla_dulcis:0.06950843,(gnl_onekp_EJBY_scaffold_2045015_Anticharis_glandulosa:0.12608626,(gnl_onekp_GCFE_scaffold_2005701_Verbena_hastata:0.06999459,((gnl_onekp_EAAA_scaffold_2057216_Marrubium_vulgare:0.31830285,(gnl_onekp_GDZS_scaffold_2027363_Byblis_gigantea:0.06618452,gnl_onekp_GCFE_scaffold_2045246_Verbena_hastata:0.02483145)0.146:0.02203825)0.616:0.01278952,((gnl_onekp_XXYA_scaffold_2078987_Verbascum_sp:0.00000001,gnl_onekp_SIBR_scaffold_2019196_Celsia_arcturus:0.00000034)0.976:0.03899262,(gnl_onekp_GRFT_scaffold_2073670_Buddleja_sp:0.00000036,gnl_onekp_XRLM_scaffold_2076126_Buddleja_lindleyana:0.00000001)0.875:0.01643072)0.902:0.02956842)0.759:0.01044003)0:0.00000048)0.846:0.01235306)0.026:0.01031654)0:0.00000058)0:0.00000032,((gnl_onekp_DTNC_scaffold_2009627_Sinningia_tuberosa:0.13003925,(gnl_onekp_WUZV_scaffold_2006684_Lindenbergia_philippensis:0.05623936,(gnl_onekp_OWAS_scaffold_2016334_Rehmannia_glutinosa:0.03731137,(gnl_onekp_PHOQ_scaffold_2025399_Orobanche_fasciculata:0.00000001,gnl_onekp_VTOK_scaffold_2024041_Orobanche_fasciculata:0.00000001)0.999:0.10130635)0.754:0.01197072)0.692:0.01141386)0.747:0.0116844,((((gnl_onekp_DMLT_scaffold_2022043_Vitex_agnus_castus:0.03770202,(gnl_onekp_GETL_scaffold_2015837_Pogostemon_sp:0.06261978,(gnl_onekp_EAAA_scaffold_2011528_Marrubium_vulgare:0.03460369,gnl_onekp_SNNC_scaffold_2045502_Leonurus_japonicus:0.00000001)0:0.00000574)0.981:0.04326924)0:0.00000032,(((gnl_onekp_FYUH_scaffold_2025567_Lavandula_angustifolia:0.03328667,gnl_onekp_BAHE_scaffold_2027179_Solenostemon_scutellarioides:0.12993983)0.637:0.01359595,(gnl_onekp_PHCE_scaffold_2011120_Prunella_vulgaris:0.15176547,(gnl_onekp_EQDA_scaffold_2011275_Salvia_spp:0.0681075,(gnl_onekp_PUCW_scaffold_2005497_Agastache_rugosa:0.0439094,(gnl_onekp_FUMQ_scaffold_2021869_Nepeta_cataria:0.0542759,((Micromeria_fruticosa_onekp_WHNV_scaffold_2009004:0.00000001,Micromeria_fruticosa_onekp_WHNV_scaffold_2009005:0.00000001)0:0.00000001,(gnl_onekp_WHNV_scaffold_2009005_Micromeria_fruticosa:0.00000001,gnl_onekp_WHNV_scaffold_2009004_Micromeria_fruticosa:0.00000001)0:0.00000001)1:0.10865584)0:0.00000046)0.731:0.01059013)0.338:0.01090962)0.756:0.01051174)0.946:0.03308352,((gnl_onekp_UCNM_scaffold_2006960_Ajuga_reptans:0.00000035,gnl_onekp_UCNM_scaffold_2006961_Ajuga_reptans:0.00000001)0.994:0.07486045,(gnl_onekp_GNPX_scaffold_2009894_Oxera_neriifolia:0.02231386,(gnl_onekp_LRRR_scaffold_2016563_Teucrium_chamaedrys:0.00000033,gnl_onekp_LRRR_scaffold_2016564_Teucrium_chamaedrys:0.00000001)0.924:0.04186477)0.588:0.02415068)0.881:0.02373452)0.722:0.00691562)0.779:0.00560596,(gnl_onekp_GAKQ_scaffold_2020433_Schlegelia_parasitica:0.02650708,gnl_onekp_ZRIN_scaffold_2011734_Uncarina_grandidieri:0.07009102)0.732:0.01535328)0.76:0.00550915,((gnl_onekp_ATYL_scaffold_2033409_Scutellaria_montana:0.06280508,(gnl_onekp_YRHD_scaffold_2055553_Antirrhinum_braun:0.1306526,((gnl_onekp_PTBJ_scaffold_2019510_Plantago_virginica:0.06648539,gnl_onekp_YKZB_scaffold_2014810_Plantago_maritima:0.08102417)1:0.13616101,(gnl_onekp_PTBJ_scaffold_2093555_Plantago_virginica:0.22009387,gnl_onekp_GNRI_scaffold_2034195_Digitalis_purpurea:0.10094893)0.696:0.01580371)0.76:0.02847979)0.445:0.01869644)0.872:0.031014,(gnl_onekp_CLRW_scaffold_2002791_Bacopa_caroliniana:0.00000001,gnl_onekp_CLRW_scaffold_2002788_Bacopa_caroliniana:0.00000001)0.996:0.09352271)0.827:0.0214006)0.449:0.00564259)0.831:0.01013598)0.79:0.00661422,(gnl_onekp_DTNC_scaffold_2016182_Sinningia_tuberosa:0.15590784,((gnl_onekp_PCGJ_scaffold_2000965_Anisacanthus_quadrifidas:0.11523944,(gnl_onekp_WEAC_scaffold_2083867_Strobilanthes_dyerianus:0.04218023,(gnl_onekp_NBMW_scaffold_2028523_Sanchezia_sp:0.05883728,gnl_onekp_AYIY_scaffold_2019273_Ruellia_brittoniana:0.02719129)0:0.00000069)0.909:0.07581246)0.908:0.06602979,((gnl_onekp_UMUL_scaffold_2013443_Paulownia_fargesii:0.02930003,gnl_onekp_UMUL_scaffold_2013442_Paulownia_fargesii:0.00000028)0.682:0.01767292,(gnl_onekp_GDZS_scaffold_2022533_Byblis_gigantea:0.10441871,gnl_onekp_PHOQ_scaffold_2024683_Orobanche_fasciculata:0.09260528)0.575:0.0746894)0:0.00003135)0.733:0.01351925)0:0.00000119)0.831:0.01285469)0.664:0.00646933)0.896:0.02259692,((gnl_onekp_MZLD_scaffold_2028666_Ligustrum_sinense:0.01570384,gnl_onekp_TORX_scaffold_2093909_Olea_europaea:0.00000001)0.968:0.1093399,(gnl_onekp_COBX_scaffold_2012422_Polypremum_procumbens:0.15107403,(gnl_onekp_GSZA_scaffold_2015288_Lonicera_japonica:0.29285526,gnl_onekp_MZLD_scaffold_2015126_Ligustrum_sinense:0.2158236)0.89:0.08328214)0:0.0000009)0.845:0.02679392)0.942:0.03040906)0.776:0.01102285,((gnl_onekp_EMBR_scaffold_2000339_Ipomoea_pubescens:0.10580519,gnl_onekp_EMBR_scaffold_2014318_Ipomoea_pubescens:0.14109762)0.823:0.04602083,((gnl_onekp_EMBR_scaffold_2000341_Ipomoea_pubescens:0.00000001,(gnl_onekp_AHRN_scaffold_2019567_Cuscuta_pentagonia:0.11232353,((gnl_onekp_IZNU_scaffold_2007556_Ipomoea_lobata:0.00000001,gnl_onekp_ERWT_scaffold_2041235_Ipomoea_coccinea:0.00666418)0.956:0.03603597,(gnl_onekp_ALUC_scaffold_2007461_Ipomoea_quamoclit:0.0000021,gnl_onekp_OQBM_scaffold_2012267_Ipomoea_indica:0.00001091)0.809:0.0136892)0.864:0.02914251)0.26:0.02084472)0.959:0.05982447,(((gnl_onekp_EMAL_scaffold_2009796_Ehretia_acuminata:0.06511766,(gnl_onekp_HANM_scaffold_2000282_Pholisma_arenarium:0.00644892,gnl_onekp_SMUR_scaffold_2011869_Lennoa_madreporoides:0.03564735)0.982:0.0738412)0.871:0.03550346,(gnl_onekp_DKFZ_scaffold_2000856_Mertensia_paniculata:0.12101438,(gnl_onekp_HANM_scaffold_2006137_Pholisma_arenarium:0.03559738,(gnl_onekp_YQIJ_scaffold_2038277_Phacelia_campanularia:0.04803593,(gnl_onekp_IPPG_scaffold_2054701_Heliotropium_filiforme:0.13600944,gnl_onekp_EMAL_scaffold_2080344_Ehretia_acuminata:0.00002214)0.567:0.0265991)0.556:0.01100376)0.745:0.0355193)0.837:0.02676824)0.85:0.04076269,(gnl_onekp_MZOB_scaffold_2015087_Heliotropium_mendocinum:0.01238416,(gnl_onekp_IDGE_scaffold_2027531_Heliotropium_racemosum:0.04032147,(gnl_onekp_ABEH_scaffold_2004609_Heliotropium_greggii:0.01350578,(gnl_onekp_JWEY_scaffold_2002982_Heliotropium_sp:0.03252367,(gnl_onekp_XKVX_scaffold_2048661_Heliotropium_filiforme:0.00000001,gnl_onekp_IPPG_scaffold_2005853_Heliotropium_filiforme:0.00000001)0.922:0.02114444)0.752:0.00634235)0.684:0.00380635)0.812:0.01026251)0.999:0.12853406)0.923:0.04335682)0.728:0.00994028)0.92:0.02730069)0.812:0.01726631,(gnl_onekp_FFFY_scaffold_2012364_Valeriana_officianalis:0.11891685,(gnl_onekp_JTRM_scaffold_2025326_Dipsacus_sativum:0.07861018,gnl_onekp_CAQZ_scaffold_2024483_Symphoricarpos_sp:0.01416661)0.798:0.03838116)0:0.00001188)0.834:0.02207753)0.906:0.02778404)0.861:0.01396012,(gnl_onekp_IXVJ_scaffold_2120176_Menyanthes_trifoliata:0.06347271,(gnl_onekp_IHPC_scaffold_2076441_Platycodon_grandiflorus:0.04696622,gnl_onekp_IZLO_scaffold_2064170_Lobelia_siphilitica:0.03487864)0.929:0.0266833)0.703:0.00561675)0.786:0.009519)0.77:0.00968152)0.699:0.01658425,(gnl_onekp_QIKZ_scaffold_2004369_Griselinia_racemosa:0.00000079,(gnl_onekp_QIKZ_scaffold_2004371_Griselinia_racemosa:0.02685921,((gnl_onekp_SALZ_scaffold_2016342_Pittosporum_resiniferum:0.00000106,gnl_onekp_NTEO_scaffold_2013557_Pittosporum_sahnianum:0.00912476)0.996:0.10720029,(((gnl_onekp_JBYE_scaffold_2013766_Hedera_helix:0.01222349,(gnl_onekp_EDBB_scaffold_2014875_Polyscias_fruticosa:0.02465362,(gnl_onekp_EITK_scaffold_2003542_Hedera_helix:0.00000001,gnl_onekp_EITK_scaffold_2003543_Hedera_helix:0.00000001)0:0.00000001)0:0.00000001)0.874:0.01797143,((gnl_onekp_SALZ_scaffold_2008868_Pittosporum_resiniferum:0.01840665,gnl_onekp_NTEO_scaffold_2012027_Pittosporum_sahnianum:0.00000001)1:0.12302825,(gnl_onekp_WEQK_scaffold_2004267_Centella_asiatica:0.08472517,gnl_onekp_AJFN_scaffold_2024900_Mydocarpus_sp:0.02385373)0:0.00000362)0.799:0.01816274)0:0.00000168,gnl_onekp_CYVA_scaffold_2013509_Cimicifuga_racemosa:0.19555836)0:0.00978346)0.759:0.0165936)0:0.00000079)0.868:0.03347391)0.906:0.02350605,(gnl_onekp_BNTL_scaffold_2028640_Souroubea_exauriculata:0.13576917,(gnl_onekp_QZZU_scaffold_2012920_Pyrenacantha_malvifolia:0.16107054,(((gnl_onekp_BEFC_scaffold_2016412_Manilkara_zapota:0.03481476,gnl_onekp_WRPP_scaffold_2021585_Synsepalum_dulcificum:0.02233035)0.971:0.06298369,(gnl_onekp_NGRR_scaffold_2017276_Ternstroemia_gymnanthera:0.07025845,((((gnl_onekp_PPPZ_scaffold_2127813_Rhododendron_scopulorum:0.04371646,gnl_onekp_LRTN_scaffold_2005659_Monotropa_uniflora:0.06337251)0.89:0.03019426,(gnl_onekp_SERM_scaffold_2009669_Sarcodes_sanguinea:0.02077349,(gnl_onekp_ADHK_scaffold_2006005_Galax_urceolata:0.05337535,(gnl_onekp_DTOA_scaffold_2007566_Maesa_lanceolata:0.02626287,(gnl_onekp_ODDO_scaffold_2105669_Ardisia_humilis:0.07920859,gnl_onekp_PTFA_scaffold_2005947_Jacquinia_sp:0.08153067)0.896:0.0389865)0.946:0.03340074)0:0.00000111)0.86:0.02836466)0.737:0.0074699,((gnl_onekp_OXYP_scaffold_2006747_Sideroxylon_reclinatum:0.00000044,gnl_onekp_OXYP_scaffold_2006748_Sideroxylon_reclinatum:0.00000001)0.908:0.01707571,(gnl_onekp_BEFC_scaffold_2018463_Manilkara_zapota:0.04506435,gnl_onekp_WRPP_scaffold_2130691_Synsepalum_dulcificum:0.01105829)0.712:0.00424988)0.98:0.03947947)0.797:0.00993462,(gnl_onekp_KVFU_scaffold_2010204_Diospyros_malabarica:0.14416749,(gnl_onekp_QAUE_scaffold_2124694_Actinidia_chinensis:0.05400353,gnl_onekp_JPDJ_scaffold_2014829_Symplocus_sp:0.06638498)0:0.00000031)0.764:0.00772687)0.732:0.00601992)0.176:0.00699745)0.819:0.01360275,((gnl_onekp_YSRZ_scaffold_2092210_Fouqueria_macdougalli:0.07980135,(gnl_onekp_QACK_scaffold_2018097_Helwingia_japonica:0.07929714,((gnl_onekp_ASMV_scaffold_2008413_Ilex_vomitoria:0.00000092,(gnl_onekp_DFYF_scaffold_2005853_Ilex_sp:0.05160171,gnl_onekp_SXML_scaffold_2011475_Ilex_paraguariensis:0.00000032)0:0.00000032)0.834:0.01808047,(gnl_onekp_SXML_scaffold_2011477_Ilex_paraguariensis:0.00000067,(gnl_onekp_ASMV_scaffold_2008411_Ilex_vomitoria:0.00000001,(gnl_onekp_DFYF_scaffold_2005852_Ilex_sp:0.00756214,(gnl_onekp_ASMV_scaffold_2008410_Ilex_vomitoria:0.00000001,gnl_onekp_ASMV_scaffold_2008412_Ilex_vomitoria:0.05466556)0:0.00000001)0:0.00000001)0.924:0.02336262)0.418:0.02457157)0.914:0.02984805)0.766:0.01075615)0.704:0.01476994,(gnl_onekp_VTLJ_scaffold_2011655_Caiophora_chuquitensis:0.12619726,(gnl_onekp_ZETY_scaffold_2013659_Hydrangea_quercifolia:0.05514819,(gnl_onekp_VUSY_scaffold_2027487_Nyssa_ogeche:0.03959064,(gnl_onekp_CLMX_scaffold_2040113_Escallonia_rubra:0.08247914,gnl_onekp_ZETY_scaffold_2013627_Hydrangea_quercifolia:0.07043621)0.885:0.05251052)0.789:0.01777633)0.684:0.00960959)0.748:0.01452493)0.73:0.01204298)0.749:0.00816604)0.718:0.00511974)0.435:0.00645454)0.736:0.00610052,(gnl_onekp_FCCA_scaffold_2013526_Boswellia_sacra:0.14761027,(((((gnl_onekp_OQHZ_scaffold_2012453_Quillaja_saponaria:0.16111568,((gnl_onekp_RKFX_scaffold_2038615_Cercis_canadensis:0.00000001,(gnl_onekp_RKFX_scaffold_2039462_Cercis_canadensis:0.0122646,(gnl_onekp_JETM_scaffold_2014999_Bauhinia_tomentosa:0.02212583,gnl_onekp_JETM_scaffold_2014998_Bauhinia_tomentosa:0.04994913)0.602:0.01243167)0.72:0.03114181)0.909:0.06067671,(gnl_onekp_STKY_scaffold_2079053_Balanophora_fungosa:0.21734508,((gnl_onekp_ZSSR_scaffold_2028459_Xanthicercis_zambesiaca:0.01609955,(gnl_onekp_TTRG_scaffold_2009116_Lupinus_angustifolius:0.08815493,(gnl_onekp_KNMB_scaffold_2061425_Lathyrus_sativus:0.09962633,((gnl_onekp_PEZP_scaffold_2002636_Glycyrrhiza_glabra:0.00517779,gnl_onekp_JTQQ_scaffold_2007000_Glycyrrhiza_lepidota:0.00517878)0.913:0.01827098,((gnl_onekp_HJMP_scaffold_2020053_Astragalus_membranaceus:0.00519065,gnl_onekp_MYMP_scaffold_2012038_Astragalus_propinquus:0.00000057)0.983:0.04484302,(gnl_onekp_SUAK_scaffold_2013240_Codariocalyx_motorius:0.07653081,((gnl_onekp_TVSH_scaffold_2015490_Bituminaria_bituminosa:0.00000001,(gnl_onekp_ZUQW_scaffold_2124608_Glycine_soja:0.00000001,gnl_onekp_TVSH_scaffold_2015491_Bituminaria_bituminosa:0.00000001)0:0.00000001)0.916:0.01896497,(gnl_onekp_LXGM_scaffold_2132691_Glycine_soja:0.00000001,(gnl_onekp_FPLR_scaffold_2004991_Gylcine_soja:0.00000001,(gnl_onekp_TJMB_scaffold_2031102_Gylcine_soja:0.01347122,(gnl_onekp_FPLR_scaffold_2004990_Gylcine_soja:0.00000001,gnl_onekp_LQUX_scaffold_2120010_Gylcine_soja:0.00000001)0:0.00000001)0:0.00000001)0.92:0.01931323)0.862:0.01947584)0.917:0.02519699)0.946:0.03703134)0.862:0.01562729)0.757:0.01367973)0.653:0.01876194)0.934:0.04228589)0.957:0.04695206,(gnl_onekp_VHZV_scaffold_2016443_Gleditsia_sinensis:0.04819291,((gnl_onekp_ZCDJ_scaffold_2012201_Acacia_argyrophylla:0.00000001,gnl_onekp_ZCDJ_scaffold_2012202_Acacia_argyrophylla:0.00000001)0.845:0.01262133,(gnl_onekp_ATQZ_scaffold_2008594_Acacia_pycnantha:0.00000001,(gnl_onekp_ATQZ_scaffold_2008595_Acacia_pycnantha:0.00000001,gnl_onekp_MGBF_scaffold_2010453_Acacia_pycnantha:0.00001125)0:0.00000647)0:0.00693688)0.999:0.11207984)0.792:0.02727691)0.64:0.00878899)0.48:0.01048242)0.713:0.0128504)0.363:0.00638835,((gnl_onekp_BGZG_scaffold_2055247_Cissus_quadrandularis:0.1238396,gnl_onekp_RKLL_scaffold_2019782_Copaifera_officianalis:0.05844415)0.616:0.08082437,(gnl_onekp_NNGU_scaffold_2020070_Coriaria_nepalensis:0.00000001,gnl_onekp_NNGU_scaffold_2020069_Coriaria_nepalensis:0.00000001)1:0.30561364)0:0.00322028)0.973:0.05076565,(((gnl_onekp_ZHEE_scaffold_2042565_Ziziphus_jujuba:0.09069782,gnl_onekp_EILE_scaffold_2037670_Rhamnus_japonica:0.16348022)0.865:0.13336519,(gnl_onekp_OHAE_scaffold_2023945_Polygala_lutea:0.11582453,(((gnl_onekp_TJQY_scaffold_2003128_Kerria_japonica:0.00000048,(gnl_onekp_TJQY_scaffold_2003130_Kerria_japonica:0.00000067,(gnl_onekp_EAVM_scaffold_2013549_Amelanchier_canadensis:0.00000095,(gnl_onekp_BLVL_scaffold_2000005_Sorbus_koehneana:0.00000091,(gnl_onekp_EAVM_scaffold_2013548_Amelanchier_canadensis:0.00001654,gnl_onekp_VCIN_scaffold_2075149_Malus_baccata:0.01387433)0:0.00719526)0.807:0.01364509)0.955:0.04245559)0:0.00000048)0.859:0.01680063,(gnl_onekp_SXCE_scaffold_2005639_Physocarpus_opulifolius:0.01497641,(gnl_onekp_XFFT_scaffold_2044680_Cercocarpus_ledifolius:0.01847104,gnl_onekp_SQCF_scaffold_2006607_Dryas_octopetala:0.03496189)0.942:0.06058962)0.715:0.01288394)0.866:0.03595796,(gnl_onekp_SQCF_scaffold_2046569_Dryas_octopetala:0.05173237,(gnl_onekp_IANR_scaffold_2014037_Rosa_palustris:0.05471233,gnl_onekp_DHAW_scaffold_2071332_Geum_quellyon:0.03701744)0.976:0.09530042)0.671:0.01622865)0.896:0.03394102)0.401:0.01449456)0:0.00377436,(gnl_onekp_TJLC_scaffold_2013023_Nothofagus_obliqua:0.07605163,((gnl_onekp_SVVG_scaffold_2008818_Fagus_sylvatica:0.03452042,(gnl_onekp_UZWG_scaffold_2015042_Castanea_pumila:0.00000001,(gnl_onekp_NHUA_scaffold_2004577_Castanea_crenata:0.00000001,gnl_onekp_HENI_scaffold_2050551_Quercus_shumardii:0.01276863)0:0.00000001)0.965:0.03863851)0.843:0.01948569,((gnl_onekp_LWDA_scaffold_2015889_Alnus_serrulata:0.05385642,gnl_onekp_CWZU_scaffold_2011378_Betula_pendula:0.00437405)0.933:0.05658935,((gnl_onekp_PGKL_scaffold_2072086_Phellodendron_amurense:0.00682389,gnl_onekp_DXQW_scaffold_2014595_Juglans_nigra:0.00615307)0.997:0.08719251,gnl_onekp_INSP_scaffold_2010915_Myrica_cerifera:0.07806101)0.318:0.00915757)0.884:0.01974729)0.883:0.02447221)0.73:0.01012923)0.845:0.01110429)0.761:0.0058805,((((gnl_onekp_NNGU_scaffold_2091301_Coriaria_nepalensis:0.11182799,((gnl_onekp_UDUT_scaffold_2045404_Larrea_tridentata:0.17994543,gnl_onekp_HBHB_scaffold_2041903_Aesculus_pavia:0.0528945)0.875:0.0543856,((gnl_onekp_CRNC_scaffold_2004720_Limnanthes_douglassii:0.2778998,(gnl_onekp_RPPC_scaffold_2009122_Erythroxylum_coca:0.00000001,gnl_onekp_RPPC_scaffold_2009123_Erythroxylum_coca:0.00000001)0.976:0.10632816)0.877:0.05360216,(gnl_onekp_BCAA_scaffold_2074482_Kirkia_wilmsii:0.03029354,(gnl_onekp_WAXR_scaffold_2010123_Litchi_chinensis:0.08702403,gnl_onekp_RVGH_scaffold_2065020_Drypetes_deplanchei:0.03673963)0.848:0.05244203)0.503:0.0102331)0.707:0.01635407)0.875:0.01977546)0:0.00000092,((gnl_onekp_EILE_scaffold_2034860_Rhamnus_japonica:0.13850509,(((gnl_onekp_KYAD_scaffold_2007964_Celtis_occidentalis:0.00000047,gnl_onekp_KYAD_scaffold_2007965_Celtis_occidentalis:0.03153254)0.915:0.0669148,(gnl_onekp_KYAD_scaffold_2005738_Celtis_occidentalis:0.05283856,(gnl_onekp_SFZX_scaffold_2042309_Cannabis_sativa:0.0502408,gnl_onekp_AQGE_scaffold_2007339_Humulus_lupulus:0.03704734)0.743:0.04543969)0.539:0.01856302)0.941:0.05539134,(gnl_onekp_WKCY_scaffold_2008244_Urtica_dioica:0.20963785,(gnl_onekp_EDHN_scaffold_2005454_Ficus_religiosa:0.00000104,gnl_onekp_EDHN_scaffold_2005453_Ficus_religiosa:0.00000001)0.994:0.13239638)0.918:0.06095998)0.754:0.01254159)0.843:0.0281025,(gnl_onekp_OBTI_scaffold_2047016_Peganum_harmala:0.02872828,(gnl_onekp_IKFD_scaffold_2001766_Quassia_amara:0.00000001,gnl_onekp_IKFD_scaffold_2001767_Quassia_amara:0.00000001)0.999:0.13171547)0:0.00000068)0.819:0.01018984)0.906:0.01600727,((gnl_onekp_YUOM_scaffold_2011082_Rhus_radicans:0.09716424,(((gnl_onekp_WWQZ_scaffold_2115125_Medinilla_magnifica:0.24491238,(gnl_onekp_WWQZ_scaffold_2023405_Medinilla_magnifica:0.08467825,gnl_onekp_SWGX_scaffold_2000553_Tetrazygia_bicolor:0.03000995)0.534:0.01360161)0.893:0.07827877,((gnl_onekp_CZPV_scaffold_2002226_Moringa_oleifera:0.00000143,gnl_onekp_CZPV_scaffold_2002227_Moringa_oleifera:0.00000001)0.981:0.08161539,((gnl_onekp_SWPE_scaffold_2009885_Reseda_odorata:0.16316424,(gnl_onekp_SWPE_scaffold_2017052_Reseda_odorata:0.07640788,gnl_onekp_SWPE_scaffold_2016443_Reseda_odorata:0.06266378)0.989:0.08900511)0.824:0.02630847,((gnl_onekp_UAXP_scaffold_2003811_Gyrostemon_ramulosus:0.00000001,gnl_onekp_UAXP_scaffold_2003812_Gyrostemon_ramulosus:0.00000001)0.999:0.10003629,(((gnl_onekp_RTTY_scaffold_2002911_Salvadora_sp:0.00000001,(gnl_onekp_RTTY_scaffold_2002909_Salvadora_sp:0.00000001,(gnl_onekp_RTTY_scaffold_2002913_Salvadora_sp:0.00000051,gnl_onekp_RTTY_scaffold_2002912_Salvadora_sp:0.05337737)0:0.00000062)0.805:0.00567979)0.998:0.10494361,(gnl_onekp_RTTY_scaffold_2002910_Salvadora_sp:0.10406782,(gnl_onekp_TZWR_scaffold_2010576_Arabis_alpina:0.10202464,(gnl_onekp_CSUV_scaffold_2003692_Cochlearea_officinalis:0.13864107,(gnl_onekp_CSUV_scaffold_2055776_Cochlearea_officinalis:0.15987745,Arabidopsisthaliana_AT1G08910_1_PIAL1:0.05583147)0.72:0.02566057)0.775:0.02535729)1:0.20531661)0.706:0.01014096)0.876:0.01776803,((gnl_onekp_CSUV_scaffold_2017433_Cochlearea_officinalis:0.12488981,(Arabidopsisthaliana_AT5G41580_PIAL2:0.06706283,(gnl_onekp_VMNH_scaffold_2087999_Sinapis_alba:0.05772339,(gnl_onekp_TZWR_scaffold_2011293_Arabis_alpina:0.03792137,(gnl_onekp_LAPO_scaffold_2000090_Draba_oligosperma:0.00000001,gnl_onekp_LAPO_scaffold_2000091_Draba_oligosperma:0.00000059)0.873:0.04919575)0.878:0.03204445)0.617:0.01046055)0.431:0.01897839)0.991:0.10720617,(gnl_onekp_DZTK_scaffold_2031243_Batis_maritima:0.42897996,(gnl_onekp_UPZX_scaffold_2005184_Cleome_viscosa:0.00000033,gnl_onekp_UPZX_scaffold_2005185_Cleome_viscosa:0.01637587)0.751:0.04761153)0.782:0.06179057)0.783:0.02154345)0.966:0.04054853)0.429:0.01046818)0.98:0.05604776)0.478:0.00835177)0.871:0.03257326,(((gnl_onekp_ZBVT_scaffold_2012419_Chrysobalanus_icaco:0.00622334,gnl_onekp_HBUQ_scaffold_2004518_Licania_michauxii:0.02501768)0.998:0.07674073,(gnl_onekp_VVPY_scaffold_2004224_Croton_tiglium:0.05798746,(gnl_onekp_VNMY_scaffold_2017636_Bischofia_javanica:0.08138576,(gnl_onekp_CKDK_scaffold_2015706_Ochna_serrulata:0.00000001,(gnl_onekp_CKDK_scaffold_2015705_Ochna_serrulata:0.00000032,gnl_onekp_TVCU_scaffold_2050183_Ochna_mossambicensis:0.03618372)0:0.00000001)0.989:0.07034423)0.856:0.0225091)0.3:0.01076269)0.771:0.00936384,((Citrussinensis_CsNadorcott_v0_1_P21748_1:0.04905231,Citrusinensis__Ciaus3t02310:0.00610056)0.999:0.0964065,(gnl_onekp_XPBC_scaffold_2024204_Galphimia_gracilis:0.06295297,gnl_onekp_XPBC_scaffold_2037460_Galphimia_gracilis:0.1781037)0.797:0.02424938)0.239:0.01439276)0.814:0.01045357)0.728:0.00554588)0.855:0.01543387,(((gnl_onekp_TIUZ_scaffold_2009662_Cunonia_capensis:0.06742338,(gnl_onekp_YZVJ_scaffold_2007389_Cephalotus_follicularis:0.09906858,gnl_onekp_THHD_scaffold_2013634_Elaeocarpus_sylvestris:0.01908163)0.163:0.00805719)0.929:0.03291822,(((gnl_onekp_KKDQ_scaffold_2081078_Salix_viminalis:0.00907154,(gnl_onekp_RZTJ_scaffold_2021828_Salix_fargesii:0.20409668,gnl_onekp_GLVK_scaffold_2071993_Salix_eriocephala:0.00000086)0:0.00001524)0.988:0.08965644,((gnl_onekp_COAQ_scaffold_2004345_Malesherbia_fasiculata:0.00000001,gnl_onekp_COAQ_scaffold_2004344_Malesherbia_fasiculata:0.00000001)0.975:0.08888255,((gnl_onekp_SIZE_scaffold_2000533_Passiflora_caerulea:0.02736928,(gnl_onekp_EZZT_scaffold_2002205_Passiflora_edulis:0.00000035,gnl_onekp_EZZT_scaffold_2002204_Passiflora_edulis:0.00523016)0.876:0.01609953)0.977:0.05870777,(gnl_onekp_EZZT_scaffold_2012434_Passiflora_edulis:0.01285311,gnl_onekp_SIZE_scaffold_2000534_Passiflora_caerulea:0.02266191)0.951:0.07806877)0.812:0.02989542)0.94:0.05921779)0.477:0.01513875,(gnl_onekp_PXYR_scaffold_2015277_Euphorbia_pekinensis:0.05847336,((gnl_onekp_BNDE_scaffold_2004959_Hypericum_perforatum:0.01944103,gnl_onekp_BNDE_scaffold_2004960_Hypericum_perforatum:0.02728516)1:0.19661636,(gnl_onekp_FWCQ_scaffold_2007563_Garcinia_oblongiflolia:0.02578846,(gnl_onekp_OSIP_scaffold_2009835_Garcinia_livingstonei:0.00000062,gnl_onekp_NFXV_scaffold_2017206_Mumea_americana:0.10640511)0.862:0.01980738)0.7:0.02484088)0.782:0.02517251)0.812:0.02612965)0:0.00000414)0.856:0.02115822,(gnl_onekp_PTLU_scaffold_2002705_Staphylea_trifolia:0.14214962,(gnl_onekp_ZTLR_scaffold_2010844_Rhizophora_mangle:0.06556888,(gnl_onekp_NJLF_scaffold_2000786_Viola_canadensis:0.00000001,gnl_onekp_NJLF_scaffold_2000784_Viola_canadensis:0.00000001)0.988:0.09194435)0:0.00000134)0.764:0.00997143)0.832:0.01337328)0.51:0.00619343)0.607:0.00377249,((gnl_onekp_VKGP_scaffold_2034793_Geranium_carolinianum:0.00674761,gnl_onekp_YGCX_scaffold_2018704_Geranium_maculatum:0.00728105)0.999:0.0804086,(((((((gnl_onekp_XSNO_scaffold_2003476_Oenothera_rosea:0.00000001,(gnl_onekp_FXJC_scaffold_2006044_Oenothera_rosea:0.00000001,(gnl_onekp_XSNO_scaffold_2003477_Oenothera_rosea:0.00000001,gnl_onekp_XZAQ_scaffold_2005075_Oenothera_speciosa:0.00000055)0:0.00000059)0:0.00000001)0:0.00000001,(gnl_onekp_YIVZ_scaffold_2005771_Oenothera_rosea:0.00701848,((gnl_onekp_JKNQ_scaffold_2014102_Oenothera_suffulta_suffulta:0.00540887,(gnl_onekp_TGOP_scaffold_2010611_Oenothera_gaura:0.00000001,(gnl_onekp_ECSL_scaffold_2010296_Oenothera_filiformis:0.00000001,(gnl_onekp_JMJV_scaffold_2049472_Oenothera_gaura:0.00000001,gnl_onekp_JYOB_scaffold_2012794_Oenothera_filiformis:0.00000001)0:0.00000001)0:0.00000072)0:0.00000001)0.946:0.01640669,(gnl_onekp_FXJC_scaffold_2006043_Oenothera_rosea:0.00000001,(gnl_onekp_GBGW_scaffold_2002041_Oenothera_speciosa:0.00000049,(gnl_onekp_RLZU_scaffold_2009858_Oenothera_speciosa:0.00000036,(gnl_onekp_UASK_scaffold_2011449_Oenothera_speciosa:0.00000001,gnl_onekp_XZPP_scaffold_2007207_Oenothera_speciosa:0.00000041)0:0.00000895)0:0.00000536)0:0.00544549)0:0.00000022)0:0.00000001)0:0.00000038)0.895:0.03259347,(gnl_onekp_ICUS_scaffold_2014796_Oenothera_laciniata:0.00000029,(gnl_onekp_AQXA_scaffold_2011977_Oenothera_laciniata:0.00000001,(gnl_onekp_ONZG_scaffold_2056516_Oenothera_laciniata:0.00000055,(gnl_onekp_KBRW_scaffold_2010933_Oenothera_clelandii:0.00000001,(gnl_onekp_EXGW_scaffold_2011892_Oenothera_biennis:0.00000019,(gnl_onekp_EBPG_scaffold_2009041_Oenothera_grandiflora:0.00000001,(gnl_onekp_MJHP_scaffold_2009338_Oenothera_grandiflora:0.01281626,(gnl_onekp_DWAP_scaffold_2048029_Oenothera_biennis:0.00000001,(gnl_onekp_HOOU_scaffold_2008413_Oenothera_grandiflora:0.00000039,(gnl_onekp_DIBI_scaffold_2010561_Oenothera_laciniata:0.00000133,(gnl_onekp_ROLB_scaffold_2082602_Oenothera_elata:0.00000035,(gnl_onekp_FDBS_scaffold_2012090_Oenothera_biennis:0.00000001,(gnl_onekp_SEMK_scaffold_2008494_Oenothera_grandis:0.00000001,(gnl_onekp_MLUJ_scaffold_2015945_Oenothera_biennis:0.00000001,(gnl_onekp_TAHF_scaffold_2004366_Oenothera_grandis:0.00533756,(gnl_onekp_DSVQ_scaffold_2043141_Oenothera_biennis:0.00000001,(gnl_onekp_IDAU_scaffold_2043958_Oenothera_elata_hookeri:0.00000001,((gnl_onekp_WPUV_scaffold_2056888_Oenothera_grandis:0.00596904,(gnl_onekp_HPNZ_scaffold_2010552_Oenothera_longituba:0.00000041,(gnl_onekp_CJGZ_scaffold_2014044_Oenothera_nana:0.00000001,(gnl_onekp_GVCB_scaffold_2008142_Oenothera_affinis:0.00000001,(gnl_onekp_DZLN_scaffold_2050184_Oenothera_picensis:0.00000001,(gnl_onekp_HKMQ_scaffold_2009970_Oenothera_villaricae:0.00596864,(gnl_onekp_SJAN_scaffold_2057739_Oenothera_serrulata:0.00542298,gnl_onekp_EQYT_scaffold_2002481_Oenothera_berlandieri:0.00000001)1:0.06831828)0:0.00000033)0:0.00000001)0:0.00000001)0:0.00000057)0.856:0.00534719)0:0.00000032,(gnl_onekp_EWHG_scaffold_2012485_Oenothera_grandis:0.00000001,(gnl_onekp_QBRF_scaffold_2051791_Oenothera_laciniata:0.00000001,(gnl_onekp_GZUR_scaffold_2007119_Oenothera_grandiflora:0.00700257,gnl_onekp_REZJ_scaffold_2004641_Oenothera_grandiflora:0.00000049)0:0.00000049)0:0.00000001)0:0.00000032)0:0.00000042)0:0.00000041)0:0.00000001)0:0.00000001)0:0.00000058)0:0.00000001)0:0.00000064)0:0.00000032)0:0.00000059)0:0.00000039)0:0.00000001)0:0.00000039)0:0.00000019)0:0.00000042)0:0.00000055)0:0.00000058)0:0.00000029)0.893:0.02434314)0.999:0.16343357,(gnl_onekp_NEBM_scaffold_2079753_Syzygium_macranthum:0.17733655,(gnl_onekp_RJNQ_scaffold_2119654_Lagerstroemia_indica:0.07512488,(gnl_onekp_QEBC_scaffold_2001194_Punica_granatum:0.00000001,(gnl_onekp_QEBC_scaffold_2001195_Punica_granatum:0.00000001,(gnl_onekp_YMUO_scaffold_2013806_Punica_granatum:0.00000033,gnl_onekp_VUGF_scaffold_2014276_Punica_granatum:0.0000004)0:0.00000033)0:0.00000001)0.975:0.12090473)0.756:0.04123524)0.471:0.01316435)0.73:0.01383878,(gnl_onekp_OCTM_scaffold_2083428_Begonia_sp:0.09549338,(gnl_onekp_ONZG_scaffold_2008869_Oenothera_laciniata:0.00000001,(gnl_onekp_WPUV_scaffold_2001431_Oenothera_grandis:0.01114169,gnl_onekp_QBRF_scaffold_2013513_Oenothera_laciniata:0.00000033)0:0.00000033)0.98:0.27598731)0.598:0.06198528)0.95:0.07832948,(gnl_onekp_CRNC_scaffold_2000856_Limnanthes_douglassii:0.20630502,gnl_onekp_LSLA_scaffold_2057922_Chamaseyce_mesebyranthemum:0.09322903)0.749:0.03549374)0.834:0.01688273,(gnl_onekp_MYZV_scaffold_2012971_Tropaeolum_peregrinum:0.12913169,(((gnl_onekp_PUDI_scaffold_2001082_Daphne_geraldii:0.08762205,(gnl_onekp_PUDI_scaffold_2051659_Daphne_geraldii:0.1048268,gnl_onekp_AWJM_scaffold_2065731_Edgeworthia_papyrifera:0.0000219)0.13:0.08969223)0.958:0.07694595,(gnl_onekp_ZSAB_scaffold_2194759_Hoheria_angustifolia:0.06520276,gnl_onekp_WYIG_scaffold_2035694_Dombeya_burgessiae:0.05412708)0.94:0.03417778)0:0.0017621,((gnl_onekp_KPTE_scaffold_2002602_Bixa_orellana:0.04144559,gnl_onekp_KPTE_scaffold_2002601_Bixa_orellana:0.10509854)1:0.21780328,(gnl_onekp_ATFX_scaffold_2035724_Muntingia_calabura:0.10870582,(gnl_onekp_WMUK_scaffold_2010446_Schizolaena_sp:0.00000001,gnl_onekp_WMUK_scaffold_2010445_Schizolaena_sp:0.00000039)0.802:0.06358743)0.396:0.02200568)0.674:0.01428851)0.241:0.02289081)0.741:0.0105369)0.821:0.01196858)0.75:0.00751005)0.738:0.00551936)0.749:0.0069357,(gnl_onekp_HDWF_scaffold_2013230_Francoa_appendiculata:0.0944846,(gnl_onekp_VKGP_scaffold_2034181_Geranium_carolinianum:0.00000001,gnl_onekp_LNER_scaffold_2047215_Casuarina_glauca:0.00001403)0.92:0.16720632)0.816:0.02740692)0.323:0.00992253)0.88:0.02340493)0.825:0.01204866)0.733:0.00867291)0:0.00000065)0.768:0.00561119)0:0.00000123)0.756:0.01022646,((gnl_onekp_YHXT_scaffold_2003518_Hamamelis_virginiana:0.03728641,(gnl_onekp_OMDH_scaffold_2065852_Loropetalum_chinense:0.00000001,gnl_onekp_HQRJ_scaffold_2026031_Loropetalum_chinense:0.00000001)0.759:0.02841747)0.805:0.02899224,(gnl_onekp_NUZN_scaffold_2012989_Cercidiphyllum_japonicum:0.07175784,(gnl_onekp_SZPD_scaffold_2008791_Tetrastigma_voinierianum:0.08070882,((gnl_onekp_ZJUL_scaffold_2016209_Rhodiola_rosea:0.07687258,gnl_onekp_KWGC_scaffold_2059925_Crassula_perforata:0.1484631)0.892:0.07516738,(gnl_onekp_TOKV_scaffold_2001434_Aphanopetalum_resinosum:0.1906885,(gnl_onekp_SNBI_scaffold_2088070_Sambucus_canadensis:0.10997995,gnl_onekp_TOKV_scaffold_2012567_Aphanopetalum_resinosum:0.03157121)0.856:0.05804503)0.847:0.03571868)0.803:0.01703193)0.751:0.0070473)0.881:0.0160364)0.818:0.01124077)0.888:0.01217925)0.814:0.0134314)0.848:0.02244845,((gnl_onekp_NHUA_scaffold_2069688_Castanea_crenata:0.15808608,(gnl_onekp_QUTB_scaffold_2014731_Aextoxicon_punctatum:0.04585142,gnl_onekp_HAEU_scaffold_2054896_Berberidopsis_beckleri:0.02259446)0.762:0.00589919)0.811:0.01121203,((gnl_onekp_NUZN_scaffold_2011719_Cercidiphyllum_japonicum:0.03565906,(gnl_onekp_HQRJ_scaffold_2004631_Loropetalum_chinense:0.00001032,gnl_onekp_YHXT_scaffold_2049419_Hamamelis_virginiana:0.08138519)0.312:0.11074998)0.913:0.04589446,(((gnl_onekp_QIKZ_scaffold_2020042_Griselinia_racemosa:0.0000027,((gnl_onekp_EITK_scaffold_2140490_Hedera_helix:0.01227874,(gnl_onekp_JBYE_scaffold_2010957_Hedera_helix:0.00000001,gnl_onekp_JBYE_scaffold_2010956_Hedera_helix:0.00000001)0:0.00000001)0.939:0.04990892,(gnl_onekp_SALZ_scaffold_2017503_Pittosporum_resiniferum:0.13214934,(gnl_onekp_AJFN_scaffold_2003760_Mydocarpus_sp:0.00000001,gnl_onekp_AJFN_scaffold_2003759_Mydocarpus_sp:0.00000001)0.988:0.07291668)0.886:0.03867157)0.938:0.08904108)0.917:0.07888505,((gnl_onekp_QACK_scaffold_2076605_Helwingia_japonica:0.13873392,(gnl_onekp_DESP_scaffold_2103685_Erigeron_speciosus:0.17290313,(gnl_onekp_DESP_scaffold_2021190_Erigeron_speciosus:0.19058497,(gnl_onekp_KGJF_scaffold_2087373_Tragopogon_porrifolius:0.00000001,(gnl_onekp_KFZY_scaffold_2022731_Tragopogon_castellanus:0.00000001,gnl_onekp_FUPX_scaffold_2066274_Tragopogon_pratensis:0.00000039)0:0.00000001)0.974:0.09384635)0.125:0.04535944)0.999:0.22792892)0.752:0.025407,(gnl_onekp_BNTL_scaffold_2028035_Souroubea_exauriculata:0.29183324,(gnl_onekp_JCLQ_scaffold_2045404_Apocynum_androsaemifolium:0.30843386,(gnl_onekp_DTOA_scaffold_2009776_Maesa_lanceolata:0.02907295,(gnl_onekp_ODDO_scaffold_2011235_Ardisia_humilis:0.1549983,(gnl_onekp_PTFA_scaffold_2007815_Jacquinia_sp:0.00000037,gnl_onekp_PTFA_scaffold_2007814_Jacquinia_sp:0.00000001)1:0.2039766)0.79:0.04939437)1:0.24567039)0.559:0.02105407)0.197:0.02054096)0.56:0.01605612)0.682:0.02170904,(gnl_onekp_TPEM_scaffold_2140020_Platyspermation_crassifolium:0.10168506,gnl_onekp_IHPC_scaffold_2011967_Platycodon_grandiflorus:0.1549216)0.316:0.02084462)0.907:0.04599481)0.864:0.02676829)0.885:0.02406502)0.442:0.01802291)0.987:0.07570478)0:0.0011584)0.417:0.0195257,gnl_onekp_VZCI_scaffold_2010854_Illicium_floridanum:0.13056414)0.76:0.01058782,((gnl_onekp_MTII_scaffold_2038196_Acorus_americanus:0.17428687,(gnl_onekp_WKSU_scaffold_2034668_Drimys_winteri:0.0896679,gnl_onekp_DDEV_scaffold_2113064_Canella_winterana:0.10103727)0.862:0.04290102)0.6:0.03019648,(((gnl_onekp_WBOD_scaffold_2002167_Magnolia_grandiflora:0.01665263,gnl_onekp_WBOD_scaffold_2002165_Magnolia_grandiflora:0.03941039)0.949:0.0360949,((gnl_onekp_YZRI_scaffold_2001337_Annona_muricata:0.00000033,gnl_onekp_YZRI_scaffold_2001338_Annona_muricata:0.00549209)1:0.16251643,(gnl_onekp_DHPO_scaffold_2008886_Eupomatia_bennettii:0.00000041,gnl_onekp_DHPO_scaffold_2008887_Eupomatia_bennettii:0.0070977)0.99:0.09301043)0.84:0.02315896)0.923:0.03087161,((gnl_onekp_QDVW_scaffold_2064209_Saruma_henryi:0.16479338,(gnl_onekp_XSZI_scaffold_2014355_Peperomia_fraseri:0.18438168,gnl_onekp_XSZI_scaffold_2049100_Peperomia_fraseri:0.40499712)0.122:0.05038514)0.94:0.06817576,((gnl_onekp_WPHN_scaffold_2048946_Idiospermum_australiense:0.13118263,(gnl_onekp_FALI_scaffold_2021828_Calycanthus_floridus:0.04027445,gnl_onekp_WPHN_scaffold_2007949_Idiospermum_australiense:0.0392073)0.898:0.06172173)0.923:0.08476114,((gnl_onekp_BCGB_scaffold_2047914_Cinnamomum_camphora:0.01671006,gnl_onekp_ABSS_scaffold_2013235_Sassafras_albidum:0.00716555)0.982:0.05445378,(gnl_onekp_VYLQ_scaffold_2053521_Cassytha_filiformis:0.17889222,(gnl_onekp_MAQO_scaffold_2119510_Gomortega_keule:0.02778574,(gnl_onekp_WAIL_scaffold_2001154_Laurelia_sempervirens:0.01684157,gnl_onekp_BSVG_scaffold_2015659_Gyrocarpus_americanus:0.13963813)0.914:0.03251254)0.541:0.01283958)0.52:0.02194896)0.725:0.02242242)0.878:0.03431398)0.838:0.01587036)0.882:0.01851862)0.736:0.00547867)0.992:0.07731038)0.805:0.021689,((((gnl_onekp_MFIN_scaffold_2012241_Pistia_stratioides:0.13663925,gnl_onekp_YMES_scaffold_2082776_Typhonium_blumei:0.02578904)0.963:0.10040368,((gnl_onekp_CIEA_scaffold_2009780_Juncus_inflexus:0.10610637,(gnl_onekp_XPAF_scaffold_2012321_Mapania_palustris:0.07724948,gnl_onekp_WBIB_scaffold_2018022_Lepidosperma_gibsonii:0.05899982)0.975:0.10425096)0.972:0.12745025,gnl_onekp_MTII_scaffold_2043100_Acorus_americanus:0.17544833)0.261:0.03050247)0.93:0.07033037,((gnl_onekp_QOXT_scaffold_2158168_Xerophyta_villosa:0.07409145,(gnl_onekp_QOXT_scaffold_2034743_Xerophyta_villosa:0.07190911,(gnl_onekp_SILJ_scaffold_2020479_Talbotia_elegans:0.0216785,(gnl_onekp_QOXT_scaffold_2023275_Xerophyta_villosa:0.00000001,(gnl_onekp_QOXT_scaffold_2023279_Xerophyta_villosa:0.00000001,gnl_onekp_QOXT_scaffold_2023276_Xerophyta_villosa:0.00000042)0:0.00000042)0.964:0.05406202)0.835:0.0480005)0.744:0.08651242)0.855:0.06387361,(gnl_onekp_DGXS_scaffold_2016105_Freycinetia_multiflora:0.0563621,gnl_onekp_VVVV_scaffold_2046706_Ludovia_sp:0.05139021)0.748:0.02324977)0.206:0.0213722)0.825:0.0255483,(((gnl_onekp_GDKK_scaffold_2015192_Gloriosa_superba:0.0158737,(gnl_onekp_SFCT_scaffold_2003569_Colchicum_autumnale:0.0000004,gnl_onekp_OVRB_scaffold_2002830_Colchicum_autumnale:0.01135269)0.908:0.03754293)0.977:0.0926273,(gnl_onekp_OOSO_scaffold_2013425_Helonias_bullata:0.04824807,gnl_onekp_AFLV_scaffold_2084340_Xerophyllum_asphodeloides:0.01643375)0.947:0.05576214)0.91:0.03481389,(((gnl_onekp_LELS_scaffold_2018379_Haemaria_discolor:0.02140316,gnl_onekp_VTUS_scaffold_2052122_Goodyera_pubescens:0.04189432)0.96:0.05599432,(gnl_onekp_XZME_scaffold_2020041_Drakea_elastica:0.08330639,gnl_onekp_JSAG_scaffold_2015773_Masdevallia_yuangensis:0.14143921)0.231:0.02427824)1:0.18325348,(gnl_onekp_EMJJ_scaffold_2114371_Borya_sphaerocephala:0.08076418,((((gnl_onekp_PLBZ_scaffold_2130287_Chlorogalum_pomeridianum:0.02508979,(gnl_onekp_CMCY_scaffold_2036711_Hesperaloe_parviflora:0.02828277,(gnl_onekp_ICNN_scaffold_2036860_Yucca_filamentosa:0.00000066,gnl_onekp_YBML_scaffold_2028735_Yucca_brevifolia:0.00000001)0.928:0.01989386)0.736:0.00580047)0.992:0.04084335,((gnl_onekp_IQYY_scaffold_2117738_Narcissus_viridiflorus:0.05752252,(gnl_onekp_DMIN_scaffold_2000520_Phycella_aff__cyrtanthoides:0.00553586,gnl_onekp_DMIN_scaffold_2000521_Phycella_aff__cyrtanthoides:0.00592192)0.972:0.04072917)0.957:0.03850644,(gnl_onekp_KOFB_scaffold_2013050_Urginea_maritima:0.07752899,(gnl_onekp_FGRF_scaffold_2016285_Asparagus_densiflorus:0.10983838,((gnl_onekp_TCYS_scaffold_2001051_Peliosanthese_minor:0.01620748,(gnl_onekp_TCYS_scaffold_2001054_Peliosanthese_minor:0.0134407,(gnl_onekp_LSJW_scaffold_2024233_Ruscus_sp:0.01640587,gnl_onekp_MVRF_scaffold_2017821_Sansevieria_trifasciata:0.0427343)0.728:0.0061453)0.411:0.00931221)0.385:0.00587106,((gnl_onekp_HOKG_scaffold_2027112_Nolina_atopocarpa:0.00544174,(gnl_onekp_RQZP_scaffold_2023299_Nolina_bigelorii:0.00000001,(gnl_onekp_RQZP_scaffold_2023300_Nolina_bigelorii:0.00000033,(gnl_onekp_RQZP_scaffold_2023302_Nolina_bigelorii:0.00000033,gnl_onekp_RQZP_scaffold_2023301_Nolina_bigelorii:0.00000001)0:0.00000001)0:0.00000033)0.791:0.005459)0.821:0.00547652,(gnl_onekp_XFJG_scaffold_2001304_Maianthemum_canadense:0.02789462,gnl_onekp_XFJG_scaffold_2001305_Maianthemum_canadense:0.0137558)0.772:0.01182699)0:0.00000038)0.854:0.0176868)0.889:0.03409206)0:0.00000199)0.777:0.00892677)0.854:0.01299186,(gnl_onekp_JVBR_scaffold_2014563_Aloe_vera:0.05203202,(gnl_onekp_SART_scaffold_2016466_Xeronema_callistemon:0.0472613,gnl_onekp_YJUG_scaffold_2139044_Curculigo_sp:0.05278069)0.746:0.01143582)0.847:0.01289268)0.526:0.00849044,(gnl_onekp_FCEL_scaffold_2023008_Phormium_tenax:0.03515627,(gnl_onekp_BLAJ_scaffold_2002740_Hemerocallis_spp:0.00000001,gnl_onekp_JHUL_scaffold_2024959_Hemerocallis_sp:0.00000001)0.938:0.05620882)0.889:0.04208205)0.921:0.03785461)0.857:0.02198893)0.724:0.00658382)0.858:0.01387685)0.405:0.01016587)0.692:0.0082314,(gnl_onekp_LTZF_scaffold_2018101_Sisyrinchium_angustifolium:0.18668601,gnl_onekp_HWUP_scaffold_2095980_Sabal_bermudana:0.00001406)0.749:0.10720379)0.764:0.01794288,((gnl_onekp_JNUB_scaffold_2026742_Maranta_leuconeura:0.0566496,gnl_onekp_HWUP_scaffold_2087751_Sabal_bermudana:0.17522144)0.87:0.05533776,(gnl_onekp_TZNS_scaffold_2020665_Canna_sp:0.04209122,(gnl_onekp_TNWF_scaffold_2128059_Heliconia_sp:0.01318923,gnl_onekp_JNUB_scaffold_2020997_Maranta_leuconeura:0.17207243)0.735:0.01433907)0.789:0.02709888)0.726:0.02792902)0.764:0.01983774)0.823:0.04199322)0.458:0.05082637)0.761:0.03881161)0.703:0.21901348)0.708:0.25575062)0.988:1.12931162)0.884:0.27706404)0.929:0.1678463)0.967:0.16983314,(Lonchitis_hirsuta_onekp_VVRN_scaffold_2021180:0.06643358,Ceratopteris_thalictroides_onekp_PIVW_scaffold_2025495:0.23531951)0.79:0.0943507)0.921:0.12060895)0.972:0.11038182);
