# Supplementary material for: Charting the evolutionary path of the SUMO modification system in plants reveals molecular hardwiring of development to stress adaptation
Source: Plant Cell. 2024 Jun 26;36(9):3131–44. doi: 10.1093/plcell/koae192 (PMC11371177; doi:10.1093/plcell/koae192)
Supplement: koae192_Supplementary_Data [file koae192_supplementary_data.zip › SAE1_BMGE_Cleaned_sequences.fasta]

>A. thaliana ATSAE1A
GEELTEQETALYDRQIRVWGANAQRRLTKAHILKGTVAEFCKNIVLAGVGSVTLMDDNANFLIPPDEKTVAEICSDSLKDFNPMVRVSVEKFFEQFDVVVIGYVNEKCRRVAFYTVDCRDSCGEIFVDLNFPSFQEAISVPWKPIPRRTAKLYFAMRVIEVFEEEGRKHGECSLDLARVLEIKKQLCEANSVSESHIPDILLERLIT-GTTEFPPVCAIVGGILAQEVIKAVSGKGDPLKNFFYEDGKGVMEDIS
>A. thaliana ATSAE1B-1
GDELTEQETALYDRQIRVWGAGAQRRLSKSHVLKGTVAEFCKNIVLAGVGSVTLLDDNANFLILPDEKTVAEICCDSLKDFNPMVHVSIEKFFEKFDVVVIGYVNEKCRDVAFYTVDCRGSCGEIFVDLTFPSFEEAVSVPWKPMPRRTAKLYFAMRVIELFEEEGRKPGECSSDLPRVLKLKKELCEGNSVSENHIPDILLERLVS-NNTEFPPACAIIGGILGQEVIKVISGKGEPLKNFFYEDGKGVIEDLS
>A. thaliana ATSAE1B-2
GDELTEQETALYDRQIRVWGAGAQRRLSKSHVLKGTVAEFCKNIVLAGVGSVTLLDDNANFLILPDEKTVAEICCDSLKDFNPMVHVSIEKFFEKFDVVVIGYVNEKCRDVAFYTVDCRGSCGEIFVDLTFPSFEEAVSVPWKPMPRRTAKLYFAMRVIELFEEEGRKPGECSSDLPRVLKLKKELCEGNSVSENHIPDILLERLVS-NNTEFPPACAIIGGILGQEVIKVISGKGEPLKNFFYEDGKGVIEDLS
>S. alba 2017042
---------------------------------------------------------------------------------------------------------------------------------HFPSFQEAISVPWKLIPRRTAKLYFAMRVIGVFEEEGRKHGECSLDLATVLEIRKKLCEANSVSQSHIPYSLLERLIS-GTIEFPPACAIVGGILAQEVIKAVSGKGDPVKNFFY-----------
>S. alba 2017040
GEELTEQETALYDRQIRVWGANAQRRLTKSHIFKGTVAEFCKNIVLAGVGSVTLMDDNANFLIPPDEKTVAEICCDSLKDFNPMVLVSVEKFFEKFDVVVIGYVNEKCRRVGFYTVDCRDSCGEIFVDLNFPSFQEAVSVPWKPIPRRTAKLYFAMRVIEVFEEERRKHGECSLDLATVLEIKKKLCEANSVSESHVPDSLLERLIT-GTIEFPPACAIIGGILAQEVIKAVSGKGEPLKNFFYQDGKGVMEDIS
>S. ptychanthum 2055521
GEQLTEQETAIYDRQIRVWGVDAQRRLSKSNVFKGTSIEFCKNIVLAGVGSLTLNDDFANFLIPPDEKSVAELCCDSLKDFNPMVSVSVEKFFQKFDVVVVSCVNAKCHRVAFYSVECRDSCGEIFVDLHYPSFEEAIAVPWRSLPKKMSKLYYAMRVIERFEEEGRNPGETSDDLPNVEKLRKELCEAHSLKESQIPDSLLRRLIA-SRSEFPPVCAILGGILGQEVIKAISGKGDPLKNFFFMDGKGIIEDIS
>S. xanthocarpum 2080874
GEQLTEQETAIYDRQIRVWGVDAQRRLSKSNVFKGTSVEFCKNIVLAGVGSLTLNDDFANFLIPPDEKSVAELCCDSLKVFNPMVSVSVEKFFQKFDVVVVSCVNAKCHRVAFYSVECRDSCGEIFVDLHYPSFEEAIAVPWKSLPRKMSKLYYAMRVIERFEEEGRNPGETCDDLPNVEKLRKELCEAHCLKESQIPDSLLRRLVA-SRSEFPPVCAIIGGILGQEVIKAISGKGDPLKNFFFMDGKGIIEDIS
>S. dulcamara 2057266
GEQLTEQETAIYDRQIRVWGVDAQRRLSKSNVFEGTCVEFCKNIVLAGVGSLTLNDDFANFLIPPDEKSVAELCCDSLKDFNPMVSVSVEKFFQKFDVVVVSCVNAKCHRVAFYSVECRDSCGEIFVDLHYPSFEEAIVVPWKSLPKRLSKLYYAMRVVERFEEEGRNPGETSDDLPNVEKLRKELCEAHCLKESQIPDSLLRRLIA-SRSEFPPVCAIVGGILGQEVIKAISGKGDPLKNFFFMDGKGIIEDIS
> S. xanthocarpum 2079484
GEELTEQETAIYDRQIRVWGVDAQRRLSKSHIFKGTVIEFCKNIVLAGVGSVTLNDDSANFLVPFDEKSLAELCCESLKDFNPMVSVSVEKFFQKFDAVVISCVNVKCRRVAFYTVECRDSCGEIFVDLQYPSFEEAIEVPWRSLPKRMSKLYFAMRVIERFEVEKRNPQDTSDDLPNVLKLRKELCKAECINESQIPDPLLQRLLA-ATVEFPPVCAIIGGVLGQEVIKAISGKGDPLKNFFLMDGKGIIEDVS
>S. sisymbriifolium 2015689
GEELTEQETAIYDRQIRVWGVDAQRRLSKSHIFKGTVIEFCKNIVLAGVGSVTLNDDSANFLVPSDEKSLAELCCESLKDFNPMVSVSVEKFFQKFDAVVISCVNVKCRRVAFYTVECRDSCGEIFVDLQYPSFEEAIAVPWRSLPKRMSKLYFAMRVIERFEVEKRNPQDTSDDLPNVLKLRKELCKAECINESQIPDPLLRRLLA-ATVEFPPVCAIIGGVLGQEVIKAISGKGDPLKNFFLMDGKGIIEDVS
> S. dulcamara 2057593
GEELTEQETAIYDRQIRVWGVDAQRRLSKSHIFKGTVIEFCKNIVLAGVGSLTLNDDSANFLVPSDEKSLAELCCKSLKDFNPMVSVSVEKFFQKFDAVVISCVNAKCRRVAFYTVECRDSCGEIFVDLQYPSFEEAIGFPWKSLPKRTSKLYLAMRVLERFEVEKRNPQDTSDDLPNVLKLRKELCEAQCINESQIPVPLLQRLLA-ARVEFPPVCAIIGGVLGQEVIKAISGKGDPLKNFFLMDGKGIIEDVS
>P. parviflora 2077799
GEVLTDQETAVYDRQIRVWGVDAQRRLSKSRVLTGVVAELCKNIVLAGIGNLTLMDDSANFLILAEEKSIAEVCRESLRDFNPMVHVSVEKFLDNFDAVVLGRVNEMCRRIAFYSVDCRGSCGEIFVDLCFPSLEESMSVRWSSLPRKTTKLYFALRIIEEFEQEGRQPGHVSADLESVLSLQKKLCEEQGLSESRIPDILLERILDAGTRELPPVCAILGGILGQEVIKAMSCKGDPIKNFFFMDGKGIIEDIS
>P. engelmanii 2000212
GEVLTDQETAVYDRQIRVWGVDAQRRLSKSRVLTGVVAELCKNIVLAGIGNLTLMDDSANFLILAEEKSIAEVCRESLRDFNPMVHVSVEKFLDNFDAVVLGRVNEMCRRIAFYSVDCRGSCGEIFVDLFFPSLEESVLVRWSSLPRKTTKLYFALRIIEEFEQEGRQPGHVSADLESVLILQKKLCEEQGLSESRIPDILLERILDAGTRQLPPVCAIIGGILGQEVIKAMSCKGDPIKNFFFMDGKGIIEDIS
>P. ponderosa 2010499
GEVLTDQETAVYDRQIRVWGVDAQRRLSKSRVLTGVVAELCKNIVLAGIGNLTLMDDSANFLILAEEKSIAEVCRESLRDFNPMVHVSVEKFLDNFDAVVLGRVNEMCRIIAFYSVDCRGSCGEIFVDLCFPSLEESMSVRWSSLPRKTTKLYFALRIIEEFEQEGRQPGQVSADLESVLILQKKLCEEQGLSESRIPDILLERILDAGTRELPPVCAILGGILGQEVIKAMSCKGDPIKNFFFMDGKGIIEDIS
>P. jeffreyi 2081481
GEVLTDQETAVYDRQIRVWGVDAQRRLSKSRVLTGVVAELCKNIVLAGIGNLTLMDDSANFLILAEEKSIAEVCRESLRDFNPMVHVSVEKFLDNFDAVVLGRVNEMCRIIAFYSVDCRGSCGEIFVDLCFPSLEESMSVRWSSLPRKTTKLYFALRIIEEFEQEGRQPGQVSADLESVLILQKKLCEEQGLSESRILDILLERILDAGTRELPPVCAILGGILGQEVIKAMSCKGDPIKNFFFMDGKGIIEDIS
>P. radiata 2008975
GEVLTDQETAVYDRQIRVWGVDAQRRLSKSRVLTGVVAELCKNIVLAGIGNLTLMDDSANFLILAEEKSIAEVCRESLRDFNPMVHVSVEKFLDNFDAVVLGRVNEMCRIIAFYSVDCRGSCGEIFVDLCFPSLEESMSVRWSSLPRKTTKLYFALRIIEEFEQEGRQPGHVSADLESVL----KLCEEQGLSESRIPDILLERILDAGTRELPPVCAILGGILGQEVIKAMSCKGDPIKNFFFMDGKGIIEDIS
>W. mirabilis 2001073
VEVLTDQETAVYDRQIRVWGVDAQKRLSKSRVLTGVVSELCKNLVLAGLGSLTLMDDSANFLVLAMEKTIAEVCQESLKDFNPMVNVCAERFLDNFDAVILGQINDMCRRIAFYSVQCRGSCGEIFVDLCFQSLKDALSVPWSSLPRKTTKLFFALRIVEEYERQGLQQGDVSVDFEPVLSVRKRLCEEQKIDESQIPDNLLRRIIEAGKTELPPVCAIIGGILGQEVIKAMSGKGDPLKNFFFMDGKGIIEDI-
>T. lepidozioides 2076165
AEVLTEQEAAIYDRQIRVWGVEAQKRLSKARVLTGVIAETCKNIVLAGIGSLTLIDDAANFLVPFDESSIAVVCADSLRDFNPMVRVSVEEFFDKFDAVILGRVNKVCRRVAFYTVDCRGNCGGMFVDLTFPSLEEALNVQWESLPKRTSKLFFAMRLIEEFEQQGRRPGHLSQDLPALMALRNKTAEAQKVGENVVADNLLQKLVSAGGTELPPVCAIIGGILGQELIKAMSGKGEPLKNFFFTDGKGIIETI-
>S. sisymbriifolium 2016731
---------------------------------------------------------FANFLIPPDEKSVAELCCDSLKDFNPMVSVSVEKFFQKFDVVVVSCVNAKCHRVAFYSVECRDSCGEIFVDLHYPSFEEAIAVPWKSLPKKMSKLYYAMRVIERFEEEGRNPGETSDDLPNVEKLRKELCEAHCLKESQIPDSLLRRLVV-SRSEFPPVCAIIGGILGQEVIKAISGKGDPLKNFFFMDGKGIIEDIS
>S. lescurii 2083036
SELLTEQEAAIYDRQIRIWGADAQRKLSKARILTGVVAETCKNIVLAGIGSLVLMDDAANFLVPFDENSIATVCASSLRDFNPMVQVSVEEFYDRFDAVIMGRVNEACRRVAFYSVDCRGTCGSLFVDLLFPSLQEALNVPWSSFNKRTSKLLFALRIIDQFEVVGRRPGQLSQDLPDLISYRGKMCAIQKVPESFVPDNLLQKLASVGGTELPPVCAIIGGILGQELIKAMSCKGEPLKNFFFTDGKGIIECVA
>S. recurvatum 2093114
SELLTEQEAAIYDRQIRIWGADAQRKLSKARILTGVVAETCKNIVLAGIGSLVLMDDAANFLVPFDENSIATVCASSLWDFNPMVQVSVEEFYDRFDAVIMGRVNEVCRRVAFYSVDCRGTCGSLFVDLSFPSLQEALNVPWSSFNKRTSKLLFALRIIDQFEVVGRRPGQLSQDLPDLISYRGKMCAIQKVPESFVPENLLQKLASVGGTELPPVCAIIGGILGQELIKAMSCKGEPLKNFFFSDGKGIIECVV
>S. palustre 2006443
SELLTEQEAAIYDRQIRIWGADAQRKLSKARILTGVVAETCKNIVLAGIGSLVLMDDAANFLVPFDENSIATVCASSLRDFNPMVQV-VEEFYDRFDAVIMGRVNEACRRVAFYSVDCRGTCGSLFVDLSFPSLQEALNVPWSSFNKRTSKLLFALRIIDQFEVVGRRPGQLSQDLPDLISYRGKMCAIQKVPESFVPDNLLQKLASVGGTELPPVCAIIGGILGQELIKAMSCKGEPLKNFFFSDGKGIIECVV
>P. patens Pp3c21_6470V3.1.p
TELLTEQEAAVYDRQIRVWGVDAQRKLSKARVLSGVIAETCKNIVLAGVGSLTLVDDAANFLIQFDEITLAEACAASLRDYNPMVQVKAEAFFGNFDAIILGRVNELCRRIGFYSVDCRGTCGSLFVDLTYPSLEEALSVPWKSFPKRTSKLLFALRCLEDFEHEGRQPGHVSQDLPALLAFWKSACEAQKVAENLVSEPLFQRLLGSGSSELPPVCAILGGIVGQELIKAMSGKGEPLRNYFFADGKGIIEMVA
>M. vincentianus 2019758
PELLTEQEAAVYDRQIRVWGVDAQRRLSKARVLTGVVSETCKNIVLAGVGSLTLIDSQSNFLIPCDERSIASVCADSLRDFNPLVNVSVEAFWDNYDAVVLGQINNLCRKIAFYSVECRGSCGIVFVDLSFPSLQEALSVRWETLPKRTTKLFFAMRVVEEFELKGKQPSHV-GDLSALLEFSQTFCKAQGVSSSLAPESLLERLTSSGRTELPPVCAIIGGILGQEIVRAVSRKGEPLRNYFFRDGKGIIEAIL
>Citrus_x_paradisi 2011685
-------------------------------------------------------------------KTIAEVCCDSLKDFNPMVRVSVEKFYDKFDVVVVSCINEKCRRVAFYTVDCRDSCGEIFVDLQYPSFEEAISVPWRALPRKASKLYFALRVLEQFEEEGRSPGEISADLPAVLKLKKELCEANALNASHVTDSLLERLII-GTREFPPVCAVVGGILGQEVIKAISCKGEPLKNFFFMDGKGVVEDVS
>A. agrestis A 2007333
GELLTEQESAVYDRQIRVWGVDAQRRLGKARVLTGVVAETCKNIVLAGVGAVTLLDDQSNFLIPWEEQTIGAVCADSLKDFNPMVNVSVVTFWDSYDAVVLGRINSVCRKVAFYWVECRGSCGTIFVDLVFPSLLESLSVQWKSLPKRTSKLFFAMRVIEEFEQKANEPS---DGAAGIQTFSKILCKAQGVSESLVPESLLRRILSAGTRELPPVCAILGGILGQEILRAVSGKGEPLRNFFFHDGKGVIEAIP
>L. japonicum 2006244
-ETLSEQEAAVYDRQIRVWGVDAQRRLSKVHVLSNAIAELCKNIVLAGIGSLTLMDDSANFLLPAEQKDSTTICAESLKDFNPMVHVSVEKYLDNFDAVVVGRVNNLCRRVAFYTVDCRGALGEMFADLHFSSLEETLAVRWGSLPKKTTKLFFAMR----FEQNGCLPGQVSNDLAAVLEVRRRQCEVQELPESSVPDKLLQRLLDAGARELPPVCAIMGGILGQELLKAMSAKGEPLKNFFYLDGKGIIETI-
>I. tegetiformans 2097975
MESLTEQETAIYDRQIRVWGVEAQRRLSRSHVLTGVTAEVCKNIVLAGIGGLTLVDDCANFLLTVDAKSVAEVCADSLKEFNPMVHVSVE-FYESFDAVILNRINAICRNVAFYAVDCWGPRGIFFVDLEFASFEDSILVPWSGLHRRMSKLYYAMTVFKDFEGKDTKAGHVSDDLQLLLDMRKKLCKEQGMPESFVPEALLKSLLDSKHMEFPPVCAIIGGVLGQEVVKALSGKGQPLKNYFLKDGKGLVEDIS
>Isoetes_sp 2073479
MESLTEQETAIYDRQIRVWGVEAQRRLSRSHVLTGVTAEVCKNIVLAGIGGLTLVDDCANFLLTVDAKSVAEVCADSLKEFNPMVHVSVE-FYESFDAVILNRINAICRNVAFYAVDCWGPRGIFFVDLEFASFEDSSLVPWSGLHRRMSKLYYAMTVFKDFEGKDTKAGHVSDDLQLLLDTQKKLCKEQGMPESFVPEALLKSLLDSKHMEFPPVCAIIGGVLGQEVVKALSGKGQPLKNYFLKDGKGLVEDIS
>P. carolinianus 2139653
SEVLTEQEAAVYDRQIRVWGVDAQRRLSKARVLTGVVAETCKNIVLAGVGALTLIDNQSNFLIPWDEKTIASVCVDSLRDFNPMVNVSAEIFWDSYDAVVLGQINALCRRISFYSVECRGSCGIVFVDLGFPSLQETLSVRWDTLPKRTTKLFFAIRVVEEFEAKTKQPSLGVGELSALLAFSKTFCEAQGVSTSFIPEGLLERLVSTGSKELPPVCAIIGGVLGQEILRAVSQKGEPLRNYFFKDGKGVIEAIL
>P. carolinianus 2016494
SEVLTEQEAAVYDRQIRVWGVDAQRRLSKARVLTGVVAETCKNIVLAGVGALTLIDNQSNFLVPWDEKTIASVCVDSLRDFNPMVNVSAEIFWDSYDAVVLGQINALCRRISFYSVECRGSCGIVFVDLRFPSLQETLSVRWDTLPKRTTKLFFAIRVVEEFEAKTMQPSLGVGELSALLAFSKTFCEAQGVSTSFIPEGLLERLVCTGSKELPPVCAIIGGILGQEILRAVSQKGEPLRNYFFKDGKGVIEAIL
>P. carolinianus 2135289
-ELLTEQESAVYDRQLRVWGVDAQRRLGKARVLTGVVAETCKNIVLAGVGAVTLLDDQSNFLISWEEQTIGAVCADSLKDFNPMVNVSVVTFWDSYDAVVLGRINSVCRKVAFYWVECRGSCGTIFVDLHFPSLLESLSVQWKSLPKRTSKLFFAMRVIEEFEQKANEPS---DGAAGIQTFSKILCKAQGVSESLVPESLLRRILSAGTRELPPVCAILGGILGQEILRAVSGKGEPLRNFVFHDGKGVIEAIP
>P. carolinianus 2115182
GELLTEQESAVYDRQIRVWGVDAQRRLGKARVLTGVVAETCKNIVLAGIGAVTLLDDQSNFLIPWDERTIGVVCADSLRDFNPMVNVSVVTFWDSYDAVVLGRINSVCRKVAFYWVECRGSCGSIFVDLVFPSLSESLSVHWKSLSKRTSKLFFAMRVIEAFEQKTDQPSLWVDGAAGVQNFSKTLCKTKGVPESLVPDSLLQRILSAGTSELPPVCAILGGILGQEILRAVSGKGEPLRNYFFQDGKGVIETIP
>S. ptychanthum 2053420
-------------------------------------------------------------------KSLAELCCESLKDFNPMVSVSVEKFFQKFDAVVISCVNAKCRRVAFYTVECRDSCGEIFVDLQYPSFEEAIGVPWKSLPKRTSKLYFAMRVLERFEEEKRNPQDTSDDLPNVLKLRKELCEAQCINESQIPVPLLQRLLA-ARVEFPPVCAIVGGVLGQEVIKAISGKGDPLKNFFLMDGKGIIEDVS
>C. thalictroides 2022881
-EALTEQEAAVYDRQIRVWGVEAQRRLSRGHVLSNVLTELCKNIVLAGIGSLTLMEDNTSFLIPVEQKSFLTECAESLKDFNPMVHVTVEKFLNNFDVVVVGRVNSLCRKIAFLSVDCRGPLGEIFIDLVYCSLEEAIAARWDKLPKKTTKLFYAMRIMEDFEQNSRLPGQVTDDFASVLDTRKRLCESQGIPETLVPDKLLHRLLYAGAREHPPVCAILGGILGQELLKVLSGKGEPLKNFFFMDGKGITEEI-
>S. willdenowii 2008306
EAALTEQETAVYDRQIRVWGVQAQRRLSKSRVLTGVTAEVCKNLVLAGVGSLAILDDSSIFLVSVDEKTLGEVCAAALRDFNPMVHVTSVRFVDNYDVVILNRVNELCRKVAFYTVDCIGSRGEIFVDLVFPSFEDVLSVRWAGLPRRISKLFFAMRLLEEFEQTGRPVG---GDISELLALRKRMCEEQGVPESSVPEHLLRGICDANGTEFPPVCAILGGILGQEVVKALSEKGEPLKNFFYDDGKGVIEEL-
>M. paleacea 2002506
SEVLTEQEAAVYDRQIRVWGVDAQRRLSKARVLYGVIAETCKNLVLAGIGSLTLMDDASNFLIYVDEKSVAQVCAEAVGDYNSMVRVQVEKFFDDFDIVILGRINALCRRVAFYAVDVRNSCGSLFIDLKSCSLEDSLSVRWDSLPKRASKLFFAMRIVEEYEQENKQPGQLTSDLPALLVFGTERLQTQGLAMSTAVENLLKKIAEAGTYELSPVCAIMGGILGQEVLKLLSCKGEPIKNHFFSDGKGMIEDVS
>M. polymorpha Mp6g12670
SEVLTEQEAAVYDRQIRVWGVDAQRRLSKARVLYGVIAETCKNLVLAGVGSLTLMDDASNFLIYVDEKSVAQVCAEAVGDYNSMVRVQVEKFFDDFDIVILGRVNALCRRVAFYAVDVRNSCGSLFIDLKSCSLEDSLSVRWDSLPKRASKLFFAIRIVEEYEQEDKQPGHLTNDLPALLVFGTERLQAQGLAMSIAVENLLKKIAEAGTFELSPVCAIMGGILGQEVLKLLSCKGEPIKNLFFSDGKGMIEDVS
>S. lasiophyllum 2016398
--------------------------------------------------------------------------------------VSVEKFFQKFDVVVVNCVNAKCRRVAFYSVECRDSCGEIFVDLHYPSFEEAIAVPWRSLPKRMSKLYYAMRVIERFEEEGRNPGETSDDLPNVQKLRKELCEAHSLNESQIPDSLLRRLIT-SISEFPPVCAIVGGILGQEVIKAISGKGDPLKNFFFMDGKGII----
>A. fatua 2021706
-------------------------------------------------------------------RSRADVCCQSLKDFNPMVRVDVAKFIDRFDIIVVSCINDNCRHIAFYSIECKDSCGEIFVDLTYPSLQEAIDVPWKSLPKRTTKLHFAMRVLESYELEGRSPGETSSDLPAVLARRKDMCDRMSLNESQIPTALLERLLAAGKKEHPPVCAILGGILGQEVIKSISCKGDPIKNFFYADGKGIMEDIP
>M. braunii 2046599
--LLTDQEAAVYDRQIRVWGVEAQKRLSKARILTGATAEAAKNAVLAGVGSLTLVDDAGNFLIPAAALTLAEVCAHALREFNAMVSIDTASLFGATDVVVLGRVNAKRRRPGFFAVDCRGACGWIFSDLLFPSLEEALAVPWSKYPKRAPPLLTAIGVVQTFEEEGRGAGQLSGDAGALILLRDEMAKAQGVSKVVASDGLLQRIADAGGTELPPVAAILGGILGQEIVRCVSAKGAPINNVFLYDGAGVIVHVS
>M. endlicherianum 2045825
---LTEQEAAVYDRQIRVWGVEAQKRLSKARVLSGAVAEACKNVVLAGVGKLTLLDDASNFLISASAPSVAETCAAALRDFNPMVSVAVSTFYDLFDVIIVGRVNSVCRHVGFYALDCRGAAGRIFADLKFASLEDALATPWSALPKRTPALYTALRVVDEYEEQGKIPGSLSADAPHLIALRNSMQAGQKGGVSVASDGALQRIATAGPLELAPVCAILGGMLGQEVVRCVSGKGAPMNNFFLAEGAGTVVRV-
>N. aenigmaticus 2004637
-------------------------------------------------------------------------------------------FWDNYDAVVLGQINNLCRKIAFYSVECRGSCGIVFVDLSFPSLQEAL-----TLPKRTTKLFFAMRVVEEFELKGKQPSHV-GDLSALLEFSQTFCRAQGVSSSLAPESLLERLTSSGRTELPPVCAIIGGILGQEIVRAVSRKGEPLRNYFFRDGKGIIEAIL
>M. caldariorum 2047644
--------------------------------------QVCKNVVLAGVGSLVLLDDQTTFLIPVEAQTISEVCAASLRDFNPMVRITVESYFQRFSAVVIGPVNMICRTVKYFSVDCRWGYGRIFSDLKYCSLEVALAVPWKLHPKRVSPVLRGFFVVERFEENKRDSAPFSDDLSSLLSFWYSLAKKEGVPRSALSENMLKQLLESKDSEFAPTSAILGGFLGQEILRAISGKGKTMNNFLTA----------
>T. arboricola 2024563
MVELSAAEAAVYDRQLRVWGIEVQKRLNAAKVLTGLSAEVAKNVALAGVGSLSLMDSPGNFLVTADASSVAEVSAAALQEMNPLVKVKVQPFLASYQVVLLVDWDAACTGTAFYSAASRGACTYLFANLHYPSLKEALQLDWSALPRRTHKLICILAACARFEQHNRPAA---SDVTAVKQIIDKHIATAEACKIQVPDASIAEFLCA--ERLPAVNAICGGVLANELLKAVSHKGEPVNNFFLSDSAGIVQRV-
>Chlamydomonas sp 2003816
---LTQAQAAVYDRQLRVWGVEVQNRLSAARVLGGLAAETSKNVVLAGVGHLALMDPQCNFLVPWEALSTAEASVSTLQAMNPLVKVTHESVLERYDLVLVTHLDTLCAGVLLLVAVARGPVGFFFVNLQCASWREAMSVPLNKMGARTHPLYRVLRVVDAFERSSRSVG---DDVAQLQRDAAELAEREGVAGAGVPSTELLQAYAEGAGELAAMCAVMGGVLCNTVVRAISHVGAPLKSLFFFDSNGIIEDV-
>L. cheesmanii 2014337
-------------------------------------------------------------------------------------------------------------------------------------------------------------VIEKFEEEGRNPGETSDDVPNVEKLRKELCEAHCLKESQIPDSLLRRLVA-SRSEFPPVCAIIGGILGQEVIKAISGKGDPLKNFFFMDGKGIIEDIS
>L. cruciata 2012367
SEVLTEQEAAVYDRQIRVWGVDAQRRLGKARVLSGVTAETCKNIVLAGIGSLTLMDDASNFLIYADDKSVAQVCAGALGDYNPMVRVRVEK-------------------------------------------QDSLSVRWDSLPKRTAKLFYAMRIVDEFEQENRQPGHLSSDWPALLAFAAERLQAQGLSLSSPLETLLKKIAEAGVFELSPVCAILGGILGQEVLKVLSCKGEPIKNHFFSDGKGIIEEIS
>M. emarginata 2071883
---------------------------------------------------------------------------------------------------------------------------------KSCSLEDSLSVRWDTLPKRASKLFFAMRLVDEFEQENKQPGHLSSDLPALVAFGTERLQEQGLAMSPAVETLLKKIAEAGTFELSPVCAIMGGILGQEVLKLLSCKGEPIKNHFFSDGKGMIEDVS
>M. viride 2006037
---------------------------------------------------------------------------------------------------------------------------------------------------KVCPMFYAMRVVEEWESNQRAPGDVSSDVPSLSAMRDSLAGG-------APDSVLAEVAAAGVSEMPAVNAIIGGVMAQDVLKAVSGMGEPINNHFFENGSGIIEGIF
>C. moewusii 2031907
--------------------------------------------------------------------------------------------VQPYDTIVASGLEERCRQL--FSCMLRGPSSITFVNLDYPSLEQAMSTPLSKLGRRVPPMYAVAKAIYAFEKHGRTPG---EDVQALQACADALVQAEAGDAQATPRADLLQAWATLTPELAPVAAVVGGVVANHVIRAVSGVNAPIKNLFFF----------
>A. vera 2048679
GEELSAQETALYDRQIRVWGVDAQKRLSKAHILNGTAAEFCKNIVLAGVGSLTLMDDHANFLIPPDECSLAELCRDSLKEFNPMVHVSVEKFFDRFDAVVVSCINDKCRRVAFYSVDCRDSCGEIFVDLHFPSFEEAISIPWRNLPRRMTKLYFAMRVFENFESEGRNPGDLSSDLPAVLKLRTEVCDAQSLNETHVPTNLLERLLAAGRKEHPPVCAILGGILGQEVIKAVSGKGDPLKNFFYADGKGVIEDVS
>E. hymale 2129600
EEVLTEQEAAVYDRQIRVWGVDAQRRLSKTRVLNGVMAETCKNIVLAGLGSVTIMDDSGLFLVSSDEGSIATLCAESLKDFNPMVQVLVEEFLDNFDAVVLSRINSLCRKVAFYAVDCRGCLGEIFVDLQFCGLKDALSVGWKSLPRRTTKLFFAMRIIEEFEQNGRTPGQISEDLESVLVLRKELCEAQGLPESWVPEKLLQRILAFGEKELPPVCAILGGLLGQEIIKAMSCKGEPLKNFFFNDGKGIIEDI-
>P. glycyrrhiza 2078387
-EVLTEQEAAVYDRQIRVWGVEAQRRLSRGHVLSNVLAELCKNIVLAGIGSLTLMKDASNFLIPAEQRDFMSACVGSLKDFNPMVHVSIEEFLNNFDVVVLGRANSLCRRVVFFAVDCRGPLGEIFVDLNYCRLEDAVAARWDRLPRKTAKLFFAMRIIEEFEQNARAPGQVAEDLAAVLDTRKRLCEAQGVSESLVPEKLLHRLLQAEAREHPPVCAIVGGILGQELLKAISGKGEPLKNFFLLDGKGIIEEI-
>P. hesperium 2024047
-------------------------------------------------------------------------CVGSLKDFNPMVHVSIEEFLNNFDVVVLGRASSLCRRVVFFAVDCRGPLGEIFVDLNYCRLEDAVAARWDRLPRKTAKLFFAMRIIEEFEQNARAPGQVAEDLAAVLDTRKRLCEAQGVSESLVPEKLLHRLLQAEAREHPPVCAIVGGILGQELLKAISGKGEPLKNFFLLDGKGIIEEI-
>P. hesperium 2098875
---------------------------------------------------LTLMKDASNFLIPAEQRDFMSACVGSLKDFNPMVHVSIEEFLNNFDVVVLGRANSLCRRVVFFAVDCRGPLGEIFVDL------------------------------------------------------------------------------------------------------------------------------
>G. soja 2008079
GEELTAQETALYDRQIRVWGADAQRRLSKSHVLKGTVAEFCKNIVLAGVGSLTLVDDSSNFLIPPDEKTLAELCCNSLKDFNPMVHVSVEKFLSKFDVVVVSCANGKCRRVAFYAVDCRDSCGEIFVDLKYPSFEDALSVPWRALHRRMSKLYYAMRVIEKFEEEGRSTGEVSADFSGLLKLKKEICTAQSLNESQVPDSLLKRLVT-NATEFPPVCAIIGGILGQEVIKAISGKGDPLKNFFFFDGKGIIEDIS
>A. caroliniana 2031821
AELLTEQEAAVYDRQIRVWGVETQRRLSKGRVLSNVLAELCKNIVLAGIGSLTLMEESANFLMSADQRDYATVCMESLKDFNPMVHVSVEKFLDNFDAVVLGRVNSLCRKVAFYTIDCRGPFGEIFVDL------------------------------------------------------------------------------------------------------------------------------
>A. caroliniana 2022696
---------------------------------------------------------------------------------------------------------------------------------QYCSLEESIGSRWDKLPKKASKLFFALRILEEFENNSRIPGQVSEDLRSILDVRKRLCESQGVSEMLVPEKMLQKLLSSGSRELPPVCAIIGGILGQELLKAISGKGEPLKNYFFSDGKGVIEDI-
>P. amorphum 2003485
---------------------------------------------------------------------------------------------------------------------------------------------WDRLPRKTAKLFFAMRIIEEFEQNSRAPGQVAEDLAAVLDTRKRLCEAQGVSESLVPEKLLHRLLQAEAREHPPVCAIVGGILGQELLKAISGKGEPLKNFFLLDGKGIIEEI-
>P. amorphum 2066737
-EVLTEQEAAVYDRQIRVWGVEAQRRLSRGHVLSNVLAELCKNIVLAGIGSLTLMKDASNFLIPAEQRDFMSACVGSLKDFNPMVHVSIEEFLNNFDVVVLGRANSLCRRVVFFAVDCRGPLGEIFVDL------------------------------------------------------------------------------------------------------------------------------
>C. reticulata 2058213
---LSDAQAAVYDRQLRVWGVEVQNRLSAARVLAGLAAETAKNLVLAGIGHLALMDDQCNFLVPSTSSSTAQASVNTLQAMNPLVKVTCEA--------------------------------------------------------------------------------------------------------------------------------------------------------------------
>C. perforata 2037560
TDGLSDAQAAVYDRQLRLWGHEVQRRLMTAKVLDGLAAEIAKNLVLAGVGHVSLADDFGNFLVTADATTVAQASVQTLSAMNPLISCTVTPQIAPFDLIISTCLENLCAGKQLYIAEVAGPLACAYMYL------------------------------------------------------------------------------------------------------------------------------
>C. rosa 2046156
------------DRQLRVWGVEVQNRLSAARVLAGLAAEASKNLVLAGIGHLALMDERCNFLVPSTSLSTAEASVSTLQAMNPLVKVTCEL--------------------------------------------------------------------------------------------------------------------------------------------------------------------
>C. tughillensi 2004054
---LSEAQAAVYDRQLRVWGVEVQ----AARVLGGLAAEASKNLVLAGVGHLALLDARCNFLVPASPATTAEASVRTLQAMNPLVRVTAEP--------------------------------------------------------------------------------------------------------------------------------------------------------------------
>S. tuberosum Solyc03g019730
GEQLTEQETAIYDRQIRVWGVDAQRRLSKSNVFRGTSVEFCKNIVLAGVGSLTLNDDFANFLTPPAEKSVAELCCDSLKDFNPMVSVSVEKFFQKFDVVVVNCVNAKCRRVAFYSVECRDSCGEIFVDLHYPSFEEAIAVPWRSLPKRMSKLYYAMRVIERFEEEGRNPGETSDDLPNVQKLRKELCEAHSLNESQIPDSLLRRLIA-SISEFPPVCAIVGGILGQEVIKAISGKGDPLKNFFFMDGKGIIEDIS
>A. trichopoda ERN09902
KEELTAQETALYDRQIRIWGVDAQRRLSKSHILTGTIVEFCKNIVLAGIGSVVLLDDSVNFLVPNDERSLAEVCCNSLKDFNSMVHVSVEKILDKFDAVVIGRIDGICRKIAFFTVDCRDSCGEIFVDLHYPSLEEAVAVPWNRLPKNVTKLYFAMRVIERFEAEGRIPGETTADISSVQQLRGELCKANSINESRIPDELLKRLLE-GTREHPPVCAIVGGILGQEVIKALSGKGNPLKNFFFKDGKGIIEDIS
>O. sativa Os11t0497000
EEELTAQETALYDRQIRVWGVDAQKRLSKAHVLNGTTTEFCKNIVLAGVGSLSLMDDNANFLIPHDERSRAEVCCESLKDFNPMVRVAVEKFLDKFDIIVVSCINDNCRHIAFYAIECKDSCGEIFVDLAYPSLQEAISVPWKNLPRKTTKLYFAMRVLENYESEGRNACEASSDRPAVLALRKDMCDKMSLSESQIPTALLERLLAAGKKQHPPVCAILGGILGQEVIKSISGKGDPIKNFFYADGKGIAEDIP
>S. phalax 01G085700.1.p
SELLTEQEAAIYDRQIRIWGADAQRKLSKARILTGVVAETCKNIVLAGIGSLVLMDDAANFLVPFDENSIATVCASSLRDFNPMVQVSVEEFYDRFDAVIMGRVNEACRRVAFYSVDCRGTCGSLFVDLSFPSLQEALNVPWSSFNKRTSKLLFVLRIIDQFEVVGRRPGQLSQDLPDLISYRGKMCAIQKVPESFVPDNLLQKLASVGGTELPPVCAIIGGILGQELIKAMSCKGEPLKNFFFSDGKGIIECVV
>S. cuculata s0033.g010987
VDVLTEQEAAVYDRQIRVWGVETQRKLSKGRVLSNVLAELCKNIVLAGIGSLTLMDESATFLMPADQRDYTTICMQFLIDFNPMVQVSVDKFLDDFDAVIVGRVNSLCRKVAFYMVDCRGSFGEIFVDLHYFPLEESIRAHWDKMPRRTSKLFFALRVIEEFEENARIPGQVGEDLKAVLDVRKRLCESQGVSETLVPEKLLERVLGYGSRELPPVSAIVGGILGQELLKAISGKGEPLRNFFFDDGKGIIEDIP
>G. montanum TnS000877399t02
VEVLTDQETALYDRQIRVWGADAQRRLSKSRVLSGVVAELCKNIVLVGIGSLTLIDDAANFLIVDAEKTIAEVCQESLNDFNPMVNVSAQRYLDNFDAVIVGRINDLCRRILFYYVHCRGSCGEIFVDLCFRSLKETLSVPWKSLPKKMTKLFFAFRIIEEYENHGREQGDVSADLDSVLALRKKLSEEQEIDESRTQEITLRRILNAGITELPPVCAIIGGILGQEVIKAMSD-----GNFGYSTSKVLMPRTL
>S. moellendorfi 15415597
EAALTEQETAVYDRQIRVWGVQAQRRLSKSRVLTGVTAEACKNLVLAGIGSLVVLDDSSTFLVCHDHKSVAEVCAAALRDFNPMVDVTMFLDVDNYDVVILNRINELCRKVSFYTVDCIGSRGEIFVDLKFPSFEDVSSVPWNCLPKRISKLFFAMRVLEEFVQTGRQAG---ENLPELLALRTQMCSKQGVADSLIPESLLAGLAGADGTEFPPVSAILGGILGQALVKALSGKGDPLRSFFYDDGKGIIEEII
>C. atmophyticus Chrsp4S06316
EAGLTEAEAALYDRQIRVWGVEAQKRMSGARILYGVVAETAKNIVLAGVGSVAVLDDASNLLLLPEHITCGEACSRSLQELNPMVKVSHVGFYHEYDIVILGRVEEACRNVKFFYVDVRGSAGFTFSDLEYCTYKAATTVPWQKHHKRLCKLFYAFQILELFEENNRRPGQVQSDLPAVLELRKSVCAEQAVEQARCPDFLLEELVAAGPREMPAVCAIVGGVFGQDVLRTVSGSGAPINNFFFEDGAGLVERIA
>M. endlicherianum ME000674S09280
VPALTEQEAAVYDRQIRVWGVEAQKRLSKARVLSGAVAEACKNVVLAGVGKLTLLDDASNFLISASAPSVAETCAAALRDFNPMVSVAVSTFYDLFDVIIVGRVNSVCRHVGFYALDCRGAAGRIFADLKFASLEDALATPWSALPKRTPALYTALRVVDEYEEQGKIPGSLSADAPHLIALRNSMQAGQKGGVSVASDGALQRIATAGPLELAPVCAILGGMLGQEVVRCVSGKGAPMNNFFLAEGAGTVVRVG
>K. nitens kfl00176_0060
NAMLTEQEAAVYDRQIRVWGVEAQKRMSKSNILTGIIAEALKNIVLAGVGSVTLVDDAATFILTPDLVSMGAACAAALQDFNPMVAVRSEEFYDFFSVVLLGRINGICRKVAFFSADVRGGIGQIFVDLQYPSLEEALSFSWKPLKERTDSLFFTMRVLERFEQEKRRPGAVSADLPGLLKTRDDMAKSQDVLPEMIPDELLERLADAGPGELPAVSAIVGGILGQEILKSVSSKGAPVENFFLTKHTGLIERVP
>C. brauni CHBRA636g00030
SKPLSEQEAAVYDRQIRVWGFEAQKRLRGARLLTGVVAEACKNVVLAGLGSVTLLDDSSNLLVPGGGPTMAEICGPNLQELNPMVHVAVEPFLGRFDVVVLGRVNATCRRVAFYSVDCRGMSGKIFADLTFVSLEDALSIPWKRYPKRTHKLLYAMQVIEEFERGSRQPGAITEDLGAIFALRDEMAAAQGVPDNTVDDNMIERIVMAGALEMPAVCAILGGILGQELMRCVSAKGLPINNFFLVLGDGVIERLI
>Spirogloea SM000454S16467
---------AVLPR----------------------APQACKNLVLAGVGSVTLLDDVGNFLVPIEAPSLAEACVGTLRDFNPMVSVSSTPFLDSFDAVLLGRVNALCRPLAFFAVDLRGDSGLFFMDLAFPSLKDVLAVSWKNLPKRTPAVYFAMQVILLYEADKQGLSPVTDDMPALCKFRDEHCRRQELPPSRVADGALQAILTAGGKELPAVSAIMGGVLGQEIIKCLSGIREPFRSYFVASGEGSVVTCL
>Spirogloea SM000013S26582
SPALSAAEAAVYDRQIRLWGVXAPPRTGPPPALSSLLAAACKNLVLAGVGFVTLLDDAGNFLVPIEAPSLAEACVGTLRDFNPMVSVSSTPFLDSFDVVLLGRVNALCRPLAFFAVELRGGSGLFFMDLAFPSLKDVLAVSWNNLPKRTPAVYFAMQVILLYEADKQGLSFVTDDMPALCKFRDEHCRRQELPLSRVSDGALQEILMAKGKEIPAVSAIIGGVLGQEIIKCLSGIGEPFRNYFVASGEGSVCEVR
>O. tauri ostta20g00890T0
AMTLTEAEQEVYDRQIRVWGLETQRTIGASRILRGVAAETAKNVTLAGVGALTIRNDDGNFLNVERAVTLASNMAQTLSEMNAFGKITAEDYFSKFDVVVACGINDLCRNCGFFGAFTGASARYFFADLRYSRMSEALGADWTKLKKRASKIPLALRVVREFERHSNRRA--TNDWDALDALRRELAGAFGASSEDIVDEASIRALLRPENDFPAMNAVVGGILGQEVLKRASRRGAPSVNAFFASGQGFVHDFT
>P. margaritaceum pm022092g0010
--ALSAQEAAVYDRQIRMWGVEKQQRLRGSSVLSATIAEACKNMVLAGVGSITLLDDSTNFLAAMSSPSLVAACVSALRDFNPMVRVDTISSLDGLSALLLGTVGERCRPLPLTSAACVSLCGRILFDL---------SV-------------------------------------------------------------------------------------------------------------------
>C. reinhardtii 09g408550v5
VDTLTEDHAAVYDRQLRVWGVEVQRRLMEAKVLGGLAAEVSKNLVLAGVGRVGLRDDPGNFLVDPSALTVAEACARTLQAMNPLMAVAVEPLLSRYDLVVAVGLDGAARGVGVFAGAARGPSSWVFVDLRYASFRSALTGGLGGVHRRTHPLYLVLRACWQFEEHGRPPA--GADAPAVRAAFDRLTAATPAA-PPLPADLLEAFVIDGAGELAPVCAVVGGVVANNVLRALSAANPPLRNFFFRDGLGLEECFM
>P, margaritaceum pm025091g0020
--ALSAQEAAVYDRQIRMWGVEKQQRLRGSSVLSATIAEACKNMVLAGVGSITLLDDSTNFLVAMSSPSLVAACVSALRDFNPMVRVDTISSLDGFSALLLGT-DFLCG----------------------PDLSLSFSLPY-----------------------------------------------------------------------------------------------PVLSLFTSFSQ-------
