# Supplementary material for: Charting the evolutionary path of the SUMO modification system in plants reveals molecular hardwiring of development to stress adaptation
Source: Plant Cell. 2024 Jun 26;36(9):3131–44. doi: 10.1093/plcell/koae192 (PMC11371177; doi:10.1093/plcell/koae192)
Supplement: koae192_Supplementary_Data [file koae192_supplementary_data.zip › SAE1_Mafft_alignment.fasta]

>A. thaliana ATSAE1A
------M------------------------------------DGEELTEQETALYDRQI
RVWGAN---------------------------------AQRRLTKAHIL----VS----
-----------------G-IKGTVAEFCKNIVLAGVGSVTLMDD-RLANMEAL-------
NANFLIPPDEN-VYSG------------------------------------KTVAEICS
DSLKDFNPMVRVSVEK-GDL-------------------------SMLGTD--FFEQFDV
VVIGYG-------SRATKKYVNEKCR-KLKKRVAFYTVDCRDSCGEIFVDL-----QDYK
Y-TKKKLE-EMV---------ECELNFPSFQEAISV-----PWKPI-----PRRTAKLYF
AMRVIEVFEESEGRKHGECSLLDLARVLEIKKQLCEANSVS---ESHIPDILLERLIT-G
T-----------------------------------------TEFPPVCAIVGGILAQE-
------VIKAVSGKGDPLKNFFY--YD--GEDGKGVMEDISDSFTS--------------
------------------------------------------------------------
>A. thaliana ATSAE1B-1
------M------------------------------------DGDELTEQETALYDRQI
RVWGAG---------------------------------AQRRLSKSHVL----VS----
-----------------G-IKGTVAEFCKNIVLAGVGSVTLLDD-RLVTTEVF-------
NANFLILPDEN-AYVG------------------------------------KTVAEICC
DSLKDFNPMVHVSIEK-GDL-------------------------STLGVD--FFEKFDV
VVIGYS-------SRATKKAVNEKCR-NLAKDVAFYTVDCRGSCGEIFVDL-----QNYK
Y-TKKKLD-ETV---------ECELTFPSFEEAVSV-----PWKPM-----PRRTAKLYF
AMRVIELFEETEGRKPGECSLSDLPRVLKLKKELCEGNSVS---ENHIPDILLERLVS-N
N-----------------------------------------TEFPPACAIIGGILGQE-
------VIKVISGKGEPLKNFFY--FD--AEDGKGVIEDLSHKL----------------
------------------------------------------------------------
>A. thaliana ATSAE1B-2
------M------------------------------------DGDELTEQETALYDRQI
RVWGAG---------------------------------AQRRLSKSHVL----VS----
-----------------G-IKGTVAEFCKNIVLAGVGSVTLLDD-RLVTTEVF-------
NANFLILPDEN-AYVG------------------------------------KTVAEICC
DSLKDFNPMVHVSIEK-GDL-------------------------STLGVD--FFEKFDV
VVIGYS-------SRATKKAVNEKCR-NLAKDVAFYTVDCRGSCGEIFVDL-----QNYK
Y-TKKKLD-ETV---------ECELTFPSFEEAVSV-----PWKPM-----PRRTAKLYF
AMRVIELFEETEGRKPGECSLSDLPRVLKLKKELCEGNSVS---ENHIPDILLERLVS-N
N-----------------------------------------TEFPPACAIIGGILGQE-
------VIKVISGKGEPLKNFFY--FD--AEDGKGVIEDLSHKL----------------
------------------------------------------------------------
>S. alba 2017042
------------------------------------------------------------
------------------------------------------------------------
------------------------------------------------------------
------------------------------------------------------------
------------------------------------------------------------
------------------------------------------------------------
----KKLE-ETV---------ECELHFPSFQEAISV-----PWKLI-----PRRTAKLYF
AMRVIGVFEESEGRKHGECSALDLATVLEIRKKLCEANSVS---QSHIPYSLLERLIS-G
T-----------------------------------------IEFPPACAIVGGILAQE-
------VIKAVSGKGDPVKNFFY--YD---------------------------------
------------------------------------------------------------
>S. alba 2017040
------M------------------------------------DGEELTEQETALYDRQI
RVWGAN---------------------------------AQRRLTKSHIF----VS----
-----------------G-IKGTVAEFCKNIVLAGVGSVTLMDD-SLVNEEAL-------
NANFLIPPDEN-AYKG------------------------------------KTVAEICC
DSLKDFNPMVLVSVEK-GDL-------------------------SARSTE--FFEKFDV
VVIGYG-------SLATKKAVNEKCR-KLSKRVGFYTVDCRDSCGEIFVDL-----QDYK
Y-TKKKLE-EKV---------ECELNFPSFQEAVSV-----PWKPI-----PRRTAKLYF
AMRVIEVFEENERRKHGECSLLDLATVLEIKKKLCEANSVS---ESHVPDSLLERLIT-G
T-----------------------------------------IEFPPACAIIGGILAQE-
------VIKAVSGKGEPLKNFFY--YD--AQDGKGVMEDISNSFT---------------
------------------------------------------------------------
>S. ptychanthum 2055521
------M-GT---------------------------------EGEQLTEQETAIYDRQI
RVWGVD---------------------------------AQRRLSKSNVF----VS----
-----------------G-LKGTSIEFCKNIVLAGVGSLTLNDD-RLVTEDLL-------
FANFLIPPDEN-DFRG------------------------------------KSVAELCC
DSLKDFNPMVSVSVEK-GAL-------------------------SSFDTD--FFQKFDV
VVVSCC-------SLLTKKSVNAKCH-KLPKRVAFYSVECRDSCGEIFVDL-----QNYS
Y-CKKKNE-ETI---------ECELHYPSFEEAIAV-----PWRSL-----PKKMSKLYY
AMRVIERFEELEGRNPGETSVDDLPNVEKLRKELCEAHSLK---ESQIPDSLLRRLIA-S
R-----------------------------------------SEFPPVCAILGGILGQE-
------VIKAISGKGDPLKNFFF--FD--AMDGKGIIEDIS-------------------
------------------------------------------------------------
>S. xanthocarpum 2080874
------M-GT---------------------------------EGEQLTEQETAIYDRQI
RVWGVD---------------------------------AQRRLSKSNVF----VS----
-----------------G-LKGTSVEFCKNIVLAGVGSLTLNDD-RLVTEDLL-------
FANFLIPPDEN-EFRG------------------------------------KSVAELCC
DSLKVFNPMVSVSVEK-GAL-------------------------SLFDTD--FFQKFDV
VVVSCC-------SLLTKKSVNAKCH-KLPKRVAFYSVECRDSCGEIFVDL-----QNYS
Y-CKKKNE-ETI---------ECELHYPSFEEAIAV-----PWKSL-----PRKMSKLYY
AMRVIERFEELEGRNPGETCVDDLPNVEKLRKELCEAHCLK---ESQIPDSLLRRLVA-S
R-----------------------------------------SEFPPVCAIIGGILGQE-
------VIKAISGKGDPLKNFFF--FD--AMDGKGIIEDIS-------------------
------------------------------------------------------------
>S. dulcamara 2057266
------M-GT---------------------------------EGEQLTEQETAIYDRQI
RVWGVD---------------------------------AQRRLSKSNVF----VS----
-----------------G-LEGTCVEFCKNIVLAGVGSLTLNDD-RLVTEDLL-------
FANFLIPPDEN-DFRG------------------------------------KSVAELCC
DSLKDFNPMVSVSVEK-GAL-------------------------SIFDAD--FFQKFDV
VVVSCC-------SLLTKKSVNAKCH-KLPKRVAFYSVECRDSCGEIFVDL-----QNYS
Y-CKKKNE-ETI---------KCELHYPSFEEAIVV-----PWKSL-----PKRLSKLYY
AMRVVERFEELEGRNPGETSVDDLPNVEKLRKELCEAHCLK---ESQIPDSLLRRLIA-S
R-----------------------------------------SEFPPVCAIVGGILGQE-
------VIKAISGKGDPLKNFFF--FD--AMDGKGIIEDIS-------------------
------------------------------------------------------------
> S. xanthocarpum 2079484
------M-GK---------------------------------EGEELTEQETAIYDRQI
RVWGVD---------------------------------AQRRLSKSHIF----VS----
-----------------G-LKGTVIEFCKNIVLAGVGSVTLNDD-RLVTEELL-------
SANFLVPFDEN-VTRG------------------------------------KSLAELCC
ESLKDFNPMVSVSVEK-GDL-------------------------ANFNAE--FFQKFDA
VVISCC-------SLLKKKSVNVKCR-KLPRRVAFYTVECRDSCGEIFVDL-----QNYS
Y-SKKKNE-ETT---------ECQLQYPSFEEAIEV-----PWRSL-----PKRMSKLYF
AMRVIERFEVLEKRNPQDTSADDLPNVLKLRKELCKAECIN---ESQIPDPLLQRLLA-A
T-----------------------------------------VEFPPVCAIIGGVLGQE-
------VIKAISGKGDPLKNFFL--FD--AMDGKGIIEDVS-------------------
------------------------------------------------------------
>S. sisymbriifolium 2015689
------M-GK---------------------------------EGEELTEQETAIYDRQI
RVWGVD---------------------------------AQRRLSKSHIF----VS----
-----------------G-LKGTVIEFCKNIVLAGVGSVTLNDD-RLVTEELL-------
SANFLVPSDEN-VG-G------------------------------------KSLAELCC
ESLKDFNPMVSVSVEK-GDL-------------------------ANFNAE--FFQKFDA
VVISCC-------SLLTKKSVNVKCR-KLPRRVAFYTVECRDSCGEIFVDL-----QNYS
Y-SKKKNE-ETT---------ECQLQYPSFEEAIAV-----PWRSL-----PKRMSKLYF
AMRVIERFEVLEKRNPQDTSADDLPNVLKLRKELCKAECIN---ESQIPDPLLRRLLA-A
T-----------------------------------------VEFPPVCAIIGGVLGQE-
------VIKAISGKGDPLKNFFL--FD--AMDGKGIIEDVS-------------------
------------------------------------------------------------
> S. dulcamara 2057593
------M-GK---------------------------------EGEELTEQETAIYDRQI
RVWGVD---------------------------------AQRRLSKSHIF----VS----
-----------------G-LKGTVIEFCKNIVLAGVGSLTLNDD-RLVTEELL-------
SANFLVPSDEN-VNRG------------------------------------KSLAELCC
KSLKDFNPMVSVSVEK-GDL-------------------------ASFDVE--FFQKFDA
VVISCC-------SLLTKKSVNAKCR-KLSRRVAFYTVECRDSCGEIFVDL-----QNYS
Y-SKKKNE-ETI---------ECELQYPSFEEAIGF-----PWKSL-----PKRTSKLYL
AMRVLERFEVLEKRNPQDTSADDLPNVLKLRKELCEAQCIN---ESQIPVPLLQRLLA-A
R-----------------------------------------VEFPPVCAIIGGVLGQE-
------VIKAISGKGDPLKNFFL--FD--AMDGKGIIEDVS-------------------
------------------------------------------------------------
>P. parviflora 2077799
------M------------------------------------DGEVLTDQETAVYDRQI
RVWGVD---------------------------------AQRRLSKSRVL----VI----
-----------------G-MTGVVAELCKNIVLAGIGNLTLMDD-SPVTAEAS-------
SANFLILAEES-NHKG------------------------------------KSIAEVCR
ESLRDFNPMVHVSVEK-GSV-------------------------KDLSAN--FLDNFDA
VVLGRA-------SVIVKKQVNEMCR-KRPQRIAFYSVDCRGSCGEIFVDL-----QNHT
Y-TQKNQE-DVV---------ASQICFPSLEESMSV-----RWSSL-----PRKTTKLYF
ALRIIEEFEQAEGRQPGHVSSADLESVLSLQKKLCEEQGLS---ESRIPDILLERILDAG
T-----------------------------------------RELPPVCAILGGILGQE-
------VIKAMSCKGDPIKNFFF--FD--VMDGKGIIEDISN------------------
------------------------------------------------------------
>P. engelmanii 2000212
------M------------------------------------DGEVLTDQETAVYDRQI
RVWGVD---------------------------------AQRRLSKSRVL----VI----
-----------------G-MTGVVAELCKNIVLAGIGNLTLMDD-SPVTAEAS-------
SANFLILAEES-NHKG------------------------------------KSIAEVCR
ESLRDFNPMVHVSVEK-GSV-------------------------KDISAN--FLDNFDA
VVLGRA-------SVIVKKQVNEMCR-KRPQRIAFYSVDCRGSCGEIFVDL-----QNHT
Y-TQKKQE-DAI---------ASQIFFPSLEESVLV-----RWSSL-----PRKTTKLYF
ALRIIEEFEQAEGRQPGHVSSADLESVLILQKKLCEEQGLS---ESRIPDILLERILDAG
T-----------------------------------------RQLPPVCAIIGGILGQE-
------VIKAMSCKGDPIKNFFF--FD--VMDGKGIIEDISN------------------
------------------------------------------------------------
>P. ponderosa 2010499
------M------------------------------------DGEVLTDQETAVYDRQI
RVWGVD---------------------------------AQRRLSKSRVL----VI----
-----------------G-MTGVVAELCKNIVLAGIGNLTLMDD-SPVTAEAS-------
SANFLILAEES-NHKG------------------------------------KSIAEVCR
ESLRDFNPMVHVSVEK-GSV-------------------------KDLSAN--FLDNFDA
VVLGRA-------SVIVKKQVNEMCR-KRPQIIAFYSVDCRGSCGEIFVDL-----QSHT
Y-TQKNQE-DAV---------ASQICFPSLEESMSV-----RWSSL-----PRKTTKLYF
ALRIIEEFEQAEGRQPGQVSSADLESVLILQKKLCEEQGLS---ESRIPDILLERILDAG
T-----------------------------------------RELPPVCAILGGILGQE-
------VIKAMSCKGDPIKNFFF--FD--VMDGKGIIEDISN------------------
------------------------------------------------------------
>P. jeffreyi 2081481
------M------------------------------------DGEVLTDQETAVYDRQI
RVWGVD---------------------------------AQRRLSKSRVL----VI----
-----------------G-MTGVVAELCKNIVLAGIGNLTLMDD-SPVTAEAS-------
SANFLILAEES-NHKG------------------------------------KSIAEVCR
ESLRDFNPMVHVSVEK-GSV-------------------------KDLSAN--FLDNFDA
VVLGRA-------SVIVKKQVNEMCR-KRPQIIAFYSVDCRGSCGEIFVDL-----QSHT
Y-TQKNQE-DAV---------ASQICFPSLEESMSV-----RWSSL-----PRKTTKLYF
ALRIIEEFEQAEGRQPGQVSSADLESVLILQKKLCEEQGLS---ESRILDILLERILDAG
T-----------------------------------------RELPPVCAILGGILGQE-
------VIKAMSCKGDPIKNFFF--FD--VMDGKGIIEDISN------------------
------------------------------------------------------------
>P. radiata 2008975
------M------------------------------------DGEVLTDQETAVYDRQI
RVWGVD---------------------------------AQRRLSKSRVL----VI----
-----------------G-MTGVVAELCKNIVLAGIGNLTLMDD-SPVTAEAS-------
SANFLILAEES-NHKG------------------------------------KSIAEVCR
ESLRDFNPMVHVSVEK-GSV-------------------------KDLSAN--FLDNFDA
VVLGRA-------SVIVKKQVNEMCR-KRPQIIAFYSVDCRGSCGEIFVDL-----QSHT
Y-TQKNQE-DAV---------ASQICFPSLEESMSV-----RWSSL-----PRKTTKLYF
ALRIIEEFEQAEGRQPGHVSSADLESVL----KLCEEQGLS---ESRIPDILLERILDAG
T-----------------------------------------RELPPVCAILGGILGQE-
------VIKAMSCKGDPIKNFFF--FD--VMDGKGIIEDISN------------------
------------------------------------------------------------
>W. mirabilis 2001073
------M------------------------------------DVEVLTDQETAVYDRQI
RVWGVD---------------------------------AQKRLSKSRVL----VI----
-----------------G-VTGVVSELCKNLVLAGLGSLTLMDD-NPVTAEAS-------
SANFLVLAMES-NFDG------------------------------------KTIAEVCQ
ESLKDFNPMVNVCAER-GNA-------------------------QGVSPE--FLDNFDA
VILGQA-------SVDLKMEINDMCR-KRPHRIAFYSVQCRGSCGEIFVDL-----QNHI
Y-SQKKQE-NSS---------ENQICFQSLKDALSV-----PWSSL-----PRKTTKLFF
ALRIVEEYERSQGLQQGDVSLVDFEPVLSVRKRLCEEQKID---ESQIPDNLLRRIIEAG
K-----------------------------------------TELPPVCAIIGGILGQE-
------VIKAMSGKGDPLKNFFF--FD--VMDGKGIIEDI--------------------
------------------------------------------------------------
>T. lepidozioides 2076165
------M-EV---------------------------------PAEVLTEQEAAIYDRQI
RVWGVE---------------------------------AQKRLSKARVL----VV----
-----------------G-ITGVIAETCKNIVLAGIGSLTLIDD-SPMTLEAS-------
AANFLVPFDEL-EGQG------------------------------------SSIAVVCA
DSLRDFNPMVRVSVEE-GNI-------------------------ASKPDE--FFDKFDA
VILGRS-------LVSLRKRVNKVCR-KRPHRVAFYTVDCRGNCGGMFVDL-----QKHT
Y-TSQKAG-DDKA-------SQRELTFPSLEEALNV-----QWESL-----PKRTSKLFF
AMRLIEEFEQAQGRRPGHLSSQDLPALMALRNKTAEAQKVG---ENVVADNLLQKLVSAG
G-----------------------------------------TELPPVCAIIGGILGQE-
------LIKAMSGKGEPLKNFFF--FD--ATDGKGIIETI--------------------
------------------------------------------------------------
>S. sisymbriifolium 2016731
------------------------------------------------------------
------------------------------------------------------------
-------------------------------------------------EDLL-------
FANFLIPPDEN-DFGE------------------------------------KSVAELCC
DSLKDFNPMVSVSVEK-GAL-------------------------SLFDAD--FFQKFDV
VVVSCC-------SLLTKKSVNAKCH-KLPKRVAFYSVECRDSCGEIFVDL-----QNYS
Y-CKKKNE-ETI---------ECELHYPSFEEAIAV-----PWKSL-----PKKMSKLYY
AMRVIERFEELEGRNPGETSVDDLPNVEKLRKELCEAHCLK---ESQIPDSLLRRLVV-S
R-----------------------------------------SEFPPVCAIIGGILGQE-
------VIKAISGKGDPLKNFFF--FD--AMDGKGIIEDIS-------------------
------------------------------------------------------------
>S. lescurii 2083036
------M-EP---------------------------------VSELLTEQEAAIYDRQI
RIWGAD---------------------------------AQRKLSKARIL----VV----
-----------------G-ITGVVAETCKNIVLAGIGSLVLMDD-SPMTFEAS-------
AANFLVPFDEL-EGQG------------------------------------NSIATVCA
SSLRDFNPMVQVSVEE-GGI-------------------------SSKPDE--FYDRFDA
VIMGRS-------SITLRTQVNEACR-KRPHRVAFYSVDCRGTCGSLFVDL-----QRHS
F-TSKKAG-DDKA-------AQQDILFPSLQEALNV-----PWSSF-----NKRTSKLLF
ALRIIDQFEVGVGRRPGQLSSQDLPDLISYRGKMCAIQKVP---ESFVPDNLLQKLASVG
G-----------------------------------------TELPPVCAIIGGILGQE-
------LIKAMSCKGEPLKNFFF--FD--ATDGKGIIECVAP------------------
------------------------------------------------------------
>S. recurvatum 2093114
------M-ES---------------------------------VSELLTEQEAAIYDRQI
RIWGAD---------------------------------AQRKLSKARIL----VV----
-----------------G-ITGVVAETCKNIVLAGIGSLVLMDD-SPMTFEAS-------
AANFLVPFDEL-EGQG------------------------------------NSIATVCA
SSLWDFNPMVQVSVEE-GGI-------------------------SSKPDE--FYDRFDA
VIMGRS-------SITLRTQVNEVCR-KRPHRVAFYSVDCRGTCGSLFVDL-----QRHS
F-TSKKAG-DDKA-------AQQDISFPSLQEALNV-----PWSSF-----NKRTSKLLF
ALRIIDQFEVGVGRRPGQLSSQDLPDLISYRGKMCAIQKVP---ESFVPENLLQKLASVG
G-----------------------------------------TELPPVCAIIGGILGQE-
------LIKAMSCKGEPLKNFFF--FD--ASDGKGIIECVVP------------------
------------------------------------------------------------
>S. palustre 2006443
------M-EP---------------------------------VSELLTEQEAAIYDRQI
RIWGAD---------------------------------AQRKLSKARIL----VV----
-----------------G-ITGVVAETCKNIVLAGIGSLVLMDD-SPMTFEAS-------
AANFLVPFDEL-EGQG------------------------------------NSIATVCA
SSLRDFNPMVQV-VEE-GGI-------------------------SSKPDE--FYDRFDA
VIMGRS-------SITLRTQVNEACR-KRPHRVAFYSVDCRGTCGSLFVDL-----QRHS
F-TSKKAG-DDKA-------AQQDISFPSLQEALNV-----PWSSF-----NKRTSKLLF
ALRIIDQFEVGVGRRPGQLSSQDLPDLISYRGKMCAIQKVP---ESFVPDNLLQKLASVG
G-----------------------------------------TELPPVCAIIGGILGQE-
------LIKAMSCKGEPLKNFFF--FD--ASDGKGIIECVVP------------------
------------------------------------------------------------
>P. patens Pp3c21_6470V3.1.p 
------M-DP---------------------------------PTELLTEQEAAVYDRQI
RVWGVD---------------------------------AQRKLSKARVL----VV----
-----------------G-MSGVIAETCKNIVLAGVGSLTLVDD-SKLTLEAS-------
AANFLIQFDEL-EGQG------------------------------------ITLAEACA
ASLRDYNPMVQVKAEA-GSI-------------------------QNKPDS--FFGNFDA
IILGRS-------SISLRKHVNELCR-KQGHRIGFYSVDCRGTCGSLFVDL-----KSHS
Y-VSKRAK-DDKD-------ARHELTYPSLEEALSV-----PWKSF-----PKRTSKLLF
ALRCLEDFEHAEGRQPGHVSSQDLPALLAFWKSACEAQKVA---ENLVSEPLFQRLLGSG
S-----------------------------------------SELPPVCAILGGIVGQE-
------LIKAMSGKGEPLRNYFF--FD--AADGKGIIEMVAPK-----------------
------------------------------------------------------------
>M. vincentianus 2019758 
------M-EA---------------------------------SPELLTEQEAAVYDRQI
RVWGVD---------------------------------AQRRLSKARVL----VG----
-----------------G-MTGVVSETCKNIVLAGVGSLTLIDS-APVTSAAA-------
QSNFLIPCDEV-D-SG------------------------------------RSIASVCA
DSLRDFNPLVNVSVEA-GDV-------------------------VDKPEE--FWDNYDA
VVLGQA-------SLDLRIHINNLCR-HRQHKIAFYSVECRGSCGIVFVDL-----QSHS
Y-TSKKKV-DAKD-------SVQELSFPSLQEALSV-----RWETL-----PKRTTKLFF
AMRVVEEFELAKGKQPSHV-AGDLSALLEFSQTFCKAQGVS---SSLAPESLLERLTSSG
R-----------------------------------------TELPPVCAIIGGILGQE-
------IVRAVSRKGEPLRNYFF--FD--PRDGKGIIEAILP------------------
------------------------------------------------------------
>Citrus_x_paradisi 2011685
------------------------------------------------------------
------------------------------------------------------------
------------------------------------------------------------
---------------G------------------------------------KTIAEVCC
DSLKDFNPMVRVSVEK-GDL-------------------------SSLDGE--FYDKFDV
VVVSCC-------SVTTKKLINEKCR-KLSKRVAFYTVDCRDSCGEIFVDL-----QNHK
Y-SKQKIE-ETI---------ECQLQYPSFEEAISV-----PWRAL-----PRKASKLYF
ALRVLEQFEEAEGRSPGEISIADLPAVLKLKKELCEANALN---ASHVTDSLLERLII-G
T-----------------------------------------REFPPVCAVVGGILGQE-
------VIKAISCKGEPLKNFFF--FD--VMDGKGVVEDVSNP-----------------
------------------------------------------------------------
>A. agrestis A 2007333
------M-DT---------------------------------TGELLTEQESAVYDRQI
RVWGVD---------------------------------AQRRLGKARVL----VV----
-----------------G-ITGVVAETCKNIVLAGVGAVTLLDD-APVTLAAA-------
QSNFLIPWEEL-DRTG------------------------------------QTIGAVCA
DSLKDFNPMVNVSVVT-GDV-------------------------AEKPDE--FWDSYDA
VVLGRV-------PLDLRFRINSVCR-QRAKKVAFYWVECRGSCGTIFVDL-----HKHS
Y-APKKEG-DAMD-------AISEIVFPSLLESLSV-----QWKSL-----PKRTSKLFF
AMRVIEEFEQGKANEPS---QDGAAGIQTFSKILCKAQGVS---ESLVPESLLRRILSAG
T-----------------------------------------RELPPVCAILGGILGQE-
------ILRAVSGKGEPLRNFFF--FD--AHDGKGVIEAIPP------------------
------------------------------------------------------------
>L. japonicum 2006244
---------------------------------------------ETLSEQEAAVYDRQI
RVWGVD---------------------------------AQRRLSKVHVL----VI----
-----------------G-MSNAIAELCKNIVLAGIGSLTLMDD-TSGGLQAD-------
SANFLLPAEQL-ESD-------------------------------------KDSTTICA
ESLKDFNPMVHVSVEK-GCL-------------------------TDKPAE--YLDNFDA
VVVGRS-------SLKYRICVNNLCR-KRAHRVAFYTVDCRGALGEMFADL-----RTHA
Y-ALKVKD-SETV-------CSQELHFSSLEETLAV-----RWGSL-----PKKTTKLFF
AMR----FEQSNGCLPGQVSPNDLAAVLEVRRRQCEVQELP---ESSVPDKLLQRLLDAG
A-----------------------------------------RELPPVCAIMGGILGQE-
------LLKAMSAKGEPLKNFFY--FD--PLDGKGIIETI--------------------
------------------------------------------------------------
>I. tegetiformans 2097975
---------G---------------------------------SMESLTEQETAIYDRQI
RVWGVE---------------------------------AQRRLSRSHVL----VV----
-----------------G-LTGVTAEVCKNIVLAGIGGLTLVDD-RPANYDGS-------
CANFLLTVDA--DYEG------------------------------------KSVAEVCA
DSLKEFNPMVHVSVE--GNI-------------------------SNKSED--FYESFDA
VILNRV-------PVLMKRHINAICR-RRTHNVAFYAVDCWGPRGIFFVDL-----QTHR
F-TSTRNA-DGEV-------TYSEMEFASFEDSILV-----PWSGL-----HRRMSKLYY
AMTVFKDFEGAKDTKAGHVSTDDLQLLLDMRKKLCKEQGMP---ESFVPEALLKSLLDSK
H-----------------------------------------MEFPPVCAIIGGVLGQE-
------VVKALSGKGQPLKNYFL--FD--AKDGKGLVEDIS-------------------
------------------------------------------------------------
>Isoetes_sp 2073479
---------G---------------------------------SMESLTEQETAIYDRQI
RVWGVE---------------------------------AQRRLSRSHVL----VV----
-----------------G-LTGVTAEVCKNIVLAGIGGLTLVDD-RPANYDGS-------
CANFLLTVDA--DYEG------------------------------------KSVAEVCA
DSLKEFNPMVHVSVE--GNI-------------------------SNKSED--FYESFDA
VILNRV-------SVQMKRHINAICR-RRTHNVAFYAVDCWGPRGIFFVDL-----QTHR
F-TSTRNA-DGEV-------TYSEMEFASFEDSSLV-----PWSGL-----HRRMSKLYY
AMTVFKDFEGAKDTKAGHVSTDDLQLLLDTQKKLCKEQGMP---ESFVPEALLKSLLDSK
H-----------------------------------------MEFPPVCAIIGGVLGQE-
------VVKALSGKGQPLKNYFL--FD--AKDGKGLVEDIS-------------------
------------------------------------------------------------
>P. carolinianus 2139653
------M-EA---------------------------------SSEVLTEQEAAVYDRQI
RVWGVD---------------------------------AQRRLSKARVL----VV----
-----------------G-VTGVVAETCKNIVLAGVGALTLIDN-APVTLEAA-------
QSNFLIPWDEV-DSPG------------------------------------KTIASVCV
DSLRDFNPMVNVSAEI-GDI-------------------------SDKPEQ--FWDSYDA
VVLGQT-------GLDSRIRINALCR-RRSQRISFYSVECRGSCGIVFVDL-----QTHS
Y-ASKKKG-DDTD-------SVQELGFPSLQETLSV-----RWDTL-----PKRTTKLFF
AIRVVEEFEAAKTKQPSLGVEGELSALLAFSKTFCEAQGVS---TSFIPEGLLERLVSTG
S-----------------------------------------KELPPVCAIIGGVLGQE-
------ILRAVSQKGEPLRNYFF--FD--PKDGKGVIEAILP------------------
------------------------------------------------------------
>P. carolinianus 2016494
------M-EA---------------------------------SSEVLTEQEAAVYDRQI
RVWGVD---------------------------------AQRRLSKARVL----VV----
-----------------G-VTGVVAETCKNIVLAGVGALTLIDN-APVTLEAA-------
QSNFLVPWDEV-DSPG------------------------------------KTIASVCV
DSLRDFNPMVNVSAEI-GDI-------------------------SDKPEQ--FWDSYDA
VVLGQT-------GLDSRIRINALCR-QRSQRISFYSVECRGSCGIVFVDL-----QTHS
Y-ASKKKG-DDTD-------SVQELRFPSLQETLSV-----RWDTL-----PKRTTKLFF
AIRVVEEFEAAKTMQPSLGVEGELSALLAFSKTFCEAQGVS---TSFIPEGLLERLVCTG
S-----------------------------------------KELPPVCAIIGGILGQE-
------ILRAVSQKGEPLRNYFF--FD--PKDGKGVIEAILP------------------
------------------------------------------------------------
>P. carolinianus 2135289
---------------------------------------------ELLTEQESAVYDRQL
RVWGVD---------------------------------AQRRLGKARVL----VV----
-----------------G-ITGVVAETCKNIVLAGVGAVTLLDD-APVTLAAA-------
QSNFLISWEEL-DRTG------------------------------------QTIGAVCA
DSLKDFNPMVNVSVVT-GDV-------------------------AEKPDE--FWDSYDA
VVLGRV-------PLDLRIRINSVCR-QRPKKVAFYWVECRGSCGTIFVDL-----HKHS
Y-APKKEG-DAMD-------AISEIHFPSLLESLSV-----QWKSL-----PKRTSKLFF
AMRVIEEFEQGKANEPS---QDGAAGIQTFSKILCKAQGVS---ESLVPESLLRRILSAG
T-----------------------------------------RELPPVCAILGGILGQE-
------ILRAVSGKGEPLRNFVF--FD--AHDGKGVIEAIPP------------------
------------------------------------------------------------
>P. carolinianus 2115182
------M-DS---------------------------------TGELLTEQESAVYDRQI
RVWGVD---------------------------------AQRRLGKARVL----VV----
-----------------G-ITGVVAETCKNIVLAGIGAVTLLDD-APVTLAAA-------
QSNFLIPWDEL-DRTG------------------------------------RTIGVVCA
DSLRDFNPMVNVSVVT-GDV-------------------------AEKPDE--FWDSYDA
VVLGRV-------PLDLRIRINSVCR-QRPKKVAFYWVECRGSCGSIFVDL-----HRHS
Y-SAKKEG-DAKD-------AISEIVFPSLSESLSV-----HWKSL-----SKRTSKLFF
AMRVIEAFEQGKTDQPSLWVNDGAAGVQNFSKTLCKTKGVP---ESLVPDSLLQRILSAG
T-----------------------------------------SELPPVCAILGGILGQE-
------ILRAVSGKGEPLRNYFF--FD--AQDGKGVIETIPP------------------
------------------------------------------------------------
>S. ptychanthum 2053420
------------------------------------------------------------
------------------------------------------------------------
------------------------------------------------------------
---------------G------------------------------------KSLAELCC
ESLKDFNPMVSVSVEK-GDL-------------------------ANFDVE--FFQKFDA
VVISCC-------SLLTKKSVNAKCR-KLPRRVAFYTVECRDSCGEIFVDL-----QNYS
Y-SKKKNE-ETI---------ECQLQYPSFEEAIGV-----PWKSL-----PKRTSKLYF
AMRVLERFEELEKRNPQDTSADDLPNVLKLRKELCEAQCIN---ESQIPVPLLQRLLA-A
R-----------------------------------------VEFPPVCAIVGGVLGQE-
------VIKAISGKGDPLKNFFL--FD--AMDGKGIIEDVS-------------------
------------------------------------------------------------
>C. thalictroides 2022881
---------------------------------------------EALTEQEAAVYDRQI
RVWGVE---------------------------------AQRRLSRGHVL----VI----
-----------------G-MSNVLTELCKNIVLAGIGSLTLMED-APSVSTVT-------
NTSFLIPVEQI-ESD-------------------------------------KSFLTECA
ESLKDFNPMVHVTVEK-GSL-------------------------EEKPDD--FLNNFDV
VVVGRS-------LLKYRMQVNSLCR-KRGPKIAFLSVDCRGPLGEIFIDL-----QTHT
Y-VLKAKE-NVPH-------SLQNLVYCSLEEAIAA-----RWDKL-----PKKTTKLFY
AMRIMEDFEQSNSRLPGQVTPDDFASVLDTRKRLCESQGIP---ETLVPDKLLHRLLYAG
A-----------------------------------------REHPPVCAILGGILGQE-
------LLKVLSGKGEPLKNFFF--FD--PMDGKGITEEI--------------------
------------------------------------------------------------
>S. willdenowii 2008306
------M-----------------------------------EDEAALTEQETAVYDRQI
RVWGVQ---------------------------------AQRRLSKSRVL----VV----
-----------------G-MTGVTAEVCKNLVLAGVGSLAILDD-KLAVFSPE-------
SSIFLVSVDET-NGGE------------------------------------KTLGEVCA
AALRDFNPMVHVTSVR-GNI---------------------------LEGN--FVDNYDV
VILNRS-------TIKEKRRVNELCR-KPAHKVAFYTVDCIGSRGEIFVDL-----QTHS
F-TSKVAG-ASDS-------DQLKKVFPSFEDVLSV-----RWAGL-----PRRISKLFF
AMRLLEEFEQATGRPVG---PGDISELLALRKRMCEEQGVP---ESSVPEHLLRGICDAN
G-----------------------------------------TEFPPVCAILGGILGQE-
------VVKALSEKGEPLKNFFY--FD--IDDGKGVIEEL--------------------
------------------------------------------------------------
>M. paleacea 2002506
--------------------------------------------SEVLTEQEAAVYDRQI
RVWGVD---------------------------------AQRRLSKARVL----VV----
-----------------G-IYGVIAETCKNLVLAGIGSLTLMDD-TPVTLESA-------
ASNFLIYVDEI-NKEA------------------------------------KSVAQVCA
EAVGDYNSMVRVQVEK-GDI-------------------------LDKPGE--FFDDFDI
VILGRS-------SLDLKKKINALCR-SRPQRVAFYAVDVRNSCGSLFIDL-----QSCT
Y-RSQKKD-DDKE-------VEYTKKSCSLEDSLSV-----RWDSL-----PKRASKLFF
AMRIVEEYEQKENKQPGQLTTSDLPALLVFGTERLQTQGLA---MSTAVENLLKKIAEAG
T-----------------------------------------YELSPVCAIMGGILGQE-
------VLKLLSCKGEPIKNHFF--FD--ASDGKGMIEDVSP------------------
------------------------------------------------------------
>M. polymorpha Mp6g12670
MSTR--MEEH---------------------------------TSEVLTEQEAAVYDRQI
RVWGVD---------------------------------AQRRLSKARVL----VV----
-----------------G-IYGVIAETCKNLVLAGVGSLTLMDD-TPVTLDSA-------
ASNFLIYVDEI-NKEA------------------------------------KSVAQVCA
EAVGDYNSMVRVQVEK-GYI-------------------------LDKPGE--FFDDFDI
VILGRS-------SLDLKKKVNALCR-SRPQRVAFYAVDVRNSCGSLFIDL-----QSCT
Y-RSQKKD-DDKE-------VEYTKKSCSLEDSLSV-----RWDSL-----PKRASKLFF
AIRIVEEYEQKEDKQPGHLTTNDLPALLVFGTERLQAQGLA---MSIAVENLLKKIAEAG
T-----------------------------------------FELSPVCAIMGGILGQE-
------VLKLLSCKGEPIKNLFF--FD--ASDGKGMIEDVSP------------------
------------------------------------------------------------
>S. lasiophyllum 2016398
------------------------------------------------------------
------------------------------------------------------------
------------------------------------------------------------
------------------------------------------------------------
-----------VSVEK-GAL-------------------------SIFDAD--FFQKFDV
VVVNCC-------SLLTKKSVNAKCR-KLPKRVAFYSVECRDSCGEIFVDL-----QNYS
Y-CKKKNE-ETI---------ECKLHYPSFEEAIAV-----PWRSL-----PKRMSKLYY
AMRVIERFEELEGRNPGETSVDDLPNVQKLRKELCEAHSLN---ESQIPDSLLRRLIT-S
I-----------------------------------------SEFPPVCAIVGGILGQE-
------VIKAISGKGDPLKNFFF--FD--AMDGKGII-----------------------
------------------------------------------------------------
>A. fatua 2021706
------------------------------------------------------------
------------------------------------------------------------
------------------------------------------------------------
------------MYGG------------------------------------RSRADVCC
QSLKDFNPMVRVDVAK-GDP-------------------------SLIDGE--FIDRFDI
IVVSCA-------SLKTKLFINDNCR-KRNKHIAFYSIECKDSCGEIFVDL-----QNHS
Y-VQKKPGVDPK---------QMELTYPSLQEAIDV-----PWKSL-----PKRTTKLHF
AMRVLESYELSEGRSPGETSLSDLPAVLARRKDMCDRMSLN---ESQIPTALLERLLAAG
K-----------------------------------------KEHPPVCAILGGILGQE-
------VIKSISCKGDPIKNFFY--FD--AADGKGIMEDIPPTPAD--------------
------------------------------------------------------------
>M. braunii 2046599
----------------------------------------------LLTDQEAAVYDRQI
RVWGVE---------------------------------AQKRLSKARIL----VI----
-----------------N-LTGATAEAAKNAVLAGVGSLTLVDD-APLSPAAA-------
AGNFLIPAAAL-AGPP------------------------------------LTLAEVCA
HALREFNAMVSIDTAS-GRL-------------------------EDLPDS--LFGATDV
VVLGRA-------TRAQMAGVNAKRR-ALSERPGFFAVDCRGACGWIFSDL-----GAHA
Y-RLQAKE-KEKE-------GPLRTLFPSLEEALAV-----PWSKY-----PKRAPPLLT
AIGVVQTFEEREGRGAGQLSSGDAGALILLRDEMAKAQGVS--GKVVASDGLLQRIADAG
G-----------------------------------------TELPPVAAILGGILGQE-
------IVRCVSAKGAPINNVFL--YD--AYDGAGVIVHVS-------------------
------------------------------------------------------------
>M. endlicherianum 2045825
-----------------------------------------------LTEQEAAVYDRQI
RVWGVE---------------------------------AQKRLSKARVL----VA----
-----------------F-ISGAVAEACKNVVLAGVGKLTLLDD-TPLTPQAA-------
ASNFLISASAA-AAAAAAAAGG-----------------------RDASASAPSVAETCA
AALRDFNPMVSVAVST-GLL-------------------------ESKPEE--FYDLFDV
IIVGRA-------PLSVLRKVNSVCR-KRPRHVGFYALDCRGAAGRIFADL-----GTHL
Y-TLKGKE-KEA---------PVEMKFASLEDALAT-----PWSAL-----PKRTPALYT
ALRVVDEYEEQQGKIPGSLSPADAPHLIALRNSMQAGQKGG--PVSVASDGALQRIATAG
P-----------------------------------------LELAPVCAILGGMLGQE-
------VVRCVSGKGAPMNNFFL--FD--SAEGAGTVVRV--------------------
------------------------------------------------------------
>N. aenigmaticus 2004637
------------------------------------------------------------
------------------------------------------------------------
------------------------------------------------------------
------------------------------------------------------------
-----------------GDV-------------------------VDKPEE--FWDNYDA
VVLGQA-------SLDLRIYINNLCR-RRQHKIAFYSVECRGSCGIVFVDL-----QSHS
Y-TSKKKV-DAKD-------SVQELSFPSLQEAL----------TL-----PKRTTKLFF
AMRVVEEFELAKGKQPSHV-AGDLSALLEFSQTFCRAQGVS---SSLAPESLLERLTSSG
R-----------------------------------------TELPPVCAIIGGILGQE-
------IVRAVSRKGEPLRNYFF--FD--PRDGKGIIEAILP------------------
------------------------------------------------------------
>M. caldariorum 2047644
------------------------------------------------------------
------------------------------------------------------------
-------------------------QVCKNVVLAGVGSLVLLDD-TVASRESL-------
QTTFLIPVEAV-SNGS----------------------------------DKQTISEVCA
ASLRDFNPMVRITVES-GRL-------------------------EDKRDE--YFQRFSA
VVIGPA-------SLDLLKRVNMICR-SCNPTVKYFSVDCRWGYGRIFSDL-----GNHS
Y-TVKGKE-KEA---------PDYEKYCSLEVALAV-----PWKLH-----PKRVSPVLR
GFFVVERFEEENKRDSAPFSQDDLSSLLSFWYSLAKKEGVP---RSALSENMLKQLLESK
D-----------------------------------------SEFAPTSAILGGFLGQE-
------ILRAISGKGKTMNNFLT--VD--SA-----------------------------
------------------------------------------------------------
>T. arboricola 2024563
------A-SG---------------------------------AMVELSAAEAAVYDRQL
RVWGIE---------------------------------VQKRLNAAKVL----VA----
-----------------G-CTGLSAEVAKNVALAGVGSLSLMDS-TLCA-SAD-------
PGNFLVTADAD---HQ------------------------------------SSVAEVSA
AALQEMNPLVKVKVQP-GTV-------------------------DATDMG--FLASYQV
VLLVDQ-------SLERQQAWDAACT---ASGTAFYSAASRGACTYLFANL-----HQHT
F-TPLEKA-NIDPGES-AALEQQVIHYPSLKEALQL-----DWSAL----HPRRTHKLIC
ILAACARFEQMHNRPAA---ASDVTAVKQIIDKHIATAEAC---KIQVPDASIAEFLCA-
------------------------------------------ERLPAVNAICGGVLANE-
------LLKAVSHKGEPVNNFFL--FS--LSDSAGIVQRV--------------------
------------------------------------------------------------
>Chlamydomonas sp 2003816
-----------------------------------------------LTQAQAAVYDRQL
RVWGVE---------------------------------VQNRLSAARVL----IV----
-----------------G-GGGLAAETSKNVVLAGVGHLALMDP-TPCR-SAS-------
QCNFLVPWEAR--GGE------------------------------------LSTAEASV
STLQAMNPLVKVTHES-GSP-------------------------ADLGAP--VLERYDL
VLVTHDP------GSSELERLDTLCA---QLGVLLLVAVARGPVGFFFVNL-----HRFK
Y-TVKAKS-VATGQPAVLPSGPQEVQCASWREAMSV-----PLNKM-----GARTHPLYR
VLRVVDAFERRSSRSVG---PDDVAQLQRDAAELAEREGVA-AGGAGVPSTELLQAYAEG
A--------------------GLE------------------GELAAMCAVMGGVLCNT-
------VVRAISHVGAPLKSLFF--YT--LFDSNGIIEDV--------------------
------------------------------------------------------------
>L. cheesmanii 2014337
------------------------------------------------------------
------------------------------------------------------------
------------------------------------------------------------
------------------------------------------------------------
------------------------------------------------------------
------------------------------------------------------------
------------------------------------------------------------
---VIEKFEELEGRNPGETSVDDVPNVEKLRKELCEAHCLK---ESQIPDSLLRRLVA-S
R-----------------------------------------SEFPPVCAIIGGILGQE-
------VIKAISGKGDPLKNFFF--FD--AMDGKGIIEDISNVN----------------
------------------------------------------------------------
>L. cruciata 2012367
--------EP---------------------------------TSEVLTEQEAAVYDRQI
RVWGVD---------------------------------AQRRLGKARVL----VV----
-----------------G-VSGVTAETCKNIVLAGIGSLTLMDD-TPVSVEAA-------
ASNFLIYADDI-DNGE------------------------------------KSVAQVCA
GALGDYNPMVRVRVEK-GT-----------------------------------------
------------------------------------------------------------
------------------------------QDSLSV-----RWDSL-----PKRTAKLFY
AMRIVDEFEQEENRQPGHLSSSDWPALLAFAAERLQAQGLS---LSSPLETLLKKIAEAG
V-----------------------------------------FELSPVCAILGGILGQE-
------VLKVLSCKGEPIKNHFF--FD--ASDGKGIIEEIS-------------------
------------------------------------------------------------
>M. emarginata 2071883
------------------------------------------------------------
------------------------------------------------------------
------------------------------------------------------------
------------------------------------------------------------
------------------------------------------------------------
------------------------------------------------------------
---------DDKE-------VEYTKKSCSLEDSLSV-----RWDTL-----PKRASKLFF
AMRLVDEFEQKENKQPGHLSASDLPALVAFGTERLQEQGLA---MSPAVETLLKKIAEAG
T-----------------------------------------FELSPVCAIMGGILGQE-
------VLKLLSCKGEPIKNHFF--FD--ASDGKGMIEDVSPWFEARDLRAYSISCGQSL
LYNNIFPKHKERLGKKMSELVTSVAKVEIPDWRKHFDVVVACEDEEGEDIDCPLVSIKFR
>M. viride 2006037
------------------------------------------------------------
------------------------------------------------------------
------------------------------------------------------------
------------------------------------------------------------
------------------------------------------------------------
------------------------------------------------------------
-----------------------------------------------------KVCPMFY
AMRVVEEWESSNQRAPGDVSPSDVPSLSAMRDSLAGG----------APDSVLAEVAAAG
V-----------------------------------------SEMPAVNAIIGGVMAQD-
------VLKAVSGMGEPINNHFF--FS--VENGSGIIEGIFPKP----------------
------------------------------------------------------------
>C. moewusii 2031907
------------------------------------------------------------
------------------------------------------------------------
------------------------------------------------------------
------------------------------------------------------------
------------------------------------------------------VQPYDT
IVASGL-------GFKQTQELEERCR-RLGKQL--FSCMLRGPSSITFVNL-----GTHT
Y-TEKKSA-NDGQA---AQAEPITLDYPSLEQAMST-----PLSKL-----GRRVPPMYA
VAKAIYAFEKQHGRTPG---AEDVQALQACADALVQAEAGDKPAAQATPRADLLQAWATL
T-----------------------------------------PELAPVAAVVGGVVANH-
------VIRAVSGVNAPIKNLFF--FT--LF-----------------------------
------------------------------------------------------------
>A. vera 2048679
------M------------------------------------DGEELSAQETALYDRQI
RVWGVD---------------------------------AQKRLSKAHIL----VN----
-----------------G-LNGTAAEFCKNIVLAGVGSLTLMDD-RAVTEDAL-------
HANFLIPPDEV-KNDG------------------------------------CSLAELCR
DSLKEFNPMVHVSVEK-GDL-------------------------TLFDGE--FFDRFDA
VVVSCC-------SFEKKKIINDKCR-KRQKRVAFYSVDCRDSCGEIFVDL-----QGYT
Y-EQKKSD-GKS---------ECHLHFPSFEEAISI-----PWRNL-----PRRMTKLYF
AMRVFENFESSEGRNPGDLSSSDLPAVLKLRTEVCDAQSLN---ETHVPTNLLERLLAAG
R-----------------------------------------KEHPPVCAILGGILGQE-
------VIKAVSGKGDPLKNFFY--FD--AADGKGVIEDVSPPS----------------
------------------------------------------------------------
>E. hymale 2129600
------M------------------------------------QEEVLTEQEAAVYDRQI
RVWGVD---------------------------------AQRRLSKTRVL----VV----
-----------------G-MNGVMAETCKNIVLAGLGSVTIMDD-RPVSEEVG-------
SGLFLVSSDEY-ENNK------------------------------------GSIATLCA
ESLKDFNPMVQVLVEE-GSL-------------------------LDKSAD--FLDNFDA
VVLSRS-------SANLRIQINSLCR-SRPHKVAFYAVDCRGCLGEIFVDL-----QNYS
Y-CSKKSE-GEE---------PKVLQFCGLKDALSV-----GWKSL-----PRRTTKLFF
AMRIIEEFEQANGRTPGQISPEDLESVLVLRKELCEAQGLP---ESWVPEKLLQRILAFG
E-----------------------------------------KELPPVCAILGGLLGQE-
------IIKAMSCKGEPLKNFFF--FD--ANDGKGIIEDI--------------------
------------------------------------------------------------
>P. glycyrrhiza 2078387
---------------------------------------------EVLTEQEAAVYDRQI
RVWGVE---------------------------------AQRRLSRGHVL----VI----
-----------------G-MSNVLAELCKNIVLAGIGSLTLMKD-IPNASSFA-------
ASNFLIPAEQV-ESD-------------------------------------RDFMSACV
GSLKDFNPMVHVSIEE-GRL-------------------------AEKSDD--FLNNFDV
VVLGRS-------VLKYRMLANSLCR-KQAHRVVFFAVDCRGPLGEIFVDL-----QSHS
Y-VQKAKE-NAAH-------SVQTLNYCRLEDAVAA-----RWDRL-----PRKTAKLFF
AMRIIEEFEQSNARAPGQVAFEDLAAVLDTRKRLCEAQGVS---ESLVPEKLLHRLLQAE
A-----------------------------------------REHPPVCAIVGGILGQE-
------LLKAISGKGEPLKNFFL--FD--PLDGKGIIEEI--------------------
------------------------------------------------------------
>P. hesperium 2024047
------------------------------------------------------------
------------------------------------------------------------
------------------------------------------------------------
----------------------------------------------------------CV
GSLKDFNPMVHVSIEE-GRL-------------------------AEKSDD--FLNNFDV
VVLGRS-------VLKYRMLASSLCR-KQAHRVVFFAVDCRGPLGEIFVDL-----QSHS
Y-VQKAKE-NAAH-------SVQTLNYCRLEDAVAA-----RWDRL-----PRKTAKLFF
AMRIIEEFEQSNARAPGQVALEDLAAVLDTRKRLCEAQGVS---ESLVPEKLLHRLLQAE
A-----------------------------------------REHPPVCAIVGGILGQE-
------LLKAISGKGEPLKNFFL--FD--PLDGKGIIEEI--------------------
------------------------------------------------------------
>P. hesperium 2098875
------------------------------------------------------------
------------------------------------------------------------
--------------------------------------LTLMKD-IPDASSFA-------
ASNFLIPAEQV-ESD-------------------------------------RDFMSACV
GSLKDFNPMVHVSIEE-GRL-------------------------AEKSDD--FLNNFDV
VVLGRS-------VLKYRMLANSLCR-KQAHRVVFFAVDCRGPLGEIFVDL-----QSH-
------------------------------------------------------------
------------------------------------------------------------
------------------------------------------------------------
------------------------------------------------------------
------------------------------------------------------------
>G. soja 2008079
------M-DG---------------------------------DGEELTAQETALYDRQI
RVWGAD---------------------------------AQRRLSKSHVL----VY----
-----------------G-MKGTVAEFCKNIVLAGVGSLTLVDD-RAATEEML-------
SSNFLIPPDEN-VYSG------------------------------------KTLAELCC
NSLKDFNPMVHVSVEK-GDL-------------------------SSFDVE--FLSKFDV
VVVSCC-------TLSAKKLANGKCR-KLSKRVAFYAVDCRDSCGEIFVDL-----QDYK
Y-SKKKQD-ETV---------ECDLKYPSFEDALSV-----PWRAL-----HRRMSKLYY
AMRVIEKFEEAEGRSTGEVSIADFSGLLKLKKEICTAQSLN---ESQVPDSLLKRLVT-N
A-----------------------------------------TEFPPVCAIIGGILGQE-
------VIKAISGKGDPLKNFFF--FD--AFDGKGIIEDISPK-----------------
------------------------------------------------------------
>A. caroliniana 2031821
-------------------------------------------PAELLTEQEAAVYDRQI
RVWGVE---------------------------------TQRRLSKGRVL----VI----
-----------------G-MSNVLAELCKNIVLAGIGSLTLMEE-TSTRLAVD-------
SANFLMSADQD-DS--------------------------------------RDYATVCM
ESLKDFNPMVHVSVEK-GIL-------------------------AEKPIT--FLDNFDA
VVLGRS-------PLKYRMLVNSLCR-KREHKVAFYTIDCRGPFGEIFVDL-----QTHS
------------------------------------------------------------
------------------------------------------------------------
------------------------------------------------------------
------------------------------------------------------------
------------------------------------------------------------
>A. caroliniana 2022696
------------------------------------------------------------
------------------------------------------------------------
------------------------------------------------------------
------------------------------------------------------------
------------------------------------------------------------
------------------------------------------------------------
------------------------LQYCSLEESIGS-----RWDKL-----PKKASKLFF
ALRILEEFENLNSRIPGQVSIEDLRSILDVRKRLCESQGVS---EMLVPEKMLQKLLSSG
S-----------------------------------------RELPPVCAIIGGILGQE-
------LLKAISGKGEPLKNYFF--FD--PSDGKGVIEDI--------------------
------------------------------------------------------------
>P. amorphum 2003485
------------------------------------------------------------
------------------------------------------------------------
------------------------------------------------------------
------------------------------------------------------------
------------------------------------------------------------
------------------------------------------------------------
------------------------------------------WDRL-----PRKTAKLFF
AMRIIEEFEQSNSRAPGQVALEDLAAVLDTRKRLCEAQGVS---ESLVPEKLLHRLLQAE
A-----------------------------------------REHPPVCAIVGGILGQE-
------LLKAISGKGEPLKNFFL--FD--PLDGKGIIEEI--------------------
------------------------------------------------------------
>P. amorphum 2066737
---------------------------------------------EVLTEQEAAVYDRQI
RVWGVE---------------------------------AQRRLSRGHVL----VI----
-----------------G-MSNVLAELCKNIVLAGIGSLTLMKD-IPDASSFA-------
ASNFLIPAEQV-ESD-------------------------------------RDFMSACV
GSLKDFNPMVHVSIEE-GRL-------------------------AEKSDD--FLNNFDV
VVLGRS-------VLKYRMLANSLCR-KQAHRVVFFAVDCRGPLGEIFVDL-----QSHS
Y-VQK-------------------------------------------------------
------------------------------------------------------------
------------------------------------------------------------
------------------------------------------------------------
------------------------------------------------------------
>C. reticulata 2058213
-----------------------------------------------LSDAQAAVYDRQL
RVWGVE---------------------------------VQNRLSAARVL----IA----
-----------------G-GAGLAAETAKNLVLAGIGHLALMDD-TPCQ-QAS-------
QCNFLVPSTSRTEADS------------------------------------SSTAQASV
NTLQAMNPLVKVTCEA-GPP-------------------------TS-------------
------------------------------------------------------------
------------------------------------------------------------
------------------------------------------------------------
------------------------------------------------------------
------------------------------------------------------------
------------------------------------------------------------
>C. perforata 2037560 
-------------------------------------------ATDGLSDAQAAVYDRQL
RLWGHE---------------------------------VQRRLMTAKVL----VI----
-----------------G-GDGLAAEIAKNLVLAGVGHVSLADD-TPVS-QAT-------
FGNFLVTADAS---DP------------------------------------TTVAQASV
QTLSAMNPLISCTVTPLGGPHALNQP-------------------LNLQPE--QIAPFDL
IISTCGL------SCASSDHLENLCA---DAGKQLYIAEVAGPLACAYMYLG----PKFT
Y-AEKRE-----------------------------------------------------
------------------------------------------------------------
------------------------------------------------------------
------------------------------------------------------------
------------------------------------------------------------
>C. rosa 2046156
--------------------------------------------------------DRQL
RVWGVE---------------------------------VQNRLSAARVL----IV----
-----------------G-GAGLAAEASKNLVLAGIGHLALMDE-TPCR-RAS-------
RCNFLVPSTSE---DS------------------------------------LSTAEASV
STLQAMNPLVKVTCEL-GPA-------------------------ASLDAA---------
------------------------------------------------------------
------------------------------------------------------------
------------------------------------------------------------
------------------------------------------------------------
------------------------------------------------------------
------------------------------------------------------------
>C. tughillensi 2004054
-----------------------------------------------LSEAQAAVYDRQL
RVWGVE---------------------------------VQ----AARVL----IV----
-----------------G-GGGLAAEASKNLVLAGVGHLALLDA-TPAS-SAS-------
RCNFLVPASPD--AAA------------------------------------ATTAEASV
RTLQAMNPLVRVTAEP-GSA-------------------------ALLAA----------
------------------------------------------------------------
------------------------------------------------------------
------------------------------------------------------------
------------------------------------------------------------
------------------------------------------------------------
------------------------------------------------------------
>S. tuberosum Solyc03g019730 
------M-GT---------------------------------EGEQLTEQETAIYDRQI
RVWGVD---------------------------------AQRRLSKSNVF----VS----
-----------------G-LRGTSVEFCKNIVLAGVGSLTLNDD-RLVTEDLL-------
FANFLTPPAEN-DFRG------------------------------------KSVAELCC
DSLKDFNPMVSVSVEK-GAL-------------------------SIFDAD--FFQKFDV
VVVNCC-------SLLTKKSVNAKCR-KLPKRVAFYSVECRDSCGEIFVDL-----QNYS
Y-CKKKNE-ETI---------ECKLHYPSFEEAIAV-----PWRSL-----PKRMSKLYY
AMRVIERFEELEGRNPGETSVDDLPNVQKLRKELCEAHSLN---ESQIPDSLLRRLIA-S
I-----------------------------------------SEFPPVCAIVGGILGQE-
------VIKAISGKGDPLKNFFF--FD--AMDGKGIIEDISNGKS---------------
------------------------------------------------------------
>A. trichopoda ERN09902
MVLGVIM------------------------------------GKEELTAQETALYDRQI
RIWGVD---------------------------------AQRRLSKSHIL----VA----
-----------------G-MTGTIVEFCKNIVLAGIGSVVLLDD-RLVTREAL-------
SVNFLVPNDEE-KLKG------------------------------------RSLAEVCC
NSLKDFNSMVHVSVEK-GDL-------------------------SALDGE--ILDKFDA
VVIGRA-------SFATKKTIDGICR-KRSKKIAFFTVDCRDSCGEIFVDL-----QNYV
Y-NQKKND-DNV---------ECQFHYPSLEEAVAV-----PWNRL-----PKNVTKLYF
AMRVIERFEAAEGRIPGETTAADISSVQQLRGELCKANSIN---ESRIPDELLKRLLE-G
T-----------------------------------------REHPPVCAIVGGILGQE-
------VIKALSGKGNPLKNFFF--FD--AKDGKGIIEDISSL-----------------
------------------------------------------------------------
>O. sativa Os11t0497000
------MGGG-------------------------------GGAEEELTAQETALYDRQI
RVWGVD---------------------------------AQKRLSKAHVL----VC----
-----------------G-MNGTTTEFCKNIVLAGVGSLSLMDD-HLVTEDDL-------
NANFLIPHDES-IYGG------------------------------------RSRAEVCC
ESLKDFNPMVRVAVEK-GDP-------------------------SLIDGE--FLDKFDI
IVVSCA-------PIKTKLLINDNCR-KRSKHIAFYAIECKDSCGEIFVDL-----QNHS
Y-VQKVGG-EPK---------PKELAYPSLQEAISV-----PWKNL-----PRKTTKLYF
AMRVLENYESSEGRNACEASLSDRPAVLALRKDMCDKMSLS---ESQIPTALLERLLAAG
K-----------------------------------------KQHPPVCAILGGILGQE-
------VIKSISGKGDPIKNFFY--YD--AADGKGIAEDIPPLSSD--------------
------------------------------------------------------------
>S. phalax 01G085700.1.p
------M-ES---------------------------------VSELLTEQEAAIYDRQI
RIWGAD---------------------------------AQRKLSKARIL----VV----
-----------------G-ITGVVAETCKNIVLAGIGSLVLMDD-SPMTFEAS-------
AANFLVPFDEL-EGQG------------------------------------NSIATVCA
SSLRDFNPMVQVSVEE-GGI-------------------------SSKPDE--FYDRFDA
VIMGRS-------SITLRTQVNEACR-KRPHRVAFYSVDCRGTCGSLFVDL-----QRHS
F-TSKKAG-DDKA-------AQQDISFPSLQEALNV-----PWSSF-----NKRTSKLLF
VLRIIDQFEVGVGRRPGQLSSQDLPDLISYRGKMCAIQKVP---ESFVPDNLLQKLASVG
G-----------------------------------------TELPPVCAIIGGILGQE-
------LIKAMSCKGEPLKNFFF--FD--ASDGKGIIECVVPSQMNDH------------
------------------------------------------------------------
>S. cuculata s0033.g010987 
------M-EER-------------------------------ASVDVLTEQEAAVYDRQI
RVWGVE---------------------------------TQRKLSKGRVL----VI----
-----------------G-MSNVLAELCKNIVLAGIGSLTLMDE-TSAGIAVN-------
SATFLMPADQQ-DS--------------------------------------RDYTTICM
QFLIDFNPMVQVSVDK-GSL-------------------------AEKPSE--FLDDFDA
VIVGRS-------SLKYRMFVNSLCR-KREHKVAFYMVDCRGSFGEIFVDL-----QTHS
Y-VLKAKD-NDAT-------SVKCLHYFPLEESIRA-----HWDKM-----PRRTSKLFF
ALRVIEEFEELNARIPGQVGIEDLKAVLDVRKRLCESQGVS---ETLVPEKLLERVLGYG
S-----------------------------------------RELPPVSAIVGGILGQE-
------LLKAISGKGEPLRNFFF--FD--PDDGKGIIEDIPKIMIS--------------
------------------------------------------------------------
>G. montanum TnS000877399t02 
------M------------------------------------DVEVLTDQETALYDRQI
RVWGAD---------------------------------AQRRLSKSRVL----VV----
-----------------G-MSGVVAELCKNIVLVGIGSLTLIDD-SPVTAEAS-------
AANFLIVDAES-QFDG------------------------------------KTIAEVCQ
ESLNDFNPMVNVSAQR-GSA-------------------------KDITAE--YLDNFDA
VIVGRG-------NVAVKMKINDLCR-SRPRRILFYYVHCRGSCGEIFVDL-----KEHT
Y-GPKNKE-NQENN------PPVQVCFRSLKETLSV-----PWKSL-----PKKMTKLFF
AFRIIEEYENVHGREQGDVSLADLDSVLALRKKLSEEQEID---ESRTQEITLRRILNAG
I-----------------------------------------TELPPVCAIIGGILGQE-
------VIKAMSD-----GNFGY------KSTSKVLMPRTLRTPLQKWTQIS--------
------------------------------------------------------------
>S. moellendorfi 15415597 
------M-----------------------------------EEEAALTEQETAVYDRQI
RVWGVQ---------------------------------AQRRLSKSRVL----VA----
-----------------G-LTGVTAEACKNLVLAGIGSLVVLDD-RPAVFDPC-------
SSTFLVCHDHN-ASTD----------------------------------ENKSVAEVCA
AALRDFNPMVDVTMFL-FSL-------------------------VGTSVM--DVDNYDV
VILNRA-------AIKDKRRINELCR-RSAHKVSFYTVDCIGSRGEIFVDL-----QTHT
Y-TSKAAA-DAAES------CELTKKFPSFEDVSSV-----PWNCL-----PKRISKLFF
AMRVLEEFVQATGRQAG---PENLPELLALRTQMCSKQGVA---DSLIPESLLAGLAGAD
G-----------------------------------------TEFPPVSAILGGILGQAS
RSSSLPLVKALSGKGDPLRSFFY--FD--TDDGKGIIEEIIS------------------
------------------------------------------------------------
>C. atmophyticus Chrsp4S06316 
------MAAGVV----------------------DNEVQGGAAGEAGLTEAEAALYDRQI
RVWGVE---------------------------------AQKRMSGARIL----VA----
-----------------G-CYGVVAETAKNIVLAGVGSVAVLDD-RRVDSEAV-------
ASNLLLLPEHV--DSG------------------------------------ITCGEACS
RSLQELNPMVKVSHVG-GSL-------------------------SDKPPS--FYHEYDI
VILGRS-------SPAILTQVEEACR---QRNVKFFYVDVRGSAGFTFSDL-----NSHA
Y-TEPPKS-DSNDGP-----TKHIIEYCTYKAATTV-----PWQKH-----HKRLCKLFY
AFQILELFEEQNNRRPGQVQSSDLPAVLELRKSVCAEQAVE---QARCPDFLLEELVAAG
P-----------------------------------------REMPAVCAIVGGVFGQD-
------VLRTVSGSGAPINNFFF--FS--VEDGAGLVERIA-------------------
------------------------------------------------------------
>M. endlicherianum ME000674S09280
------M-EG-------------------------------AKDVPALTEQEAAVYDRQI
RVWGVE---------------------------------AQKRLSKARVL----VA----
-----------------F-ISGAVAEACKNVVLAGVGKLTLLDD-TPLTPQAA-------
ASNFLISASAA-AAAAAAAAGG-----------------------RDASASAPSVAETCA
AALRDFNPMVSVAVST-GLL-------------------------ESKPEE--FYDLFDV
IIVGRA-------PLSVLRKVNSVCR-KRPRHVGFYALDCRGAAGRIFADL-----GTHL
Y-TLKGKE-KEA---------PVEMKFASLEDALAT-----PWSAL-----PKRTPALYT
ALRVVDEYEEQQGKIPGSLSPADAPHLIALRNSMQAGQKGG--PVSVASDGALQRIATAG
P-----------------------------------------LELAPVCAILGGMLGQE-
------VVRCVSGKGAPMNNFFL--FD--SAEGAGTVVRVG-------------------
------------------------------------------------------------
>K. nitens kfl00176_0060
------MADE---------------------------------GNAMLTEQEAAVYDRQI
RVWGVE---------------------------------AQKRMSKSNIL----VG----
-----------------GAITGIIAEALKNIVLAGVGSVTLVDD-TPVSAESI-------
AATFILTPDLI-D-SG------------------------------------VSMGAACA
AALQDFNPMVAVRSEE-GNI-------------------------VDKAPD--FYDFFSV
VLLGRA-------PLDLQKKINGICR-SRGHKVAFFSADVRGGIGQIFVDL-----QTHN
Y-TPFPKP-DTTP-------EPQTAQYPSLEEALSF-----SWKPLLEQKRKERTDSLFF
TMRVLERFEQAEKRRPGAVSAADLPGLLKTRDDMAKSQDVL---PEMIPDELLERLADAG
P-----------------------------------------GELPAVSAIVGGILGQE-
------ILKSVSSKGAPVENFFL--YS--LTKHTGLIERVPPLKKS--------------
------------------------------------------------------------
>C. brauni CHBRA636g00030
------MESGAVLSDQVTPEDSDSLPMVIDQPKPDNNMDKVMDNSKPLSEQEAAVYDRQI
RVWGFE---------------------------------AQKRLRGARLL----AI----
-----------------G-CTGVVAEACKNVVLAGLGSVTLLDD-TPISADVA-------
SSNLLVPGGGV-LMASQSSSGGSSDPPPSSSPLPPG---------SAASPIRPTMAEICG
PNLQELNPMVHVAVEP-GRL-------------------------EDKDED--FLGRFDV
VVLGRA-------PIVVQKRVNATCRLQKKSRVAFYSVDCRGMSGKIFADL-----QTHP
F-SAKGRE-ADG---------LRIETFVSLEDALSI-----PWKRY-----PKRTHKLLY
AMQVIEEFERRGSRQPGAITREDLGAIFALRDEMAAAQGVP--SDNTVDDNMIERIVMAG
A-----------------------------------------LEMPAVCAILGGILGQE-
------LMRCVSAKGLPINNFFL--YD--AVLGDGVIERLIPEGGGGGGGGGG-GGGE--
----------EKGGAKK-------------------------------------------
>Spirogloea SM000454S16467
-----------------------------------------------------AVLPR--
------------------------------------------------------------
-----------------------APQACKNLVLAGVGSVTLLDD-RPASADNS-------
VGNFLVPIEAA-AADA-----------------------------------PPSLAEACV
GTLRDFNPMVSVSSTP-GAI-------------------------ERIPSD--FLDSFDA
VLLGRA-------SLDTQVHVNALCR-SRPKPLAFFAVDLRGDSGLFFMDL-----NNHT
Y-FKKGEI-------------SGEVAFPSLKDVLAV-----SWKNL-----PKRTPAVYF
AMQVILLYEARDKQGLSPVTLDDMPALCKFRDEHCRRQELP---PSRVADGALQAILTAG
G-----------------------------------------KELPAVSAIMGGVLGQE-
------IIKCLSGIREPFRSYFV--FD--MASGEGSVVTCLPPSSQAESTV---------
------------------------------------------------------------
>Spirogloea SM000013S26582
------M-----------------------------------AASPALSAAEAAVYDRQI
RLWGVXPLLLAGSPPHASWSPASPTPSPRHAFPPRTTAPAPPRTGPPPALQPCGLC----
-----------------S-SSSLLAAACKNLVLAGVGFVTLLDD-RPACADNS-------
AGNFLVPIEAA-AADA-----------------------------------PPSLAEACV
GTLRDFNPMVSVSSTP-GMI-------------------------EGIPSD--FLDSFDV
VLLGRA-------SLDTQVHVNALCR-SRPRPLAFFAVELRGGSGLFFMDL-----NNHT
Y-FKKGET-------------SGEVAFPSLKDVLAV-----SWNNL-----PKRTPAVYF
AMQVILLYEARDKQGLSFVTLDDMPALCKFRDEHCRRQELP---LSRVSDGALQEILMAK
G-----------------------------------------KEIPAVSAIIGGVLGQE-
------IIKCLSGIGEPFRNYFV--FD--MASGEGSVCEVRGGGHWGTHA----------
------------------------------------------------------------
>O. tauri ostta20g00890T0 
------MDASVDRGG--------------DRWASHSRARDARTRAMTLTEAEQEVYDRQI
RVWGLE---------------------------------TQRTIGASRIL----VSFTCT
EEDDDDDRGEKNASSTRA-SRGVAAETAKNVTLAGVGALTIRND-DRDDDASAYARTVGR
DGNFLNVERAD-EYRAMGREP-----------------------------KDVTLASNMA
QTLSEMNAFGKITAED-GGARGKKL--------------------YEEDAD--YFSKFDV
VVACGY-------TFAEAEAINDLCR---TSNCGFFGAFTGASARYFFADLG----DAFE
Y-VAGSGE-SVA---------AGVARYSRMSEALGARAGANDWTKL-----KKRASKIPL
ALRVVREFERRHSNRRA--TANDWDALDALRRELAGAFGAS---SEDIVDEASIRALLRP
E-----------------------------------------NDFPAMNAVVGGILGQE-
------VLKRASRRGAPSVNAFF--FD--LASGQGFVHDFTP------------------
------------------------------------------------------------
>P. margaritaceum pm022092g0010 
------M---------------------------------------ALSAQEAAVYDRQI
RMWGVE---------------------------------KQQRLRGSSVL----VV----
-----------------G-MSATIAEACKNMVLAGVGSITLLDDGTPITPLDV-------
STNFLAAMSSA-SLFSSAAAPPHAPPPSSSSPSPSPSSAGVTPMEEDGVAERPSLVAACV
SALRDFNPMVRVDTIS-GSL-------------------------DDIVGGTISLDGLSA
LLLGTL-------SRRVEERVGERCR-QASPPLPLTSAACVSLCGRILFDL-----GTYS
W-TVRLRA--------------------------SV------------------------
------------------------------------------------------------
------------------------------------------------------------
------------------------------------------------------------
------------------------------------------------------------
>C. reinhardtii 09g408550v5
------M-AP---------------------------------AVDTLTEDHAAVYDRQL
RVWGVE---------------------------------VQRRLMEAKVL----VL----
-----------------G-LGGLAAEVSKNLVLAGVGRVGLRDD-TPAA-AAA-------
PGNFLVDPSAA--AEG------------------------------------LTVAEACA
RTLQAMNPLMAVAVEP-GPPHAAALLPAQHPHHTRHGHSHPGESEAEALRA--LLSRYDL
VVAVGGGAAGGGLALEQVAALDGAAR---ALGVGVFAGAARGPSSWVFVDLGGECEQGFG
Y-TPKGET------------EQRWLRYASFRSALTG-----GLGGV-----HRRTHPLYL
VLRACWQFEEEHGRPPA--GAADAPAVRAAFDRLTAATPAA----PPLPADLLEAFVIDG
AAPSAAAAAGADVAAASAAAAGLEQDAAAAAAAAGSEQEEPQGELAPVCAVVGGVVANN-
------VLRALSAANPPLRNFFF--YSYLVRDGLGLEECFM-------------------
------------------------------------------------------------
>P, margaritaceum pm025091g0020 
------M---------------------------------------ALSAQEAAVYDRQI
RMWGVE---------------------------------KQQRLRGSSVL----VV----
-----------------G-MSATIAEACKNMVLAGVGSITLLDDGTPITPLDV-------
STNFLVAMSSA-PLFSSAAAPPHAPPPSSSSPSPSP--AGVTPMEEDGVAVRPSLVAACV
SALRDFNPMVRVDTIS-GSL-------------------------DDIVGGTISLDGFSA
LLLGTL-------SRKVEVS-DFLCG------------------------------LIHS
SP-------------------------PDLSLSFSL-----PY-----------------
------------------------------------------------------------
------------------------------------------------------------
----------------PVLSLFTSSFS--LSFSQ--------------------------
------------------------------------------------------------
