# Supplementary material for: Charting the evolutionary path of the SUMO modification system in plants reveals molecular hardwiring of development to stress adaptation
Source: Plant Cell. 2024 Jun 26;36(9):3131–44. doi: 10.1093/plcell/koae192 (PMC11371177; doi:10.1093/plcell/koae192)
Supplement: koae192_Supplementary_Data [file koae192_supplementary_data.zip › SAE1_PhyML_newick_tree.nhx]

(C__tughillensi_2004054:0.13191526,(Chlamydomonas_sp_2003816:0.18781559,(C__reticulata_2058213:0.10784126,C__rosa_2046156:0.06664611)0.391:0.08530878)0.851:0.15579781,(C__perforata_2037560:0.90058898,((C__reinhardtii_09g408550v5:0.62224949,C__moewusii_2031907:0.67958609)0.392:0.10213189,(T__arboricola_2024563:0.66111791,(O__tauri_ostta20g00890T0:1.32028238,((C__atmophyticus_Chrsp4S06316:0.5093141,M__viride_2006037:0.48144292)0.639:0.18534833,(C__brauni_CHBRA636g00030:0.41650224,(K__nitens_kfl00176_0060:0.61058327,(((M__braunii_2046599:0.35704536,(M__endlicherianum_2045825:0.00000001,M__endlicherianum_ME000674S09280:0.00000016)1:0.32934162)0.651:0.07194169,((Spirogloea_SM000454S16467:0.07674567,Spirogloea_SM000013S26582:0.06076339)0.989:0.46843362,(P__margaritaceum_pm022092g0010:0.06224986,P__margaritaceum_pm025091g0020:0.04478571)1:0.932989)0.943:0.32162888)0.813:0.12360092,(M__caldariorum_2047644:0.77707183,(((P__carolinianus_2115182:0.07171288,(A__agrestis_A_2007333:0.00000024,P__carolinianus_2135289:0.01750339)0.949:0.0495893)0.998:0.1621225,((M__vincentianus_2019758:0.00000001,N__aenigmaticus_2004637:0.00577015)0.991:0.09023938,(P__carolinianus_2139653:0.0049423,P__carolinianus_2016494:0.01614359)0.994:0.12334103)0.901:0.11155983)0.996:0.15975334,((L__cruciata_2012367:0.08802991,(M__emarginata_2071883:0.03654232,(M__polymorpha_Mp6g12670:0.02680183,M__paleacea_2002506:0.01455841)0.92:0.03482297)0.896:0.06256844)1:0.31333339,((P__patens_Pp3c21_6470V3_1_p:0.25664315,(T__lepidozioides_2076165:0.11586287,(S__lescurii_2083036:0.00460859,(S__palustre_2006443:0.00000019,(S__recurvatum_2093114:0.01225307,S__phalax_01G085700_1_p:0.00406755)0:0.00000019)0.763:0.00800272)1:0.20035335)0.817:0.07480471)0.898:0.05649972,(((I__tegetiformans_2097975:0.00000001,Isoetes_sp_2073479:0.01285684)1:0.41336694,(S__willdenowii_2008306:0.12558148,S__moellendorfi_15415597:0.21064038)0.998:0.18701173)0.982:0.13730199,((E__hymale_2129600:0.23169017,(L__japonicum_2006244:0.17642907,((C__thalictroides_2022881:0.1563168,(P__amorphum_2003485:0.00000063,(P__glycyrrhiza_2078387:0.00000001,(P__hesperium_2024047:0.00535943,(P__amorphum_2066737:0.00000001,P__hesperium_2098875:0.00000115)0:0.00000001)0:0.00000017)0.777:0.00968602)0.984:0.12559277)0.956:0.06490404,(A__caroliniana_2031821:0.03920217,(S__cuculata_s0033_g010987:0.17225858,A__caroliniana_2022696:0.11536155)0:0.00918346)0.952:0.0898517)0.964:0.07686959)0.943:0.09418422)0.909:0.06847429,((A__trichopoda_ERN09902:0.26051152,((A__vera_2048679:0.10537332,(A__fatua_2021706:0.08914737,O__sativa_Os11t0497000:0.05774388)1:0.18582536)0.939:0.09583372,((((S__lasiophyllum_2016398:0.00558303,S__tuberosum_Solyc03g019730:0.00000001)0.9:0.02464786,(S__ptychanthum_2055521:0.00884882,(S__dulcamara_2057266:0.02905403,(S__sisymbriifolium_2016731:0.00478273,(S__xanthocarpum_2080874:0.01278718,L__cheesmanii_2014337:0.01787009)0:0.00000122)0.731:0.00523299)0.286:0.00876263)0.894:0.01942444)0.979:0.05523865,((S__dulcamara_2057593:0.01437054,S__ptychanthum_2053420:0.00849834)0.861:0.02577597,(S__xanthocarpum_2079484:0.00874748,S__sisymbriifolium_2015689:0.00387398)0.868:0.01960339)0.999:0.09600824)0.993:0.08203478,(G__soja_2008079:0.14301678,(Citrus_x_paradisi_2011685:0.12958363,((A__thaliana_ATSAE1A:0.02180735,(S__alba_2017040:0.02817271,S__alba_2017042:0.06946855)0.862:0.02763332)0.965:0.07028363,(A__thaliana_ATSAE1B_1:0.00000001,A__thaliana_ATSAE1B_2:0.00000001)0.995:0.10161756)0.998:0.12693607)0.818:0.02618531)0.713:0.0312872)0.821:0.02704205)0.881:0.07347884)0.997:0.14731235,((W__mirabilis_2001073:0.09902499,G__montanum_TnS000877399t02:0.28842023)0.994:0.11579612,(P__parviflora_2077799:0.00000021,(P__engelmanii_2000212:0.02101037,(P__radiata_2008975:0.00000001,(P__ponderosa_2010499:0.00000001,P__jeffreyi_2081481:0.00408761)0.86:0.00409542)0.787:0.00416766)0.816:0.00432508)0.965:0.05860228)0.946:0.06329109)0.885:0.05181947)0.692:0.06297223)0.882:0.04850914)0.112:0.01907627)0.805:0.04180703)0.921:0.1304968)0.166:0.0472188)0.466:0.02657651)0.787:0.06010839)0.872:0.12490704)0.902:0.18549577)0.939:0.2241094)0.991:0.36343032)0.219:0.1253057)0.809:0.15615989);
