# Supplementary material for: Charting the evolutionary path of the SUMO modification system in plants reveals molecular hardwiring of development to stress adaptation
Source: Plant Cell. 2024 Jun 26;36(9):3131–44. doi: 10.1093/plcell/koae192 (PMC11371177; doi:10.1093/plcell/koae192)
Supplement: koae192_Supplementary_Data [file koae192_supplementary_data.zip › SAE2_BMGE_Cleaned_sequences.fasta]

>S. ptychanthum 2058665
GAKVLMVGAGGIGCELLKTLALSGFEDIHIIDMDTIEVSNLNRQFLFRQKHVGQSKAKVAREAVLKFRPHIKITPYHANVKDPEFNVDFFKQFNVVLNGLDNLDARRHVNRLCLASGVPLVESGTTGFLGQVTVHVKGKTECYECQPKPAPKTYPVCTITSTPTKFVHCIVWAKDLLFAKLFGNKNENDLNVRYGRRIYDHVFGYNIEAALRNEETWKNRNKPRPVYTRKNPQDLWSLRENSEVFLEALRLFFEIGQLGFDKDDQLAVEFVTSAANIRAASFGIPLFEAKGIAGNIVHAVATTNAIVAGLIVLEAMKVLQRMTYCLEHPMLLMPVEPFEPNKSCYVCSETPLTLEINTSKLRDLVEKIVKAKLGMSLPLIMHGLLYEVGDDLEEDEVNYAANLDKVLSELSPVTGGTILTVEDLQQELKCSINIKHREEFDEEKEPDGMVLSGW
>S. dulcamara 2059980
GAKVLMVGAGGIGCELLKTLALSGFEDIHIIDMDTIEVSNLNRQFLFRQKHVGQSKAKVAREAVLKFRPHIKITPYHANVKDPEFNVDFFKQFSVVLNGLDNLDARRHVNRLCLASGVPLVESGTTGFLGQVTVHVKGKTECYECQPKPSPKTYPVCTITSTPTKFVHCIVWAKDLLFAKLFGNKNENDLNVRYGRRIYDHVFGYNIEVALRNEETWKNRHKPRPVYTRKNPQDLWSLRENSEVFLESLRLFFEIGQLGFDKDDQLAVEFVTSAANIRAASFGIPLFEAKGIAGNIVHAVATTNAIIAGLIVLEAMKVLQRMTYCLEHPMLLMPVEPFEPNKFCYVCSETPLTLEIDTSKLRDFVEKIVKAKLGMSLPLIMHGLLYEVGDDLEEDEVNYAANLDKVLSELSPVTGGTILTVEDLQQELKCSINIKHREEFDEEKEPDGMILSGW
>S. xanthocarpum 2016339
GAKVLMVGAGGIGCELLKTLALSGFEDIHIIDMDTIEVSNLNRQFLFRQKHVGQSKAKVAREAVLKFRPHIKITPYHANVKDPEFNVDFFKQFNVVLNGLDNLDARRHVNRLCLASGVPLVESGTTGFLGQVTVHVKGKTECYECQPKPAPKTYPVCTITSTPTKFVHCIVWAKDLLFAKLFGNKNENDLNVRYGRRIYDHVFGYNIEVALHNEETWKNRNKPRPLYTRKNPQDLWSLKENSEVFLKALKLFFEIGQLGFDKDDQLAVEFVTSAANIRAASFGIPLFEAKGIAGNIVHAVATTNAIIAGLIVLEAIKVLQRMTYCLEHPMLLMPVDPFEPNKSCYVCSETPLTLEINTSKLKDFVEKIVKAKLGMSLPLIMHGLLYEVGDDLEEDEVNYAANLDKVLSELSPVTGGTILTVEDLQQELKCSINIKHREEFDEEKEPDGMVLSGW
>G. soja 2022343
DAKVLMVGAGGIGCELLKTLALSGFPDIHIIDMDTIEVSNLNRQFLFRQFHVG-SKAKVARDAVLKFRPHINITPYHANVKDPEFNVDFFKQFNVVLNGLDNLDARRHVNRLCLAANVPLVESGTTGFLGQVTVHVKGKTECYECQPKPAPKTYPVCTITSTPSKFVHCIVWAKDLLFAKLFGDKNDNDLNVRYGRKIFDHVFGYNIELALSNEETWKNRNRPKPIYSKKNPQDIWSLKENSRIFLEAFRLFFEIGNLSFDKDDQLAVEFVTAAANIRAASFGIPLFEAKGIAGNIVHAVATTNAVIAGLIVIEAIKVLKRMTYCLEHPMLLMPVEPFEPNKSCYVCSETPLSLEINTSKLKDLVEKIVKAKLGMNLPLIMCALLYEAG-DVEDDMIIYEANLEKALAELSPVTGGTMLMVEDMQQEFVCNINIKHREEFDEEKEPDGMVLSGW
>E. hymale 2132309
KAKILVVGAGGIGCELLKTLALTGFRHIHVIDLDTIEVSNLNRQFLFRKRHIGSSKAKVAREAVLKFKPDINIVAYHSNVKNNEFDVDFFKQFNVVLNGLDNLDARRHVNRLCLAANVPLVESGTMGYLGQVTVHIKGRTECYECQPKPAPKTYPVCTINSTPSKPVHCIVWVKELLFTRLFGDRSSNDLVMQYSRRIFDGVFGHNIEAALKNEAAWKTRAPPTPLYIRKNPQETWTLKENARVFLESLKHFLEIGNLVFDKDDQLAVEFVTAAANLRAASFGIPLFEAKGIAGNIVHAIATTNATISGLIVLEAIKVLTRMTYCLEHPLLLMPVEPFEMNARCYVCSETPLYLEVDSTKLRDVVEKIVKKKLSVNSPIIMHGLLYETGDDLEENMVQYNANLDKVLASLTPIVNGSILNIEDFQQEFSCSLHIKHRETFDEEKEPDKMILSG-
>S. sisymbriifolium 2017505
----------------------------------------------------------------------------------PEFNVDFFKQFNVVLNGLDNLDARRHVNRLCLASGVPLVESGTTGFLGQVTVHVKGKTECYECQPKPAPKTYPVCTITSTPTKFVHCIVWAKDLLFAKLFGNKNENDLNVRYGRRIYDHVFGYNIEVALHNEETWKNRNRPRPLYTRKNPQDLWSLRENSEVFLEALKLFFEIGQLGFDKDDQLAVEFVTSAANIRAASFGIPLFEAKGIAGNIVHAVATTNAIIAGLIVLEAIKVLQRMTYCLEHPMLLMPVDPFEPNKSCYVCSETPLTLEINTSKLKDFVEKIVKAKLGMSLPLIMHGLLYEVGDDLEEDEVNYAANLDKVLSELSPVTGGTILTVEDLQQELKCSINIKHREEFDEEKEPDGMVLSGW
>P. carolinianus 2118823
SAKVLMVGAGGIGCELLKTLVLTGFKDIHLIDMDTIEVSNLNRQFLFRKRHVGQSKAKVAREAVLRFRPGVNIVAHHANVKDPQFNVNFFRQFNVVLNGLDNLDARRHVNRLCLAAGVPLVESGTTGYLGQVTVHIKGRTECYECQPKPAPKTYPICTITSTPSKPVHCIVWGKELPFVKLFGDKNANDLILHFARRVFDSLFGHNIELALKNEDAWKTRRPPVPLYINKNPQEVWTVEQNARVFLESVRLFLEIGTLIFDKDDQLAVEFVTAAANLRAHSFGIPLFDAKGIAGNIIHAIATTNAIIAGLIVLEATKLLKRMTYCVEHPLLLYPVEPGEANPKCYVCSQTMLHLEVNTATLRDVVERIVKGKLGVNSPVVIQGILYETGDDLEDDEVLYSRNLEKVVSKLTPLLNGTVFWVEDAQQDFKCSIQVKHRDTFDEEKEPDGMVLSKE
>S. lescurii 2015857
--KVLMVGAGGIGCELLKTLVLTGFKHIHLIDMDTIEVSNLNRQFLFRKSHVGQSKAKVAREAVLKFRPGVDIVAHH--VKNAEFDIDFFKQFSVVLNGLDNLEARRHVNRLCLAAGVPLVESGTTGYLGQVTVHIKGKTECYECQPKPAPKSYPVCTITSTPSKLIHCIVWAKELALAKLFGDKSVSDLDVRFAARVFDRIFGYNIEIALQNEETWKARRRPDPLYLDKNPQKIWDVQENARVFLESIQLFFDIGKLVFDKDDQLAVEFVTAAANLRAHSFGIPLFEAKGMAGNIIHAIATTNACIAGLIVLEALKLLTRMTYCVEHPMLLVPVEPAEPNPRCYVCSETPLVLEVNTATMRDVIEKVLKRKLGVDSPVIMQGLLYETGDDLEDDMAHYASLLNKSLALYTPITTGVVLTVEDYHQDFRCSLHVKHRETFDEETEPDGMLVTGD
>S. palustre 2015550
--KVLMVGAGGIGCELLKTLVLTGFKHIHLIDMDTIEVSNLNRQFLFRKSHVGQSKAKVAREAVLKFRPGVDIVAHHGNVKNTEFDIDFFKQFSVVLNGLDNLEARRHVNRLCLAAGVPLVESGTTGYLGQVTVHIKGKTECYECQPKPAPKSYPVCTITSTPSKLIHCIVWAKELALAKLFGDKSVSDLDVRFAARVFDRIFGYNIEIALQNEETWKARRQPDPLYLDKNPQKIWDVQENARVFLESIQLFFDIGRLVFDKDDQLAVEFVTAAANLRAHSFGIPLFEAKGMAGNIIHAIATTNACIAGLIVLEALKLLTRMTYCVEHPMLLVPVEPAEPNPRCYVCSETPLVLEVNTATMRDVIEKVLKRKLGVDSPVIMQGLLYETGDDLEDDMAHYASLLNKSLALYTPITTGVVLTVEDYHQDFRCSLHVKHRETFDEETEPDGMLVTGD
>S. stauntoniana 2009809
KSRVLMVGAGGIGCELLKTLVLTGFHNIDIIDMDTIEVSNLNRQFLFRKRHVGQSKAKVAREAVLKFRPDANVTSYHANVKDEQFNVDFYQQFQVVLNGLDNLDARRHVNRLCLAAGVPLIESGTTGYLGQVTVHVKGKTECYECQPKPAPKTYPICTITSTPSKPVHCIVWAKELVLVKLFGDRSASDLNLQFCARVFDQIFGHNIEVALKNEDQWKNRRRPTPLFLSKNPQEVLSLQDNARLFISAMRAILEIGSLTFDKDDQLAMEFVSSAANLRAYSFGIPIFDAKGIAGNIIHAIATTNAIIAGLIVIEAVKILMRMTYCVEHPRLLMPADPFEPNPNCYVCSNTPLILEVNTTKLKDVIDRILRTKLGVSSPVIMHGLLFETGDDLGKEEILYTSNSEKVLAELTPVTNGGVLSVEDLQQEFKCSIHIRHRDNFDEEKEPDGMVLIGW
>P. patens Pp3c27_1900V3.1.p
KEKVLMVGAGGIGCELLKTLVLTGFKHIHLIDMDTIEVSNLNRQFLFRKSHVGQSKAKVAREAVLKFRPGVEIVAHHANVKNQEFDIDFFKQFSVVLNGLDNLDARRHVNRMCLAAGVPLVESGTTGYLGQVTVHIKGRTECYECQPKPAPKSYPVCTITSTPSKLIHCIVWAKELALAKLFGDKGVSDLDVRYAERVFNRIFGQNIVTALQNEDTWKARRRPDPLFLDKNPQEIWSVKDNARVFLESIRLFLDVGKIVFDKDDQLAVEFVTAAANLRAHSFGIPVFEAKGMAGNIIHAIATTNAIIAGLIVLEALKLLSRMTYCVEHPMLLMPVEMAEPNPRCYVCSETPLVLELNTATMREVIEKVVKRKLGVTDPVIMQGLLHEAGEDIEEDMVYYRALLDKKFVDYTPITTGVVLTVEDYHQDFRCSLHVKHRDTFDEEKEPEGMVLTGD
>P. patens Pp3c16_16590V3.1.p
NQQIIVVAHGGSMNMLVNIVSIYALKDLPQIDMDTIEVSNLNRQFLFRKSHVGQSKARVAREAVLKFRPGVEIVAHHANVKNQEFDIDFFKQFSVVLNGLDNLDARRHVNRMCLAAGVPLVESGTTGYLGQVTVHIKGQTECYECQPKPVPKSYPVCTITSTPSKFIHCIVWAKDLALAKLFGDKGVSDLDVRYAERVFDRIFGQNIVTALRNEDTWKARRRPDPLFLNKNPQEVWSVKENSSVFLESVELFLDVGKLVFDKDDQLAVEFVTAAANLRAHSFGIPLFEAKGMAGNIIHAIATTNAIIAGLIVLEALKLLSRMTFCVEHPMLLMPVDMAEPNPRCYVCSQTPLVLELNTATMREVVKKVVKRKLGVTDPVIMQSLLHEAGDDIEEDMVYYTTLLDKKFQDYTPITTGVVLTIEDYHQDFRCSLHVKHRETFDQEKEPEGMVLSGD
>M. vincentianus 2007591
SAKVLMVGAGGIGCELLKTLVLTGFKDIHLIDMDTIEVSNLNRQFLFRKRHVGQSKAKVAREAVLRFRPGVNIVAHHANVKDSGFDLNFFSQFNVVLNGLDNLDARRHVNRLCLAAGVPLVESGTTGYLGQVTVHIKGRTECYECQPKPAPKTYPICTITSTPSKPVHCIVWAKELPFVKLFGDKHASDLILRFAKRVFDSLFGHNIELALKNEDAWKTRRPPTPLYVRKNPQEIWTVEQNARVFLESVCLFMEIGSLSFDKDDQLAVEFVTAAANLRAHSFGIPVFDAKGIAGNIIHAIATTNAIIAGLIVLEAIKLLKRMTYCVEHPLLLYPVEPGEANPKCYVCSQTMLYLEVNTTTLRDVVDRIVTGRLGVNSPVVIQGILFETGDDLEDDEVLYSRNLEKVLCSLTPLLNGVVFWVEDAHQDFKCSVQVQHRDTFDEEKEPDGMVLSGE
>M. vincentianus 2007590
SAKVLMVGAGGIGCELLKTLVLTGFKDIHLIDMDTIEVSNLNRQFLFRKRHVGQSKAKVAREAVLRFRPGVNIVAHHANVKDSGFDLNFFSQFNVVLNGLDNLDARRHVNRLCLAAGVPLVESGTTGYLGQVTVHIKGRTECYECQPKPAPKTYPICTITSTPSKPVHCIVWAKELPFVKLFGDKHASDLILRFAKRVFDSLFGHNIELALKNEDAWKTRRPPTPLYVRKNPQEIWTVEQNARVFLESVCLFMEIGSLSFDKDDQLAVEFVTAAANLRAHSFGIPVFDAKGIAGNIIHAIATTNAIIAGLIVLEAIKLLKRMTYCVEHPLLLYPVEPGEANPKCYVCSQTMLYLEVNTTTLRDVVDRIVTGRLGVNSPVVIQGILFETGDDLEDDEVLYSRNLEKVLCSLTPLLNGVVFWVEDAHQDFKCSVQVQHRDTFDEEKEPDGMVLSGE
>P. carolinianus 2015931
--KVLMVGAGGIGCELLKTLVLTGIKNIHLIDMDTIEVSNLNRQFLFRKKHVGQSKAKVAREAVLKFRPGVNIVAHHANVKDPEFDVEFFRQFNVVLNGLDNLDARRHVNRLCLAAGVPLVESGTTGYLGQVTVHIKGRTECYECQPKPAPKTYPICTITSTPSQPVHCIVWAKELPFVKLFGDKSANDLILHFARRVFNSLFGHNIEVALKNEDAWKHRRAPEPLFIDKNPQEVWTVEQNARVFLESVRLFLDIGTLHFDKDDQLAVEFVTAAANLRAHCFGIPLFDAKGIAGNIIHAIATTNAIIAGLIVLEAMKLLTRMTYCLEHALLLYPVEPEEANVECYVCSESVLFLEVNTATLREVIQKILKRKLGVNSPVVMQDLLYETGDDLEADMVHYSQNLDKVLSTFNPIVNGTVISVEDLQQEFRCSIEVKHRETFDEEKEPDGMVLSGE
>P. amorphum 2073365
KAKVLMVGAGGIGCELLKTLALTGFKDIHLIDLDTIEVSNLNRQFLFRKRHVGQSKAKVAGEAVLKFKPDMNIKAHHANVKSSEFDVEFFKQFNVVLNGLDNVDARRHVNRLCLAAGVPLVESGSTGYLGQVTVHVKDRTECYECQTKELPKTYPVCTITNTPSKPVHCIVWAKDLLFGRLFGDKSTSDLVVHYACRVFDGVFGYNIAVALKNEDTWKTRKRPRPLYLRNNPQEVWNLRENVSVFLQALELFLGIGSLVFDKDDQLAVEFVTAAANLRSFCFDIPVFEAKGIAGNIVHAIATTNAIISGLIVLEAIKLLMRTTYCLEYPMLLMPAELSDPKPTCYVCSQTPLFLEVNTTRLRDIVEKILKGKLCVNSPIIMQGLLYEVGEDLEESMVQYNLNLDKILDTFTPITDNSILSIEDLQQEFTCSIQIKHRETFDDEKEPDNMVLSGN
>P. hesperium 2016552
KAKVLMVGAGGIGCELLKTLALTGFKDIHLIDLDTIEVSNLNRQFLFRKRHVGQSKAKVAGEAVLKFKPDMNIKAHHANVKSSEFDVEFFKQFNVVLNGLDNVDARRHVNRLCLAAGVPLVESGSTGYLGQVTVHVKDRTECYECQTKELPKTYPVCTITNTPSKPVHCIVWAKDLLFGRLFGDKSTSDLVVHYACRVFDGVFGYNIAVALKNEDTWKTRKRPRPLYLRNNPQEVWTLRENVNVFLQALELFLGIGSLVFDKDDQLAVEFVTAAANLRSFCFDIPVFEAKGIAGNIVHAIATTNAIISGLIVLEAIKLLMRTTYCLEYPMLLMPAELSDPKPTCYVCSQTPLFLEVNTTRLRDIVEKILKGKLCVNSPIIMQGLLYEVGEDLEESMVQYNLNLDKILDTFTPITDNSILSIEDLQQEFTCSIQIKHRETFDDE---------GN
>M. paleacea 2004616
--KVLMVGAGGIGCELLKTLVLTGFKHIHVIDMDTIEVSNLNRQFLFRKRHVGQSKAQVAREAVLRFRPDVEIVAHHANVKSSQFNVEFFQQFSIVLNGLDNLDARRHVNRLCLAADVPLVESGTTGYLGQVTVHMKGRTECYECQPKPAPKTYPVCTITSTPSKPVHCIVWAKDLPFLKLFGDKTSNDLDVRYAARVFDRLFGQNIEIALKNEGAWKERRKPTPLFVAKNPQEIWSVKENAKVFLESVRLFLEIGKLTFDKDDQLAVEFVTAAANLRAHSFGIPLFDAKGIAGNIIHAIATTNAIIAGLIVLEAIKLLERMTYCLEHALLLMPCEMDVPNPKCYVCSQTPLVLEVNTVTLRDVVDKIARKKLAASFPTIMQGVLCETGDDIDPHSAVYEAKLDMKLDSLVPIVDGVEITIEDLQQDFSCLVHVKHREDFSEE-EADEMRLGGL
>P. glycyrrhiza 2013740
KAKVLMVGAGGIGCELLKTLALTGFKDIHLIDLDTIEVSNLNRQFLFRKRHVGQSKAKVAGEAVLKFKPDMNIEAHHANVKSSEFDVEFFKQFNVVLNGLDNVDARRHVNRLCLAAGVPLVESGSTGYLGQVTVHVKDRTECYECQTKELPKTYPVCTITNTPSKPVHCIVWAKDLLFGRLFGDKSTSDLVVHYACRVFDGVFGYNIAVALKNEDTWKTRKRPRPLYLRNNPQEVWTLRENVNVFLQALELFLGIGSLVFDKDDQLAVEFVTAAANLRSFCFDIPVFEAKGIAGNIVHAIATTNAIISGLIVLEAIKLLMRTSYCLEYPMLLMPAELSDPKPTCYVCSQTPLFLEVNTTRLRDIVEKILKGKLCVNSPIIMQGLLYEVGEDLEESMVQYNLNLDKILDTFTPITDNSILSIEDLQQEFTCSIQIKHRETFDGE-EPDNMVLFGN
>S. wallacei 2009076
RSKVLMVGAGGIGCELLKTLVLTGFKNIEVIDMDTIEVSNLNRQFLFRKRHVGQSKAKIACEAVSKFRPDVQIVPHHANVKDPAFNVEFFQKFDVVLNGLDNLDARRHVNRLCLAAGVPLIESGTSGYLGQVTVHVKGQTECYECQPKPAPKTYPICTITSTPSKPVHCIVWAKELALVKLFGDKTASDLTLQFAGRVFDQIFGHNIELALKNEEQWKNRRRPTPLYLPKNPQEVWSLEDNMRVFVASVRAILEIGSMSFDKDDQLALEFVTSAANLRAYSFGIPIFEIKGIAGNIVHAIATTNAIIAGLIVIEAVKILMRMTYCVEHPRLLMPTEPFEPNPSCYVCSKTPLVLEVNTAKLREIVERIVKAKLGVSSPVIMHGLLFETGEDLAKEEIQYEANLERPLAELSPVTHGETLVVEDFQQEFKCDIHIKHRDNFDPEKEPDGLVLIGA
>C. thalictroides 2025523
KAKVLMVGAGGIGCELLKTLALTGFKDIHLIDLDTIEVSNLNRQFLFRKQHVGQSKAKIARDAVLKFKPDIKIEAHHANVKNSDFDVEFFKQFNVVLNGLDNVDARRHVNRLCLAAGVPLVESGSTGYLGQVTVHVKDQTECYECQTKELPKTYPVCTITNTPSKPVHCIVWAKDLLFARLFGDRNSSDLIVHYACRVFDGVFGDNIEVALRNEEMWKSRKRPRPLYICSNPQEVWSVRDSANVFLKALELLLDIGSLVFDKDDQLAMEFVTAAANLRSSCFDIPLFEAKGIAGNIVHAIATTNAIISGLIVLEAIKLLMRTTYCLEYPMLLMPAELSAPKSSCYVCSQSTLLLEVNTTRLREVIEKIVRGQLSVNSPMISQGLIYETGEDLEEDMVQYNQNLEKFLDSLAPIVDGSILSIEDFQQEFTCHLQIKHREMFDEEKEPDNMVLSG-
>S. lepidophylla 2009850
RSRVLMVGAGGIGCELLKTLVLTGFHNIDIIDMDTIEVSNLNRQFLFRKRHVGQSKSQVAREAVLKFRPDANVTSYHANVKDEQFNVEFYQQFQVVLNGLDNLDARRHVNRLCLAAGVPLIESGTTGYLGQVTVHVKGRTECYECQPKPAPKTYPICTITSTPSKPVHCIVWAKELVLVKLFGDRSASDLNLQFCARVFDQIFGHNIEVALKNEDQWKNRTRPTPLFLAKDPQEVLSLQDNARLFISAMRAILEIGSLTFDKDDQLVMEFVSSAANLRAYSFGIPSFDAKGIAGNIIHAIATTNAIIAGLIVIEAVKILMRITYCVEHPRLLMPADPFEPNPNCYVCSNTPLFLEVNTTKLKDVIDRILKAKLGVGSPVIMHGLLFETGDDLAKEEILYTSNSDKVLAELSPVTNGAVLSVEDLQQEFKCSIHIRHRDSFDEENEPDGMVLIGW
>S. selaginoides 2011130
KSKVLMVGAGGIGCELLKTLVLSGFKDIHLIDMDTIEVSNLNRQFLFRKHHVGMSKAEVARGAVLKFRPDVNIVAYHANVKDQNFNVEFYQLFNVVLNGLDNLDARRHVNRLCLAAGVPLIESGTTGYLGQVTVHVKGKTECYECHPKPAPKTYPTCTITNTPSKPVHCIVWAKELAFVKIFGDKNAADLNIDFSRRVFDQIFGHNIDIALKNEDQWKSRKKPSALYLSKNPQEVWSLEDNTRVFLTSMRAILEVGGMSFDKDDQLALEFVSSAANIRAYSFGIPIFDIKGIAGNIVHAIATTNAIISGLIVIEAVKLLRRTTFCLEHPMLIMPVEPFETNPNCYVCSNNPLVLEVNTTKLKEVMERIIKAKLGVSSPVIMHGLLYETGEDLAADETQYDANLEKKLSELTPVLNGDVLSVEDLQQEFKCTIHIKHRESFDEEKEADGMVLIGK
>Isoetes_sp 2075524
GAKILMVGAGGIGCELLKTLVSSGFKDIHVIDMDTIEVSNLNRQFLFRKFHVGQSKAKVARESVLKFRPDVNIVAHHANIKDKEFDIEFYQNFNVVLNGLDNLDARRHVNRLCLAAKVPLVESGTAGYLGQVTVHIKGRTECYECQEKPPPKTYPICTITSTPSKPVHCIVWAKELAFTKLFGDKTAADLQLGLACRIFDQIFGQNIEVALRNEDAWKNRRKPSPLYIQLDPQKVWNIEDSARVFLTSVRLFFEIGSLAFDKDDKLALEFVTAAANLRAYSFGIPIFDVKGIAGNIVHAIATTNAIISGLIVIEAVKILTRSTYFLEHPMLLMPVEPFEPNSRCYVCSQTPLVLEVNTTKFKDIIEKIVKGKLGVNSPIVMHEVLYETGEDVEAIMANYERNLEKILAELTPVINGTVLRIEDFDQDFTCTVHIKHRDDFDEEKEPDGMLIQG-
>I. tegetiformans 2100279
GAKILMVGAGGIGCELLKTLVSSGFKDIHVIDMDTIEVSNLNRQFLFRKFHVGQSKAKVARESVLKFRPDVNIVAHHANIKDKEFDIEFYQNFNVVLNGLDNLDARRHVNRLCLAAKVPLVESGTAGYLGQVTVHIKGRTECYECQEKPPPKTYPICTITSTPSKPVHCIVWAKELAFTKLFGDKTAADLQLGLACRIFDQIFGQNIEVALKNEDAWKTRRKPSPLYIQLDPQKVWNIEDSARVFLTSVRLFFEIGSLAFDKDDKLALEFVTAAANLRAYSFGIPIFDVKGIAGNIVHAIATTNAIISGLIVIEAVKILTRSTYFLEHPMLLMPVEPFEPNSRCYVCSQTPLVLEVNTTKFKDFIEKIVKGKLGVNSPIVMHEVLYETGEDVEAIMANYDRNLEKILAELTPVINGTVLRIEDFDQDFTCTVHIKHRDDFDEEKEPDGMLIQG-
>L. japonicum 2017709
--------------ELLKTLALTGFKNIHVIDLDTIEVSNLNRQFLFRNRHVGQSKAKVAREAVLKFRPHINIVAHHANVKSPEFNVEFFKQFNVVLNGLDNVDARRHVNRLCLAAGVPLVESGSTGYLGQVTVHVKDHTECYECQSKELPKTYPVCTITSTPSKPVHCIVWAKDLLFGRLFGDKNASDLVVHYACRVFDGVFGHNIVVALKNESTWKTRKKPRALYLHTNPQAVWSLKDNARVFLQALQLFFDIGNLIFDKDDQLAVEFVTAASNLRSFCFDIPLFDAKGIAGNIVHAIATTNAIISGLIALEAIKLLTRTTYCLEYPLLLMPAELAGPKPSCYVCSKTMLCLEVNTTKLKDLIEKIVKGKLSVNSPIIMQDLIYETGDDLEENMVQYNANLDKILDTFIPIANDSILTVEDFQQEFSCSIQIKHRDTFDEEKEPDGMVLSGE
>P. carolinianus 2015932
-----MVGAGGIGCELLKTLVLTGIKNIHLIDMDTIEVSNLNRQFLFRKKHVGQSKAKVAREAVLKFRPGVNIVAHHANVKDPEFDVEFFRQFNVVLNGLDNLDARRHVNRLCLAAGVPLVESGTTGYLGQVTVHIKGRTECYECQPKPAPKTYPICTITSTPSQPVHCIVWAKELPFVKLFGDKSANDLILHFARRVFNSLFGHNIEVALKNEDAWKHRRAPEPLFIDKNPQEVWTVEQNARVFLESVRLFLDIGTLHFDKDDQLAVEFVTAAANLRAHCFGIPLFDAKGIAGNIIHAIATTNAIIAGLIVLEAMKLLTRMTYCLEHALLLYPVEPEEANVECYVCSESVLFLEVNTATLREVIQKILKRKLGVNSPVVMQDLLYETGDDLEADMVHYSQNLDK-------------------------------------------------
>T. lepidozioides 2000125
-----MVGAGGIGCELLKTLVLTGFKHIHLIDMDTIEVSNLNRQFLFRKGHVGQSKAKVAREAVLKIRPGVDIVAHHGNVKSPEFDIDFFKQFSVILNGLDNLDARRHVNRMCLAAGKPLVESGTTGYLGQVTVHVKGHTECYECQPKPAPKTYPVCTITSTPSKPIHCIVWAKELAFAKLFGDRSANDLDVRFAGRVFDRIFRLNIETSLQNEEAWKGRTKPCPLYLDKDPQETWSLKDNSRVFLESVKLFLDIGKLTFDKDDQLAVEFVTAAANLRAQSFGIALFEIKGMAGNIVHAIATTNAIIAGLIVLEAVKLLTRMTYCVEHPMLLVPVEPAEPNPRCYVCSETPLVLEVNTATMRDIIEKAVKRKLGVNSPLIMQGLLYETGDDL--------------------------------------------------------------
>S. acanthonota 2041904
-SKVLMVGAGGIGCELLKTLVLTGFKNIEVIDMDTIEVSNLNRQFLFRKRHVGQSKAKIACETVSTFRPDVKLVPHHGNVKDPAFNVEFFQKFDVVLNGLDNLDARRHVNRLCLAAGVPLIESGTNGYLGQVTVHVKGQTECYECQTKLPPKTYPICTITSTPSKPVHCIVWAKELAFVKLFGDRTASDLTVQFVGRVFDQIFGHNIELALKNEEQWKNRRRPTPLYLPKNPQEVWSLEDNMRVFVASVRAILEIGSMTFDKDDQLALEFVTSAANLRAHSFGIPIFEIKGIAGNIVHAIATTNAIIAGLIVIEAVKILMRMTYCVEHPRLLMPTEKFQPNPNCYVCSKTPLVLEVNTTKLKEIV-----------------------------------------------------------------------------------------
>Srecurvatum 2011377
-----MVGAGGIGCELLKTLVLTGFKHIHLIDMDTIEVSNLNRQFLFRKSHVGQSKAKVAREAVLKFRPGVDIVAHHGNVKNTEFDIDFFKQFSVVLNGLDNLEARRHVNRLCLAAGVPLVESGTTGYLGQVTVHIKGKTECYECQPKPAPKSYPVCTITSTPSKLIHCIVWAKELALAKLFGDKSVSDLDVRFAARVFDRIFGYNIETALQNEDTWKARRRPDPLYLDKNPQKIWDVQENARVFLETIQLFFDIGKLVFDKDDQLAVEFVTAAANLRAHSFGIPLFEAKGMAGNIIHAIATTNACIAG-------------------------------------------------------------------------------------------------------------------------------------------------
>T. arboricola 2000989
AAKVLCVGAGGIGCELLKTLVLTGFVNIHVIDMDTIETSNLNRQFLFRKHHVGESKAKVAAEAVKRFRPNAKIQADQGNVKEAQYDVDFFKSFDLVMNGLDNLEARRHVNRLCLAAETPLIESGTAGYLGQATVHIRGKTECFECRPKQAPKTYPVCTIRNTPDKPIHCIVWAKDLLFQRLFGRADVTDLDEGYARRIFERVYGHDIDRVLRMEDLWQTRKPPTALHLATDQHKDWSLQENTQIFLTAIQLFLDVGAAVFDKDDDLAVEFVTAAANLRSIAYDIPLFAAKGMAGNIIHAIATTNAIIAGFVVVEAIKLLTKASFLMQRPFLIQPLAPTEPVKDCMVCGTAQLQLTLNTMTLDNFINKVLKGSLSVHQPTIMC-FVYEEGDDLDEDELANAANLPKVLQALGGLKHGSIVQVDDQAQHFKVSLVVSHQEDLDEEACPEGFKLSGA
>S. moellendorfi 15422372
KSRVLMVGAGGIGCELLKTLVLTGFHNIDIIDMDTIEVSNLNRQFLFRKRHVGQSKAKVAREAVLKFRPDANVTSYHANVKDEQFNVDFYQQFQVVLNGLDNLDARRHVNRLCLAAGVPLIESGTTGYLGQVTVHVKGKTECYECQPKPAPKTYPICTITSTPSKPVHCIVWAKELVLVKLFGDRSASDLNLQFCARVFDQIFGHNIEVALKNEDQWKNRRRPTPLFLSKNPQEVLSLQDNARLFISAMRAILEIGSLTFDKDDQLAMEFVSSAANLRAYSFGIPIFDAKGIAGNIIHAIATTNAIIAGLIVIEAVKILMRMTYCVEHPRLLMPADPFEPNPNCYVCSNTPLILEVNTTKLKDVIDRILRTKLGVSSPVIMHGLLFETGDDLGKEEILYTSNSEKVLAELTPVTNGGVLSVEDLQQEFKCSIHIRHRDNFDEEKEPDGMVLIGW
>S. apoda 2001329
-----------------------------------------------------------------------------------------------------------------------------TGYLGQVTVHVKGRTECYECQPKPAPKTYPICTITSTPSKPVHCIVWAKELVVVKLFGDRSASDLSLQFCARVFDQMFGHNIEVALKNEDQWKNRTRPTPLFLAKNPQEVLSLQDNARLFISAMRAILEIGSLTFDKDDQLVMEFVSSAANLRAYSFGIPCFDAKGIAGNIIHAIATTNAVIAGLIVIEAVKVLMRMTYCVEHPRLLMPADPFEPNPNCYVCSNTPLVLEVNTTKLKDVIDRILKTKLGVGSPVIMHGLLFETGDDLAKEEILYTSNSEKVLAELSPVTNGTVLSVEDMLQEFKCSIHIRHRDSFDEENEPDGMVLIGW
>Afatua 2006575
------------------------------------------------------------------------------------------------------------------------------------------------------------------------------------------DNDLNVHYARRIYDHVFGYNIEAALDNEETWKNRKRPHPIYIRTNPQEIWTLAENSRVFMEAFKLFFEIGSLIFDQDDQRAVEFVTTAANIRAYSFGIPLFEAKGVAGNIVHAVATTNAIIAGLIVIEAIKVLRRMTFCLEHPMLLMPVEPFEPNKSCYVCSETPLLLDVNTTKLREVIDKIIKSKLGMNLPLVMIGLVFEDGDGLDEDEANYALNLDKVLAELAPVINGTKLTVEDFQQELSCSINIKHREEFDEEKEPDGMVLSGW
>C. perforata 2042045
KKRLLCIGAGGIGCELLKTLVCTGFEDITVIDLDTIETSNLNRQFLFRKHHVGESKARTAASVVRSFKPAATITGHHANVKEPQFSIEYIKGFDLVLNGLDNLDARRHVNRLAMAAAVPLVESGTTGYIGQATIHIKSVTQCYECTPKPVPKSFPICTLRNTPDKPIHCVVWGKDLLFPRLFGKPDITDLDEQYAVRIFNRVYRDDIQRLIGMTDLWKHRPPPTPLELANDPKQMWSTADNARVFLRCIIHYHQLGTAAFDKDDDLAVEFVTAASNLRSACYGIPLFDAKGMAGNIIHAIATTNAIISGFIVTEALKLLARDTYLNAAPRLITPTRPEAPNPNCSACNRTVLTLRCDTFTLGRLVQEVVKGRLGITAPALMAGFSYEEDENMDEDEVENSRHLPKALDQLGGLTGAVLLSVSDITPTFKVDVVIVHQDGTN-------WSLGGV
>P. hesperium 2017376
KAKVLMVGAGGIGCELLKTLALTGFKDIHLIDLDTIEVSNLNRQFLFRKRHVGQSKAKVAGEAVLKFKPDMNIKAHHANVKSSEFDVEFFKQFNVVLNGLDNVDARRHVNRLCLAAGVPLVESGSTGYLGQVTVHVKDRTECYECQTKELPKTYPVCTITNTPSKPVHCIVWAKDLLFGRLFGDKSTSDLVVHYACRVFDGVFGYNIAVALKNEDTWKTRKRPRPLYLR---------------------------------------------------------------------------------------------------------------------------------------------------------------------------------------------------------------------------------
>L. cruciata 2006310
-----MVGAGGIGCELLKTLVLTGFKHIHVIDLDTIEVSNLNRQFLFRKRHVGQSKSQVAREAVLKFRPDVDIVAHHANVKSPQFDVEFFQQFNLVLNGLDNLEARRHVNRLCLAADLPLVESGTTGYLGQVTVHIKGRTECYECQPKPAPKTYPVCTITSTPSKPVHCIVWAKDLPFLKLFGDKTSNDLDVRFAARVFDRLFGQNIEIALKNEGAWKERRKPTPLYLAKNPQETWSVKDNARVFLESIRLFLEIGRLTFDKDDQLAVEFVTAAANLRAHSFGIPLFDAKGIAGNIIHAIATTNAIIAGLIVLEAIKLMRRMTYCLEHALLLMPVEMDVPNSKCYVCSQTPLVLEVNTVTLRDVVEKIAKRKLAAS----------ETGDDIDKHSAMYEAKLDMKLDSLVPIVNGVEITIEDLQQEFSCIVHVKHRE----------------
>P. hesperium 2020451
-------------------------------------------------------------------------------------------------------------------------------------------------------------------------------------------------------------------KNEDTWKTRKRPRPLYLRNNPQEVWTLSENVNVFLQALELFLGIGSLVFDKDDQLAVEFVTAAANLRSFCFDIPVFEAKGIAGNIVHAIATTNAIISGLIVLEAIKLLMRTTYCLEYPMLLMPAELSDPKPTCYVCSQTPLFLEVNTTRLRDIVEKILKGKLCVNSPIIMQGLLYEVGEDLEESMVQYNLNLDKILDTFTPITDNSILSIEDLQQEFTCSIQ----ETFDDEKEPDNMVLSGN
>M. caldariorum 2012915
NAKILMVGAGGIGCELLKTLVMTGFQHVEIIDLDTIDVSNLNRQFLFRKRHVGMSKAKVAREAVLQFRPQADIVAHHANVKSTEFGVDFFQRFTVVLSGLDNVPARRHVSRMCLAAGVPLVESGTTGYNGQVDVHFKGRTECYECQPKPTPKTFPVCTITSTPSQPIHCIVWAKELPFHKLFGDPSANELD-----------------------------------------------------------------------------------------------------------------------------------------------------------------------------------------------------------------------------------------------------------------------
>M. braunii 2041164
-----MVGAGGIGCELLKTLVMTGFEHIELIDLDTIDVSNLNRQFLFRRRHVGLPKATVARDAALAMRPGAEIVAHHANVKDAAFDVDFFRRFRAVLNGLDNLDARRHVNRMCLAAGVPLVESGTTGFLGQVSVHIKGVSQCYECEPKPVPKTYPTCTITNTPSKPVHCIVWAKELPFQKLFGDPGANELDSR---------------------------------------------------------------------------------------------------------------------------------------------------------------------------------------------------------------------------------------------------------------------
>C. tughillensi 2086681
ETKVLCIGAGGIGCELLKTLVCTGFKHIELLDLDTIETSNLNRQFLFRKHHVGLSKARTAAEVVRTFQPTANITAHHANVKEAQFDIDFFRRFDLVLNGLDNLEARRHVNRLCLASERPLIESGTAGYLGQVTVHLKGQTQCFECDAKAAPKTFPICTLRNTPDRPIHCIVWAKDLLFARLFGKPDASDLDEV---------------------------------------------------------------------------------------------------------------------------------------------------------------------------------------------------------------------------------------------------------------------
>M. endlicherianum 2003174
---------------------------------DTIDVSNLNRQFLFRKRHVGQSKAKVAREAVLKLRPDARIVAHHGNVKDALFSVEYIQRFSVVLNGLDNLEARRHVNRLCLAGGVPLVESGTTGYLGQVAVHMKGHTQCYECEPKPAPKTYPTCTITNTPSKPVHCIVWAKELPFAKLFGERGASDLDRSFTRRVFDRIFGANVARTLEMDDLWKGRRRPTPLYVN---------------------------------------------------------------------------------------------------------------------------------------------------------------------------------------------------------------------------------
>C. rosa 2002027
ETKVLCIGAGGIGCELLKTLVCSGFQNIEVIDLDTIETSNLNRQFLFRKHHVGMSKARTAAEVVRTFQPTASITAHHSNVKESQFDVDFFRRFDLVLNGLDNLEARRHVNRLCLAAERPLIESGTAGYLGQVTVHLKGQTQCFECDAKAVPKSFPICTLRNTPDRPIHCIVWAKDLLFARLFGKPDASDLDAAYAKRVF---------------------------------------------------------------------------------------------------------------------------------------------------------------------------------------------------------------------------------------------------------------
>S. alba 2023064
-----------------------------------------------------------------------------------------------------------------------------------------------------------------------------------------------------------------------------------------------------------------------------------------------------------------IVAGLIVIEAIKVLKRMTYCLEHPMLLMPVEPFEPNPACYVCSKTPLVLEINTSKLRDLVDKIVTAKLGMNLPLIMHGLLYEVGDDLDDIMVNYNANLEKSLSELSPVINGSILTVEDLQQELSCKINVKHREEFDEEKEPEGMVLSGW
>S. recurvatum 2089914
-----MVGAGGIGCELLKTLALTGFKHIHLIDMDTIEVSNLNRQFLFRKSHVGQSKAKVAREAVLKFRPGVDIVAHHGNVKNAEFDIDFFKQFSVVLNGLDNLEARRHVNRLCLAAGVPLVESGTTGYLGQVTVHIKGKTECYECQPKPAP---------------------------------------------------------------------------------------------------------------------------------------------------------------------------------------------------------------------------------------------------------------------------------------------------------------
>M. endlicherianum 2007922
-------------------------------------------------------------------------------------------------------------------------------------------------------------------------------------------------------------------------------------------------ARLFLESLKMFVDIGQLTFDKDDQLAVEFVAAASNLRCASFGIPLFDAKGVAGNIVHAIATTNAVIAGLIVLEALKILTRTTYVTEFPLLIQPCRPDPPNPNCYVCSDTPLLLEVNTAKLGQLVEKVVRARLGVSSPFVMHGVLYEEGEGLEADEIRYHANLSKVLADFTPIVGGAVLTVEDDTQQFKCSLHIRHRETFDEEKEPDGMVLHG-
>M. kramstei 2051638
---------------------------------------------------------------------------------------------------------------------------------------------------------------------------------------------------------------------------------------------------VFVESVSLFMEIGRLSFDKDDQLAVEFVAAAANLRSHSFGIPLFDAKGVAGNIVHAIATTNAIVAGLIVLEAVKVVTRNVWCNEFPLLVMPEERHPPNPKCYVCSETPLLLEVNTATLGEVMEKVVRKRLSVGSPMVMVGLLYETGDDLEEDEVRYEANLGKRLSDFVPIASGAVLAVEDYQQHFKCSLHIKHRDEFDEEKEPEGMVLHGE
>S. lasiophyllum 2106739
----------------------SGFEDIHIIDMDTIEVSNLNRQFLFRQKHVGQSKAKVARDAVLRFRPHIKITPYHANVKDPEFNVDFFKQFNVVLNGLDNLDARRHVNRLCLASGVPLVESGTTGFLGQVTVHVKGKTECYECQSKPAPKTYP-----------------------------------------------------------------------------------------------------------------------------------------------------------------------------------------------------------------------------------------------------------------------------------------------------------
>N. aenigmaticus 2033086
--------------------------------------------------------------------------------KDSGFDLNFFSQFNVVLNGLDNLDARRHVNRLCLAAGVPLVESGTTGYLGQVTVHIKGRTECYECQPKPAPKTYPICTITSTPSKPVHCIVWAKELPFVKLFGDKHASDLILRFAKRVFDSLFGHNIELSLKNEDAWKTRRPPTPLYVR---------------------------------------------------------------------------------------------------------------------------------------------------------------------------------------------------------------------------------
>C. vulgaris 2009227
---------------------------------------------------------------------------------------------------------------------------------------------------------------------------------------------------------------------------------------------LKENAQVFLESLRLFVEIGCLVFDKDDTLAVEFVTAAANLRAFSFGIPLFDAKGVAGNIVHAIATTNAIIAGLIVLESLKVLNREVFCLEHPKLIMSAELEMPNVNCYVCSKKPLTLEADAITLGCVINKIVRKRLCVDSPMVFAGILYEVGDDLEDSEVMYEQNLKKRLCDFPPITNGSVLAVEDLQQDFKCNIFIKHREDFDEEREPDRLVLIGS
>M. braunii 2043334
----------------------------------------------------------------------------------------------------------------------------------------------------------------------------------------------------------------------------------------QRVWSLEENARVFLESVVLFCEMGALAFDKDDPLAVEFVAAAANLRCHSFGIPLFAAKGIAGNIVHAVATTNAIVAGLITLEAVKLLTRTTFVNEFPVLIQPTAKEPPNPACYVCSYKTLVLEVNTATLGQVVERVLRGRLGFNAPTVMRGILLETGDDVDEEYEHFRENAAKILAHFAPIVHGTELAVEDYSQRFGCNLRIKHREDFDEELEPDGMALRGS
>N. aenigmaticus 2034829
----------------------------------------------------------------------------------------------------------------------------------------------------------------------------------------------------------------------------------------------------------------------------------ANLRAHSFGIPLFDAKGIAGNIIHAIATTNAIIAGLIVLEAIKLLKRMTYCVEHPLLLYPVEPGEANPKCYVCSQTMLYLEVNTTTLRDVVDRIVTGRLGVNSPVVIQGILFETGDDLEDDEVLYSRNLEKVLCSLTPLLNGVVFWVEDAHQDFKCSVQVQHRDTFDEEKEPDGMVLSGE
>M. kramstei 2049060
--------------------------------------------------------------------------------------VEFVRRFSVVLSGLDNLDARRHVNRVCLAAAVPLVESGTTGYNGQVDVHLKGLTECYECKPKPVPKSYPTCTITNTPSKPVHCIVWAKELPFQKLFGDPGANDLDIRFARRIFDRVFGLNVARTLEMDDLWKNRRKPVPLYID---------------------------------------------------------------------------------------------------------------------------------------------------------------------------------------------------------------------------------
>S. recurvatum 2011378
----------------------------------------------------------------------------------------------------------------------------------------------------------------------------AKELALAKLFGDKSVNELDVRFAGRVFDRIFGYNIETALQNEDTWKARRRPDPLYLDKNPQKIWDVQENARVFLETIQLFFDIGKLVFDKDDQLAVEFVTAAANLRAHSFGIPLFEAKGMAGNIIHAIATTNACIAG-------------------------------------------------------------------------------------------------------------------------------------------------
>L. cheesmanii 2023538
-------------------------------------------------------------------------------------------------------------------------------------------------------------TITSTPTKFVHCIVWAKDLLFAKLFGNKNENDLNVRYGRRIYDHVFGYNIEVALHNEETWKNRNKPRPLYTRKNPQDLWSLRENSEVFLEALKLFFEIGQLGFDKDDQLAVEFVT--------------------------------------------------------------------------------------------------------------------------------------------------------------------------------------
>A. vera 2049753
GAKVLMVGAGGIGCELLKTLALSGFQDVHIIDMDTIEVSNLNRQFLFRQSHVGQSKAKVARDAVLKFRPNMNITPHHANVKDPDFNVEFFKQFNVVLNGLDNLDARRHVNRLCLAAEVPLVESGTTGFLGQVTVHVKGKTECYECQPKPTPKTYPVCTITSTPSKFVHCIVWAKDLLFAKLFGDKNGNDLNVRYARKIYDHVFGYNTESALANEGTWKNRNKPRPIYIRKNPQEVWSLVENTKVFLEALRLFIDIGNLIFDKDDQLAVEFVTAAANIRASSFGIPLFEAKGIAGNIVHAVATTNAIIAGLIVIEAIKVLQRMTYCLEHPMLLMPVEPFEANKSCYVCSETPLLLEVNTSKLSDFIEKIVKNKLGMNFPLVMHGLIFEGGDDIEDDVASYALNLDKVLANLTPVTNGTMLSVEDLQQEFSCNINIKHREDFDEEKEPDGMVLSGW
>C. tughillensi 2086719
-------------------------------------------------------------------------------------------------------------------------------------------------------------------------------------------------FAARVFEHVFCTDIERLIRVEDLWKKRAPPKALRLSTNPNEKWSVRDNARVFLHGIVAFHEVGSAAFDKDDDLAVDFVTAAANLRSLCYDIPLFDAKGMAGNIIHAIATTNAIIAGLIVVEALKIVARDHFLAEEPRLLSALPPNSPKPTCMVCGRAQIVLRADTMTLATFISQVVKRRLAVNSP----------------------------------------------------------------------------
>C. subdivisa 2090540
----------------------------------------------------------------------------------------------------------RHVNRLCMAAERPLIESGTAGHLGQVTVHIKGAIECFECQPKAVPRSFPICTLRNTPDRPIHCIVWSKDMLFNRLFGKPEISDLDEHFAARVFERVF-----------------------------------------------------------------------------------------------------------------------------------------------------------------------------------------------------------------------------------------------------------
>C. subdivisa 2094963
-------------------------------------------------------------------------------------------------------------------------------------------------------------------------------------------------------------------------------------TNPNQKWDVRDNARVFLASTALFFEVGSAAFDKDDALAVDFVTAASNLRSACYDIPLFDAKGMAGNIIHAIATTNAIISGLIVIEAMKVLARVNYLYEHIRILTANKTDPPVLGCIACGKAQLNLHVNVMTLSTLISQVLKKRLSVNVPMLMCGFLYEEGEGLEEDEVANSALLPRALALLGGLAHGSILNVSDESQHFSVELIISHQETFDEEKEPEGFVLQGT
>C. vulgaris 2071382
-------------------------RNIELIDMDTIEISNLNRQFLFRQRHVGKPKAEVAREAALKLRPNAKIVAHHANVKDPKFNLDFFGKFSVVMNGLDNLEARRHVNRMCLAANVPLVESGTTGY--------------------------------------------------------------------------------------------------------------------------------------------------------------------------------------------------------------------------------------------------------------------------------------------------------------------------------------
>Marchantia_emarginata 2074206
-------------------------------------------------------------------------------------------------------------------------------------------------------------------------------------------------------------------------------------RNPQETWSVKDNARVFLESVRLFLEIGRLTFDKDDQLAVEFVTAAANLRAHSFGIPLFDAKGIAGNIIHAIATTNAIIAGLIVLEAIKLLERMTYCREHALLLMPCEMDVPNPKCYVCSQTPLVLEVNTVTLRDVVEKIARKKLAASFPTIMQGVLCETGDDIDPHSAVYEAKLDMKLDSLVPIVDGVEITIEDLQQDFSCIVHVKHREDFTEE-EADEMRLGGL
>Chlamydomonas_sp 2001121
-------AA-------------------------------------------------AAGEAV------------------------------------------------------------------------------------------PDATAPSLPNG----------------------------YAKRIFSHVFCADIERLL---DLWKKRTPPKPLRLERNPNEKWSTQDSARVFLRSICMFLTVGIAVFDKDDDLAVDFVTAAANLRSVCYDIPLFDAKGMAGNIIHAIASTNAIIAGLIVMEALKIVARDHFLLEEPRLLSAVPPGPPRASCMVCGRSTLVLRINTTRLQDLITKVLKKRLAVSSPTLLCGFMYEEGEGLEDDEVAYQALLPVALTSLGGLKHGSILSVQDQTQCFTVDIVLEHQAEFDEEKEPDGFTLSGA
>C. rosa 2043956
---------------------------------------------------------------------------------------------------------------------------------------------------------------------------------------------------------------ERLISVEDLWKKRAPPKPLRLETKPNEKWSLRDNARVFLHSIAMFHALGSATFDKDDDLAVDFVTAAANLRSLCYDIPLFDAKGMAGNIIHAIASTNAIIAGLIVVEALKLVA--------------------------------------------------------------------------------------------------------------------------------------
>M. caldariorum 2007916
----------------------------------------------------------------------------------------------------------------------------------------------------------------------------------------------------------------------------------------------------------------RLTFDKDDDLSVQFVTSASNLRCHAYGIAVFEAKGLAGAIVHAVASTNAVVAAVVALQAVQVVSRNVWCTEFANLLTPVLPPPPNPQCYVCSQTPLLVELPCFTLLNFVNKILKKRLSFVAPMVMVDVLYEEGEDLDEEETRYGRNLQKKLSEFVPITSGTIVVVEDSQQEVKCSLHIKHRENFDEETEPDEFVLHGA
>C. rosa 2002065
TGRIFLVGAGALGCEFLKNFAMMGLACLTVTDDDTIEKSNLTRQFLFRDWNIGSAKSTVAAVAAKRLNPSFNVTPLQNRVSESVFNDDFWQNLGLVVNALDNVNARLYVDSRCVYFGKPLLESGTLGPKCNTQMVIPGLTENYGASRDPPEKQAPMCTVHSFPHNIDHCLTWARSEFEGLLEKAPSANAYLEDWARMRFEDYFHQRIA------------------------QLVFTFPEDASTSTGSPFWSA--TALNFDGKDVAHASFVQAGAILRAEVYGFPWARSVAKVGE-----AASKVHVEPFVPKEGVKIET------------------------------------------------------------------------------------------KATGKGNNLVRDDESQLQSLADQLE-------------------
>A. thaliana SAE2
GAKVLMVGAGGIGCELLKTLALSGFEDIHIIDMDTIEVSNLNRQFLFRRSHVGQSKAKVARDAVLRFRPNINIRSYHANVKNPEFDVDFFKQFDVVLNGLDNLDARRHVNRLCLAADVPLVESGTTGFLGQVTVHIKGKTECYECQTKPAPKTYPVCTITSTPTKFVHCIVWAKDLLFAKLFGDKNDNDLNVRYGRKIYDHVFGSNIEAALSNEETWKNRRRPRPIYSKKNPQELWGLTQNSLVFIEALKLFFEIGHLTFDKDDQLAVEFVTAAANIRAESFGIPLFEAKGIAGNIVHAVATTNAIIAGLIVIEAIKVLKRMTYCLEHPLLLMPIEPYEPNPACYVCSETPLVLEINTSKLRDLVDKIVKTKLGMNLPLIMHGLLYEVGDDLDDIMVNYNANLEKYLSELSPILNGSILTVEDLQQELSCKINVKHREEFDEEKEPEGMVLSGW
>S. Lycopersicum Solyc01g109960.3.1
GAKVLMVGAGGIGCELLKTLALSGFEDIHIIDMDTIEVSNLNRQFLFRQKHVGQSKAKVARDAVLRFRPHIKITPYHANVKDPEFNVDFFKQFNVVLNGLDNLDARRHVNRLCLASGVPLVESGTTGFLGQVTVHVKGKTECYECQSKPAPKTYPVCTITSTPTKFVHCIVWAKDLLFAKLFGNKNENDLNVRYGRRIYDHVFGYNIEVALRNEETWKNRNKPRPVYSKKNPQDLWSLRENSEVFLEALRLFFEIGQLGFDKDDQLAVEFVTSAANIRAASFGIPLFEAKGIAGNIVHAVATTNAIIAGLIVLEAIKVLQRMTYCLEHPMLLMPVEPFEPNKSCYVCSETPLTLEINTSKLRDFVDKIVKEKLGMSLPLIMHGLLYEVGDDLEEDEVNYAANLDKVLSELSPVTGGTILTVEDLQQELKCSINIKHREEFDEEKEPDGMVLSGW
>A. trichopoda ERN01194
GAKVLMVGAGGIGCELLKTLALSGFEDIHIIDMDTIEVSNLNRQFLFRQCHVGQSKAKVAREAVLKFRPNINITAHHANVKNSEFNVDFFKQFNVVLNGLDNLDARRHVNRLCLAAGVPLVESGTTGFLGQVTVHVKGQTECYECQPKPTPKTYPVCTITSTPTKFVHCIVWAKDLLFAKLFGDRTDNDLNVHYGKRIYDHVFGYNIDLALSNEETWKNRNKPKPIYIKMNPQDTWTLAENSKVFLEALSLFLDIGSLSFDKDDQLSVEFVTAAANVRAASFGIPLFESKGIAGNIVHAIATTNAVIAGLIVIEAIKVLKRMTYCVEHPMLLMPVEPFEPNKSCYVCSEMPLTLEVNTTKLREIVEKIVKNKLGVNLPIIMHGLIFETGDDLEEDMVNYALNLEKALCDLSPVTSGTVLTVEDFQQEFTCSINITHREEFDDEKEPEGMVLLGL
>G. montanum TnS000461511t06
GAKILMVGAGGIGCELLKTLALTGFKDVHIIDMDTIEVSNLNRQFLFRKTHVGQPKAKVARDAVLKFRPDMNIKAYHANVKDTEFNVDFFRQFNVVLNGLDNLDARRHVNRLCLAAGVPLVESGTTGYLGQVTVHVKGLTECYECQPKPAPKTYPVCTITNTPSKFVHCVVWAKELLFAKLFGDRSATDFGAQYGKRIFDHVFGYNIDAALKKEDMWKKRRPPTPLYIKKNPQEIWNVLDNARVFLKALRICFDIGNLVFDKDDQLAVEFVTAAANIRASSFGIPFFDTKGIAGNIIHAIATTNAIIAGLIVIEAMKLLKRMTYCLEHPMLLMPVEPFEPNKSCYVCSQTPLSLEVNTTKLRDVIEKVIKNKLGVSSPLIMDGLLFETGDDLEKDLIGYMKNLEKTLAELDASKKNLILEVEDLQQEFSCNIHINHRENFDEES--DGFILSGM
>P. tadea PTA00082935
SVKDCMSLAQGVENKLCKSSVMVT-AGANQIDMDTIEVSNLNRQFLFRKCHVGQSKASVAREAVLKFRPDMKIAAHHANVKDPEFGVDFFKQFNVVLNGLDNLDARRHVNRLCLAAGVPLVESGTTGYLGQVTVHVKGETECYECQPKPAPKTYPVCTITSTPSKFVHCIVWAKELLFAKLFGDRSANDLNVQYGRRIFDHVFGYNIETALRNPETWKKRRAPTPKYIKKNPQDIWNIVDNARIFLKTLQIFFELGSLTFDKDDQLAVEFVTAAANIRASSFGIQLFEAKGIAGNIVHAIATTNAIIAGLIVLETTKLLRRMTYCLQHPMLLMPVEPFEPNRTCYVCSRTPVSLEVNTAKLKDIIEKAVKAKLGVNSPLIMHGLLFESGDDIEEDVAHYAQNLEKTLAEFVPITNGVILTVEDYQQEFLCSINIKHRDDFDEES--GGIVLSGG
>S. falax 02G109100.1.p
KEKVLMVGAGGIGCELLKTLALTGFKHIHLIDMDTIEVSNLNRQFLFRKSHVGQSKAKVAREAVLKFRPGVDIVAHHGNVKNAEFDIDFFKQFSVVLNGLDNLEARRHVNRLCLAAGVPLVESGTTGYLGQVTVHIKGKTECYECQPKPAPKSYPVCTITSTPSKLIHCIVWAKELALAKLFGDKSVNELDVRFAGRVFDRIFGYNIETALQNEDTWKARRRPDPLYLDKNPQKIWDVQENARVFLETIQLFFDIGKLVFDKDDQLAVEFVTAAANLRAHSFGIPLFEAKGMAGNIIHAIATTNACIAGLIVLEALKLLTRMTYCVEHPMLLVPVEPAEPNPHCYVCSETPLVLEVNTATMRDVIEKVLKRKLGVDSPVIMQGLLYETGDDLEEDMAHYASLLNKSLASYTPITTGVVLTVEDYHQDFRCSLHVKHRETFDEEKEPDGMLITGD
>S. falax 08G087100.1.p
KEKVLMVGAGGIGCELLKTLVLTGFKHIHLIDMDTIEVSNLNRQFLFRKSHVGQSKAKVAREAVLKFRPGVDIVAHHGNVKNTEFDIDFFKQFSVVLNGLDNLEARRHVNRLCLAAGVPLVESGTTGYLGQVTVHIKGKTECYECQPKPAPKSYPVCTITSTPSKLIHCIVWAKELALAKLFGDKSVSDLDVRFAARVFDRIFGYNIEIALQNEETWKARRQPDPLYLDKNPQKIWDVQENARVFLESIQLFFDIGKLVFDKDDQLAVEFVTAAANLRAHSFGIPLFEAKGMAGNIIHAIATTNACIAGLIVLEALKLLTRMTYCVEHPMLLVPVEPAEPNPHCYVCSETPLVLEVNTATMRDVIEKVLKRKLGVDSPVIMQGLLYETGDDLEDDMAHYASLLNKSLALYTPITTGVVLTVEDYHQDFRCSLHVKHRETFDEETEPDGILVTGD
>S. cuculata s0107.g020352
KAKVLMVGAGGIGCELLKTLALTGFKNVHVIDLDTIEVSNLNRQFLFRKRHVGQSKAKVAREAVLKFKSDMNIVAHHANVKNSEFNVEFFKQFNVVLNGLDNVDARRHVNRLCLAAGVPLVESGSTGYLGQVTVHLKGQTECYECQTKELPKTYPVCTITSTPSKPVHCIVWAKDLLFGRLFGDKSASDLVVHYAKRVFDGVFGHNIVVALKNESTWKTRKKPRPLYLHNNPQDLWSVTDNARIFLLTIELFLEVGHLTFDKDDQLAVEFVTAASNLRSYCFDIPLFDAKGIAGNIVHAIATTNAIISGLIVLEAIKLLTRTTYCLEYPMLLMPAELSEPKPTCYVCSETPLLLEVNTTKLRDVVDKIVKGKLSVNSPIIMQGLIYETGDDLEENMVQYNLNLEKILSSFTPIQNDTILTIEDFQQEFTCSIQIRHRENFDEEKEIDGLVLLGN
>A. agrestis utg000033l.246.1
KAKVLMVGAGGIGCELLKTLVLTGIKNIHLIDMDTIEVSNLNRQFLFRKKHVGQSKAKVAREAVLKFRPGVNIVAHHANVKDPEFDVEFFRQFNVVLNGLDNLDARRHVNRLCLAAGVPLVESGTTGYLGQVTVHIKGRTECYECQPKPAPKTYPICTITSTPSQPVHCIVWAKELPFVKLFGDKSANDLILHFARRVFNSLFGHNIEVALKNEDAWKHRRAPEPLFIDKNPQEVWTVEQNARVFLESVRLFLDIGTLHFDKDDQLAVEFVTAAANLRAHCFGIPLFDAKGIAGNIIHAIATTNAIIAGLIVLEAMKLLTRMTYCLEHALLLYPVEPEEANVKCYVCSESVLFLEVNTATLREVIQKILKRKLGVNSPVVMQDLLYETGDDLEADMVHYSQNLDKVLSTFNPIVNGTVISVEDLQQEFRCSIEVKHRETFDEEKEPDGMVLSGE
>M. polymorpha Mp2g08410
NSKVLMVGAGGIGCELLKTLVLTGFKHIHVIDMDTIEVSNLNRQFLFRKRHVGMSKAQVAREAVLRFRPDVEIVAHHANVKSSQFNVEYFQQFSIVLNGLDNLDARRHVNRLCLAADVPLVESGTTGYLGQVTVHVKGRTECYECQPKPAPKTYPVCTITSTPSKPVHCIVWAKDLPFLKLFGDKTSNDLDVRYAARVFDRLFGQNIEIALKNEGAWKERRKPTPLFIAKNPQEMWSVKENAKLFLESVRLFLEIGKLTFDKDDQLAVEFVTAAANLRAHSFGIPLFDAKGIAGNIIHAIATTNAIIAGLIVLEAIKLLERMTYCLEHALLLMPCEMDVPNPKCYVCSQTPLVLEVNTVTLRDVVEKIARKKLAASFPTIMQGVLCETGDDIDPHSAIYEAKLDMKLDSLVPIVDGVEITIEDLQQDFSCSVYVKHREDFSEE-EADEMRLGGL
>O. sativa Os07t0586500
AAKVLMVGAGGIGCELLKTLALSGFRDIHIIDLDTIEVSNLNRQFLFRQSHVGQSKAHVARDAVLKFRPNINITSYHANVKDAQFNVEFFKQFNVVLNGLDNLDARRHVNRLCLAAEVPLVESGTTGFLGQVTVHVKGKTECYECQPKPVPKSYPVCTITSTPSKFVHCIVWAKELLFAKMFGDKNDNDLNVRYARRIYDHVFGYNIEVALENEETWKNRRRPNPIYIRRNPQEIWSLADNSRVFLEALKLFFEIGNLVFDKDDQLAVEFVTTAANIRASSFGIPLFEAKGVAGNIVHAVATTNAIIAGLIVIEAIKVLHR-------------------------------------------------------------------------------------------------------------------------------------
>S. muscicola SM000138S00061
ASKVLVVGAGGIGCELLKTLVLSGFRNIELIDLDTIDVSNLNRQFLFRKRYVGQSKAKVAKEAVLRYCPTAKIIAHHGNVKSPEFSLDFFQKFDVVMNGLDNLEARRHVNRLCLAASVWLLTTITTSY-------------CCFCQAA------YTCSTLG-PPRPVHCIVWAKELPFLKLFGRKDVSDLDVRFGRRVFDRIFGTNISRTLEMEDLWKQRTRPRPLFIDTDQQRVWSIEENARIFLESIGLYFEIGRLTFDKDDQLAVEFVTAAANLRASSFGIPLFDSKGIAGNIIHAVATTNAIVAGLIVIEAIKLLNRMTFCAEHPLLLVPLEPQEANPKCFVCSDIPLFLETDCTTLAKVLAVVIRGKMGVNSPMVMHGVLYETGDDLEKDEVRYEANAQKLLVDLTPVVHNSVLLVEDFTQDFKCTIYIRHRSEFDEEREPDGIVLSGS
>S. muscicola SM000005S17103
ASKVLVVGAGGIGCELLKTLVLSGFRNIELIDLDTIDVSNLNRQFLFRKRHVGQSKAKVAKEAVLKYCPTAKITAHHGNVKSPEFSLDFFQKFDVVMNGLDNLEARRHVNRLCLAASVPLIESGTTGYLGQVTVHVKGRSECYECQPKPAPKTYPTCTITNTPSKPVHCIVWAKELPFLKLFGRKDVSDLDVRFGRRVFDRIFGTNISRTLEMEDLWKQRTRPRPLFIDTDQQRVWSIEENARVFLESIGLFFEIGSLSFDKDDQLAVEFVTAAANLRANSFGIPLFDSKGIAGNIIHAVATTNAIVAGLIVIEAIKLLNRMTFCAEHPLLLVPLEPQEANPKCFVCSDTPLFLEMNCTTLAKVLAIVIRGKMGVNSPMVMHGVLYETGDDLEKDEVRYEANAQKLLVDLTPVLHNSVLLVEDFTQDFKCTIYIRQRSEFDEEREHDGIVLSGS
>S. muscicola SM000004S15126
ASKVLVVGAGGIGCELLKTLVLSGFRNIELIDLDTIDVSNLNRQFLFRKRHVGQSKAKVAKEAVLRYCPTAKIVAHHGNVKSPEFSLDFFQKFDVVMNGLDNLEARRHVNRLCLAASVPLIESGTTGYLGQVTVHVKGRSECYECQPKPAPKTYPTCTITNTPSKPVHCIVWAKELPFLKLFGRKDVSDLDVRFGRRVFDRIFGTNISRTLQMEDLWKQRTRPRPLFIDTDQQRVWSIKENARVFLESIGLFFEIGSLTFDKDDQLAVEFVTAAANLRASSFGIPLFDSKGIAGNIIHAVATTNAIVAGLIVIEAIKLLNRMTFCAEHPLLLVPLEPQEANPKCFVCSDTPLFLETDCTTLAKVLAVVIRGKMGVNSPMVMHGVLYETGDDLEKDEVRYEANAQKLLVDLTPVVHNSVLLVEDFTQDFKCTMNIRQRSEFDEEREPDGIVLSGS
>K. nitens kfl00094_0140
VAKVLMVGAGGIGCELLKTLVMSGFQDIELIDMDTIEVSNLNRQFLFRKKHVGQSKAQVAREAVLKFRPDAKIVAHHANVKDPQFDIDFIKRFTVVLNGLDNVEARRHVNRLCLAAGVPLVESGTTGYVGQADVHIKGRFTCFECYPPPPPKSFPTCTITNTPSQPVHCIVWAKELPFAKLFGEAGANDLDMRYACRVFDKVFGHNVAKTLEMDDLWKNRQRPKPLYIDRDTNQVWSLQENARVFLESVRLFLEIGSLRFDKDDTLAVEFVTSASNLRDISFGIQLFAAKGIAGNIVHAIATTNAIVAGMIVIEATKIVTKTHWCEQFLMLLWSIDPNPPNPKCYVCSDTPLFLEVDTATLGEVLQKIVKKKLAVVSPMVLFGILYETGDDLDEDEQSYAANAAKVLSQFTPIGHNSLVSIDDSQQDFRCTLHIVHRDVFDEEKEPDMMVLRGE
>C. brauni g4362.t1
DAKVLMVGAGGIGCELLKTLVLTGFRHIELIDMDTIEISNLNRQFLFRQRHVGKPKAEVAREAALKLRPDAKIVAHHANVKDPKFNLDFFGKFSVVMNGLDNLEARRHVNRMCLAANVPLVESGTTGYLGQVTVHIKGKSECYECKAKAMPKSYPTCTITNTPSKPVHCIVWAKELPFAKLFGERGANDLDIRFARRIFDRIFGFNVMKTLEMDDLWKNRRRPTPLYVKMDLQKVWSLKENTRVFLESLRLFVEIGCLTFDKDDTLAVEFVTAAANLRAFSFGISLFDAKGVAGNIVHAIATTNAIIAGLIVLESLKVLNREVFCLEHPKLIMSAELEMPNVNCYVCSKKPLTLEADATTLGCVINKIVRKRLCVDSPMVFAGILYEVGDDLEESEVMYEQNLKKRLCDFPPISNGSALTVEDLQQDFKCNIFIKHREDFDEEREPDRLVLIGS
>O. Tauri ostta04g02540T0
RARVLAVGAGGIGCELLKTLALHGFENITTMDLDTIDVSNLNRQFLFRKRHVGMSKAEVARESVMKFQPRATIDATRANVKEARFDKEYFKSFDVVLNGLDNLEARRHVNRLCLAAEVPLVESGTTGYKGQVTVHERRTCACFECTEKPTPKSYPICTLRDTPDKPIHCVVYAKELLFSKLFGDVNESDLDEQFAKRVFAYVFGSKIEGLLLKDDMWKSRAKPTPLTTSLDTHAVWNTSECAKVFVSATARLI----VTFDKDDDDAMEFVTAVSNLRSANYGIPLFDAKGMAGNIVHAVATTNAIVSGLIVIEALKIIHRYTFVLEHPRFLQPLSKEDPNPKCSVCSNARVELVCNTFTKGDLIKKVLKGRLSVHAPSVMFGQIHETGDDLDEDEVHYEALDKRTLSALGGVVNGTILAVDDFSQEFTFELMVTHREEWDEENDPDGFIIRGE
>C. atmophyticus Chrsp24S08831
SARVLVVGAGGIGCELLKTLALQGFRDIHVVDMDTIETSNLNRQFLFRRHHVGQPKAKVAAEAVSRIRRECKIQAYHANVRTPEFGATFIGTFNVVLNALDNLDARRHVNRACLAAGVPLVESGTAGYLGQVTVHMKPHFECFECTPKPTPKSYPICTIRNTPDKPIHCTVWAKELLFARLFGPPDVTDLDEEFAQRIFERVYGADIERLLTMEHLWKQRAAPKPLKVAKDTQRVWSVAESAAVFLDSVSRFCDVGCCAFDKDDDLAVSFVCAAANLRGAAFSIPWFDAKGMAGAIVHAIATTNAIAAGMVCLEAEKILRRCTYILRYPKLLMPTQPCPPNPHCFVCAKQTVSIEVDVATLGVFIAKGLKQRLGFAAPTVCTNLLFEDGDDLTAGEKRYAKALGKTLEAL-GVKNNSLLTVEDFSQNFECSLLVEHRDNFDPEKEPDGIIVKGS
>Mesostigma viride Mesvi520S06627
DAKVLVVGAGGIGCELLKTLVLSGFENIEVIDMDTIETSNLNRQFLFRRHDVGRSKAQVAVEVVRRMRPHACIIAHHANVKDDSFGIDYFRRFALVMNGLDNLDARRHVNLMCLAAGVPLVESGTAGYLGQVSVHIKDMSQCFECEPKQPPKTFPICTIRNTPDKPIHCLVWAKELLFHRLFGPCEATDLDEDFALRVCDRVYVSDIERVLRMDDLWKARKRPVPLPDTKDTHKVWTLQENFCVLMEAVRLMLDMGCLLFDKDDTLAVEFVTAASNLRSIVYDIPLFDAKGMAGNIIHAIATTNAIIAGLIVIEARKF----------PKLLIFETPPPPKPECYVCRTAYVGTEVDTTTLGTLVDKGLKARLGFRHPTITVGVVYEEGSDLEEEETRYARALPTPLAKQPPIRNGTMLAVNDQASHLSCNLVVRHRLVGANE-HPDGMALFGA
>C. reinhardtii PNW82850|
SAKVLCVGAGGIGCELLKTLVCTGFRNIEVIDLDTIETSNLNRQFLFRKHHVGQSKANTAAAVVQGFCPGASITPYHANVKEGRFDVDFFRRFDLVLNGLDNLEARRHVNRLCLAAERPLVESGTAGYLGQVTVHIKGRTECFECSAKPAPKTYPICTLRNTPDKPIHTIVWAKDLLFNRLFGAPDVSDLDDQYAARVFGRVYTTDIQRLAEVKELWEKRPPPRALHLDSNASQKWTPGQNAAVLLLATALYHEVGSAAFDKDDLLAVEFVTAASNLRSSCYGIPLFDAKGMAGNIIHAIATTNAVVSGLIVTEALKILARNTFLYEVPRLVVPATAWEPRPSCMVCGKTQLTLRINTTPLSGLVGAVIKKRLAVNSPNLMCGFLYEEGEGLEEDEEAYAALLPRPLRDLGGLGHGAILTVQDQSQHWGVDVIIAHTEDLSPDDAPEGFILEGA
>G. montanum TnS000461511t05
-----ML--------------------VHLKN-QTILVPE-----------------------------------------NSRRTIHFIRKKNAVCCWAQNIAGR--TSRISIAS---L--KDPSISINKVTVHVKGLTECYECQPKPAPKTYPVCTITNTPSKFVHCVVWAKELLFAKLFGDRSATDFGAQYGKRIFDHVFGYNIDAALKKEDMWKKRRPPTPLYIKKNPQEIWNVLDNARVFLKALRICFPL-----------------------TSSFGIPFFDTKGIAGNIIHAIATTNAIIAGLIVIEAMKLLQRMTYCLEHPMLLMPVEPFEPNKSCYVCSQTPLSLEVNTTKLRDVIEKVIKNKLGVSSPLIMDGLLFETGDDLEKDLIGYMKNLEKTLAELDASKKNLILEVEDLHREFSCNIHINHRS-YDCSLFAIISPVCGF
>M. endlicherianum ME000497S07985
NSKVLMVGAGGIGCELLKTLVMTGFKDIELVDLDTIDVSNLNRQFLFRKRHVGQSKAKVAREAVLKLRPDARIVAHHGNVKDALFSVEYIQRFSVVLNGLDNLEARRHVNRLCLAGGVPLVESGTTGYLGQVAVHMKGHTQCYECEPKPAPKTYPTCTITNTPSKPVHCIVWAKELPFAKLFGERGASDLDRSFTRRVFDRIFGANVARTLEMDDLWKGRRRPTPLYVNADPQAVWSVEENARLFLESLKMFVDIGQLTFDKDDQLAVEFVAAASNLRCASFGIPLFDAKGVAGNIVHAIATTNAVIAGLIVLEALKILTRTTYVTEFPLLIQPCRPDPPNPNCYVCSDTPLLLEVNTAKLGQLVEKVVRARLGVSSPFVMHGVL----------------------------------------------------ETFDEEKEPDGMVLHGQ
>P. margaritaceum pm000946g0030
KAKVFMVGAGGIGCELLKTLVMSGFQDVELIDMDTIDVSNLNRQFLFRNRHVGLSKAKVAREAALAMRPSARIVAHHGSVMAPEFDVAFFRRFTVVLNGLDNVAARRHVNRMCLAAGVPLVDSGTMGYDGQVTVHLKGKTACYDCEPKPTPKSFPTCTITNTPSKIEHCIVWAKELPFQKLFGDRQASDLDAVFARRIFDRLFGENIAHTLRMEDMWRHRKRPNPIYLKRDPHSVWSLEENARVFLEAVKIFVEIGKLSFDKDDDLAVQFVTAAANVRAHAFGIPLFAVKGMAGNIVHAVAATNAVIAGLVVMQATRVVMQ-------------------------------------------------------------------------------------------------------------------------------------
