# Supplementary material for: Charting the evolutionary path of the SUMO modification system in plants reveals molecular hardwiring of development to stress adaptation
Source: Plant Cell. 2024 Jun 26;36(9):3131–44. doi: 10.1093/plcell/koae192 (PMC11371177; doi:10.1093/plcell/koae192)
Supplement: koae192_Supplementary_Data [file koae192_supplementary_data.zip › SAE2_Mafft_alignment.fasta]

>S. ptychanthum 2058665
------------------------------------------------------------
---------------MASEEQLSAI-----------------------------------
-------------------KGAKVLMV-----------------------GAGGI-----
---------------------------------------GCELLKTLALSGFED------
---IHIIDMDTIEVSNLNRQFLFRQKHVGQSKAK-------------VAREAVLKFRPHI
KITPYHANVK---DPEFNVDFFKQ-FNVVLNGLDNLDARRHVNRLCLASGVPL--VESGT
TGFLGQVTVHVKGKTECYECQPKPAPKTYPVCTITSTPTK--------------------
-------------------FVHCIVWAKDLLFAKLFGNKNQENDLNVR---STD-ASSS-
------------------------------------------------------------
--------------------------------------------------------SENT
EDVFERRADEDVEQYGRRIYDHVFGYNIEAALRNEETWKNRNKPRPVYTRDVLP-PRP--
------------------------------------------VEQNGNKDKAS-------
------------------------------------------------------NTADPS
SVSAMASLGL-KNPQDLWSLRENSEVFLEALRLFFLKREK-------------EIGQLGF
DKDDQLAVEFVTSAANIRAASFGIP--LHS------LFEAKGIAGNIVHAVATTNAIVAG
LIVLEAMKVLQNDVKSY------------------------------------------R
MTYCLEHP--SKK------MLLMPVEPFEPNKSCYVCS---------ETPLTLEINTHRS
KLRDLVEKIVKAKLGMSLPLIMHG--VALLYEVGDDLEEDEVANYAANLDKVLSEL-P-S
PVTGGTILTVED-LQQELKCSINIK-----------------------------------
----------------------------------------HREEFDEEKEPDGMVLSGWT
PAL-----------------ATEKNKTSDNGPSSSNAS-----QTV------PPEPED--
--------------------------------DDEIEIILKD-P-------EILAAGKKR
K----SS---------------------------DVSVAAGS-EISSATGELLTKSKVE-
----EDDSHSDIVMVDGNLD----------------TNKKKRVQ----------------
-------------
>S. dulcamara 2059980
------------------------------------------------------------
---------------MASEEQLSVI-----------------------------------
-------------------KGAKVLMV-----------------------GAGGI-----
---------------------------------------GCELLKTLALSGFED------
---IHIIDMDTIEVSNLNRQFLFRQKHVGQSKAK-------------VAREAVLKFRPHI
KITPYHANVK---DPEFNVDFFKQ-FSVVLNGLDNLDARRHVNRLCLASGVPL--VESGT
TGFLGQVTVHVKGKTECYECQPKPSPKTYPVCTITSTPTK--------------------
-------------------FVHCIVWAKDLLFAKLFGNKNQENDLNVR---STD-ASSS-
------------------------------------------------------------
--------------------------------------------------------SEHT
EDVFERRADEDVEQYGRRIYDHVFGYNIEVALRNEETWKNRHKPRPVYTRDVLP-PRP--
------------------------------------------VEQNGNKDKAS-------
------------------------------------------------------NTGDPS
SVSAMVSLGL-KNPQDLWSLRENSEVFLESLRLFFLKREK-------------EIGQLGF
DKDDQLAVEFVTSAANIRAASFGIP--LHS------LFEAKGIAGNIVHAVATTNAIIAG
LIVLEAMKVLQNDVKSY------------------------------------------R
MTYCLEHP--SRK------MLLMPVEPFEPNKFCYVCS---------ETPLTLEIDTHRS
KLRDFVEKIVKAKLGMSLPLIMHG--VALLYEVGDDLEEDEVANYAANLDKVLSEL-P-S
PVTGGTILTVED-LQQELKCSINIK-----------------------------------
----------------------------------------HREEFDEEKEPDGMILSGWT
PAL-----------------ATEKNKTTDNGPSSSNAS-----ETV------PLEPED--
--------------------------------DDEIEIILKD-P-------EILAAGKKR
K----SS---------------------------DVSLAACS-EISSATGEMLTKSKVE-
----EDDSHSDIVTVDGNLD----------------TTKKKRVQ----------------
-------------
>S. xanthocarpum 2016339
------------------------------------------------------------
---------------MASEEPLSAI-----------------------------------
-------------------KGAKVLMV-----------------------GAGGI-----
---------------------------------------GCELLKTLALSGFED------
---IHIIDMDTIEVSNLNRQFLFRQKHVGQSKAK-------------VAREAVLKFRPHI
KITPYHANVK---DPEFNVDFFKQ-FNVVLNGLDNLDARRHVNRLCLASGVPL--VESGT
TGFLGQVTVHVKGKTECYECQPKPAPKTYPVCTITSTPTK--------------------
-------------------FVHCIVWAKDLLFAKLFGNKNQENDLNVR---STD-ASSS-
------------------------------------------------------------
--------------------------------------------------------SEHT
EDVFERRTEEDVEQYGRRIYDHVFGYNIEVALHNEETWKNRNKPRPLYTRDVLP-PRP--
------------------------------------------IEQNGNKDKAS-------
------------------------------------------------------NTANLS
SASAMASLGL-KNPQDLWSLKENSEVFLKALKLFFLKREK-------------EIGQLGF
DKDDQLAVEFVTSAANIRAASFGIP--LHS------LFEAKGIAGNIVHAVATTNAIIAG
LIVLEAIKVLQNDVKSY------------------------------------------R
MTYCLEHP--SRK------MLLMPVDPFEPNKSCYVCS---------ETPLTLEINTHRS
KLKDFVEKIVKAKLGMSLPLIMHG--VALLYEVGDDLEEDEVANYAANLDKVLSEL-P-S
PVTGGTILTVED-LQQELKCSINIK-----------------------------------
----------------------------------------HREEFDEEKEPDGMVLSGWT
PAL-----------------STEKNKTSDNGPSSSNAS-----QTV------PLEPED--
--------------------------------DDEIEIILKD-P-------EILATGKKR
K----ST---------------------------DVSVS---------SGEMPTRSEVE-
----EDDSHGDIVMVDGNLD----------------TNKKKRVQ----------------
-------------
>G. soja 2022343
------------------------------------------------------------
------------------------I-----------------------------------
-------------------KDAKVLMV-----------------------GAGGI-----
---------------------------------------GCELLKTLALSGFPD------
---IHIIDMDTIEVSNLNRQFLFRQFHVG-SKAK-------------VARDAVLKFRPHI
NITPYHANVK---DPEFNVDFFKQ-FNVVLNGLDNLDARRHVNRLCLAANVPL--VESGT
TGFLGQVTVHVKGKTECYECQPKPAPKTYPVCTITSTPSK--------------------
-------------------FVHCIVWAKDLLFAKLFGDKNQDNDLNVR---SSD-AASS-
------------------------------------------------------------
--------------------------------------------------------SKNV
EDVFERRKDEDIDQYGRKIFDHVFGYNIELALSNEETWKNRNRPKPIYSKDILS-DEP--
------------------------------------------AQQNGNLEKKY-------
-------------------------------------------------------ESDEL
SVSAMASLGM-KNPQDIWSLKENSRIFLEAFRLFFTKREK-------------EIGNLSF
DKDDQLAVEFVTAAANIRAASFGIP--LQN------LFEAKGIAGNIVHAVATTNAVIAG
LIVIEAIKVLKNDIKNY------------------------------------------R
MTYCLEHP--ARN------MLLMPVEPFEPNKSCYVCS---------ETPLSLEINTNRS
KLKDLVEKIVKAKLGMNLPLIMCA--SNLLYEAG-DVEDDMIAIYEANLEKALAEL-P-S
PVTGGTMLMVED-MQQEFVCNINIK-----------------------------------
----------------------------------------HREEFDEEKEPDGMVLSGWT
QPVSA---------------AENKDKSVGNGASTSDAL-----ITA-------VESEK--
--------------------------------DDEITIVSTL---------------KKR
K----LP---------------------------DES------DISNSAAEAKNQKQLE-
----VIDDEDDLVMLDGDLN----------------SVKKRRLS----------------
-------------
>E. hymale 2132309
------------------------------------------------------------
---------------MTSPEEIEAI-----------------------------------
-------------------QKAKILVV-----------------------GAGGI-----
---------------------------------------GCELLKTLALTGFRH------
---IHVIDLDTIEVSNLNRQFLFRKRHIGSSKAK-------------VAREAVLKFKPDI
NIVAYHSNVK---NNEFDVDFFKQ-FNVVLNGLDNLDARRHVNRLCLAANVPL--VESGT
MGYLGQVTVHIKGRTECYECQPKPAPKTYPVCTINSTPSK--------------------
-------------------PVHCIVWVKELLFTRLFGDRSQSNDLVMQ---SKN-TDSVD
T-----------------------------------------------------------
-------------------------------------------------TITTGTSEEDS
STVFEIKDGESLEVYSRRIFDGVFGHNIEAALKNEAAWKTRAPPTPLYIRDILP-NAE--
------------------------------------------SLEAMQRNKAD-------
------------------------------------------------------NLSEAS
SVSVLGILGL-KNPQETWTLKENARVFLESLKHFLGSRKK-------------EIGNLVF
DKDDQLAVEFVTAAANLRAASFGIP--MLS------LFEAKGIAGNIVHAIATTNATISG
LIVLEAIKVLTNNIDQC------------------------------------------R
MTYCLEHP--SKK------LLLMPVEPFEMNARCYVCS---------ETPLYLEVDSLRT
KLRDVVEKIVKKKLSVNSPIIMHG--SNLLYETGDDLEENMVTQYNANLDKVLASL-P-T
PIVNGSILNIED-FQQEFSCSLHIK-----------------------------------
----------------------------------------HRETFDEEKEPDKMILSG--
------------------------------------------------------------
------------------------------------------------------------
------------------------------------------------------------
------------------------------------------------------------
-------------
>S. sisymbriifolium 2017505
------------------------------------------------------------
------------------------------------------------------------
------------------------------------------------------------
------------------------------------------------------------
------------------------------------------------------------
--------------PEFNVDFFKQ-FNVVLNGLDNLDARRHVNRLCLASGVPL--VESGT
TGFLGQVTVHVKGKTECYECQPKPAPKTYPVCTITSTPTK--------------------
-------------------FVHCIVWAKDLLFAKLFGNKNQENDLNVR---STD-ASSS-
------------------------------------------------------------
--------------------------------------------------------SEHT
EDVFVRRADEDVEQYGRRIYDHVFGYNIEVALHNEETWKNRNRPRPLYTRDVLP-PRP--
------------------------------------------VEQNGNKDKAS-------
------------------------------------------------------NTADPS
SVSAMASLGL-KNPQDLWSLRENSEVFLEALKLFFLKREK-------------EIGQLGF
DKDDQLAVEFVTSAANIRAASFGIP--LHS------LFEAKGIAGNIVHAVATTNAIIAG
LIVLEAIKVLQNDVKSY------------------------------------------R
MTYCLEHP--SRK------MLLMPVDPFEPNKSCYVCS---------ETPLTLEINTHRS
KLKDFVEKIVKAKLGMSLPLIMHG--VALLYEVGDDLEEDEVANYAANLDKVLSEL-P-S
PVTGGTILTVED-LQQELKCSINIK-----------------------------------
----------------------------------------HREEFDEEKEPDGMVLSGWT
PAL-----------------STEKNKTSDNGPSSSNAS-----QTV------PLEPED--
--------------------------------DDEIEIILKD-P-------EILATGKKR
K----ST---------------------------DVSVA---------SGEMLTRSEVE-
----EDDSHSDIVMVDGNLD----------------PNKKKRVQ----------------
-------------
>P. carolinianus 2118823
------------------------------------------------------------
------------------------------------------------------------
-------------------QSAKVLMV-----------------------GAGGI-----
---------------------------------------GCELLKTLVLTGFKD------
---IHLIDMDTIEVSNLNRQFLFRKRHVGQSKAK-------------VAREAVLRFRPGV
NIVAHHANVK---DPQFNVNFFRQ-FNVVLNGLDNLDARRHVNRLCLAAGVPL--VESGT
TGYLGQVTVHIKGRTECYECQPKPAPKTYPICTITSTPSK--------------------
-------------------PVHCIVWGKELPFVKLFGDKNQANDLILH---TKD-SDTAN
------------------------------------------------------------
--------------------------------------------------------NPED
EEPLELQENEDTHSFARRVFDSLFGHNIELALKNEDAWKTRRPPVPLYINKILP-GCV--
------------------------------------------DSGAGKSID---------
--------------------------------------------------------PSEE
SLSAAARLGL-KNPQEVWTVEQNARVFLESVRLFLEARSK-------------EIGTLIF
DKDDQLAVEFVTAAANLRAHSFGIP--LQS------LFDAKGIAGNIIHAIATTNAIIAG
LIVLEATKLLKHEFEHC------------------------------------------R
MTYCVEHPT-QKK------LLLYPVEPGEANPKCYVCS---------QTMLHLEVNTLKA
TLRDVVERIVKGKLGVNSPVVIQG--TNILYETGDDLEDDEVLLYSRNLEKVVSKL-P-T
PLLNGTVFWVED-AQQDFKCSIQVK-----------------------------------
----------------------------------------HRDTFDEEKEPDGMVLSKEV
PTT-----------------AGKAPENVANGTKAPDSA--------------DAKAQD--
--------------------------------EDEDLVIVD------------ASAAAKR
K----RE---------------------------ETEGLTA-------------------
---------------------------------------KKQ------------------
-------------
>S. lescurii 2015857
------------------------------------------------------------
------------------------------------------------------------
----------------------KVLMV-----------------------GAGGI-----
---------------------------------------GCELLKTLVLTGFKH------
---IHLIDMDTIEVSNLNRQFLFRKSHVGQSKAK-------------VAREAVLKFRPGV
DIVAHH--VK---NAEFDIDFFKQ-FSVVLNGLDNLEARRHVNRLCLAAGVPL--VESGT
TGYLGQVTVHIKGKTECYECQPKPAPKSYPVCTITSTPSK--------------------
-------------------LIHCIVWAKELALAKLFGDKSQVSDLDVR---TSA-ADGKS
I-----------------------------------------------------------
----------------------------------------------------TGEVENDD
VKFFELRSGESFRQFAARVFDRIFGYNIEIALQNEETWKARRRPDPLYLDKILP-NQQGE
GG----------------------------------------SAAEENGNGV--------
------------------------------------------------------EIEHHP
TVSAMATLGL-KNPQKIWDVQENARVFLESIQLFFKRRSK-------------DIGKLVF
DKDDQLAVEFVTAAANLRAHSFGIP--MQS------LFEAKGMAGNIIHAIATTNACIAG
LIVLEALKLLTKRTEQC------------------------------------------R
MTYCVEHP--TRK------MLLVPVEPAEPNPRCYVCS---------ETPLVLEVNTITA
TMRDVIEKVLKRKLGVDSPVIMQG--SSLLYETGDDLEDDMAAHYASLLNKSLALY-P-T
PITTGVVLTVED-YHQDFRCSLHVK-----------------------------------
----------------------------------------HRETFDEETEPDGMLVTGDI
ASV-----------------INAEQPTLQPKTPAVDDEDLFNKEENGH----GDDKKD--
--------------------------------DDDDLVMFTP----------ETIAGTKR
K----LE---------------------------EDENLLVE------------------
---------------------------------------EKRLRIEE-------------
-------------
>S. palustre 2015550
------------------------------------------------------------
------------------------------------------------------------
----------------------KVLMV-----------------------GAGGI-----
---------------------------------------GCELLKTLVLTGFKH------
---IHLIDMDTIEVSNLNRQFLFRKSHVGQSKAK-------------VAREAVLKFRPGV
DIVAHHGNVK---NTEFDIDFFKQ-FSVVLNGLDNLEARRHVNRLCLAAGVPL--VESGT
TGYLGQVTVHIKGKTECYECQPKPAPKSYPVCTITSTPSK--------------------
-------------------LIHCIVWAKELALAKLFGDKSQVSDLDVR---TSV-ADGKS
I-----------------------------------------------------------
----------------------------------------------------TSEVENDD
VKFFELRSGESFQQFAARVFDRIFGYNIEIALQNEETWKARRQPDPLYLDKILP-NQQQE
EG----------------------------------------SAAEENGNGV--------
------------------------------------------------------EIEQHP
TVSAMATLGL-KNPQKIWDVQENARVFLESIQLFFKRRSK-------------DIGRLVF
DKDDQLAVEFVTAAANLRAHSFGIP--MQS------LFEAKGMAGNIIHAIATTNACIAG
LIVLEALKLLTNRTEQC------------------------------------------R
MTYCVEHP--TRK------MLLVPVEPAEPNPRCYVCS---------ETPLVLEVNTVTA
TMRDVIEKVLKRKLGVDSPVIMQG--SSLLYETGDDLEDDMAAHYASLLNKSLALY-P-T
PITTGVVLTVED-YHQDFRCSLHVK-----------------------------------
----------------------------------------HRETFDEETEPDGMLVTGDI
ASV-----------------INAEQPTLQPKTPAADDEDLFNKDQNGH----GDNNKD--
--------------------------------DDDDLVMFTP----------ETIAGTKR
K----LE---------------------------EDENLLVE------------------
---------------------------------------EKRLRIEE-------------
-------------
>S. stauntoniana 2009809
------------------------------------------------------------
------------------------------------------------------------
-------------------KKSRVLMV-----------------------GAGGI-----
---------------------------------------GCELLKTLVLTGFHN------
---IDIIDMDTIEVSNLNRQFLFRKRHVGQSKAK-------------VAREAVLKFRPDA
NVTSYHANVK---DEQFNVDFYQQ-FQVVLNGLDNLDARRHVNRLCLAAGVPL--IESGT
TGYLGQVTVHVKGKTECYECQPKPAPKTYPICTITSTPSK--------------------
-------------------PVHCIVWAKELVLVKLFGDRSQASDLNLQ---AAD------
------------------------------------------------------------
---------------------------------------------------------SDH
EDFLQLRDAETISDFCARVFDQIFGHNIEVALKNEDQWKNRRRPTPLFLSGVLP-EGI--
------------------------------------------ETCKAHRFS---------
----------------------------------------------------------ES
ILSVMPLLGF-KNPQEVLSLQDNARLFISAMRAILETRTK-------------EIGSLTF
DKDDQLAMEFVSSAANLRAYSFGIP--VMS------IFDAKGIAGNIIHAIATTNAIIAG
LIVIEAVKILMKDLDHC------------------------------------------R
MTYCVEHP--SRK------RLLMPADPFEPNPNCYVCS---------NTPLILEVNTVHT
KLKDVIDRILRTKLGVSSPVIMHG--TSLLFETGDDLGKEEIQLYTSNSEKVLAEL-P-T
PVTNGGVLSVED-LQQEFKCSIHIR-----------------------------------
----------------------------------------HRDNFDEEKEPDGMVLIGWS
SSV-----------------AEQEKDKGKPIAAPAAS----------------AEVID--
--------------------------------DDDITLI--------------EPAAKKR
K----PE---------------------------DDSV-PL-------------------
---------------------------------------GKKQKVLE-------------
-------------
>P. patens Pp3c27_1900V3.1.p 
MAM------------------SDS------------------------------------
-------------GELSQQMYVNDV-----------------------------------
-------------------QKEKVLMV-----------------------GAGGI-----
---------------------------------------GCELLKTLVLTGFKH------
---IHLIDMDTIEVSNLNRQFLFRKSHVGQSKAK-------------VAREAVLKFRPGV
EIVAHHANVK---NQEFDIDFFKQ-FSVVLNGLDNLDARRHVNRMCLAAGVPL--VESGT
TGYLGQVTVHIKGRTECYECQPKPAPKSYPVCTITSTPSK--------------------
-------------------LIHCIVWAKELALAKLFGDKGQVSDLDVR---STS-NEDNA
V-----------------------------------------------------------
----------------------------------------------------SN--DPDE
AEFFEVRSGESNRSYAERVFNRIFGQNIVTALQNEDTWKARRRPDPLFLDKVLT-EED--
------------------------------------------AATQNNASS---------
---------------------------------------------------------NDG
TVSAMASLNL-KNPQEIWSVKDNARVFLESIRLFLEKRSK-------------DVGKIVF
DKDDQLAVEFVTAAANLRAHSFGIP--MQS------VFEAKGMAGNIIHAIATTNAIIAG
LIVLEALKLLSNRTEEC------------------------------------------R
MTYCVEHP--SGK------MLLMPVEMAEPNPRCYVCS---------ETPLVLELNTATA
TMREVIEKVVKRKLGVTDPVIMQG--ATLLHEAGEDIEEDMVAYYRALLDKKFVDY-P-T
PITTGVVLTVED-YHQDFRCSLHVK-----------------------------------
----------------------------------------HRDTFDEEKEPEGMVLTGDL
ASL-----------------NTTE--TAAAPTPALDAP---SKAENGH-----AEEEE--
--------------------------------EDENVVMVEPAP-------KAATAGTKR
K----LE---------------------------NEETHPT-------------------
---------------------------------------EKRLRASEA------------
--VPVEV------
>P. patens Pp3c16_16590V3.1.p 
MVC--------RNEGMNECLASPT------------------------------------
---------------VANHWGLYLIMLRLHCCRDVSRWRVAFQGLGTGRCSAFEELCRCR
KDEW-------GVMSDSGELNQQIIVVIFVDNVQVIPDWWFLFENIERESAHGGS--WWH
RVRAFENASAHWFQ--THSLG--QSFCRVDSLLHKTLHLMNMLVNIVSIYALKDFWSCTC
GSPLPQIDMDTIEVSNLNRQFLFRKSHVGQSKAR-------------VAREAVLKFRPGV
EIVAHHANVK---NQEFDIDFFKQ-FSVVLNGLDNLDARRHVNRMCLAAGVPL--VESGT
TGYLGQVTVHIKGQTECYECQPKPVPKSYPVCTITSTPSK--------------------
-------------------FIHCIVWAKDLALAKLFGDKGQVSDLDVR---PTS-NEDNA
V-----------------------------------------------------------
------------------------------------------------------SNDPDE
TQFFEVRSGESSRAYAERVFDRIFGQNIVTALRNEDTWKARRRPDPLFLNKIFF-EDDA-
------------------------------------------VTMNGVCSS---------
----------------------------------------------------------ID
NVSATANLGL-KNPQEVWSVKENSSVFLESVELFLEKRSKLARSVFLNDALLQDVGKLVF
DKDDQLAVEFVTAAANLRAHSFGIP--SQS------LFEAKGMAGNIIHAIATTNAIIAG
LIVLEALKLLSNRAKEC------------------------------------------R
MTFCVEHP--SGK------MLLMPVDMAEPNPRCYVCSENCAGIMGEQTPLVLELNTATA
TMREVVKKVVKRKLGVTDPVIMQS--STLLHEAGDDIEEDMVAYYTTLLDKKFQDY-P-T
PITTGVVLTIED-YHQDFRCSLHVK-----------------------------------
----------------------------------------HRETFDQEKEPEGMVLSGDL
ASL-----------------NTTETAAESTSTLNASLK-----AENG-----HTEV----
--------------------------------EDDDVVMVELAP-------KAATAGTKR
R----IE---------------------------EEETQHT-------------------
---------------------------------------EKRLRVMEV------------
-------------
>M. vincentianus 2007591
------------------------------------------------------------
-----------------------NL-----------------------------------
-------------------QSAKVLMV-----------------------GAGGI-----
---------------------------------------GCELLKTLVLTGFKD------
---IHLIDMDTIEVSNLNRQFLFRKRHVGQSKAK-------------VAREAVLRFRPGV
NIVAHHANVK---DSGFDLNFFSQ-FNVVLNGLDNLDARRHVNRLCLAAGVPL--VESGT
TGYLGQVTVHIKGRTECYECQPKPAPKTYPICTITSTPSK--------------------
-------------------PVHCIVWAKELPFVKLFGDKHQASDLILR---TRD-GDTAN
------------------------------------------------------------
--------------------------------------------------------DQGD
EEILELQENEDTQAFAKRVFDSLFGHNIELALKNEDAWKTRRPPTPLYVRNILS-GYV--
------------------------------------------HTEAGRRID---------
--------------------------------------------------------QSEE
SVSAAARLGL-KNPQEIWTVEQNARVFLESVCLFMETRSK-------------EIGSLSF
DKDDQLAVEFVTAAANLRAHSFGIP--LQS------VFDAKGIAGNIIHAIATTNAIIAG
LIVLEAIKLLKNDFENC------------------------------------------R
MTYCVEHPT-QKK------LLLYPVEPGEANPKCYVCS---------QTMLYLEVNTVKT
TLRDVVDRIVTGRLGVNSPVVIQG--TNILFETGDDLEDDEVALYSRNLEKVLCSL-P-T
PLLNGVVFWVED-AHQDFKCSVQVQ-----------------------------------
----------------------------------------HRDTFDEEKEPDGMVLSGEV
PTP-----------------KGEVPEDLENGAKVPGTV--------------VAEPLD--
--------------------------------EDADL----------------SPAIGKR
K----RQ---------------------------E-------------------------
------------------------------------------------------------
-------------
>M. vincentianus 2007590
------------------------------------------------------------
-----------------------NL-----------------------------------
-------------------QSAKVLMV-----------------------GAGGI-----
---------------------------------------GCELLKTLVLTGFKD------
---IHLIDMDTIEVSNLNRQFLFRKRHVGQSKAK-------------VAREAVLRFRPGV
NIVAHHANVK---DSGFDLNFFSQ-FNVVLNGLDNLDARRHVNRLCLAAGVPL--VESGT
TGYLGQVTVHIKGRTECYECQPKPAPKTYPICTITSTPSK--------------------
-------------------PVHCIVWAKELPFVKLFGDKHQASDLILR---TRD-GDTAN
------------------------------------------------------------
--------------------------------------------------------DQGD
EEILELQENEDTQAFAKRVFDSLFGHNIELALKNEDAWKTRRPPTPLYVRNILS-GYV--
------------------------------------------HTEAGRRID---------
--------------------------------------------------------QSEE
SVSAAARLGL-KNPQEIWTVEQNARVFLESVCLFMETRSK-------------EIGSLSF
DKDDQLAVEFVTAAANLRAHSFGIP--LQS------VFDAKGIAGNIIHAIATTNAIIAG
LIVLEAIKLLKNDFENC------------------------------------------R
MTYCVEHPT-QKK------LLLYPVEPGEANPKCYVCS---------QTMLYLEVNTVKT
TLRDVVDRIVTGRLGVNSPVVIQG--TNILFETGDDLEDDEVALYSRNLEKVLCSL-P-T
PLLNGVVFWVED-AHQDFKCSVQVQ-----------------------------------
----------------------------------------HRDTFDEEKEPDGMVLSGEV
PTP-----------------KGEVPEDLENGAKVPGTV--------------VAEPLD--
--------------------------------EDADL----------------SPAIGKR
K----RQ---------------------------E-------------------------
------------------------------------------------------------
-------------
>P. carolinianus 2015931
------------------------------------------------------------
------------------------------------------------------------
----------------------KVLMV-----------------------GAGGI-----
---------------------------------------GCELLKTLVLTGIKN------
---IHLIDMDTIEVSNLNRQFLFRKKHVGQSKAK-------------VAREAVLKFRPGV
NIVAHHANVK---DPEFDVEFFRQ-FNVVLNGLDNLDARRHVNRLCLAAGVPL--VESGT
TGYLGQVTVHIKGRTECYECQPKPAPKTYPICTITSTPSQ--------------------
-------------------PVHCIVWAKELPFVKLFGDKSQANDLILH---SQG-SDGAK
------------------------------------------------------------
--------------------------------------------------------DQGQ
EEPLELQEGEDTRCFARRVFNSLFGHNIEVALKNEDAWKHRRAPEPLFIDNIWP-ASK--
------------------------------------------DTEEGDTRS---------
-------------------------------------------------------IPSME
TLSAAAGLGY-KNPQEVWTVEQNARVFLESVRLFLEYRTK-------------DIGTLHF
DKDDQLAVEFVTAAANLRAHCFGIP--LQS------LFDAKGIAGNIIHAIATTNAIIAG
LIVLEAMKLLTNDIDNC------------------------------------------R
MTYCLEHAN-SRK------LLLYPVEPEEANVECYVCS---------ESVLFLEVNTSKA
TLREVIQKILKRKLGVNSPVVMQD--SSLLYETGDDLEADMVVHYSQNLDKVLSTF-P-N
PIVNGTVISVED-LQQEFRCSIEVK-----------------------------------
----------------------------------------HRETFDEEKEPDGMVLSGEI
PTN-----------------PPAAIPEVDTVSLNLMVQ---------------EEVQE--
--------------------------------DDDDLVMSE-------------------
------------------------------------------------------------
------------------------------------------------------------
-------------
>P. amorphum 2073365
------------------------------------------------------------
---------------MASAEELTMI-----------------------------------
-------------------EKAKVLMV-----------------------GAGGI-----
---------------------------------------GCELLKTLALTGFKD------
---IHLIDLDTIEVSNLNRQFLFRKRHVGQSKAK-------------VAGEAVLKFKPDM
NIKAHHANVK---SSEFDVEFFKQ-FNVVLNGLDNVDARRHVNRLCLAAGVPL--VESGS
TGYLGQVTVHVKDRTECYECQTKELPKTYPVCTITNTPSK--------------------
-------------------PVHCIVWAKDLLFGRLFGDKSQTSDLVVH---TND-QNTST
------------------------------------------------------------
--------------------------------------------------------ATED
TDFFNLKDGETHDCYACRVFDGVFGYNIAVALKNEDTWKTRKRPRPLYLREVQS-DPKR-
------------------------------------------MRMDATVNGV--------
------------------------------------------------------NGTSEH
AVSAARVLGL-NNPQEVWNLRENVSVFLQALELFLQTRQK-------------GIGSLVF
DKDDQLAVEFVTAAANLRSFCFDIP--MQS------VFEAKGIAGNIVHAIATTNAIISG
LIVLEAIKLLMDNLKDC------------------------------------------R
TTYCLEYP--RRQ------MLLMPAELSDPKPTCYVCS---------QTPLFLEVNTSKT
RLRDIVEKILKGKLCVNSPIIMQG--SYLLYEVGEDLEESMVTQYNLNLDKILDTF-P-T
PITDNSILSIED-LQQEFTCSIQIK-----------------------------------
----------------------------------------HRETFDDEKEPDNMVLSGNL
PSP-----------------TPRDETS---------------------------------
------------------------------------------------------------
------------------------------------------------------------
------------------------------------------------------------
-------------
>P. hesperium 2016552
------------------------------------------------------------
---------------MASAEELTMI-----------------------------------
-------------------EKAKVLMV-----------------------GAGGI-----
---------------------------------------GCELLKTLALTGFKD------
---IHLIDLDTIEVSNLNRQFLFRKRHVGQSKAK-------------VAGEAVLKFKPDM
NIKAHHANVK---SSEFDVEFFKQ-FNVVLNGLDNVDARRHVNRLCLAAGVPL--VESGS
TGYLGQVTVHVKDRTECYECQTKELPKTYPVCTITNTPSK--------------------
-------------------PVHCIVWAKDLLFGRLFGDKSQTSDLVVH---TND-QNTST
------------------------------------------------------------
--------------------------------------------------------ATED
TDFFNLKDGETHDCYACRVFDGVFGYNIAVALKNEDTWKTRKRPRPLYLREVQS-DPKR-
------------------------------------------MRMDATVNGV--------
------------------------------------------------------NGTSEH
AVSAARMLGL-NNPQEVWTLRENVNVFLQALELFLQTRQK-------------GIGSLVF
DKDDQLAVEFVTAAANLRSFCFDIP--MQS------VFEAKGIAGNIVHAIATTNAIISG
LIVLEAIKLLMDNLKDC------------------------------------------R
TTYCLEYP--RRQ------MLLMPAELSDPKPTCYVCS---------QTPLFLEVNTSKT
RLRDIVEKILKGKLCVNSPIIMQG--SYLLYEVGEDLEESMVTQYNLNLDKILDTF-P-T
PITDNSILSIED-LQQEFTCSIQIK-----------------------------------
----------------------------------------HRETFDDE---------GNL
PSP-----------------TPRDETS---------------------------------
------------------------------------------------------------
------------------------------------------------------------
------------------------------------------------------------
-------------
>M. paleacea 2004616
------------------------------------------------------------
------------------------------------------------------------
----------------------KVLMV-----------------------GAGGI-----
---------------------------------------GCELLKTLVLTGFKH------
---IHVIDMDTIEVSNLNRQFLFRKRHVGQSKAQ-------------VAREAVLRFRPDV
EIVAHHANVK---SSQFNVEFFQQ-FSIVLNGLDNLDARRHVNRLCLAADVPL--VESGT
TGYLGQVTVHMKGRTECYECQPKPAPKTYPVCTITSTPSK--------------------
-------------------PVHCIVWAKDLPFLKLFGDKTLSNDLDVR---SSG-AETSN
------------------------------------------------------------
--------------------------------------------------------EQDE
ASFFDLQKDETSKAYAARVFDRLFGQNIEIALKNEGAWKERRKPTPLFVAHIFT-SEDKH
-----------------------------EEN----------GSENGSASEDK-------
------------------------------------------------------SKDEGS
ALSAMTRLGL-KNPQEIWSVKENAKVFLESVRLFLDKRKQ-------------EIGKLTF
DKDDQLAVEFVTAAANLRAHSFGIP--MQT------LFDAKGIAGNIIHAIATTNAIIAG
LIVLEAIKLLEKNLEAC------------------------------------------R
MTYCLEHA--SRK------LLLMPCEMDVPNPKCYVCS---------QTPLVLEVNTSTV
TLRDVVDKIARKKLAASFPTIMQG--YNVLCETGDDIDPHSAAVYEAKLDMKLDSLTP-V
PIVDGVEITIED-LQQDFSCLVHVK-----------------------------------
----------------------------------------HREDFSEE-EADEMRLGGLD
LLT-----------------PADTKATAKTEVALKSSS--------------TGEIVD--
--------------------------------GDEDTVMIDG----------VSAPGTKR
K----LE---------------------------EEPQGPV-------------------
---------------------------------------QKKMKV---------------
-------------
>P. glycyrrhiza 2013740
------------------------------------------------------------
---------------MASAEELTMI-----------------------------------
-------------------EKAKVLMV-----------------------GAGGI-----
---------------------------------------GCELLKTLALTGFKD------
---IHLIDLDTIEVSNLNRQFLFRKRHVGQSKAK-------------VAGEAVLKFKPDM
NIEAHHANVK---SSEFDVEFFKQ-FNVVLNGLDNVDARRHVNRLCLAAGVPL--VESGS
TGYLGQVTVHVKDRTECYECQTKELPKTYPVCTITNTPSK--------------------
-------------------PVHCIVWAKDLLFGRLFGDKSQTSDLVVH---TND-QNTST
------------------------------------------------------------
--------------------------------------------------------ATED
TDFFNLKDLETHDSYACRVFDGVFGYNIAVALKNEDTWKTRKRPRPLYLREVQS-DPKR-
------------------------------------------MRMDATVNGV--------
------------------------------------------------------NGTSEH
AVSAARMLGL-NNPQEVWTLRENVNVFLQALELFLQTRQK-------------GIGSLVF
DKDDQLAVEFVTAAANLRSFCFDIP--MQS------VFEAKGIAGNIVHAIATTNAIISG
LIVLEAIKLLMDNLKDC------------------------------------------R
TSYCLEYP--RRQ------MLLMPAELSDPKPTCYVCS---------QTPLFLEVNTSKT
RLRDIVEKILKGKLCVNSPIIMQG--SYLLYEVGEDLEESMVTQYNLNLDKILDTF-P-T
PITDNSILSIED-LQQEFTCSIQIK-----------------------------------
----------------------------------------HRETFDGE-EPDNMVLFGNL
PSP-----------------TPRDETS---------------------------------
------------------------------------------------------------
------------------------------------------------------------
------------------------------------------------------------
-------------
>S. wallacei 2009076
------------------------------------------------------------
------------------------------------------------------------
-------------------ERSKVLMV-----------------------GAGGI-----
---------------------------------------GCELLKTLVLTGFKN------
---IEVIDMDTIEVSNLNRQFLFRKRHVGQSKAK-------------IACEAVSKFRPDV
QIVPHHANVK---DPAFNVEFFQK-FDVVLNGLDNLDARRHVNRLCLAAGVPL--IESGT
SGYLGQVTVHVKGQTECYECQPKPAPKTYPICTITSTPSK--------------------
-------------------PVHCIVWAKELALVKLFGDKTQASDLTLQ---PDE-NEDGK
------------------------------------------------------------
-----------------------------------------------------------H
EEGLHVRNGEHVRDFAGRVFDQIFGHNIELALKNEEQWKNRRRPTPLYLPQDLG-SGDE-
------------------------------------------------------------
------------------------------------------------------HKPADG
LTSVMPLLGL-KNPQEVWSLEDNMRVFVASVRAILETRSK-------------EIGSMSF
DKDDQLALEFVTSAANLRAYSFGIP--MLS------IFEIKGIAGNIVHAIATTNAIIAG
LIVIEAVKILMNDIKSC------------------------------------------R
MTYCVEHP--SNR------RLLMPTEPFEPNPSCYVCS---------KTPLVLEVNTAKA
KLREIVERIVKAKLGVSSPVIMHG--ASLLFETGEDLAKEEILQYEANLERPLAEL-P-S
PVTHGETLVVED-FQQEFKCDIHIK-----------------------------------
----------------------------------------HRDNFDPEKEPDGLVLIGAL
TGT-----------------AAPDSKPESVCAAASSTQ---------------TAVID--
--------------------------------EDDDLVLLDA---------EPLESSRKR
K----VQ---------------------------DDDRST--------------------
---------------------------------------GKKQRV---------------
-------------
>C. thalictroides 2025523
------------------------------------------------------------
----------------------AVI-----------------------------------
-------------------EKAKVLMV-----------------------GAGGI-----
---------------------------------------GCELLKTLALTGFKD------
---IHLIDLDTIEVSNLNRQFLFRKQHVGQSKAK-------------IARDAVLKFKPDI
KIEAHHANVK---NSDFDVEFFKQ-FNVVLNGLDNVDARRHVNRLCLAAGVPL--VESGS
TGYLGQVTVHVKDQTECYECQTKELPKTYPVCTITNTPSK--------------------
-------------------PVHCIVWAKDLLFARLFGDRNQSSDLIVH---TND-RTSSA
------------------------------------------------------------
--------------------------------------------------------ATED
TDFFNIKDGETPESYACRVFDGVFGDNIEVALRNEEMWKSRKRPRPLYICEVYS-DAKK-
------------------------------------------PRIDGSCNSP--------
------------------------------------------------------DGIDKH
TASAARILGL-SNPQEVWSVRDSANVFLKALELLLNTRQK-------------DIGSLVF
DKDDQLAMEFVTAAANLRSSCFDIP--MQS------LFEAKGIAGNIVHAIATTNAIISG
LIVLEAIKLLMGNLDDC------------------------------------------R
TTYCLEYP--RRK------MLLMPAELSAPKSSCYVCS---------QSTLLLEVNTTRT
RLREVIEKIVRGQLSVNSPMISQG--PCLIYETGEDLEEDMVTQYNQNLEKFLDSL-P-A
PIVDGSILSIED-FQQEFTCHLQIK-----------------------------------
----------------------------------------HREMFDEEKEPDNMVLSG--
------------------------------------------------------------
------------------------------------------------------------
------------------------------------------------------------
------------------------------------------------------------
-------------
>S. lepidophylla 2009850
------------------------------------------------------------
------------------------------------------------------------
-------------------QRSRVLMV-----------------------GAGGI-----
---------------------------------------GCELLKTLVLTGFHN------
---IDIIDMDTIEVSNLNRQFLFRKRHVGQSKSQ-------------VAREAVLKFRPDA
NVTSYHANVK---DEQFNVEFYQQ-FQVVLNGLDNLDARRHVNRLCLAAGVPL--IESGT
TGYLGQVTVHVKGRTECYECQPKPAPKTYPICTITSTPSK--------------------
-------------------PVHCIVWAKELVLVKLFGDRSQASDLNLQ---SAD------
------------------------------------------------------------
---------------------------------------------------------NDH
EDFLQLRDAETMSDFCARVFDQIFGHNIEVALKNEDQWKNRTRPTPLFLADVLP-EGI--
------------------------------------------ETCKAHRFS---------
----------------------------------------------------------DP
TSSVMPLLGF-KDPQEVLSLQDNARLFISAMRAILETRPK-------------EIGSLTF
DKDDQLVMEFVSSAANLRAYSFGIP--AMS------SFDAKGIAGNIIHAIATTNAIIAG
LIVIEAVKILMNDLDHC------------------------------------------R
ITYCVEHP--SRK------RLLMPADPFEPNPNCYVCS---------NTPLFLEVNTVQT
KLKDVIDRILKAKLGVGSPVIMHG--ASLLFETGDDLAKEEIQLYTSNSDKVLAEL-P-S
PVTNGAVLSVED-LQQEFKCSIHIR-----------------------------------
----------------------------------------HRDSFDEENEPDGMVLIGWS
AKL-----------------AAEKKDKEQAAAAPASS----------------AEVIE--
--------------------------------EDELMVL--------------EPPAKKR
K----AE---------------------------RDSSSPL-------------------
---------------------------------------GKKPKVSE-------------
-------------
>S. selaginoides 2011130
------------------------------------------------------------
------------------------------------------------------------
-------------------EKSKVLMV-----------------------GAGGI-----
---------------------------------------GCELLKTLVLSGFKD------
---IHLIDMDTIEVSNLNRQFLFRKHHVGMSKAE-------------VARGAVLKFRPDV
NIVAYHANVK---DQNFNVEFYQL-FNVVLNGLDNLDARRHVNRLCLAAGVPL--IESGT
TGYLGQVTVHVKGKTECYECHPKPAPKTYPTCTITNTPSK--------------------
-------------------PVHCIVWAKELAFVKIFGDKNQAADLNID---GDS------
------------------------------------------------------------
---------------------------------------------------------AKQ
DDCLLVRNGEQMSEFSRRVFDQIFGHNIDIALKNEDQWKSRKKPSALYLSAVLT-ESA--
------------------------------------------EEYTSDK-----------
----------------------------------------------------------LK
DIFALCLLGL-KNPQEVWSLEDNTRVFLTSMRAILETRNK-------------EVGGMSF
DKDDQLALEFVSSAANIRAYSFGIP--MLS------IFDIKGIAGNIVHAIATTNAIISG
LIVIEAVKLLRNDLKSC------------------------------------------R
TTFCLEHP--SSK------MLIMPVEPFETNPNCYVCS---------NNPLVLEVNTINT
KLKEVMERIIKAKLGVSSPVIMHG--NNLLYETGEDLAADETLQYDANLEKKLSEL-P-T
PVLNGDVLSVED-LQQEFKCTIHIK-----------------------------------
----------------------------------------HRESFDEEKEADGMVLIGKV
GDV-----------------SKEKSTKEK-------------------------------
------------------------------------------------------------
------------------------------------------------------------
------------------------------------------------------------
-------------
>Isoetes_sp 2075524
------------------------------------------------------------
------------------------------------------------------------
-------------------QGAKILMV-----------------------GAGGI-----
---------------------------------------GCELLKTLVSSGFKD------
---IHVIDMDTIEVSNLNRQFLFRKFHVGQSKAK-------------VARESVLKFRPDV
NIVAHHANIK---DKEFDIEFYQN-FNVVLNGLDNLDARRHVNRLCLAAKVPL--VESGT
AGYLGQVTVHIKGRTECYECQEKPPPKTYPICTITSTPSK--------------------
-------------------PVHCIVWAKELAFTKLFGDKTQAADLQLG---MVE-APLK-
------------------------------------------------------------
--------------------------------------------------------EEDS
TAQPRLQNGEAAIDLACRIFDQIFGQNIEVALRNEDAWKNRRKPSPLYIQEILP-GGS--
------------------------------------------GKLDGHDFT---------
----------------------------------------------------------HS
SVSAMTILGL-LDPQKVWNIEDSARVFLTSVRLFFEARSK-------------EIGSLAF
DKDDKLALEFVTAAANLRAYSFGIP--MLS------IFDVKGIAGNIVHAIATTNAIISG
LIVIEAVKILTNNLADS------------------------------------------R
STYFLEHP--SKN------MLLMPVEPFEPNSRCYVCS---------QTPLVLEVNTLKT
KFKDIIEKIVKGKLGVNSPIVMHE--SNVLYETGEDVEAIMASNYERNLEKILAEL-S-T
PVINGTVLRIED-FDQDFTCTVHIK-----------------------------------
----------------------------------------HRDDFDEEKEPDGMLIQG--
------------------------------------------------------------
------------------------------------------------------------
------------------------------------------------------------
------------------------------------------------------------
-------------
>I. tegetiformans 2100279
------------------------------------------------------------
------------------------------------------------------------
-------------------QGAKILMV-----------------------GAGGI-----
---------------------------------------GCELLKTLVSSGFKD------
---IHVIDMDTIEVSNLNRQFLFRKFHVGQSKAK-------------VARESVLKFRPDV
NIVAHHANIK---DKEFDIEFYQN-FNVVLNGLDNLDARRHVNRLCLAAKVPL--VESGT
AGYLGQVTVHIKGRTECYECQEKPPPKTYPICTITSTPSK--------------------
-------------------PVHCIVWAKELAFTKLFGDKTQAADLQLG---MVE-APLK-
------------------------------------------------------------
--------------------------------------------------------EEDS
TAQPRLQNGEAAIDLACRIFDQIFGQNIEVALKNEDAWKTRRKPSPLYIQEILP-GGS--
------------------------------------------GKLDGHDFT---------
----------------------------------------------------------HS
SVSAMTILGL-LDPQKVWNIEDSARVFLTSVRLFFEARSK-------------EIGSLAF
DKDDKLALEFVTAAANLRAYSFGIP--MLS------IFDVKGIAGNIVHAIATTNAIISG
LIVIEAVKILTNNLADS------------------------------------------R
STYFLEHP--SKN------MLLMPVEPFEPNSRCYVCS---------QTPLVLEVNTLKT
KFKDFIEKIVKGKLGVNSPIVMHE--SNVLYETGEDVEAIMASNYDRNLEKILAEL-S-T
PVINGTVLRIED-FDQDFTCTVHIK-----------------------------------
----------------------------------------HRDDFDEEKEPDGMLIQG--
------------------------------------------------------------
------------------------------------------------------------
------------------------------------------------------------
------------------------------------------------------------
-------------
>L. japonicum 2017709
------------------------------------------------------------
------------------------------------------------------------
------------------------------------------------------------
-----------------------------------------ELLKTLALTGFKN------
---IHVIDLDTIEVSNLNRQFLFRNRHVGQSKAK-------------VAREAVLKFRPHI
NIVAHHANVK---SPEFNVEFFKQ-FNVVLNGLDNVDARRHVNRLCLAAGVPL--VESGS
TGYLGQVTVHVKDHTECYECQSKELPKTYPVCTITSTPSK--------------------
-------------------PVHCIVWAKDLLFGRLFGDKNQASDLVVH---SDD-QNTPS
------------------------------------------------------------
--------------------------------------------------------DVEN
AEFFELKNGETYESYACRVFDGVFGHNIVVALKNESTWKTRKKPRALYLHDILP-DYQ--
------------------------------------------GSNNDFSAC---------
------------------------------------------------------NGLSEH
KVSATKLLGL-TNPQAVWSLKDNARVFLQALQLFFTARQK-------------DIGNLIF
DKDDQLAVEFVTAASNLRSFCFDIP--MQS------LFDAKGIAGNIVHAIATTNAIISG
LIALEAIKLLTTNVDNC------------------------------------------R
TTYCLEYP--RRQ------LLLMPAELAGPKPSCYVCS---------KTMLCLEVNTSKT
KLKDLIEKIVKGKLSVNSPIIMQD--TCLIYETGDDLEENMVAQYNANLDKILDTF-P-I
PIANDSILTVED-FQQEFSCSIQIK-----------------------------------
----------------------------------------HRDTFDEEKEPDGMVLSGEV
PAA-----------------GAPDQSTLTEPTNNDS----------------PVETGE--
--------------------------------DDDELVMIDD-----------VRVGTKR
KS---LED---------------------IV--DEDAVVPVE------------------
------------------------------------------------------------
-------------
>P. carolinianus 2015932
------------------------------------------------------------
------------------------------------------------------------
-------------------------MV-----------------------GAGGI-----
---------------------------------------GCELLKTLVLTGIKN------
---IHLIDMDTIEVSNLNRQFLFRKKHVGQSKAK-------------VAREAVLKFRPGV
NIVAHHANVK---DPEFDVEFFRQ-FNVVLNGLDNLDARRHVNRLCLAAGVPL--VESGT
TGYLGQVTVHIKGRTECYECQPKPAPKTYPICTITSTPSQ--------------------
-------------------PVHCIVWAKELPFVKLFGDKSQANDLILH---SQG-SDGAK
------------------------------------------------------------
--------------------------------------------------------DQGQ
EEPLELQEGEDTRCFARRVFNSLFGHNIEVALKNEDAWKHRRAPEPLFIDNIWP-ASK--
------------------------------------------DTEEGDTRS---------
-------------------------------------------------------IPSME
TLSAAAGLGY-KNPQEVWTVEQNARVFLESVRLFLEYRTK-------------DIGTLHF
DKDDQLAVEFVTAAANLRAHCFGIP--LQS------LFDAKGIAGNIIHAIATTNAIIAG
LIVLEAMKLLTNDIDNC------------------------------------------R
MTYCLEHAN-SRK------LLLYPVEPEEANVECYVCS---------ESVLFLEVNTSKA
TLREVIQKILKRKLGVNSPVVMQD--SSLLYETGDDLEADMVVHYSQNLDK---------
------------------------------------------------------------
------------------------------------------------------------
------------------------------------------------------------
------------------------------------------------------------
------------------------------------------------------------
------------------------------------------------------------
-------------
>T. lepidozioides 2000125
------------------------------------------------------------
------------------------------------------------------------
-------------------------MV-----------------------GAGGI-----
---------------------------------------GCELLKTLVLTGFKH------
---IHLIDMDTIEVSNLNRQFLFRKGHVGQSKAK-------------VAREAVLKIRPGV
DIVAHHGNVK---SPEFDIDFFKQ-FSVILNGLDNLDARRHVNRMCLAAGKPL--VESGT
TGYLGQVTVHVKGHTECYECQPKPAPKTYPVCTITSTPSK--------------------
-------------------PIHCIVWAKELAFAKLFGDRSQANDLDVR---TST-ADGGI
V-----------------------------------------------------------
----------------------------------------------------PPE-ANND
AQAFEVKDGESSRAFAGRVFDRIFRLNIETSLQNEEAWKGRTKPCPLYLDEILS-YEK--
------------------------------------------QVIDGNGAV---------
-------------------------------------------------------GSEHP
TVSAMASLGL-KDPQETWSLKDNSRVFLESVKLFLQQRSK-------------DIGKLTF
DKDDQLAVEFVTAAANLRAQSFGIA--AHS------LFEIKGMAGNIVHAIATTNAIIAG
LIVLEAVKLLTKQVQQCRTLLGIKGDVAGKKPSSHEVSPQQGLISMPLASMVRARGNRLR
MTYCVEHP--TRK------MLLVPVEPAEPNPRCYVCS---------ETPLVLEVNTTTA
TMRDIIEKAVKRKLGVNSPLIMQG--STLLYETGDDL-----------------------
------------------------------------------------------------
------------------------------------------------------------
------------------------------------------------------------
------------------------------------------------------------
------------------------------------------------------------
------------------------------------------------------------
-------------
>S. acanthonota 2041904
------------------------------------------------------------
------------------------------------------------------------
---------------------SKVLMV-----------------------GAGGI-----
---------------------------------------GCELLKTLVLTGFKN------
---IEVIDMDTIEVSNLNRQFLFRKRHVGQSKAK-------------IACETVSTFRPDV
KLVPHHGNVK---DPAFNVEFFQK-FDVVLNGLDNLDARRHVNRLCLAAGVPL--IESGT
NGYLGQVTVHVKGQTECYECQTKLPPKTYPICTITSTPSK--------------------
-------------------PVHCIVWAKELAFVKLFGDRTQASDLTVQ---TDE-NEGGK
------------------------------------------------------------
-----------------------------------------------------------Q
EEGLYVRNGEHVRDFVGRVFDQIFGHNIELALKNEEQWKNRRRPTPLYLPQEVG-SGDE-
------------------------------------------------------------
------------------------------------------------------YRPADC
LTSVMPLLGL-KNPQEVWSLEDNMRVFVASVRAILETRSK-------------EIGSMTF
DKDDQLALEFVTSAANLRAHSFGIP--MLS------IFEIKGIAGNIVHAIATTNAIIAG
LIVIEAVKILMNDIKNC------------------------------------------R
MTYCVEHP--SNK------RLLMPTEKFQPNPNCYVCS---------KTPLVLEVNTAKT
KLKEIV------------------------------------------------------
------------------------------------------------------------
------------------------------------------------------------
------------------------------------------------------------
------------------------------------------------------------
------------------------------------------------------------
------------------------------------------------------------
-------------
>Srecurvatum 2011377
------------------------------------------------------------
------------------------------------------------------------
-------------------------MV-----------------------GAGGI-----
---------------------------------------GCELLKTLVLTGFKH------
---IHLIDMDTIEVSNLNRQFLFRKSHVGQSKAK-------------VAREAVLKFRPGV
DIVAHHGNVK---NTEFDIDFFKQ-FSVVLNGLDNLEARRHVNRLCLAAGVPL--VESGT
TGYLGQVTVHIKGKTECYECQPKPAPKSYPVCTITSTPSK--------------------
-------------------LIHCIVWAKELALAKLFGDKSQVSDLDVR---TSV--DGKS
I-----------------------------------------------------------
----------------------------------------------------TSEVENDD
VKFFELRSGESFQQFAARVFDRIFGYNIETALQNEDTWKARRRPDPLYLDKILP-PEE--
------------------------------------------FTAEENGNG---------
------------------------------------------------------EIE-NP
TVSAMVTLGL-KNPQKIWDVQENARVFLETIQLFFKRRSK-------------DIGKLVF
DKDDQLAVEFVTAAANLRAHSFGIP--MQS------LFEAKGMAGNIIHAIATTNACIAG
------------------------------------------------------------
------------------------------------------------------------
------------------------------------------------------------
------------------------------------------------------------
------------------------------------------------------------
------------------------------------------------------------
------------------------------------------------------------
------------------------------------------------------------
------------------------------------------------------------
-------------
>T. arboricola 2000989
------------------------------------------------------------
------------------------V-----------------------------------
-------------------KAAKVLCV-----------------------GAGGI-----
---------------------------------------GCELLKTLVLTGFVN------
---IHVIDMDTIETSNLNRQFLFRKHHVGESKAK-------------VAAEAVKRFRPNA
KIQADQGNVK---EAQYDVDFFKS-FDLVMNGLDNLEARRHVNRLCLAAETPL--IESGT
AGYLGQATVHIRGKTECFECRPKQAPKTYPVCTIRNTPDK--------------------
-------------------PIHCIVWAKDLLFQRLFGRADTVTDLDEG---AAP-SDPTQ
GPAE-----------GQ--------------------------------------SGAAP
DGQ----------------------------------------SA----SVAAGDKEAEE
PSAFLQQEGEAVDAYARRIFERVYGHDIDRVLRMEDLWQTRKPPTALHLAD-----PQLA
------------------------------------------AVANGSSSS---------
------------------------------------------------------QASGAG
PVSACRATGL-TDQHKDWSLQENTQIFLTAIQLFLQHRSQ-------------DVGAAVF
DKDDDLAVEFVTAAANLRSIAYDIP--TQS------LFAAKGMAGNIIHAIATTNAIIAG
FVVVEAIKLLTGAQEAY------------------------------------------K
ASFLMQRPV-GGR------FLIQPLAPTEPVKDCMVCG---------TAQLQLTLNTASM
TLDNFINKVLKGSLSVHQPTIMC---DGFVYEEGDDLDEDELEANAANLPKVLQAL-PGG
GLKHGSIVQVDD-QAQHFKVSLVVS-----------------------------------
----------------------------------------HQEDLDEEACPEGFKLSGAV
PEA-----------------QQEPEAPQDAA-----------------------------
------------------------------------------------------------
------------------------------------------------------------
------------------------------------------------------------
-------------
>S. moellendorfi 15422372 
------------------------------------------------------------
-------------------MRFGNA-----------------------------------
-------------------QKSRVLMV-----------------------GAGGI-----
---------------------------------------GCELLKTLVLTGFHN------
---IDIIDMDTIEVSNLNRQFLFRKRHVGQSKAK-------------VAREAVLKFRPDA
NVTSYHANVK---DEQFNVDFYQQ-FQVVLNGLDNLDARRHVNRLCLAAGVPL--IESGT
TGYLGQVTVHVKGKTECYECQPKPAPKTYPICTITSTPSK--------------------
-------------------PVHCIVWAKELVLVKLFGDRSQASDLNLQ---AAD------
------------------------------------------------------------
---------------------------------------------------------SDH
EDFLQLRDAETISDFCARVFDQIFGHNIEVALKNEDQWKNRRRPTPLFLSGVLP-EGI--
------------------------------------------ETCKAHRFS---------
----------------------------------------------------------DS
ILSVMPLLGF-KNPQEVLSLQDNARLFISAMRAILETRTK-------------EIGSLTF
DKDDQLAMEFVSSAANLRAYSFGIP--VMS------IFDAKGIAGNIIHAIATTNAIIAG
LIVIEAVKILMKDLDHC------------------------------------------R
MTYCVEHP--SRK------RLLMPADPFEPNPNCYVCS---------NTPLILEVNTVHT
KLKDVIDRILRTKLGVSSPVIMHG--TSLLFETGDDLGKEEIQLYTSNSEKVLAEL-P-T
PVTNGGVLSVED-LQQEFKCSIHIR-----------------------------------
----------------------------------------HRDNFDEEKEPDGMVLIGWS
SSV-----------------AEQEKDKEKPIAAPAAS----------------AEIID--
--------------------------------DDDITLI--------------EPAAKKR
K----PE---------------------------DDSV-PL-------------------
---------------------------------------GKKQKVLE-------------
-------------
>S. apoda 2001329
------------------------------------------------------------
------------------------------------------------------------
------------------------------------------------------------
------------------------------------------------------------
------------------------------------------------------------
------------------------------------------------------------
TGYLGQVTVHVKGRTECYECQPKPAPKTYPICTITSTPSK--------------------
-------------------PVHCIVWAKELVVVKLFGDRSQASDLSLQ---SAD------
------------------------------------------------------------
---------------------------------------------------------NDH
EDFLQLRDAESMSDFCARVFDQMFGHNIEVALKNEDQWKNRTRPTPLFLADILP-DGI--
------------------------------------------ETCKAHRFS---------
----------------------------------------------------------GS
TSSVMPLLGF-KNPQEVLSLQDNARLFISAMRAILETRPK-------------EIGSLTF
DKDDQLVMEFVSSAANLRAYSFGIP--VMS------CFDAKGIAGNIIHAIATTNAVIAG
LIVIEAVKVLMNDLDRC------------------------------------------R
MTYCVEHP--SRK------RLLMPADPFEPNPNCYVCS---------NTPLVLEVNTVQT
KLKDVIDRILKTKLGVGSPVIMHG--AGLLFETGDDLAKEEIQLYTSNSEKVLAEL-P-S
PVTNGTVLSVED-MLQEFKCSIHIR-----------------------------------
----------------------------------------HRDSFDEENEPDGMVLIGWS
AKL-----------------AAEKKDNERAAAAPASS----------------AEVVE--
--------------------------------DDELMVM--------------EPPAKKR
K----LE---------------------------DDGRDSH-------------------
---------------------------------------GKKPKVPE-------------
-------------
>Afatua 2006575
------------------------------------------------------------
------------------------------------------------------------
------------------------------------------------------------
------------------------------------------------------------
------------------------------------------------------------
------------------------------------------------------------
------------------------------------------------------------
----------------------------------------QDNDLNVH---SKD------
------------------------------------------------------------
-------------------------------------------------------DSSSN
SDVFKRDADEDLDQYARRIYDHVFGYNIEAALDNEETWKNRKRPHPIYIRDALP-EEA--
------------------------------------------LKQNGSSGG---------
------------------------------------------------------CNKEHE
EPSAMASLGL-TNPQEIWTLAENSRVFMEAFKLFFEKREK-------------EIGSLIF
DQDDQRAVEFVTTAANIRAYSFGIP--LHS------LFEAKGVAGNIVHAVATTNAIIAG
LIVIEAIKVLRGDYKNY------------------------------------------R
MTFCLEHP--TRK------MLLMPVEPFEPNKSCYVCS---------ETPLLLDVNTKET
KLREVIDKIIKSKLGMNLPLVMIG--STLVFEDGDGLDEDEAANYALNLDKVLAEL-P-A
PVINGTKLTVED-FQQELSCSINIK-----------------------------------
----------------------------------------HREEFDEEKEPDGMVLSGWS
APV-----------------EKQVNSNGENKSEASSSS------------------AHG-
--------------------------------TDDTVEDISAKP------------GMKR
K----LDE---------------------IS---ETKENCGA------------SSSAQ-
----VVEDDDDLTMLEEDP-----------------MLKKKRLQ----------------
-------------
>C. perforata 2042045
------------------------------------------------------------
------------------------I-----------------------------------
-------------------KKKRLLCI-----------------------GAGGI-----
---------------------------------------GCELLKTLVCTGFED------
---ITVIDLDTIETSNLNRQFLFRKHHVGESKAR-------------TAASVVRSFKPAA
TITGHHANVK---EPQFSIEYIKG-FDLVLNGLDNLDARRHVNRLAMAAAVPL--VESGT
TGYIGQATIHIKSVTQCYECTPKPVPKSFPICTLRNTPDK--------------------
-------------------PIHCVVWGKDLLFPRLFGKPDEITDLDEQ---TAQ-ADAAA
AVAE---------------------------------------------------AGGAQ
GGE-VDLE--------------------------------VAAQA----AATAAAKAADD
PSVFVRRADEPPLEYAVRIFNRVYRDDIQRLIGMTDLWKHRPPPTPLELAQLFP-DGVEA
------------------------------------------AVA-------V-------
------------------------------------------------------VAGAAG
SLPPSRELGL-NDPKQMWSTADNARVFLRCIIHYHTHAKN-------------QLGTAAF
DKDDDLAVEFVTAASNLRSACYGIP--TQT------LFDAKGMAGNIIHAIATTNAIISG
FIVTEALKLLAGCRMAC------------------------------------------R
DTYLNAAP--NGR------RLITPTRPEAPNPNCSACN---------RTVLTLRCDTKSF
TLGRLVQEVVKGRLGITAPALMAGQQGQFSYEEDENMDEDEVEENSRHLPKALDQL-PGG
GLTGAVLLSVSDNITPTFKVDVVIV-----------------------------------
----------------------------------------HQDGTN-------WSLGGVI
PARPAPPATASNG-----ATAQEPNGHAAAGTSGADGA-----AAAGGGAVKKVQVKE--
--------------------------------SADGVLTLDD------------------
-----TD---------------------------ED------------------------
------------------------------------------------------------
-------------
>P. hesperium 2017376
------------------------------------------------------------
---------------MASAEELTMI-----------------------------------
-------------------EKAKVLMV-----------------------GAGGI-----
---------------------------------------GCELLKTLALTGFKD------
---IHLIDLDTIEVSNLNRQFLFRKRHVGQSKAK-------------VAGEAVLKFKPDM
NIKAHHANVK---SSEFDVEFFKQ-FNVVLNGLDNVDARRHVNRLCLAAGVPL--VESGS
TGYLGQVTVHVKDRTECYECQTKELPKTYPVCTITNTPSK--------------------
-------------------PVHCIVWAKDLLFGRLFGDKSQTSDLVVH---TND-QNTST
------------------------------------------------------------
--------------------------------------------------------ATED
TDFFNLKDGETHDCYACRVFDGVFGYNIAVALKNEDTWKTRKRPRPLYLRE---------
------------------------------------------------------------
------------------------------------------------------------
------------------------------------------------------------
------------------------------------------------------------
------------------------------------------------------------
------------------------------------------------------------
------------------------------------------------------------
------------------------------------------------------------
------------------------------------------------------------
------------------------------------------------------------
------------------------------------------------------------
------------------------------------------------------------
------------------------------------------------------------
-------------
>L. cruciata 2006310
------------------------------------------------------------
------------------------------------------------------------
-------------------------MV-----------------------GAGGI-----
---------------------------------------GCELLKTLVLTGFKH------
---IHVIDLDTIEVSNLNRQFLFRKRHVGQSKSQ-------------VAREAVLKFRPDV
DIVAHHANVK---SPQFDVEFFQQ-FNLVLNGLDNLEARRHVNRLCLAADLPL--VESGT
TGYLGQVTVHIKGRTECYECQPKPAPKTYPVCTITSTPSKA-VNNMGPCPVTRGCANLLS
PFSSLIKHANPFPDLFFFQPVHCIVWAKDLPFLKLFGDKTLSNDLDVR---SSA-ADAAN
------------------------------------------------------------
--------------------------------------------------------EQEE
VSVFDVQEGESSKVFAARVFDRLFGQNIEIALKNEGAWKERRKPTPLYLADIFT-TDDK-
------------------------------------------CEENGSSTEYK-------
------------------------------------------------------GPEEGS
TLSAMAHLGL-KNPQETWSVKDNARVFLESIRLFLDKRRQ-------------EIGRLTF
DKDDQLAVEFVTAAANLRAHSFGIP--LQS------LFDAKGIAGNIIHAIATTNAIIAG
LIVLEAIKLMRKEPETC------------------------------------------R
MTYCLEHA--SRK------LLLMPVEMDVPNSKCYVCS---------QTPLVLEVNTSTV
TLRDVVEKIAKRKLAAS--------------ETGDDIDKHSAAMYEAKLDMKLDSLTP-V
PIVNGVEITIED-LQQEFSCIVHVK-----------------------------------
----------------------------------------HRE-----------------
------------------------------------------------------------
------------------------------------------------------------
------------------------------------------------------------
------------------------------------------------------------
-------------
>P. hesperium 2020451
------------------------------------------------------------
------------------------------------------------------------
------------------------------------------------------------
------------------------------------------------------------
------------------------------------------------------------
------------------------------------------------------------
------------------------------------------------------------
------------------------------------------------------------
------------------------------------------------------------
------------------------------------------------------------
--------------------------------KNEDTWKTRKRPRPLYLREVQS-DPKR-
------------------------------------------MRMDATVNGV--------
------------------------------------------------------NGTSEH
AVSAARVLGL-NNPQEVWTLSENVNVFLQALELFLQTRQK-------------GIGSLVF
DKDDQLAVEFVTAAANLRSFCFDIP--MQS------VFEAKGIAGNIVHAIATTNAIISG
LIVLEAIKLLMDNLKDC------------------------------------------R
TTYCLEYP--RRQ------MLLMPAELSDPKPTCYVCS---------QTPLFLEVNTSKT
RLRDIVEKILKGKLCVNSPIIMQG--SYLLYEVGEDLEESMVTQYNLNLDKILDTF-P-T
PITDNSILSIED-LQQEFTCSIQ-------------------------------------
------------------------------------------ETFDDEKEPDNMVLSGNL
PSP-----------------TPRDETSPATTQPATDDA--------------IVEAVD--
--------------------------------DSDEVVVVDE----------ANKPGLKR
KA---LE---------------------------EDAVIPS-------------------
---------------------------------------EKKQR----------------
-------------
>M. caldariorum 2012915
------------------------------------------------------------
------------------------------------------------------------
-------------------QNAKILMV-----------------------GAGGI-----
---------------------------------------GCELLKTLVMTGFQH------
---VEIIDLDTIDVSNLNRQFLFRKRHVGMSKAK-------------VAREAVLQFRPQA
DIVAHHANVK---STEFGVDFFQR-FTVVLSGLDNVPARRHVSRMCLAAGVPL--VESGT
TGYNGQVDVHFKGRTECYECQPKPTPKTFPVCTITSTPSQ--------------------
-------------------PIHCIVWAKELPFHKLFGDPSAANELD--------------
------------------------------------------------------------
------------------------------------------------------------
------------------------------------------------------------
------------------------------------------------------------
------------------------------------------------------------
------------------------------------------------------------
------------------------------------------------------------
------------------------------------------------------------
------------------------------------------------------------
------------------------------------------------------------
------------------------------------------------------------
------------------------------------------------------------
------------------------------------------------------------
------------------------------------------------------------
------------------------------------------------------------
------------------------------------------------------------
-------------
>M. braunii 2041164
------------------------------------------------------------
------------------------------------------------------------
-------------------------MV-----------------------GAGGI-----
---------------------------------------GCELLKTLVMTGFEH------
---IELIDLDTIDVSNLNRQFLFRRRHVGLPKAT-------------VARDAALAMRPGA
EIVAHHANVK---DAAFDVDFFRR-FRAVLNGLDNLDARRHVNRMCLAAGVPL--VESGT
TGFLGQVSVHIKGVSQCYECEPKPVPKTYPTCTITNTPSK--------------------
-------------------PVHCIVWAKELPFQKLFGDPGTANELDSR---A--------
------------------------------------------------------------
------------------------------------------------------------
------------------------------------------------------------
------------------------------------------------------------
------------------------------------------------------------
------------------------------------------------------------
------------------------------------------------------------
------------------------------------------------------------
------------------------------------------------------------
------------------------------------------------------------
------------------------------------------------------------
------------------------------------------------------------
------------------------------------------------------------
------------------------------------------------------------
------------------------------------------------------------
------------------------------------------------------------
-------------
>C. tughillensi 2086681
------------------------------------------------------------
------------------------I-----------------------------------
-------------------SETKVLCI-----------------------GAGGI-----
---------------------------------------GCELLKTLVCTGFKH------
---IELLDLDTIETSNLNRQFLFRKHHVGLSKAR-------------TAAEVVRTFQPTA
NITAHHANVK---EAQFDIDFFRR-FDLVLNGLDNLEARRHVNRLCLASERPL--IESGT
AGYLGQVTVHLKGQTQCFECDAKAAPKTFPICTLRNTPDR--------------------
-------------------PIHCIVWAKDLLFARLFGKPDAASDLDEV---AEEGERAGV
KT-----------------------------------------------------VAAAD
GTSAAS------------------------------------------------------
------------------------------------------------------------
------------------------------------------------------------
------------------------------------------------------------
------------------------------------------------------------
------------------------------------------------------------
------------------------------------------------------------
------------------------------------------------------------
------------------------------------------------------------
------------------------------------------------------------
------------------------------------------------------------
------------------------------------------------------------
------------------------------------------------------------
------------------------------------------------------------
------------------------------------------------------------
-------------
>M. endlicherianum 2003174
------------------------------------------------------------
------------------------------------------------------------
------------------------------------------------------------
------------------------------------------------------------
---------DTIDVSNLNRQFLFRKRHVGQSKAK-------------VAREAVLKLRPDA
RIVAHHGNVK---DALFSVEYIQR-FSVVLNGLDNLEARRHVNRLCLAGGVPL--VESGT
TGYLGQVAVHMKGHTQCYECEPKPAPKTYPTCTITNTPSK--------------------
-------------------PVHCIVWAKELPFAKLFGERGQASDLDRS---TDD-MSAAE
------------------------------------------------------------
--------------------------------------------------------EEEE
RAFFEMRPGERPDAFTRRVFDRIFGANVARTLEMDDLWKGRRRPTPLYVNAVLG-KG---
------------------------------------------------------------
------------------------------------------------------------
------------------------------------------------------------
------------------------------------------------------------
------------------------------------------------------------
------------------------------------------------------------
------------------------------------------------------------
------------------------------------------------------------
------------------------------------------------------------
------------------------------------------------------------
------------------------------------------------------------
------------------------------------------------------------
------------------------------------------------------------
-------------
>C. rosa 2002027
------------------------------------------------------------
------------------------I-----------------------------------
-------------------QETKVLCI-----------------------GAGGI-----
---------------------------------------GCELLKTLVCSGFQN------
---IEVIDLDTIETSNLNRQFLFRKHHVGMSKAR-------------TAAEVVRTFQPTA
SITAHHSNVK---ESQFDVDFFRR-FDLVLNGLDNLEARRHVNRLCLAAERPL--IESGT
AGYLGQVTVHLKGQTQCFECDAKAVPKSFPICTLRNTPDR--------------------
-------------------PIHCIVWAKDLLFARLFGKPDAASDLDAA---PEK-PAGDV
PT-----------------------------------------------------AAAAT
AGELAAAAAP------------------------------VAATA----PPDAAAPEEAS
TSPFTRLPDEDATEYAKRVF----------------------------------------
------------------------------------------------------------
------------------------------------------------------------
------------------------------------------------------------
------------------------------------------------------------
------------------------------------------------------------
------------------------------------------------------------
------------------------------------------------------------
------------------------------------------------------------
------------------------------------------------------------
------------------------------------------------------------
------------------------------------------------------------
------------------------------------------------------------
------------------------------------------------------------
-------------
>S. alba 2023064
------------------------------------------------------------
------------------------------------------------------------
------------------------------------------------------------
------------------------------------------------------------
------------------------------------------------------------
------------------------------------------------------------
------------------------------------------------------------
------------------------------------------------------------
------------------------------------------------------------
------------------------------------------------------------
------------------------------------------------------------
------------------------------------------------------------
------------------------------------------------------------
------------------------------------------------------------
--------------------------------------------------------IVAG
LIVIEAIKVLKKDSDKY------------------------------------------R
MTYCLEHP--SRK------MLLMPVEPFEPNPACYVCS---------KTPLVLEINTQKS
KLRDLVDKIVTAKLGMNLPLIMHG--ASLLYEVGDDLDDIMVANYNANLEKSLSEL-P-S
PVINGSILTVED-LQQELSCKINVK-----------------------------------
----------------------------------------HREEFDEEKEPEGMVLSGWT
QSP-----------------ATNGESASTSNNEN--------------------------
--------------------------------AIEKVTESSSGP---------EMASKKR
R----------------------------LA---ETQPENDK-------------KEAE-
----NVESDDDLMEIENPV-----------------MVSKKKKRVE--------------
-------------
>S. recurvatum 2089914
------------------------------------------------------------
------------------------------------------------------------
-------------------------MV-----------------------GAGGI-----
---------------------------------------GCELLKTLALTGFKH------
---IHLIDMDTIEVSNLNRQFLFRKSHVGQSKAK-------------VAREAVLKFRPGV
DIVAHHGNVK---NAEFDIDFFKQ-FSVVLNGLDNLEARRHVNRLCLAAGVPL--VESGT
TGYLGQVTVHIKGKTECYECQPKPAP----------------------------------
------------------------------------------------------------
------------------------------------------------------------
------------------------------------------------------------
------------------------------------------------------------
------------------------------------------------------------
------------------------------------------------------------
------------------------------------------------------------
------------------------------------------------------------
------------------------------------------------------------
------------------------------------------------------------
------------------------------------------------------------
------------------------------------------------------------
------------------------------------------------------------
------------------------------------------------------------
------------------------------------------------------------
------------------------------------------------------------
------------------------------------------------------------
-------------
>M. endlicherianum 2007922
------------------------------------------------------------
------------------------------------------------------------
------------------------------------------------------------
------------------------------------------------------------
------------------------------------------------------------
------------------------------------------------------------
------------------------------------------------------------
------------------------------------------------------------
------------------------------------------------------------
------------------------------------------------------------
------------------------------------------------------------
------------------------------------------------------------
------------------------------------------------------------
-----------------------ARLFLESLKMFVETRQQ-------------DIGQLTF
DKDDQLAVEFVAAASNLRCASFGIP--ALS------LFDAKGVAGNIVHAIATTNAVIAG
LIVLEALKILTRHLDGL------------------------------------------R
TTYVTEFPS-GRG------LLIQPCRPDPPNPNCYVCS---------DTPLLLEVNTLTA
KLGQLVEKVVRARLGVSSPFVMHG--SSVLYEEGEGLEADEIARYHANLSKVLADF-P-T
PIVGGAVLTVED-DTQQFKCSLHIR-----------------------------------
----------------------------------------HRETFDEEKEPDGMVLHG--
------------------------------------------------------------
------------------------------------------------------------
------------------------------------------------------------
------------------------------------------------------------
-------------
>M. kramstei 2051638
------------------------------------------------------------
------------------------------------------------------------
------------------------------------------------------------
------------------------------------------------------------
------------------------------------------------------------
------------------------------------------------------------
------------------------------------------------------------
------------------------------------------------------------
------------------------------------------------------------
------------------------------------------------------------
------------------------------------------------------------
------------------------------------------------------------
------------------------------------------------------------
-------------------------VFVESVSLFMETRQA-------------EIGRLSF
DKDDQLAVEFVAAAANLRSHSFGIP--PLS------LFDAKGVAGNIVHAIATTNAIVAG
LIVLEAVKVVTGRLPQS------------------------------------------R
NVWCNEFPM-GRG------LLVMPEERHPPNPKCYVCS---------ETPLLLEVNTRSA
TLGEVMEKVVRKRLSVGSPMVMVG--NSLLYETGDDLEEDEVERYEANLGKRLSDF-A-V
PIASGAVLAVED-YQQHFKCSLHIK-----------------------------------
----------------------------------------HRDEFDEEKEPEGMVLHGEV
PTT-----------------SVGGAETQST------------------------------
------------------------------------------------------------
------------------------------------------------------------
------------------------------------------------------------
-------------
>S. lasiophyllum 2106739
------------------------------------------------------------
------------------------------------------------------------
------------------------------------------------------------
-------------------------------------------------SGFED------
---IHIIDMDTIEVSNLNRQFLFRQKHVGQSKAK-------------VARDAVLRFRPHI
KITPYHANVK---DPEFNVDFFKQ-FNVVLNGLDNLDARRHVNRLCLASGVPL--VESGT
TGFLGQVTVHVKGKTECYECQSKPAPKTYP------------------------------
------------------------------------------------------------
------------------------------------------------------------
------------------------------------------------------------
------------------------------------------------------------
------------------------------------------------------------
------------------------------------------------------------
------------------------------------------------------------
------------------------------------------------------------
------------------------------------------------------------
------------------------------------------------------------
------------------------------------------------------------
------------------------------------------------------------
------------------------------------------------------------
------------------------------------------------------------
------------------------------------------------------------
------------------------------------------------------------
------------------------------------------------------------
-------------
>N. aenigmaticus 2033086
------------------------------------------------------------
------------------------------------------------------------
------------------------------------------------------------
------------------------------------------------------------
------------------------------------------------------------
---------K---DSGFDLNFFSQ-FNVVLNGLDNLDARRHVNRLCLAAGVPL--VESGT
TGYLGQVTVHIKGRTECYECQPKPAPKTYPICTITSTPSK--------------------
-------------------PVHCIVWAKELPFVKLFGDKHQASDLILR---TRD-GDTAN
------------------------------------------------------------
--------------------------------------------------------DQGD
EEILELQENEDTQAFAKRVFDSLFGHNIELSLKNEDAWKTRRPPTPLYVRNIL-------
------------------------------------------------------------
------------------------------------------------------------
------------------------------------------------------------
------------------------------------------------------------
------------------------------------------------------------
------------------------------------------------------------
------------------------------------------------------------
------------------------------------------------------------
------------------------------------------------------------
------------------------------------------------------------
------------------------------------------------------------
------------------------------------------------------------
------------------------------------------------------------
-------------
>C. vulgaris 2009227
------------------------------------------------------------
------------------------------------------------------------
------------------------------------------------------------
------------------------------------------------------------
------------------------------------------------------------
------------------------------------------------------------
------------------------------------------------------------
------------------------------------------------------------
------------------------------------------------------------
------------------------------------------------------------
------------------------------------------------------------
------------------------------------------------------------
------------------------------------------------------------
-------------------LKENAQVFLESLRLFVEKRPE-------------EIGCLVF
DKDDTLAVEFVTAAANLRAFSFGIP--MQSLFDAKGLFDAKGVAGNIVHAIATTNAIIAG
LIVLESLKVLNNQTDAC------------------------------------------R
EVFCLEHP--AKK------KLIMSAELEMPNVNCYVCS---------KKPLTLEADAQQI
TLGCVINKIVRKRLCVDSPMVFAG--DRILYEVGDDLEDSEVKMYEQNLKKRLCDF-D-P
PITNGSVLAVED-LQQDFKCNIFIK-----------------------------------
----------------------------------------HREDFDEEREPDRLVLIGSG
FAS-----------------AETVAKKEVNESKVIGEN----GQHNVK----PSDV----
------------------------------------------------------------
------------------------------------------------------------
------------------------------------------------------------
-------------
>M. braunii 2043334
------------------------------------------------------------
------------------------------------------------------------
------------------------------------------------------------
------------------------------------------------------------
------------------------------------------------------------
------------------------------------------------------------
------------------------------------------------------------
------------------------------------------------------------
------------------------------------------------------------
------------------------------------------------------------
------------------------------------------------------------
------------------------------------------------------------
------------------------------------------------------------
--------------QRVWSLEENARVFLESVVLFCEKRAA-------------EMGALAF
DKDDPLAVEFVAAAANLRCHSFGIP--AQS------LFAAKGIAGNIVHAVATTNAIVAG
LITLEAVKLLTGRAADA------------------------------------------R
TTFVNEFPN-GRG------VLIQPTAKEPPNPACYVCS---------YKTLVLEVNTEAA
TLGQVVERVLRGRLGFNAPTVMRG--NSILLETGDDVDEEYEAHFRENAAKILAHF-P-A
PIVHGTELAVED-YSQRFGCNLRIK-----------------------------------
----------------------------------------HREDFDEELEPDGMALRGSC
GDD-----------------ELPAAASASDGGAAANGH-----PSLSAPA--SNEEEDGV
-------------------------------GDEDAVLVMGA-P-------PTGDEGAAA
R-----------------------------------------------------------
------------------------------------------------------------
-------------
>N. aenigmaticus 2034829
------------------------------------------------------------
------------------------------------------------------------
------------------------------------------------------------
------------------------------------------------------------
------------------------------------------------------------
------------------------------------------------------------
------------------------------------------------------------
------------------------------------------------------------
------------------------------------------------------------
------------------------------------------------------------
------------------------------------------------------------
------------------------------------------------------------
------------------------------------------------------------
------------------------------------------------------------
--------------ANLRAHSFGIP--LQS------LFDAKGIAGNIIHAIATTNAIIAG
LIVLEAIKLLKNEFENC------------------------------------------R
MTYCVEHPT-QKK------LLLYPVEPGEANPKCYVCS---------QTMLYLEVNTVKT
TLRDVVDRIVTGRLGVNSPVVIQG--TNILFETGDDLEDDEVALYSRNLEKVLCSL-P-T
PLLNGVVFWVED-AHQDFKCSVQVQ-----------------------------------
----------------------------------------HRDTFDEEKEPDGMVLSGEV
PTP-----------------KGEVPEDMENGAKVPGTA--------------AAEPLD--
--------------------------------EDADL----------------SPAIGKR
K----RQ---------------------------E-------------------------
------------------------------------------------------------
-------------
>M. kramstei 2049060
------------------------------------------------------------
------------------------------------------------------------
------------------------------------------------------------
------------------------------------------------------------
------------------------------------------------------------
------------------VEFVRR-FSVVLSGLDNLDARRHVNRVCLAAAVPL--VESGT
TGYNGQVDVHLKGLTECYECKPKPVPKSYPTCTITNTPSK--------------------
-------------------PVHCIVWAKELPFQKLFGDPGQANDLDIR---TDD-MDTAS
------------------------------------------------------------
--------------------------------------------------------EEDE
RKFFQHRPEETSTQFARRIFDRVFGLNVARTLEMDDLWKNRRKPVPLYIDEILP-SE---
------------------------------------------------------------
------------------------------------------------------------
------------------------------------------------------------
------------------------------------------------------------
------------------------------------------------------------
------------------------------------------------------------
------------------------------------------------------------
------------------------------------------------------------
------------------------------------------------------------
------------------------------------------------------------
------------------------------------------------------------
------------------------------------------------------------
------------------------------------------------------------
-------------
>S. recurvatum 2011378
------------------------------------------------------------
------------------------------------------------------------
------------------------------------------------------------
------------------------------------------------------------
------------------------------------------------------------
------------------------------------------------------------
------------------------------------------------------------
--------------------------AKELALAKLFGDKSQVNELDVR---PSVLADAKA
D-----------------------------------------------------------
----------------------------------------------------TNE-VGND
ADFFELRRGESTWQFAGRVFDRIFGYNIETALQNEDTWKARRRPDPLYLDKILP-PEE--
------------------------------------------FTAEENGNG---------
-------------------------------------------------------EIENP
TVSAMVTLGL-KNPQKIWDVQENARVFLETIQLFFKRRSK-------------DIGKLVF
DKDDQLAVEFVTAAANLRAHSFGIP--MQS------LFEAKGMAGNIIHAIATTNACIAG
------------------------------------------------------------
------------------------------------------------------------
------------------------------------------------------------
------------------------------------------------------------
------------------------------------------------------------
------------------------------------------------------------
------------------------------------------------------------
------------------------------------------------------------
------------------------------------------------------------
-------------
>L. cheesmanii 2023538
------------------------------------------------------------
------------------------------------------------------------
------------------------------------------------------------
------------------------------------------------------------
------------------------------------------------------------
------------------------------------------------------------
--------------------------------TITSTPTK--------------------
-------------------FVHCIVWAKDLLFAKLFGNKNEENDLNVR---SAD-ASSS-
------------------------------------------------------------
--------------------------------------------------------SEHT
EDVFERRADEDVEQYGRRIYDHVFGYNIEVALHNEETWKNRNKPRPLYTRDVLP-PRP--
------------------------------------------VEQNGNKDKAS-------
------------------------------------------------------NTADPS
SVSAMASLGL-KNPQDLWSLRENSEVFLEALKLFFLKREK-------------EIGQLGF
DKDDQLAVEFVT------------------------------------------------
------------------------------------------------------------
------------------------------------------------------------
------------------------------------------------------------
------------------------------------------------------------
------------------------------------------------------------
------------------------------------------------------------
------------------------------------------------------------
------------------------------------------------------------
------------------------------------------------------------
-------------
>A. vera 2049753
------------------------------------------------------------
-----------------------AI-----------------------------------
-------------------KGAKVLMV-----------------------GAGGI-----
---------------------------------------GCELLKTLALSGFQD------
---VHIIDMDTIEVSNLNRQFLFRQSHVGQSKAK-------------VARDAVLKFRPNM
NITPHHANVK---DPDFNVEFFKQ-FNVVLNGLDNLDARRHVNRLCLAAEVPL--VESGT
TGFLGQVTVHVKGKTECYECQPKPTPKTYPVCTITSTPSK--------------------
-------------------FVHCIVWAKDLLFAKLFGDKNQGNDLNVR---PSD-GADS-
------------------------------------------------------------
--------------------------------------------------------SKQT
EDVFDRSLDEDAEQYARKIYDHVFGYNTESALANEGTWKNRNKPRPIYIRDVLP-DKKNR
------------------------------------------DMENG-------------
-------------------------------------------------------RTKES
VISAMTSLGL-KNPQEVWSLVENTKVFLEALRLFIEKRSE-------------DIGNLIF
DKDDQLAVEFVTAAANIRASSFGIP--LHS------LFEAKGIAGNIVHAVATTNAIIAG
LIVIEAIKVLQNNFGHY------------------------------------------R
MTYCLEHP--TRK------MLLMPVEPFEANKSCYVCS---------ETPLLLEVNTSTS
KLSDFIEKIVKNKLGMNFPLVMHG--SNLIFEGGDDIEDDVAASYALNLDKVLANL-P-T
PVTNGTMLSVED-LQQEFSCNINIK-----------------------------------
----------------------------------------HREDFDEEKEPDGMVLSGWT
AP------------------ADKDSRASSNGESTSTAT---------------SKSVE--
--------------------------------LDEAAVASKK-P---------AVLGMKR
K----LS---------------------------EIAETTV--DQKSHPADSKHSDPQD-
---VADNDDDDLVMLEENPD----------------KGRNKRIK----------------
-------------
>C. tughillensi 2086719
------------------------------------------------------------
------------------------------------------------------------
------------------------------------------------------------
------------------------------------------------------------
------------------------------------------------------------
------------------------------------------------------------
------------------------------------------------------------
------------------------------------------------------------
------------------------------------------------------------
------------------------------------------------------------
PSPFVRLPDESSADFAARVFEHVFCTDIERLIRVEDLWKKRAPPKALRLSEVLP-NAVEA
------------------------------------------A-----------------
------------------------------------------------------GATPAG
PGSACRALGL-TNPNEKWSVRDNARVFLHGIVAFHEARAA-------------EVGSAAF
DKDDDLAVDFVTAAANLRSLCYDIP--TQS------LFDAKGMAGNIIHAIATTNAIIAG
LIVVEALKIVAGLRSGC------------------------------------------R
DHFLAEEP--TRRRPTDSGRLLSALPPNSPKPTCMVCG---------RAQIVLRADTATM
TLATFISQVVKRRLAVNSP-----------------------------------------
------------------------------------------------------------
------------------------------------------------------------
------------------------------------------------------------
------------------------------------------------------------
------------------------------------------------------------
------------------------------------------------------------
-------------
>C. subdivisa 2090540
------------------------------------------------------------
------------------------------------------------------------
------------------------------------------------------------
------------------------------------------------------------
------------------------------------------------------------
---------------------------------------RHVNRLCMAAERPL--IESGT
AGHLGQVTVHIKGAIECFECQPKAVPRSFPICTLRNTPDR--------------------
-------------------PIHCIVWSKDMLFNRLFGKPEEISDLDEH---SKE-KHPGE
-------------------------------------------------------DGAAP
DEEETPEQRE------------------------------QRQRE----EEEARRLQLEE
ASFFVRRGEEGGLAFAARVFERVF------------------------------------
------------------------------------------------------------
------------------------------------------------------------
------------------------------------------------------------
------------------------------------------------------------
------------------------------------------------------------
------------------------------------------------------------
------------------------------------------------------------
------------------------------------------------------------
------------------------------------------------------------
------------------------------------------------------------
------------------------------------------------------------
------------------------------------------------------------
------------------------------------------------------------
-------------
>C. subdivisa 2094963
------------------------------------------------------------
------------------------------------------------------------
------------------------------------------------------------
------------------------------------------------------------
------------------------------------------------------------
------------------------------------------------------------
------------------------------------------------------------
------------------------------------------------------------
------------------------------------------------------------
------------------------------------------------------------
------------------------------------------------------------
------------------------------------------------------------
------------------------------------------------------------
--SACRLLGL-TNPNQKWDVRDNARVFLASTALFFEHRAD-------------EVGSAAF
DKDDALAVDFVTAASNLRSACYDIP--TQS------LFDAKGMAGNIIHAIATTNAIISG
LIVIEAMKVLAGSVSST------------------------------------------R
VNYLYEHI--SNK------RILTANKTDPPVLGCIACG---------KAQLNLHVNVNTM
TLSTLISQVLKKRLSVNVPMLMCG---DFLYEEGEGLEEDEVAANSALLPRALALL-PGG
GLAHGSILNVSD-ESQHFSVELIIS-----------------------------------
----------------------------------------HQETFDEEKEPEGFVLQGTV
PVA-----------------KQHQADDANVASTSKGAA-----V----------------
--------------------------------ADGEAAVAE-------------------
------------------------------------------------------------
------------------------------------------------------------
-------------
>C. vulgaris 2071382
------------------------------------------------------------
------------------------------------------------------------
------------------------------------------------------------
----------------------------------------------------RN------
---IELIDMDTIEISNLNRQFLFRQRHVGKPKAE-------------VAREAALKLRPNA
KIVAHHANVK---DPKFNLDFFGK-FSVVMNGLDNLEARRHVNRMCLAANVPL--VESGT
TGY---------------------------------------------------------
------------------------------------------------------------
------------------------------------------------------------
------------------------------------------------------------
------------------------------------------------------------
------------------------------------------------------------
------------------------------------------------------------
------------------------------------------------------------
------------------------------------------------------------
------------------------------------------------------------
------------------------------------------------------------
------------------------------------------------------------
------------------------------------------------------------
------------------------------------------------------------
------------------------------------------------------------
------------------------------------------------------------
------------------------------------------------------------
------------------------------------------------------------
-------------
>Marchantia_emarginata 2074206
------------------------------------------------------------
------------------------------------------------------------
------------------------------------------------------------
------------------------------------------------------------
------------------------------------------------------------
------------------------------------------------------------
------------------------------------------------------------
------------------------------------------------------------
------------------------------------------------------------
------------------------------------------------------------
------------------------------------------------------------
------------------------------------------------------------
------------------------------------------------------------
-LSAMTRLGL-RNPQETWSVKDNARVFLESVRLFLDKRKE-------------EIGRLTF
DKDDQLAVEFVTAAANLRAHSFGIP--MQT------LFDAKGIAGNIIHAIATTNAIIAG
LIVLEAIKLLEKNLEAC------------------------------------------R
MTYCREHA--SRK------LLLMPCEMDVPNPKCYVCS---------QTPLVLEVNTSTV
TLRDVVEKIARKKLAASFPTIMQG--FNVLCETGDDIDPHSAAVYEAKLDMKLDSLPP-V
PIVDGVEITIED-LQQDFSCIVHVK-----------------------------------
----------------------------------------HREDFTEE-EADEMRLGGLD
LLT-----------------PSAPEATAKVEVAPKVSP--------------ALEPVN--
--------------------------------ADEDVVMIDG----------VSAPGTKR
K----LE---------------------------EEGQGPV-------------------
---------------------------------------QKKVK----------------
-------------
>Chlamydomonas_sp 2001121
------------------------------------------------------------
------------------------------------------------------------
--------------------------------------------------AA--------
------------------------------------------------------------
-----------------------------------------------AAGEAV-------
------------------------------------------------------------
-----------------------------PDATAPSLPNG--------------------
------------------------------------------------------------
------------------------------------------------------------
----------------------------------------------------VQTSDEPG
VSSFARGEGESSIDYAKRIFSHVFCADIERLL---DLWKKRTPPKPLRLEELLQ-DDFSG
------------------------------------------IVET--------------
------------------------------------------------------PGTSGT
EGSASRSLGL-RNPNEKWSTQDSARVFLRSICMFLDGRPD-------------TVGIAVF
DKDDDLAVDFVTAAANLRSVCYDIP--SQS------LFDAKGMAGNIIHAIASTNAIIAG
LIVMEALKIVAGLISDC------------------------------------------R
DHFLLEEP--ARRRAGDAGRLLSAVPPGPPRASCMVCG---------RSTLVLRINTVNT
RLQDLITKVLKKRLAVSSPTLLCG---DFMYEEGEGLEDDEVAAYQALLPVALTSL-PGG
GLKHGSILSVQD-QTQCFTVDIVLE-----------------------------------
----------------------------------------HQAEFDEEKEPDGFTLSGAL
PPT-----------------SAPSVPDTEPAAGAAVTT-----TAA--------------
------------------------------------------------------------
------------------------------------------------------------
------------------------------------------------------------
-------------
>C. rosa 2043956
------------------------------------------------------------
------------------------------------------------------------
------------------------------------------------------------
------------------------------------------------------------
------------------------------------------------------------
------------------------------------------------------------
------------------------------------------------------------
------------------------------------------------------------
------------------------------------------------------------
------------------------------------------------------------
----------------------------ERLISVEDLWKKRAPPKPLRLEEVLG-DAADG
------------------------------------------TLEP--------------
------------------------------------------------------AAAAGP
QSSASRALGL-TKPNEKWSLRDNARVFLHSIAMFHESRPE-------------ALGSATF
DKDDDLAVDFVTAAANLRSLCYDIP--TQS------LFDAKGMAGNIIHAIASTNAIIAG
LIVVEALKLVAG------------------------------------------------
------------------------------------------------------------
------------------------------------------------------------
------------------------------------------------------------
------------------------------------------------------------
------------------------------------------------------------
------------------------------------------------------------
------------------------------------------------------------
------------------------------------------------------------
-------------
>M. caldariorum 2007916
------------------------------------------------------------
------------------------------------------------------------
------------------------------------------------------------
------------------------------------------------------------
------------------------------------------------------------
------------------------------------------------------------
------------------------------------------------------------
------------------------------------------------------------
------------------------------------------------------------
------------------------------------------------------------
------------------------------------------------------------
------------------------------------------------------------
------------------------------------------------------------
--------------------------------------------------------RLTF
DKDDDLSVQFVTSASNLRCHAYGIAGGQLS------VFEAKGLAGAIVHAVASTNAVVAA
VVALQAVQVVSGQLDKC------------------------------------------R
NVWCTEFAMGRSR------NLLTPVLPPPPNPQCYVCS---------QTPLLVELPCHTF
TLLNFVNKILKKRLSFVAPMVMVD--SSVLYEEGEDLDEEETERYGRNLQKKLSEF-S-V
PITSGTIVVVED-SQQEVKCSLHIK-----------------------------------
----------------------------------------HRENFDEETEPDEFVLHGAV
PS----------------------------------------------------------
------------------------------------------------------------
------------------------------------------------------------
------------------------------------------------------------
-------------
>C. rosa 2002065
LHLGFQALD--TFQTEVGHLPRPANKADGDRFIDFVKTINDGRVEGKVEIDESVLRKLAS
NASAEINPMAAMFGGMVGQEVVKAVSAKFH---PLFQWFYFDSIESLPADDLPEEEFAAT
GSRYDHNIAVFGKTVQQKLSTGRIFLV-----------------------GAGAL-----
---------------------------------------GCEFLKNFAMMGLAC---GDA
GGTLTVTDDDTIEKSNLTRQFLFRDWNIGSAKST-------------VAAVAAKRLNPSF
NVTPLQNRVSPETESVFNDDFWQN-LGLVVNALDNVNARLYVDSRCVYFGKPL--LESGT
LGPKCNTQMVIPGLTENYGASRDPPEKQAPMCTVHSFPHN--------------------
-------------------IDHCLTWARSEFEGLLEKAPSEANAYLEDP------AKYVS
AILN---------------------------------------------------AGDAQ
SREQL--------------------------------------------EKVAAVLAGDR
CASF-----EDCITWARMRFEDYFHQRIA-------------------------------
------------------------------------------------------------
------------------------------------------------------------
--------------QLVFTFPEDASTSTGSPFWSAPKRFP---------------TALNF
DGKDVAHASFVQAGAILRAEVYGFP--IPD------WARSVAKVGE-----AASKVHVEP
FVPKEGVKIETD------------------------------------------------
------------------------------------------------------------
---------------------------------------------------------P-K
ATGKGNNLVRDD-ESQLQSLADQLE-----------------------------------
------------------------------------------------------------
------------------------------------------------------------
------------------------------------------------------------
------------------------------------------------------------
------------------------------------------------------------
-------------
>A. thaliana SAE2 
------------------------------------------------------------
---------------MATQQQQSAI-----------------------------------
-------------------KGAKVLMV-----------------------GAGGI-----
---------------------------------------GCELLKTLALSGFED------
---IHIIDMDTIEVSNLNRQFLFRRSHVGQSKAK-------------VARDAVLRFRPNI
NIRSYHANVK---NPEFDVDFFKQ-FDVVLNGLDNLDARRHVNRLCLAADVPL--VESGT
TGFLGQVTVHIKGKTECYECQTKPAPKTYPVCTITSTPTK--------------------
-------------------FVHCIVWAKDLLFAKLFGDKNQDNDLNVR---SNN-SASS-
------------------------------------------------------------
--------------------------------------------------------SKET
EDVFERSEDEDIEQYGRKIYDHVFGSNIEAALSNEETWKNRRRPRPIYSKDVLP-ESL--
------------------------------------------TQQNGSTQNCS-------
------------------------------------------------------VTDGDL
MVSAMPSLGL-KNPQELWGLTQNSLVFIEALKLFFAKRKK-------------EIGHLTF
DKDDQLAVEFVTAAANIRAESFGIP--LHS------LFEAKGIAGNIVHAVATTNAIIAG
LIVIEAIKVLKKDVDKF------------------------------------------R
MTYCLEHP--SKK------LLLMPIEPYEPNPACYVCS---------ETPLVLEINTRKS
KLRDLVDKIVKTKLGMNLPLIMHG--NSLLYEVGDDLDDIMVANYNANLEKYLSEL-P-S
PILNGSILTVED-LQQELSCKINVKHRFFSEILNPVLNSVWFLIILPSTFPKLFHFTESR
NQDGLSLDIILGFSNVTIRRVLTMFETGRRLTHPLLILFCHREEFDEEKEPEGMVLSGWT
PSP-----------------AT-------NGESASTSN-----NEN------PVDV----
---------------------------------TESSSGSE-------------PASKKR
R----LS---------------------------ETEAS-------------NHKKETE-
----NVESEDDDIMEVENPM----------------MVSKKKIRVE--------------
-------------
>S. Lycopersicum Solyc01g109960.3.1 
------------------------------------------------------------
---------------MASEEHLSAI-----------------------------------
-------------------KGAKVLMV-----------------------GAGGI-----
---------------------------------------GCELLKTLALSGFED------
---IHIIDMDTIEVSNLNRQFLFRQKHVGQSKAK-------------VARDAVLRFRPHI
KITPYHANVK---DPEFNVDFFKQ-FNVVLNGLDNLDARRHVNRLCLASGVPL--VESGT
TGFLGQVTVHVKGKTECYECQSKPAPKTYPVCTITSTPTK--------------------
-------------------FVHCIVWAKDLLFAKLFGNKNQENDLNVR---STD-ASSS-
------------------------------------------------------------
--------------------------------------------------------SEHS
EDVFERRAAEDVEQYGRRIYDHVFGYNIEVALRNEETWKNRNKPRPVYSKDVLP-PKP--
------------------------------------------VGQNGNKDKAS-------
------------------------------------------------------NTGDPS
SVSAMSSLGL-KNPQDLWSLRENSEVFLEALRLFFSKREK-------------EIGQLGF
DKDDQLAVEFVTSAANIRAASFGIP--LHS------LFEAKGIAGNIVHAVATTNAIIAG
LIVLEAIKVLQNDVKSY------------------------------------------R
MTYCLEHP--SRK------MLLMPVEPFEPNKSCYVCS---------ETPLTLEINTHRS
KLRDFVDKIVKEKLGMSLPLIMHG--VALLYEVGDDLEEDEVANYAANLDKVLSEL-P-S
PVTGGTILTVED-LQQELKCSINIK-----------------------------------
----------------------------------------HREEFDEEKEPDGMVLSGWT
PAL-----------------AAEKTKTLDNGPSSSNAS-----QTV------PLESED--
--------------------------------NDEIEIILKD-P-------EILAAGKKR
K----SS---------------------------DVSVAVDP-EIFSVTGAMLTKKKVE-
----EDDSNNDIVMVDGKLD----------------LNKKKRVQ----------------
-------------
>A. trichopoda ERN01194
------------------------------------------------------------
---------------MASEQELQAI-----------------------------------
-------------------KGAKVLMV-----------------------GAGGI-----
---------------------------------------GCELLKTLALSGFED------
---IHIIDMDTIEVSNLNRQFLFRQCHVGQSKAK-------------VAREAVLKFRPNI
NITAHHANVK---NSEFNVDFFKQ-FNVVLNGLDNLDARRHVNRLCLAAGVPL--VESGT
TGFLGQVTVHVKGQTECYECQPKPTPKTYPVCTITSTPTK--------------------
-------------------FVHCIVWAKDLLFAKLFGDRTQDNDLNVH---SAD-ATNS-
------------------------------------------------------------
--------------------------------------------------------SKNN
EDISVQRDDEDCEKYGKRIYDHVFGYNIDLALSNEETWKNRNKPKPIYIKDVLP-EPG--
------------------------------------------MHQNGTNNTLD-------
-------------------------------------------------------ITDKS
SLSAMHSLGL-MNPQDTWTLAENSKVFLEALSLFLKKREK-------------DIGSLSF
DKDDQLSVEFVTAAANVRAASFGIP--MHS------LFESKGIAGNIVHAIATTNAVIAG
LIVIEAIKVLKNAANSF------------------------------------------R
MTYCVEHP--LKK------MLLMPVEPFEPNKSCYVCS---------EMPLTLEVNTHKT
KLREIVEKIVKNKLGVNLPIIMHG--STLIFETGDDLEEDMVANYALNLEKALCDL-P-S
PVTSGTVLTVED-FQQEFTCSINIT-----------------------------------
----------------------------------------HREEFDDEKEPEGMVLLGLT
PDL-----------------YEKPSKVATTEESTSMAP-----QEK------PATVSD--
-------------------------------SDDEIEIVVLE-E-------SNRFAGSKR
K----LV---------------------------ETSITNSH-DPKGKDGINVANDVGK-
----LDDGHDDEVVVMKACN----------------EDVRKKAKLV--------------
-------------
>G. montanum TnS000461511t06
M-----------------------------------------------------------
---------------AVPAEEQLFI-----------------------------------
-------------------KGAKILMV-----------------------GAGGI-----
---------------------------------------GCELLKTLALTGFKD------
---VHIIDMDTIEVSNLNRQFLFRKTHVGQPKAK-------------VARDAVLKFRPDM
NIKAYHANVK---DTEFNVDFFRQ-FNVVLNGLDNLDARRHVNRLCLAAGVPL--VESGT
TGYLGQVTVHVKGLTECYECQPKPAPKTYPVCTITNTPSK--------------------
-------------------FVHCVVWAKELLFAKLFGDRSQATDFGAQ---TSD-ATTGA
------------------------------------------------------------
--------------------------------------------------------PEGN
SDVFDMQEGQDLETYGKRIFDHVFGYNIDAALKKEDMWKKRRPPTPLYIKDIFP-LQE--
------------------------------------------SCLNGESYVK--------
------------------------------------------------------CVNSAQ
SLSAMASLGL-KNPQEIWNVLDNARVFLKALRICFEERKM-------------DIGNLVF
DKDDQLAVEFVTAAANIRASSFGIP--MQS------FFDTKGIAGNIIHAIATTNAIIAG
LIVIEAMKLLKKDSQNY------------------------------------------R
MTYCLEHP--SRR------MLLMPVEPFEPNKSCYVCS---------QTPLSLEVNTKGT
KLRDVIEKVIKNKLGVSSPLIMDG--CKLLFETGDDLEKDLIEGYMKNLEKTLAEL-I-D
ASKKNLILEVED-LQQEFSCNIHIN-----------------------------------
----------------------------------------HRENFDEES--DGFILSGMV
PKM-----------------EDDSGRSAEVVKETATTP-----TE-------PNANND--
--------------------------------QDGPTVVERN-----------ESNLTKR
KRDTDVETHVGVYRDKKASSGISVNSGVYISLDEEDSGSSGGSLLNSDQSLGNSQGNRKF
DMNTDLDGDDDVILIDGNP--------------------PKKTKLS--------------
-------------
>P. tadea PTA00082935
MQI-LQRFDRSIFRCPTVSLPSPFS-------------FSLGRVRA--------------
-----YNNTQEAEKTMGSHAKLARRLLETD----------------TPVMIQMQELL---
-------------------RSVKDCMS-----------------------LAQGVVHWPP
PDQALEKTKDAIWQPSTSNYGPDEGLPDLREALVEKLRRENKLCKSSVMVT-AG------
---ANQIDMDTIEVSNLNRQFLFRKCHVGQSKAS-------------VAREAVLKFRPDM
KIAAHHANVK---DPEFGVDFFKQ-FNVVLNGLDNLDARRHVNRLCLAAGVPL--VESGT
TGYLGQVTVHVKGETECYECQPKPAPKTYPVCTITSTPSK--------------------
-------------------FVHCIVWAKELLFAKLFGDRSQANDLNVQ---SND-VGGS-
------------------------------------------------------------
--------------------------------------------------------TKDD
ADAFDIHEDESYEDYGRRIFDHVFGYNIETALRNPETWKKRRAPTPKYIKDILP-LKE--
------------------------------------------NEENGISNNSS-------
------------------------------------------------------IEEREQ
SLSAMASLGL-KNPQDIWNIVDNARIFLKTLQIFFERRKQ-------------ELGSLTF
DKDDQLAVEFVTAAANIRASSFGIQ--MQS------LFEAKGIAGNIVHAIATTNAIIAG
LIVLETTKLLRNDSKNY------------------------------------------R
MTYCLQHP--SRK------MLLMPVEPFEPNRTCYVCS---------RTPVSLEVNTQQA
KLKDIIEKAVKAKLGVNSPLIMHG--STLLFESGDDIEEDVAAHYAQNLEKTLAEF-P-V
PITNGVILTVED-YQQEFLCSINIK-----------------------------------
----------------------------------------HRDDFDEES--GGIVLSGGV
PSV-----------------ASGSDDHADESGEKLPIA-----T---------TEAGDG-
-------------------------------SDDVEIMTADS----------LVTSGTKR
KL--GVD----------------------IAFTDENSGNKKQITVLTTNTVAVAGGKRK-
----LDDDDDDVILIDEDPG----------------N--RKKIRLE--------------
-------------
>S. falax 02G109100.1.p 
MTF---------------------------------------------------------
-------------AAMGSEEERIAI-----------------------------------
-------------------EKEKVLMV-----------------------GAGGI-----
---------------------------------------GCELLKTLALTGFKH------
---IHLIDMDTIEVSNLNRQFLFRKSHVGQSKAK-------------VAREAVLKFRPGV
DIVAHHGNVK---NAEFDIDFFKQ-FSVVLNGLDNLEARRHVNRLCLAAGVPL--VESGT
TGYLGQVTVHIKGKTECYECQPKPAPKSYPVCTITSTPSK--------------------
-------------------LIHCIVWAKELALAKLFGDKSQVNELDVR---PSVLADAKA
D-----------------------------------------------------------
----------------------------------------------------TNEVGN-D
ADFFELRRGESTWQFAGRVFDRIFGYNIETALQNEDTWKARRRPDPLYLDKILP-PEE--
------------------------------------------FTAEENGNG---------
------------------------------------------------------EIE-NP
TVSAMVTLGL-KNPQKIWDVQENARVFLETIQLFFKRRSK-------------DIGKLVF
DKDDQLAVEFVTAAANLRAHSFGIP--MQS------LFEAKGMAGNIIHAIATTNACIAG
LIVLEALKLLTKRTEQC------------------------------------------R
MTYCVEHP--TRK------MLLVPVEPAEPNPHCYVCS---------ETPLVLEVNTVTA
TMRDVIEKVLKRKLGVDSPVIMQG--SSLLYETGDDLEEDMAAHYASLLNKSLASY-P-T
PITTGVVLTVED-YHQDFRCSLHVK-----------------------------------
----------------------------------------HRETFDEEKEPDGMLITGDI
ASV-----------------VNTDD-TLQPKIVA--DEDLSYKVENGH----GED--D--
--------------------------------DDDDMVMFTP----------ETLAGAKR
K----LE---------------------------EEESLPV-------------------
---------------------------------------EKRLKTEQL------------
---PAIS------
>S. falax 08G087100.1.p 
MTF---------------------------------------------------------
-------------AAMGSEEDRIAI-----------------------------------
-------------------EKEKVLMV-----------------------GAGGI-----
---------------------------------------GCELLKTLVLTGFKH------
---IHLIDMDTIEVSNLNRQFLFRKSHVGQSKAK-------------VAREAVLKFRPGV
DIVAHHGNVK---NTEFDIDFFKQ-FSVVLNGLDNLEARRHVNRLCLAAGVPL--VESGT
TGYLGQVTVHIKGKTECYECQPKPAPKSYPVCTITSTPSK--------------------
-------------------LIHCIVWAKELALAKLFGDKSQVSDLDVR---TSV--DGKS
I-----------------------------------------------------------
----------------------------------------------------TSEVENDD
VKFFELRSGESFQQFAARVFDRIFGYNIEIALQNEETWKARRQPDPLYLDKILP-TQQEE
EG----------------------------------------SAAEENGNGV--------
------------------------------------------------------EIEQHP
TVSAMATLGL-KNPQKIWDVQENARVFLESIQLFFKRRSK-------------DIGKLVF
DKDDQLAVEFVTAAANLRAHSFGIP--MQS------LFEAKGMAGNIIHAIATTNACIAG
LIVLEALKLLTNRTEQC------------------------------------------R
MTYCVEHP--TRK------MLLVPVEPAEPNPHCYVCS---------ETPLVLEVNTVTA
TMRDVIEKVLKRKLGVDSPVIMQG--SSLLYETGDDLEDDMAAHYASLLNKSLALY-P-T
PITTGVVLTVED-YHQDFRCSLHVK-----------------------------------
----------------------------------------HRETFDEETEPDGILVTGDI
ASV-----------------INAEQPTLQPKTPAADDEDLFNKEENGH----GDDNKD--
--------------------------------DDDDLVMFTP----------ETTAGTKR
K----LE---------------------------EDENLLVE------------------
---------------------------------------EKRLRIEEP------------
---PVVV------
>S. cuculata s0107.g020352
------------------------------------------------------------
---------------MASAEELAAI-----------------------------------
-------------------EKAKVLMV-----------------------GAGGI-----
---------------------------------------GCELLKTLALTGFKN------
---VHVIDLDTIEVSNLNRQFLFRKRHVGQSKAK-------------VAREAVLKFKSDM
NIVAHHANVK---NSEFNVEFFKQ-FNVVLNGLDNVDARRHVNRLCLAAGVPL--VESGS
TGYLGQVTVHLKGQTECYECQTKELPKTYPVCTITSTPSK--------------------
-------------------PVHCIVWAKDLLFGRLFGDKSQASDLVVH---SNE-NEPS-
------------------------------------------------------------
--------------------------------------------------------NTLD
AEFFDLKDGETHEAYAKRVFDGVFGHNIVVALKNESTWKTRKKPRPLYLHDLPAVDAQR-
------------------------------------------GRVTDSQNAA--------
------------------------------------------------------EEAGDC
SLSAARVLGL-NNPQDLWSVTDNARIFLLTIELFLRKRGK-------------EVGHLTF
DKDDQLAVEFVTAASNLRSYCFDIP--LQS------LFDAKGIAGNIVHAIATTNAIISG
LIVLEAIKLLTDNFGRC------------------------------------------R
TTYCLEYP--RRQ------MLLMPAELSEPKPTCYVCS---------ETPLLLEVNTAKT
KLRDVVDKIVKGKLSVNSPIIMQG--SCLIYETGDDLEENMVVQYNLNLEKILSSF-P-T
PIQNDTILTIED-FQQEFTCSIQIR-----------------------------------
----------------------------------------HRENFDEEKEIDGLVLLGNL
PSV-----------------VAKEQAIIEPADRTV------------------VDTVD--
--------------------------------DDDGVIMVDD----------RITSVTKR
K----AE---------------------------EDSAKPS-------------------
---------------------------------------EKRQKLELNS-----------
-------------
>A. agrestis utg000033l.246.1 
------------------------------------------------------------
---------------MELPEEIQ-------------------------------------
-------------------QKAKVLMV-----------------------GAGGI-----
---------------------------------------GCELLKTLVLTGIKN------
---IHLIDMDTIEVSNLNRQFLFRKKHVGQSKAK-------------VAREAVLKFRPGV
NIVAHHANVK---DPEFDVEFFRQ-FNVVLNGLDNLDARRHVNRLCLAAGVPL--VESGT
TGYLGQVTVHIKGRTECYECQPKPAPKTYPICTITSTPSQ--------------------
-------------------PVHCIVWAKELPFVKLFGDKSQANDLILH---SQG-SDGAK
------------------------------------------------------------
--------------------------------------------------------DQGQ
EEPLELQEGEDTRCFARRVFNSLFGHNIEVALKNEDAWKHRRAPEPLFIDNIWP-ASK--
------------------------------------------DTEEGDTWS---------
-------------------------------------------------------IPSME
TLSAAAGLGY-KNPQEVWTVEQNARVFLESVRLFLEYRTK-------------DIGTLHF
DKDDQLAVEFVTAAANLRAHCFGIP--LQS------LFDAKGIAGNIIHAIATTNAIIAG
LIVLEAMKLLTNDIDNC------------------------------------------R
MTYCLEHAN-SRK------LLLYPVEPEEANVKCYVCS---------ESVLFLEVNTSKA
TLREVIQKILKRKLGVNSPVVMQD--SSLLYETGDDLEADMVVHYSQNLDKVLSTF-P-N
PIVNGTVISVED-LQQEFRCSIEVK-----------------------------------
----------------------------------------HRETFDEEKEPDGMVLSGEI
PTN-----------------PPAAVPEVDTMSLNLMVQ---------------EEVQE--
--------------------------------DDDDLVMSE------------APIRTKR
KH---MEIMDGV-----------------AGSKDEEAYPPVS------------------
---------------------------------------QKRKRLSID------------
-------------
>M. polymorpha Mp2g08410
------------------------------------------------------------
---------------MSAMADRGVI-----------------------------------
-------------------ENSKVLMV-----------------------GAGGI-----
---------------------------------------GCELLKTLVLTGFKH------
---IHVIDMDTIEVSNLNRQFLFRKRHVGMSKAQ-------------VAREAVLRFRPDV
EIVAHHANVK---SSQFNVEYFQQ-FSIVLNGLDNLDARRHVNRLCLAADVPL--VESGT
TGYLGQVTVHVKGRTECYECQPKPAPKTYPVCTITSTPSK--------------------
-------------------PVHCIVWAKDLPFLKLFGDKTLSNDLDVR---TSG-AETSN
------------------------------------------------------------
--------------------------------------------------------EQEE
ASFFDLQKDETSKAYAARVFDRLFGQNIEIALKNEGAWKERRKPTPLFIADIFG-SEDKH
-----------------------------EEN----------GSENGSALENK-------
------------------------------------------------------SKDEGS
ALSAMTKVGL-KNPQEMWSVKENAKLFLESVRLFLDKRKQ-------------EIGKLTF
DKDDQLAVEFVTAAANLRAHSFGIP--MQT------LFDAKGIAGNIIHAIATTNAIIAG
LIVLEAIKLLEKNLEAC------------------------------------------R
MTYCLEHA--SRK------LLLMPCEMDVPNPKCYVCS---------QTPLVLEVNTSTV
TLRDVVEKIARKKLAASFPTIMQG--YNVLCETGDDIDPHSAAIYEAKLDMKLDSLTP-V
PIVDGVEITIED-LQQDFSCSVYVK-----------------------------------
----------------------------------------HREDFSEE-EADEMRLGGLD
LLT-----------------PADTQATAKTEAALKSSS---------------AEIVD--
--------------------------------GDEDTVMIDG----------VSALGTKR
K----LE---------------------------EEPQGPV-------------------
---------------------------------------QKKMKV---------------
-------------
>O. sativa Os07t0586500
MAS------------------SP-------------------------------------
---------------ASAASEEEAV-----------------------------------
-------------------KAAKVLMV-----------------------GAGGI-----
---------------------------------------GCELLKTLALSGFRD------
---IHIIDLDTIEVSNLNRQFLFRQSHVGQSKAH-------------VARDAVLKFRPNI
NITSYHANVK---DAQFNVEFFKQ-FNVVLNGLDNLDARRHVNRLCLAAEVPL--VESGT
TGFLGQVTVHVKGKTECYECQPKPVPKSYPVCTITSTPSK--------------------
-------------------FVHCIVWAKELLFAKMFGDKNQDNDLNVR---SNE-SGTS-
------------------------------------------------------------
-----------------------------------------------------------K
SDVFERNADEDLDQYARRIYDHVFGYNIEVALENEETWKNRRRPNPIYIRDTLP-EEA--
------------------------------------------IRQNGSSRD---------
------------------------------------------------------INNEQE
EPSAMVSLGL-RNPQEIWSLADNSRVFLEALKLFFEKREK-------------EIGNLVF
DKDDQLAVEFVTTAANIRASSFGIP--LHS------LFEAKGVAGNIVHAVATTNAIIAG
LIVIEAIKVLHGDYKKY------------------------------------------R
------------------------------------------------------------
------------------------------------------------------------
------------------------------------------------------------
------------------------------------------------------------
------------------------------------------------------------
------------------------------------------------------------
------------------------------------------------------------
------------------------------------------------------------
-------------
>S. muscicola SM000138S00061
------------------------------------------------------------
---------------MDAQAQAAAV-----------------------------------
-------------------AASKVLVV-----------------------GAGGI-----
---------------------------------------GCELLKTLVLSGFRN------
---IELIDLDTIDVSNLNRQFLFRKRYVGQSKAK-------------VAKEAVLRYCPTA
KIIAHHGNVK---SPEFSLDFFQK-FDVVMNGLDNLEARRHVNRLCLAASVWLTALTTIT
TSY-------------CCFCQAA------YTCSTLG-PPR--------------------
-------------------PVHCIVWAKELPFLKLFGRKDQVSDLDVR---TEG-MDAEA
------------------------------------------------------------
--------------------------------------------------------EQEE
RQFFEKKKDESIRAFGRRVFDRIFGTNISRTLEMEDLWKQRTRPRPLFIDNVLP-SEEEA
-----------------------------DEHELQDRRVRSTSAQVGTSTGPK-------
----------------------------------------------------DVALQGGG
MVSAMATLSL-TDQQRVWSIEENARIFLESIGLYFLEREE-------------EIGRLTF
DKDDQLAVEFVTAAANLRASSFGIP--VQS------LFDSKGIAGNIIHAVATTNAIVAG
LIVIEAIKLLNKQYDHC------------------------------------------R
MTFCAEHPQGRRQ------LLLVPLEPQEANPKCFVCS---------DIPLFLETDCNVT
TLAKVLAVVIRGKMGVNSPMVMHG--DSVLYETGDDLEKDEVERYEANAQKLLVDL-P-T
PVVHNSVLLVED-FTQDFKCTIYIR-----------------------------------
----------------------------------------HRSEFDEEREPDGIVLSGSV
PTS-----------------GQAEEGEALEP-----------------------------
--------------------------------EDQTDLVTEEAG-------RDRPASRKR
G----QEV--------------------------EPEAPAAS------------------
---GDIDGGSNST-----------------------SRERKREKR---------------
-------------
>S. muscicola SM000005S17103
------------------------------------------------------------
---------------MDAQAQAAAV-----------------------------------
-------------------AASKVLVV-----------------------GAGGI-----
---------------------------------------GCELLKTLVLSGFRN------
---IELIDLDTIDVSNLNRQFLFRKRHVGQSKAK-------------VAKEAVLKYCPTA
KITAHHGNVK---SPEFSLDFFQK-FDVVMNGLDNLEARRHVNRLCLAASVPL--IESGT
TGYLGQVTVHVKGRSECYECQPKPAPKTYPTCTITNTPSKARIHYHSQC---FGLARL--
--------------GFRAKPVHCIVWAKELPFLKLFGRKDQVSDLDVR---TEG-MDAEA
------------------------------------------------------------
--------------------------------------------------------EREE
RQFFEKKKDESIGAFGRRVFDRIFGTNISRTLEMEDLWKQRTRPRPLFIDNVLP-SEEEA
-----------------------------DEHELQDRRVRSTSAQVGTSTGPK-------
----------------------------------------------------DVALQGGG
EVSAMASLSL-TDQQRVWSIEENARVFLESIGLFFLEREE-------------EIGSLSF
DKDDQLAVEFVTAAANLRANSFGIP--MQS------LFDSKGIAGNIIHAVATTNAIVAG
LIVIEAIKLLNKQYDHC------------------------------------------R
MTFCAEHPQGRRQ------LLLVPLEPQEANPKCFVCS---------DTPLFLEMNCNVT
TLAKVLAIVIRGKMGVNSPMVMHG--DSVLYETGDDLEKDEVERYEANAQKLLVDL-P-T
PVLHNSVLLVED-FTQDFKCTIYIR-----------------------------------
----------------------------------------QRSEFDEEREHDGIVLSGSV
PTS-----------------GQAEGGEALEP-----------------------------
--------------------------------EDQTDLVAEKAG-------RDRPASRKR
G----QEV--------------------------EPEAPAAS------------------
---GDIDGESNST-----------------------SRERKREKR---------------
-------------
>S. muscicola SM000004S15126
------------------------------------------------------------
---------------MDAQAQAAAVTVSRSSV-TLRGRQALSQSQPTPLLVALARPCRRG
GAAA--GAPARDAPALACAQASKVLVV-----------------------GAGGI-----
---------------------------------------GCELLKTLVLSGFRN------
---IELIDLDTIDVSNLNRQFLFRKRHVGQSKAKLYQTVQLCYKVTQVAKEAVLRYCPTA
KIVAHHGNVK---SPEFSLDFFQK-FDVVMNGLDNLEARRHVNRLCLAASVPL--IESGT
TGYLGQVTVHVKGRSECYECQPKPAPKTYPTCTITNTPSKARIHYRSQC---FGLARL--
--------------GFRAKPVHCIVWAKELPFLKLFGRKDQVSDLDVR---TEG-MDAET
------------------------------------------------------------
--------------------------------------------------------EREE
RQFFEKKKDEGIRAFGRRVFDRIFGTNISRTLQMEDLWKQRTRPRPLFIDNVLP-SEEEA
-----------------------------DEHELQNRRVRSTSAQVGTSTGPK-------
----------------------------------------------------DVALQGGG
MVSAMATLSL-TDQQRVWSIKENARVFLESIGLFFLEREE-------------EIGSLTF
DKDDQLAVEFVTAAANLRASSFGIP--MQS------LFDSKGIAGNIIHAVATTNAIVAG
LIVIEAIKLLNKQYDHC------------------------------------------R
MTFCAEHPQGRRQ------LLLVPLEPQEANPKCFVCS---------DTPLFLETDCTVT
TLAKVLAVVIRGKMGVNSPMVMHG--DSVLYETGDDLEKDEVERYEANAQKLLVDL-P-T
PVVHNSVLLVED-FTQDFKCTMNIR-----------------------------------
----------------------------------------QRSEFDEEREPDGIVLSGSV
PTS-----------------GQAEEGEALEP-----------------------------
--------------------------------EDQTDLVAEEAG-------HDRPASRKR
G----QEV--------------------------EPEAPAAS------------------
---GDIDGGSNST-----------------------SRERKREKR---------------
-------------
>K. nitens kfl00094_0140
------------------------------------------------------------
---------------MASKAERDAI-----------------------------------
-------------------KVAKVLMV-----------------------GAGGI-----
---------------------------------------GCELLKTLVMSGFQD------
---IELIDMDTIEVSNLNRQFLFRKKHVGQSKAQ-------------VAREAVLKFRPDA
KIVAHHANVK---DPQFDIDFIKR-FTVVLNGLDNVEARRHVNRLCLAAGVPL--VESGT
TGYVGQADVHIKGRFTCFECYPPPPPKSFPTCTITNTPSQ--------------------
-------------------PVHCIVWAKELPFAKLFGEAGLANDLDMR---SDD-QAEEP
------------------------------------------------------------
--------------------------------------------------------LEED
TNWHRVKENETPTAYACRVFDKVFGHNVAKTLEMDDLWKNRQRPKPLYIDEVLP-ETSEP
------------------------------------------PAKRPRTEGAN-------
------------------------------------------------------AGDEER
SVSAASNLGL-RDTNQVWSLQENARVFLESVRLFLEERAS-------------EIGSLRF
DKDDTLAVEFVTSASNLRDISFGIQ--TQS------LFAAKGIAGNIVHAIATTNAIVAG
MIVIEATKIVTGQMDKL------------------------------------------K
THWCEQFL--RRK------MLLWSIDPNPPNPKCYVCS---------DTPLFLEVDTNKA
TLGEVLQKIVKKKLAVVSPMVLFG--NSILYETGDDLDEDEQRSYAANAAKVLSQF-P-T
PIGHNSLVSIDD-SQQDFRCTLHIV-----------------------------------
----------------------------------------HRDVFDEEKEPDMMVLRGEI
PAV-----------------KAGEGTANGTEAA-----------------------ED--
--------------------------------DDDDLTIIDNAVQEVDAVQETSAKAGKR
K----RD---------------------------EEDGDHG-------------------
---------------------------------------SRKKRLPEEKET-EDVDT---
--GVIDL-----L
>C. brauni g4362.t1 
MHVPSQVYRGDRHVAIAGLRASPQH------------LFQGKWVTG--------------
----------KCMAAMDPRVQLQKA-----------------------------------
-------------------QDAKVLMV-----------------------GAGGI-----
---------------------------------------GCELLKTLVLTGFRH------
---IELIDMDTIEISNLNRQFLFRQRHVGKPKAE-------------VAREAALKLRPDA
KIVAHHANVK---DPKFNLDFFGK-FSVVMNGLDNLEARRHVNRMCLAANVPL--VESGT
TGYLGQVTVHIKGKSECYECKAKAMPKSYPTCTITNTPSK--------------------
-------------------PVHCIVWAKELPFAKLFGERGVANDLDIR---VMA-EGGGA
GE----------------------------------------------------------
------------------------------------------------DARSEGHETEEK
YSYEWCKESETSRAFARRIFDRIFGFNVMKTLEMDDLWKNRRRPTPLYVKDVWA-GAGED
----------DECRGDPDDTAEPDVEICGAERGAKRQR----VDESGASVNHT-------
------------------------------ERDS------------------MAAGPWER
GLSAAASLGL-MDLQKVWSLKENTRVFLESLRLFVEKRPE-------------EIGCLTF
DKDDTLAVEFVTAAANLRAFSFGIS--MQS------LFDAKGVAGNIVHAIATTNAIIAG
LIVLESLKVLNDQTDAC------------------------------------------R
EVFCLEHP--AKK------KLIMSAELEMPNVNCYVCS---------KKPLTLEADAQHT
TLGCVINKIVRKRLCVDSPMVFAG--DRILYEVGDDLEESEVKMYEQNLKKRLCDF-D-P
PISNGSALTVED-LQQDFKCNIFIK-----------------------------------
----------------------------------------HREDFDEEREPDRLVLIGSG
FAS-----------------AETVAKKEVSESKVIGEN----GQHNVK----PSEVSQAT
KASSETAPTRVGAEDSNCGDAQTCSGGVVVIEEDDDEVMEAT----------TESMLGKR
K----REE-------------------------GETERPPSP------------------
----KAEEEVVEVLLSD-------------------TAARKASSMPGKG---SEADP---
--EIIDV------
>O. Tauri ostta04g02540T0 
MEI---------------------------------------------------------
--------------------DRARV-----------------------------------
-------------------ARARVLAV-----------------------GAGGI-----
---------------------------------------GCELLKTLALHGFEN------
---ITTMDLDTIDVSNLNRQFLFRKRHVGMSKAE-------------VARESVMKFQPRA
TIDATRANVK---EARFDKEYFKS-FDVVLNGLDNLEARRHVNRLCLAAEVPL--VESGT
TGYKGQVTVHERRTCACFECTEKPTPKSYPICTLRDTPDK--------------------
-------------------PIHCVVYAKELLFSKLFGDVNTESDLDEQ------------
------------------------------------------------------------
--------------------------------------------------------EAIE
AGAFRRNEGETGTDFAKRVFAYVFGSKIEGLLLKDDMWKSRAKPTPLTTSGVGL-DGAF-
------------------------------------------------------------
------------------------------------------------------TETLPD
AKSARRAHGL-LDTHAVWNTSECAKVFVSATARLIERERP-----------------VTF
DKDDDDAMEFVTAVSNLRSANYGIP--AQS------LFDAKGMAGNIVHAVATTNAIVSG
LIVIEALKIIHNQMDKT------------------------------------------R
YTFVLEHP--SNG------RFLQPLSKEDPNPKCSVCS---------NARVELVCNTNKF
TKGDLIKKVLKGRLSVHAPSVMFG--SSQIHETGDDLDEDEVEHYEALDKRTLSAL-PGG
GVVNGTILAVDD-FSQEFTFELMVT-----------------------------------
----------------------------------------HREEWDEENDPDGFIIRGED
VKA-----------------SEAVAEEATETEAAG---------------------AK--
--------------------------------DDDEVLLMDD---------EIEITDVKR
A----RE---------------------------DDDDAKA-------------------
---------------------------------------SKKQRA---------------
-------------
>C. atmophyticus Chrsp24S08831
M-----------------------------------------------------------
------------------ADVDEAV-----------------------------------
-------------------RSARVLVV-----------------------GAGGI-----
---------------------------------------GCELLKTLALQGFRD------
---IHVVDMDTIETSNLNRQFLFRRHHVGQPKAK-------------VAAEAVSRIRREC
KIQAYHANVR---TPEFGATFIGT-FNVVLNALDNLDARRHVNRACLAAGVPL--VESGT
AGYLGQVTVHMKPHFECFECTPKPTPKSYPICTIRNTPDK--------------------
-------------------PIHCTVWAKELLFARLFGPPDAVTDLDEE---TTN-EGGEG
T------------------------------------------------------SNKAE
NG-----------------------------------------------TGEPPAGEKED
LSFFLQRPDEKSTDFAQRIFERVYGADIERLLTMEHLWKQRAAPKPLKVADNGT-DQVDI
------------------------------------------------------------
------------------------------------------------------------
------RTAL-KDTQRVWSVAESAAVFLDSVSRFCDER---------------DVGCCAF
DKDDDLAVSFVCAAANLRGAAFSIP--PQS------WFDAKGMAGAIVHAIATTNAIAAG
MVCLEAEKILRAQYDRC------------------------------------------R
CTYILRYP--SNR------KLLMPTQPCPPNPHCFVCA---------KQTVSIEVDVAKA
TLGVFIAKGLKQRLGFAAPTVCTN-EGDLLFEDGDDLTAGEKERYAKALGKTLEAL----
GVKNNSLLTVED-FSQNFECSLLVE-----------------------------------
----------------------------------------HRDNFDPEKEPDGIIVKGSA
AAA-----------------APETPPAEATAADK--------------------------
--------------------------------DMGEVHVVAT---------TTTTMKRKR
P----AEA--------------------------EDELATEI-------------DNAD-
------------------------------------RQRQKRPVVDVQQ-----------
--VIID-------
>Mesostigma viride Mesvi520S06627
MPA--------------QACTAPA------------------------------------
------------LDAINRQRDLSLL-----------------------------------
-----------QGTCYRLAADAKVLVV-----------------------GAGGI-----
---------------------------------------GCELLKTLVLSGFEN------
---IEVIDMDTIETSNLNRQFLFRRHDVGRSKAQ-------------VAVEVVRRMRPHA
CIIAHHANVK---DDSFGIDYFRR-FALVMNGLDNLDARRHVNLMCLAAGVPL--VESGT
AGYLGQVSVHIKDMSQCFECEPKQPPKTFPICTIRNTPDK--------------------
-------------------PIHCLVWAKELLFHRLFGPCEGATDLDEDPAKAVD-ADKGV
AANG-------EGGDPA--------------------------------------AGSAR
GSEEASGP--------------------------------APGKEGGGDAAKHASAGAPK
ASFFHRRPDESVLDFALRVCDRVYVSDIERVLRMDDLWKARKRPVPLPDTAALR-EVY--
------------------------------------------SSMA--------------
------------------------------------------------------ANAKPG
AHTATSSLGLSKDTHKVWTLQENFCVLMEAVRLMLETRKE-------------DMGCLLF
DKDDTLAVEFVTAASNLRSIVYDIP--TQS------LFDAKGMAGNIIHAIATTNAIIAG
LIVIEARKF---------------------------------------------------
-------P--SSK------KLLIFETPPPPKPECYVCR---------TAYVGTEVDTEST
TLGTLVDKGLKARLGFRHPTITVG--DSVVYEEGSDLEEEETERYARALPTPLAKQ-V-P
PIRNGTMLAVND-QASHLSCNLVVR-----------------------------------
----------------------------------------HRLVGANE-HPDGMALFGAA
STT-----------------RAVASQAAHGSD------------------------ED--
--------------------------------DEDEILAVSDKP--FRGSKDAGAEPRKR
K----VE---------------------------EKEAEFTQ------------------
--------------------------------------ATKRQKSSSSNSAAAFADA---
--IVLD-------
>C. reinhardtii PNW82850| 
MEA-------------PKAPAEPS------------------------------------
-----------WPGVLRTKEFKEKI-----------------------------------
-------------------KSAKVLCV-----------------------GAGGI-----
---------------------------------------GCELLKTLVCTGFRN------
---IEVIDLDTIETSNLNRQFLFRKHHVGQSKAN-------------TAAAVVQGFCPGA
SITPYHANVK---EGRFDVDFFRR-FDLVLNGLDNLEARRHVNRLCLAAERPL--VESGT
AGYLGQVTVHIKGRTECFECSAKPAPKTYPICTLRNTPDK--------------------
-------------------PIHTIVWAKDLLFNRLFGAPDAVSDLDDQ---AAR-EGGQP
GKQEE---GDKEGGEGK--------------------------------------EGAAE
AGEQSEEA--------------------------------RAAAA----SAAAAAAQAED
PSFFLRRDGEPALEYAARVFGRVYTTDIQRLAEVKELWEKRPPPRALHLDQLLP-PAERA
------------------------------------------ALQAALDKAA--------
------------------------------------------------------EAGAGA
GASACKLLGL-SNASQKWTPGQNAAVLLLATALYHTVRPS-------------EVGSAAF
DKDDLLAVEFVTAASNLRSSCYGIP--EQS------LFDAKGMAGNIIHAIATTNAVVSG
LIVTEALKILAGCLGSL------------------------------------------R
NTFLYEVP--VDR------RLVVPATAWEPRPSCMVCG---------KTQLTLRINTKTT
PLSGLVGAVIKKRLAVNSPNLMCG---GFLYEEGEGLEEDEEAAYAALLPRPLRDL-PGG
GLGHGAILTVQD-QSQHWGVDVIIA-----------------------------------
----------------------------------------HTEDLSPDDAPEGFILEGAL
PTASAPAPPEQDG-----GKQQQQEAPSAAAKRKAAAA-----V------------AE--
--------------------------------DAAGVLHITD---------SDDDDDEQE
G----KE---------------------------EEGQQQQQ-QQQQGAGTSVAAGAAA-
----ATANDSRKRPLDEDGDGDGAAAGGGGGGGGGEERGAKRAKAETAPAPAEDKDG---
-CIVIDDDED--D
>G. montanum TnS000461511t05
------------------------------------------------------------
------------------------------------------------------------
-------------------------ML---------------------------------
------------------------------------------------------------
---VHLKN-QTILVPE--------------------------------------------
-------------NSRRTIHFIRKPKNAVCCWAQNIAGR--TSRISIAS---L----KDP
SISINKVTVHVKGLTECYECQPKPAPKTYPVCTITNTPSK--------------------
-------------------FVHCVVWAKELLFAKLFGDRSQATDFGAQ---TSD-ATTGA
------------------------------------------------------------
--------------------------------------------------------PEGN
SDVFDMQEGQDLETYGKRIFDHVFGYNIDAALKKEDMWKKRRPPTPLYIKDILP-LQE--
------------------------------------------SCLNGESYVK--------
------------------------------------------------------CANSAQ
SLSAMASLGL-KNPQEIWNVLDNARVFLKALRICFEERKM-------------PL-----
------------------TSSFGIP--MQS------FFDTKGIAGNIIHAIATTNAIIAG
LIVIEAMKLLQKDSQNY------------------------------------------R
MTYCLEHP--SRR------MLLMPVEPFEPNKSCYVCS---------QTPLSLEVNTKCT
KLRDVIEKVIKNKLGVSSPLIMDG--CKLLFETGDDLEKDLIEGYMKNLEKTLAEL-I-D
ASKKNLILEVED-LHREFSCNIHIN-----------------------------------
----------------------------------------HRS-YDCSLFAIISPVCGFS
KTT---------------------------------------------------------
------------------------------------------------------------
------------------------------------------------------------
------------------------------------------------------------
------------L
>M. endlicherianum ME000497S07985  
------------------------------------------------------------
---------------MSTPEEIEAI-----------------------------------
-------------------KNSKVLMV-----------------------GAGGI-----
---------------------------------------GCELLKTLVMTGFKD------
---IELVDLDTIDVSNLNRQFLFRKRHVGQSKAK-------------VAREAVLKLRPDA
RIVAHHGNVK---DALFSVEYIQR-FSVVLNGLDNLEARRHVNRLCLAGGVPL--VESGT
TGYLGQVAVHMKGHTQCYECEPKPAPKTYPTCTITNTPSK--------------------
-------------------PVHCIVWAKELPFAKLFGERGQASDLDRS---TDD-MSAAE
------------------------------------------------------------
--------------------------------------------------------EEEE
RAFFEMRPGERPDAFTRRVFDRIFGANVARTLEMDDLWKGRRRPTPLYVNAVLG-KGKGK
LGQEGESGESGDCRG---GEAAGRCDETRTDGGAGGGQVPEEAERSANAEAPHVG---AS
VDGGQELRAGTQQAIANGVSVAGPGARAGREGEGAGAAPHQAQQQQDRGSCQVAGAGPTG
GCSAMARAGL-ADPQAVWSVEENARLFLESLKMFVETRQQ-------------DIGQLTF
DKDDQLAVEFVAAASNLRCASFGIP--ALS------LFDAKGVAGNIVHAIATTNAVIAG
LIVLEALKILTRHLDGL------------------------------------------R
TTYVTEFPS-GRG------LLIQPCRPDPPNPNCYVCS---------DTPLLLEVNTLTA
KLGQLVEKVVRARLGVSSPFVMHG--SSVL------------------------------
------------------------------------------------------------
------------------------------------------ETFDEEKEPDGMVLHGQI
PPTLADGIGNGEGDNVVDGLKGASGSQGSGKHPPLSLP-----ESR------GAEGEDLD
R--------RA-------------------AAEEEDVVMVTD------------PAKISV
KSAPGRD---------------------------ETAGTSGQ-RENDLTGEGAGGKRKR-
----GEEKG----VVEEEAK----------------VIKGKRLRGEDGGGS-GDGDGAAE
PGGSLEVEGIVVL
>P. margaritaceum pm000946g0030 
------------------------------------------------------------
----------------------SHA-----------------------------------
-------------------QKAKVFMV-----------------------GAGGI-----
---------------------------------------GCELLKTLVMSGFQD------
---VELIDMDTIDVSNLNRQFLFRNRHVGLSKAK-------------VAREAALAMRPSA
RIVAHHGSVM---APEFDVAFFRR-FTVVLNGLDNVAARRHVNRMCLAAGVPL--VDSGT
MGYDGQVTVHLKGKTACYDCEPKPTPKSFPTCTITNTPSK--------------------
-------------------IEHCIVWAKELPFQKLFGDRQQASDLDAVPHHAAG-ADAAA
AAAGADAAAAAAGADAAAAAAVADAAAPAEGDEGRKAKRQRVSEEDGEKEREGEGQGNAA
TTEDRAEERENGERGSRDDERKPSGDGKVPGEGGGGGGGRAEAREGGGGGGAEENGEEQG
KDFYEMREGELPDVFARRIFDRLFGENIAHTLRMEDMWRHRKRPNPIYLKNVFI-LGG--
------------------------------------------GSMNGDFNGRE-GEVVVS
ERGGEGEKEGRGEQIAN-----------GNEETATPAAVH------------SGEVSGKV
TGSAMEILGL-RDPHSVWSLEENARVFLEAVKIFVTQHKA-------------EIGKLSF
DKDDDLAVQFVTAAANVRAHAFGIP--MQS------LFAVKGMAGNIVHAVAATNAVIAG
LVVMQATRVVMGCTDDA------------------------------------------Q
------------------------------------------------------------
------------------------------------------------------------
------------------------------------------------------------
------------------------------------------------------------
------------------------------------------------------------
------------------------------------------------------------
------------------------------------------------------------
------------------------------------------------------------
-------------
