# Supplementary material for: Charting the evolutionary path of the SUMO modification system in plants reveals molecular hardwiring of development to stress adaptation
Source: Plant Cell. 2024 Jun 26;36(9):3131–44. doi: 10.1093/plcell/koae192 (PMC11371177; doi:10.1093/plcell/koae192)
Supplement: koae192_Supplementary_Data [file koae192_supplementary_data.zip › SAE2_PhyML_newick_tree.nhx]

(C__tughillensi_2086719:0.09122787,(Chlamydomonas_sp_2001121:0.21675982,C__rosa_2043956:0.05393287)0.799:0.04381572,((C__subdivisa_2094963:0.10843515,(C__rosa_2002027:0.04643477,C__tughillensi_2086681:0.079812)0:0.01166037)0:0.09706134,(C__subdivisa_2090540:0.26744104,(C__reinhardtii_PNW82850_:0.28807458,(C__perforata_2042045:0.46661436,(T__arboricola_2000989:0.29467275,((O__Tauri_ostta04g02540T0:0.56625766,(((((Isoetes_sp_2075524:0.00111853,I__tegetiformans_2100279:0.00826743)1:0.20017865,(S__selaginoides_2011130:0.1505513,(((S__lepidophylla_2009850:0.01659178,S__apoda_2001329:0.02471262)0.963:0.02711852,(S__stauntoniana_2009809:0.00000001,S__moellendorfi_15422372:0.00000001)0.837:0.0095275)0.999:0.10863223,(S__wallacei_2009076:0.01543256,S__acanthonota_2041904:0.05364716)0.998:0.1027795)0.712:0.0298995)0.983:0.07632526)0.968:0.05204342,(((A__trichopoda_ERN01194:0.10498651,((A__vera_2049753:0.08329769,(Afatua_2006575:0.08797139,O__sativa_Os07t0586500:0.03937951)0.939:0.05626313)0.921:0.04094092,(G__soja_2022343:0.07155469,((A__thaliana_SAE2:0.03389753,S__alba_2023064:0.0195176)0.996:0.08637399,(((S__sisymbriifolium_2017505:0.00270855,(L__cheesmanii_2023538:0.00000039,S__xanthocarpum_2016339:0.00477038)0:0.00000014)0.969:0.01204868,(S__dulcamara_2059980:0.01690383,S__ptychanthum_2058665:0.00718857)0.72:0.00235651)0.856:0.00743567,(S__lasiophyllum_2106739:0.00000047,S__Lycopersicum_Solyc01g109960_3_1:0.00000031)0.863:0.00938504)0.998:0.05750281)0.289:0.01415971)0.891:0.02932498)0.889:0.02842304)0.996:0.07373178,(P__tadea_PTA00082935:0.21126729,(G__montanum_TnS000461511t06:0.00000001,G__montanum_TnS000461511t05:0.20914407)1:0.16522446)0.904:0.03430791)0.989:0.08015836,((C__rosa_2002065:4.6560424,E__hymale_2132309:0.00696785)0.833:0.12373019,(S__cuculata_s0107_g020352:0.0722178,(L__japonicum_2017709:0.08595353,(C__thalictroides_2025523:0.12343469,(P__glycyrrhiza_2013740:0.00717858,(P__hesperium_2020451:0.00353315,(P__hesperium_2016552:0.00000028,(P__amorphum_2073365:0.00393385,P__hesperium_2017376:0.00000056)0:0.00068386)0:0.00000202)0:0.00217823)0.995:0.05595488)1:0.05485547)0.141:0.01651776)1:0.1146312)0.973:0.05632358)0.933:0.04010645)0.905:0.03047284,(((A__agrestis_utg000033l_246_1:0.00000016,(P__carolinianus_2015932:0.00000001,P__carolinianus_2015931:0.00000013)0.787:0.00232921)0.999:0.08046357,(P__carolinianus_2118823:0.02342778,(N__aenigmaticus_2034829:0.00000032,(M__vincentianus_2007591:0.00000002,(N__aenigmaticus_2033086:0.00842297,M__vincentianus_2007590:0.00000026)0:0.00000002)0.815:0.00537123)0.993:0.06036717)0.998:0.07797314)0.994:0.06691273,((L__cruciata_2006310:0.02590365,(Marchantia_emarginata_2074206:0.01029699,(M__polymorpha_Mp2g08410:0.0189379,M__paleacea_2004616:0.00611335)0.924:0.02047009)0.945:0.03621797)1:0.18914049,(T__lepidozioides_2000125:0.10184094,((P__patens_Pp3c27_1900V3_1_p:0.01349826,P__patens_Pp3c16_16590V3_1_p:0.13207281)0.997:0.06516859,((Srecurvatum_2011377:0.00000032,(S__recurvatum_2011378:0.00000051,(S__falax_02G109100_1_p:0.00000001,S__recurvatum_2089914:0.00000001)0:0.00000001)0.947:0.01483857)0.388:0.00269791,(S__lescurii_2015857:0.00238402,(S__palustre_2015550:0.00235659,S__falax_08G087100_1_p:0.0046957)0.749:0.0023557)0.948:0.01363771)0.997:0.05131626)0.971:0.04763189)0.985:0.08072844)0.613:0.03168076)0.824:0.01923044)0.984:0.07575968,(((C__vulgaris_2071382:0.01381098,(C__brauni_g4362_t1:0.01536305,C__vulgaris_2009227:0.0206767)0:0.00040374)1:0.28200967,((M__braunii_2043334:0.33317205,(M__endlicherianum_2007922:0.00000034,(M__endlicherianum_ME000497S07985:0.00000016,M__endlicherianum_2003174:0.00000049)0:0.00000034)1:0.19034902)0.88:0.04730616,(K__nitens_kfl00094_0140:0.29663884,(((M__braunii_2041164:0.20195175,(P__margaritaceum_pm000946g0030:0.25973897,M__caldariorum_2007916:0.38757252)0.736:0.10076629)0.388:0.06774182,(M__kramstei_2049060:0.128166,M__caldariorum_2012915:0.24432596)0.793:0.03610459)0:0.01286728,M__kramstei_2051638:0.10494898)0.857:0.05281198)0.893:0.03777855)0.722:0.03086499)0.663:0.02953372,(S__muscicola_SM000005S17103:0.01354639,(S__muscicola_SM000138S00061:0.06121463,S__muscicola_SM000004S15126:0.0094507)0.263:0.00785109)1:0.26566495)0.725:0.03207483)1:0.20994411)0.939:0.09475837,(C__atmophyticus_Chrsp24S08831:0.47014859,Mesostigma_viride_Mesvi520S06627:0.47722204)0.901:0.08540308)0.985:0.11626711)0.989:0.14289102)0.863:0.06343034)0.898:0.04389825)0:0.00000246)0.987:0.13173214);
