# Supplementary material for: Charting the evolutionary path of the SUMO modification system in plants reveals molecular hardwiring of development to stress adaptation
Source: Plant Cell. 2024 Jun 26;36(9):3131–44. doi: 10.1093/plcell/koae192 (PMC11371177; doi:10.1093/plcell/koae192)
Supplement: koae192_Supplementary_Data [file koae192_supplementary_data.zip › SCE_BMGE_Cleaned_sequences.fasta]

>A.thaliana|AT3G57870
MASGIARGRLAEERKSWRKNHPHGFVAKPETGQDGTVNLMVWHCTIPGKAGTDWEGGFFPLTMHFSEDYPSKPPKCKFPQGFFHPNVYPSGTVCLSILNEDYGWRPAITVKQILVGIQDLLDTPNPADPAQTDGYHLFCQDPVEYKKRVKLQSKQYPALV
>M.kramstei|2051719
---GIARGRLAEERKAWRKNHPHGFVARPDTSADGSTDLMTWKCTIPGKKDTDWENGFFPLTIHFSEDYPSKPPKCKFPASFFHPNVYPSGTVCLSILNEDYGWRPAITVKQILIGIQELLDQPNPNDPAQTDAYTLFIQDPEEYRRRVKTQAKQYP---
>M.caldariorum|2046442
SMSGIARGRLAEERKAWRKNHPHGFVARPDSLPDGSTDLMTWKCAIPGKKETDWESGYFPVTIHFSEDYPSKPPKCKFPAGFFHPNVYPSGTVCLSILNEDYGWRPAITVKQILIGIQELLDQPNASDPAQTDAYTLFVQDPTEYKKRVKQQAKQFP---
>M.endlicherianum|2045724
---GIARGRLAEERKAWRKNHPHGFVARPESTPDGATDLMTWKCTLPGKKGTDWDGGFYPLTIHFTEDYPSKPPKCKFPANFFHPNVYPSGTVCLSILNEDAGWRPAITVKQILVGIQELLDGPNPNDPAQTEAYHLFIQDREEYNKRVRQQAKNFPSVI
>C.vulgaris|2001781
---GIARGRLAEERKSWRRNHPFGFVARPQTLQDASVDLMNWQCSLPGKVGTDWEGGFYPLMLHFSEDYPSKPPKCKFPAGFFHPNVYPSGTVCLSILNEDSGWRPAITVKQILVGIQELLDAPNPADPAQTDAYTLYIQDVEEYRRRVRVQAKQY----
>M.braunii|2044694
---GIARGRLAEERKSWRKNHPHGFVARPDTMPDGSLDLMTWRCILPGKKDTLWEGGFFPLTMHFTEDFPSKPPKCKFPANFFHPNVYPSGTVCLSILNEDTGWRPAITVKQILLGVQELLDEPNANDPAQTEAYTLFVQDKESYKHRVKEQMKQYP---
>C.tughillensi|2016378
--SGVARSRLAEERKAWRKDKPFGFHARPDNAADGSTNLMKWKCHVPGKPSTDWEGGFYPVTMEFTDDYPTKPPKVKFPAGFFHPNIYPSGTVCLSILNEDEGWRPSITVKQILLGVQELLDTANPNSPAQSDAFVLFTSNLTEYKKRVRKQATAYPPPA
>C.rosa|2056852
-MAGVARSRLAEERKAWRKDKPFGFHARPENNVDGSTNLMKWKCHVPGKPNTDWEGGFYPVTMEFTDDYPTKPPKVKFPAGFFHPNIYPSGTVCLSILNEDEGWRPSITVKQILLGVQELLDTANPNSPAQSDAFVLYTSNLTEYKRRVRKQALTYPAPA
>C.bilatus|2005807
---GVARSRLAEERKMWRKDKPFGFHARPETNEDGSINLMKWKCHIPGKQDTDWDGGF------FSEDYPTKPPKCRFPAGFFHPNIYPSGTVCLSILNEDEGWRPSITVKQLLLGIQELLDSPNPNSPAQSDAYVIFTQNVTEYKKRVRKQALQYPPPA
>O.sativa|Os03t0123100
MSGGIARGRLAEERKAWRKNHPHGFVAKPETLADGTVNLMIWHCTIPGKQGTDWEGGYFPLTLHFSEDYPSKPPKCKFPQGFFHPNVYPSGTVCLSILNEDSGWRPAITVKQILVGIQDLLDQPNPADPAQTDGYHLFIQDPTEYKRRVRLQAKQYPPIV
>Z.marina|Zosma26g00070
MSGGIARGRLAEERKAWRKNHPHGFVAKPETLQDGSVNLMAWHCTIPGKQGTDWEGGNFPITLHFSEDYPSKPPKCKFPQGFFHPNVYPSGTVCLSILNEDSGWRPAITVKQILVGIQDLLDQPNPADPAQTEGYHMFIQEPVEYKKRVRQQSKQYPPLV
>O.sativa|Os10t0536000
MSGGIARGRLAEERKAWRKNHPHGFVAKPETMADGSANLMIWHCTIPGKQGTDWEGGYYPLTLHFSEDYPSKPPKCKFPQGFFHPNVYPSGTVCLSILNEDSGWRPAITVKQILVGIQDLLDQPNPADPAQTDGYHIFIQDKPEYKRRVRVQAKQYPALL
>S.lycopersicum|Solyc03g044260.3.1
MSAGIARGRLAEERKAWRRNHPHGFVAKPETLPDGSVNLMVWHCSIPGKTGTDWEGGCYPVTIHFSEDYPSKPPKCKFPQGFFHPNVYPSGTVCLSILNEDSGWRPAITVKQILVGIQDLLDQPNPADPAQTEGYHLFIQDAIEYKKRVKLQAKQYPPLV
>S.lycopersicum|Solyc02g093110.3.1
MSGGIARGRLAEERKAWRKNHPHGFVAKPETLPDGSVNLMIWHCTIPGKAETDWEGGCYPLTIHFSEDYPSKPPKCKFPPGFFHPNVYPSGTVCLSILNEDSGWRPAITVKQILVGIQDLLDQPNPADPAQTEGYHMFIQDVLEYRKRVRLQSKQYPPLV
>S.lycopersicum|Solyc12g088680.2.1
MADGIARGRLTEERKSWRKNHPHGFVARPETGADGSVNLMVWHCSIPGKAKTDWEGGFYPITMYFSEDFPSKPPKCKFPQGFFHPNVYPSGTVCLSILNEDSGWRPAITVKQILVGIQDLLDQPNPSDPAQTEGYQLYMQDGAEYKKRVRQQAKQYPAPV
>A.tricopoda|ERN16657
MSGGIARGRLAEERKAWRKNHPHGFVAKPETLPDGSVNLMVWQCTIPGKQATDWEGGYFPITLHFSEDYPSKPPKCKFPPGFFHPNVYPSGTVCLSILNEDSGWRPAITVKQILVGIQDLLDQPNPADPAQTDGYHLFIQEPAEYKRRVRQQAKQYPPLL
>P.patens|Pp3c24_19480V3.1
MSGGIARGRLAEERKAWRKNHPHGFVARPETGADGALNLMVWQCTLPGKVGTDWEGGFYPVAIHFSEDYPSKPPKCKFPQGFFHPNVYPSGTVCLSILNEDSGWRPAITVKQILVGIQELLDAPNPADPAQTEAYQLFIQDPVEYKRRVRQQAKQYPPPI
>S.lycopersicum|Solyc04g078620.3.1
MSGGIARGRLTEERKAWRKNHPHGFVAKPETGPDGSVNLMVWQCSIPGKPSTDWEGGHYPVTMHFSEDYPSKPPKCKFPAGFFHPNVYPSGTVCLSILNEDSGWRPAITVKQILVGIQDLLDQPNPDDPAQTDGYQLYMQDEFEYKKRVKQQAKQYPALL
>S.phallax|Sphfalx19G049100.1
MSGGIARGRLAEERKAWRKNHPHGFVARPESGTDGALNLMVWQCTLPGKAGTDWEGGYYPITIHFSEDYPSKPPKCKFPASFFHPNVYPSGTVCLSILNEDSGWRPAITVKQILVGIQELLDAPNPADPAQTEAYQLFIQDPDEYKRRVRQQAKLYPPPV
>S.phallax|Sphfalx16G049100.1
MSGGIARGRLAEERKAWRKNHPHGFVARPESGVDGVLNLMIWQCTLPGKAGTDWEGGYFPITIHFSEDYPSKPPKCKFPASFFHPNVYPSGTVCLSILNEDSGWRPAITVKQILVGIQELLDAPNPADPAQTEAYQLFIQDPDEYKRRVRQQAKLYPPPV
>M.polymorpha|Mp6g00100
MSGGIARGRLAEERKAWRKNHPHGFVARPDSGADGSMNLMIWQCILPGKVGTDWEGGFFPLAIHFSEDYPSKPPKCKFPASFFHPNVYPSGTVCLSILNEDSGWRPAITVKQILVGIQELLDAPNPADPAQTEAYQLFIQDPEEYKRRVKQQAKNYPPPV
>A.punctatus|Apun_evm.model.utg000152l.121.1
MSGGIARGRLAEERKAWRKNHPHGFVARPESLSDGSLNLMVWQCSLPGKPGTDWEGGFYPIAIHFSEDYPSKPPKCKFPPSFFHPNVYPSGTVCLSILNEDAGWRPAITVKQILVGIQELLDAPNPADPAQTEAYHLFIQDPDEYKRRVRQQAKCYPPNI
>S.moellendorffii|178439
MSGGIARGRLAEERKAWRKNHPHGFVARPETQPDGSVNLMTWHCTLPGKAGTDWEGGYFPLAIHFSEDYPSKPPKCKFPPNFFHPNVYPSGTVCLSILNEDSGWRPAITVKQILIGIQELLDAPNAADPAQSDAYQMFIQDRDEYKRRVRQQAKLYPPPV
>A.agrestis|AagrBONN_evm.model.Sc2ySwM_117.952.1
MAGGIARGRLAEERKAWRKDHPHGFVARPETLAEGTPNMMVWQCNIPGKAGTDWEGGFYPLKIYFSEDYPSKPPKCKFPEGFFHPNVYPSGTVCLSILNEDSGWRPAITVKQILLGIQELLDSPNSLDPAQSEAYQIFTQEPAEYKRRVRQQSRNYPSLL
>C.braunii|g18677
-MSGIARGRLAEERKSWRKNHPFGFVARPQNLQDGTVDLMNWQCSLPGKVGTDWEGGFYPLMLHFSEDYPSKPPKCKFPAGFFHPNVYPSGTVCLSILNEDSGWRPAITVKQILVGIQELLDAPNPADPAQTDAYTLYIQDVEEYRRRVRVQAKQYPPP-
>lcl|pm010990g0020
-MSSIARARLTEERKAWRKDHPHGFVARPETNEDGSLNLMVWKCTIPGKADTDWAGGHYPLTMQFSEDYPSKPPKCKFPQGFFHPNVYPSGTVCLSILNEDTGWRPAITVKQILVGIQELLDQPNPNDPAQTDAYTLFTQDTVEYIKRVKSQAKTYPSTL
>P.patens|Pp3c8_18320V3.1
MSGGIARGRLAEERKAWRKNHPHGFVARPETCADGALNLMVWQCTLPGKVGTDWEGGFYPVAIHFTEDYPSKPPKCKFPQGFFHPNVYPSGTVCLSILNEDSGWRPAITVKQILVGIQELLDAPNPADPAQTEAYQLFIQDPVEYKRR------------
>A.punctatus|Apun_evm.model.utg000058l.362.1
MAGGIARGRLAEERKAWRKDHPHGFVARPETLAEGTPNMMVWQCNIPGKAATDWEGGFYPLKIYFSEDYPSKPPKCKFPEGFFHPNVYPSGTVCLSILNEDSGWRPAITVKQILLGIQELLDSPNSLDPAQSEAYQIFTQEPAEYKRRVRQQSRNYPSLL
>K.filiculoides|kfl00144_0130_v1.1
-MSGIARGRLAEERKVWRKNHPHGFVARPETTSDGTLNLMTWHCSIPGKKDTDWDGGFYPLTMLFSEDYPSKPPKCKFPVGFFHPNIYPSGTVCLSILNEDTGWKPSITVKQILTGIQELLDAPNPSDPAQTDAYQLFVQDRKEYDRRVRQQALKYPPAI
>A.agrestis|AagrBONN_evm.model.Sc2ySwM_117.952.2
MAGGIARGRLAEERKAWRKDHPHGFVARPETLAEGTPNMMVWQCNIPGKAGTDWEGGFYPLKIYFSEDYPSKPPKCKFPEGFFHPNVYPSGTVCLSILNEDSGWRPAITVKQILLGIQELLDSPNSLDPAQSEAYQIFTQVPWSWKS-------------
>A.punctatus|Apun_evm.model.utg000058l.362.4
MAGGIARGRLAEERKAWRKDHPHGFVARPETLAEGTPNMMVWQCNIPGKAATDWEGGFYPLKIYFSEDYPSKPPKCKFPEGFFHPNVYPSGTVCLSILNEDSGWRPAITVKQILLGIQELLDSPNSLDPAQSEAYQIFTQVPWFWKSR--SSNLDHPPAG
>A.punctatus|Apun_evm.model.utg000058l.362.5
MAGGIARGRLAEERKAWRKDHPHGFVARPETLAEGTPNMMVWQCNIPGKAATDWEGGFYPLKIYFSEDYPSKPPKCKFPEGFFHPNVYPSGTVCLSILNEDSGWRPAITVKQILIGIQDLLDQPNPSDPAQTDAYQLFIQDPPEYKRRVRLQAKQYPPPV
>S.alba|2014409
MASGIARGRLTEERKSWRKNHPHGFVAKPETGPDGSVNLMVWHCTIPGKPGTDWEGGFFPLTMHFSEDYPSKPPKCKFPQGFFHPNVYPSGTVCLSILNEDSGWRPAITVKQILVGIQDLLDTPNPADPAQTDGYHLFIQDAVEYKKRVKLQSKQYPPIV
>A.vera|2003621
---GIARGRLAEERKSWRKNHPHGFVAKPETLPDGSVNLMVWHCTIPGKQGTDWEGGFFPLTLHFSEDYPSKPPKCKFPQGFFHPNVYPSGTVCLSILNEDSGWRPAITVKQILVGIQDLLDQPNPADPAQTDGYHLFIQEPIEYKRRVKQQAKQYPSLV
>G.soja|2023645
-MSGIARGRLAEERKSWRKNHPHGFVAKPETLPDATVNLMVWHCTIPGKAGTDWEGGYFPLTMHFSEDYPSKPPKCKFPQGFFHPNVYPSGTVCLSILNEDSGWRPAITVKQILVGIQDLLDQPNPADPAQTEGYHLFIQDAAEYKRRVRQQSKQYPPLV
>S.ptychanthum|2007017
MSAGIARGRLAEERKAWRKNHPHGFVAKPETLPDGSVNLMVWHCSIPGKTGTDWEGGFYPVTIHFSEDYPSKPPKCKFPQGFFHPNVYPSGTVCLSILNEDSGWRPAITVKQILVGIQDLLDQPNPADPAQTEGYHLFIQDAIEYKKRVKLQARQYPPLV
>S.xanthocarpum|2000648
MSGGIARGRLAEERKAWRKNHPHGFVAKPETLSDGSVNLMVWHCSIPGKAGTDWEGGCYPVTIHFSEDYPSKPPKCKFPQGFFHPNVYPSGTVCLSILNEDSGWRPAITVKQILVGIQDLLDQPNPADPAQTEGYHLFIQDVIEYKKRVKLQAKQYPPLV
>A.fatua|2016447
SGGGIARGRLAEERKAWRKNHPHGFVAKPETVADGSVNLMVWHCTIPGKQGTDWEGGYYPLTLHFSEDYPSKPPKCKFPPAFFHPNVYPSGTVCLSILNEDSGWRPAITVKQILVGIQDLLDLPNPADPAQTDGYHLFIQDPAEYKRRVRLQAKQYPALV
>A.fatua|2014408
-SGGIARGRLAEERKAWRKNHPHGFVAKPETVADGTVNLMVWHCTIPGKQGTDWEGGYFPLTLHFSEDYPSKPPKCKFPANFFHPNVYPSGTVCLSILNEDSGWRPAITVKQILVGIQDLLDLPNPADPAQTDGYHLFIQDPAEYKRRVRAQAKQYPPLV
>S.xanthocarpum|2000510
MSGGIARGRLAEERKAWRKNHPHGFVAKPETLPDGSVNLMIWHCTIPGKAGTDWDGGCYPLTIHFSEDYPSKPPKCKFPPGFFHPNVYPSGTVCLSILNEDSGWRPAITVKQILVGIQDLLDQPNPADPAQTEGYHMFIQDVVEYRKRVRLQSKQYPPLV
>S.sisymbriifolium|2002390
MSGGIARGRLAEERKAWRKNHPHGFVAKPETLPDGSVNLMIWHCTIPGKTGTDWDGGCYPLTIHFSEDYPSKPPKCKFPPGFFHPNVYPSGTVCLSILNEDSGWRPAITVKQILVGIQDLLDQPNPADPAQTEGYHMFIQDIVEYRKRVRLQSKQYPPLV
>C.thalictroides|2017057
---GIARGRLAEERKSWRKNHPHGFVARPDTQSDGTVNLMLWQCNIPGKTGTDWEGGFFPLAIHFSEDYPSKPPKCKFPQGFFHPNVYPSGTVCLSILNEDSGWRPAITVKQILIGIQDLLDAPNPADPAQTDAYQLFIQDPVEYKRRVKQQAKQYPPLI
>L.japonicum|2010803
MSGGIARGRLAEERRSWRKNHPHGFVARPDSQPDGSVNLMLWQCNIPGKAGTDWEGGFFPLAIHFSEDYPSKPPKCKFPQGFFHPNVYPSGTVCLSILNEDSGWRPAITVKQILVGIQDLLDAPNPADPAQTEAYHLFIQDPAEYKRRVRQQAKQYPPPV
>Physcomicromitrium.sp|2012714
MSGGIARGRLAEERKAWRKNHPHGFVARPETGADGALNLMVWQCTLPGKVGTDWEGGFYPVAIHFTEDYPSKPPKCKFPQGFFHPNVYPSGTVCLSILNEDSGWRPAITVKQILVGIQELLDAPNPADPAQTEAYQLFIQDPVEYKRRVRQQAKQYPPPI
>E.hymale|2127883
MSGGIARGRLAEERKAWRKNHPHGFVARPDSQSDGSMNLMLWQCIIPGKVGTDWEGGFFPLAIHFSEDYPSKPPKCKFPQGFFHPNVYPSGTVCLSILNEDSGWRPAITVKQILVGIQDLLDSPNPADPAQSDAYQLYVQDPIEYKKRIRQQSKQYPPPI
>S.alba|2085869
MSGGIARGRLTEERKAWRKNHPHAFVAKPETSSDGTNNLMIWQCIIPGKSGTDWEGGFYPLTLNFSEDYPSKPPKCKFPQGFFHPNVYPSGTVCLSILNEDYGWRPAITVKQILVGIQDLLDEPNPNDPAQTEGYQLFVQDKSEYKKRVKQQAKQYPPTL
>C.thalictroides|2090034
---GIARGRLAEERKAWRKNHPHGFVARPETQPDGAVNLMLWQCNIPGKSGTDWEGGFFPLAIHFSEDYPSKPPKCKFPQGFFHPNVYPSGTVCLSILNEDSGWRPAITVKQILVGIQDLLDAPNPADPAQTEAYQLFIQDPVEYKRRVRQQAKQYPPPI
>S.sisymbriifolium|2017930
MSGGIARGRLAEERKAWRKNHPHGFVAKPETGPDGSVNLMVWQCSIPGKPSTDWEGGHYPLTMHFSEDYPSKPPKCKFPPGFFHPNVYPSGTVCLSILNEDSGWRPAITVKQILVGIQDLLDQPNPDDPAQTDGYQLYMQDTIEYKRRVKQQAKLYPALL
>P.ponderosa|2012672
MSGGIARGRLAEERKAWRKNHPHGFVARPETQPDGSLNLMVWQCTLPGKLGTDWEGGYFPLTIHFSEDYPSKPPKCKFNQGFFHPNVYPSGTVCLSILNEDSGWRPAITVKQILIGIQDLLDQPNPSDPAQTDAYQLFIQDPPEYKRRVRLQAKQYP---
>M.emarginata|2074642
MSGGIARGRLAEERKAWRKNHPHGFVARPDSGADGSMNLMVWQCTLPGKAGTDWEGGFFPLAIHFSEDYPSKPPKCKFPAGFFHPNVYPSGTVCLSILNEDSGWRPAITVKQILVGIQELLDAPNPADPAQTEAYQLFIQDPEEYKRRVKQQAKNYPPPV
>L.cheesmanii|2125536
MSGGIARGRLAEERKAWRKNHPHGFVAKPETGPDGSVNLMVWQCSIPGKPSTDWEGGHYPLTMHFSEDYPSKPPKCKFPPGFFHPNVYPSGTVCLSILNEDSGWRPAITVKQILVGIQDLLDQPNPDDPAQTDGYQLYMQDTIEYRRRVKQQAKLYPALL
>L.cruciata|2074386
MSGGIARGRLAEERKAWRKNHPHGFVARPDSGADGSMNLMIWQCTLPGKAGTDWEGGFFPLAIHFSEDYPSKPPKCKFPAGFFHPNVYPSGTVCLSILNEDSGWRPAITVKQILVGIQELLDAPNPADPAQTEAYQLFIQDPEEYKRRVKQQAKNYPPPV
>E.hymale|2127126
MSGGIARGRLAEERKAWRKNHPHGFVARPDSLPDGSMNLMLWQCIIPGKAGTDWEGGFYPLAIHFSEDYPSKPPKCKFPQGFFHPNIYPSGTVCLSILNEDSGWRPAITVKQVLIGIQDLLDAPNPADPAQTDAYQLFVQDTVEYKRRVKQQAKQYPPPL
>W.mirabilis|2006330
MSGGIARGRLAEERKAWRKNHPHGFVARPDSQADGSLNLMVWSCIIPGKAGTDWEGGFYPLTILFSEDYPSKPPKCKFPQGFFHPNVYPSGTVCLSILNEDYGWRPAITVKQILVGIQDLLDQPNPADPAQTDAYQLFVQDIHEYKRRVRQQAKQYPPPV
>T.lepidozioides|2074922
MSGGIARGRLAEERKAWRKNHPHGFVARPEAGTDGSLNLMIWQCTLPGKAGTDWEGGFYPIAIHFSEDYPSKPPKCKFPAGFFHPNVYPSGTVCLSILNEDSGWRPAITVKQILVGIQELLDAPNPADPAQTEAYQLFIQDQEEYKRRVKQQAKQYPPPV
>S.lasiophyllum|2009372
MSAGIARGRLAEERKAWRRNHPHGFVAKPETLPDGSVNLMVWHCSIPGKTGTDWEGGCYPVTIHFSEDYPSKPPKCKFPQGFFHPNVYPSGTVCLSI-----GWRPAITVKQILVGIQDLLDQPNPADPAQTEGYHLFIQDAIEYKKRVKLQAKQYPPLV
>P.hesperium|2106183
MSGGIARGRLSEERKSWRKNHPHGFVARPDSLSDGSVNLMLWQCNIPGKAGTDWDGGFFPIAIHFSEDYPSKPPKCKFPQGFFHPNVYPSGTVCLSILNEDSGWRPAITVKQILVGIQDLLDVPNPADPAQTEAYQLFIQDGAEYKRRVKQQAKQYPPPV
>M.paleacea|2067735
MSGGIARGRLAEERKAWRKNHPHGFVARPDSGADGSMNLMIWQCILPGKVGTDWEGGFFPLAIHFSEDYPSKPPKCKFPAGFFHPNVYPSGTVCLSILNEDSGWRPAITVKQILVGIQELLDAPNPADPAQTEAYQLFIQDPEEYKRRVKQQAKNYPPPV
>W.mirabilis|2012593
---GIARGRLTEERKAWRKNHPHGFVARPESLSDGSLNLMVWQCIIPGKTGTDWEGGFYPLTIYFSEDYPSKPPKCKFPQGFFHPNVYPSGTVCLSILNEDYGWRPAITVKQILVGIQDLLDQPNPADPAQTDAYHLFVTDITEYKQRVRQQAKHYPPLL
>P.amorphum|2069812
MSGGIARGRLSEERKSWRKNHPHGFVARPDSLPDGSVNLMLWQCNIPGKAGTDWDGGFFPIAIHFSEDYPSKPPKCKFPQGFFHPNVYPSGTVCLSILNEDSGWRPAITVKQILVGIQDLLDVPNPADPAQTEAYQLFIQDGAEYKRRVKQQAKQYPPPV
>P.carolinianus|2133265
MSGGIARGRLTEERKSWRKNHPHGFVARPDTLPDGSLNLMTWTCYIPGKQGTDWEGGLYPLTLYFSEDYPSKPPKCKFPQGFFHPNVYPSGTVCLSILNEDYGWRPAITVKQILVGIQDLLDQPNPSDPAQTDGYHIYMQDRVEYSKRVRQQAKQYPPQL
>M.tosanus|2009657
MSGGIARGRLAEERKAWRKNHPHGFVARPETGPDGSVNLMTWQCILPGKSGTDWEAGFFPLAIHFSEDYPSKPPKCKFPAGFFHPNVYPSGTVCLSILNEDSGWRPAITVKQILVGIQELLDAPNPADPAQTEAYQLFIQDPDEYKRRVKQQAKLYPPPI
>P.hesperium|2024989
MSGGIARGRLAEERKSWRKNHPHGFVARPDSQPDGSVNLMLWQCNIPGKAATDWEGGFFPLAIHFSEDYPSKPPKCKFPHGFFHPNVYPSGTVCLSILNEDSGWRPAITVKQILVGIQDLLDAPNPADPAQTEAYQLFIQDSVEYKRRVRQQAKLYPPPV
>P.glycyrrhiza|2011479
MSGGIARGRLAEERKSWRKNHPHGFVARPDSQPDGSVNLMLWQCNIPGKAATDWEGGFFPLAIHFSEDYPSKPPKCKFPHGFFHPNVYPSGTVCLSILNEDSGWRPAITVKQILVGIQDLLDVPNPADPAQTEAYQLFIQDSVEYKRRVRQQAKLYPPPV
>M.vincentianus|2013242
MSGGIARGRLAEERKAWRRNHPHGFVARPETGPDGSVNLMTWQCILPGKSGTDWEAGFFPLAIHFSEDYPSKPPKCKFPAGFFHPNVYPSGTVCLSILNEDSGWRPAITVKQILVGIQELLDAPNPADPAQTEAYQLFIQDPDEYKRRVKQQAKLYPPPI
>Isoetes_sp|2070429
MSGGIARGRLAEERKAWRKNHPHGFVARPDTQPDGSVNLMIWQCILPGKAGTDWEGGYFPLAIHFTEDYPSKPPKCKFPAGFFHPNVYPSGTVCLSILNEDSGWRPAITVKQILVGIQELLDAPNPADPAQTEAYHLFIQDPDEYKRKVKQQAKTYPPPV
>P.carolinianus|2115852
---GIARGRLAEERKAWRKNHPHGFVARPENGTDGSVNLMTWQCILPGKAGTDWEGGFFPLAIHFSEDYPSKPPKCKFPAGFFHPNVYPSGTVCLSILNEDSGWRPAITVKQILVGIQELLDAPNPADPAQTEAYQLFIQDPDEYKRRVKQQAKLYPPPI
>M.polymorpha|2038194
MSGGIARGRLAEERKAWRKNHPHGFVARPDSGADGSMNLMIWQCILPGKVGTDWEGGFFPLAIHFSEDYPSKPPKCKFPAQFFHPNVYPSGTVCLSILNEDSGWRPAITVKQILVGIQELLDAPNPADPAQTEAYQLFIQDPEEYKRRVKQQAKNYPPPV
>G.montanum|2056185
MSGGIARGRLAEERKAWRKNHPHGFVARPETLPDGSLNLMVWQCIIPGKTGTDWEGGYYPLTILFSEDYPSKPPKCKFPQSFFHPNVYPSGTVCLSILNEEYGWRPAITVKQILVGIQDLLDQPNPSDPAQTDAYQLLVQDTTEYKRRVRQQAKQYPPPL
>P.carolinianus|2008542
MSGGIARGRLAEERKAWRKNHPHGFVARPETLPDGSLNLMVWQCTLPGKPGTDWEGGFYPLAIHFSEDYPSKPPKCKFPQAFFHPNVYPSGTVCLSILNEDAGWRPAITVKQILVGIQELLDAPNPADPAQTEAYHLFIQNPDEYRSRVKQQAKCYPPNI
>S.acanthonota|2006806
MSGGIARGRLAEERKSWRKNHPHGFVARPDSQPDGSLNLMTWQCTLPGKAGTDWEGGYFPLAIHFSEDYPSKPPKCKFPAGFFHPNVYPSGTVCLSILNEDSGWRPAITVKQILVGIQELLDAPNPSDPAQTEAYHLFIQDIEEYKRRVRQQAKLYPPPV
>S.dulcamara|2010886
MSAGIARGRLAEERKAWRKNHPHGFVAKPETLPDGSVNLMVWHCSIPGKTGTDWEGGCYPVTIHFSEDYPSKPPKCKFPQGFFHPNVYPSGTVCLSILNEDSGWRPAITVKQILVGIQDLL--------AQTEGYHLFIQDAIEYKKRVKLQAKQYPPLV
>P.carolinianus|2141382
MSGGIARGRLAEERKAWRKNHPHGFVARPESLSDGSLNLMVWQCSLPGKPGTDWEGGFYPIAIHFSEDYPSKPPKCKFPPSFFHPNVYPSGTVCLSILNEDAGWRPAITVKQILVGIQELLDAPNPADPAQTEAYHLFIQDPDEYKRRVRQQAKCYPPNI
>I.tegetiformans|2093580
--GGIARGRLAEERKAWRKNHPHGFVARPDSQPDGSVNLMVWQCILPGKAGTDWEGGYFPLAIHFTEDYPSKPPKCKFPAGFFHPNVYPSGTVCLSILNEDSGWRPAITVKQILVGIQELLDAPNPADPAQTEAYQLFIQDPDEYKRRVKQQSKIYPPPV
>S.willdenowii|2047385
MSGGIARGRLAEERKAWRKNHPHGFVARPDTQPDGSLNLMTWQCTLPGKAGTDWEGGYYPLAIHFSEDYPSKPPKCKFPPGFFHPNVYPSGTVCLSILNEDSGWRPAITVKQILVGIQELLDAPNPADPAQTDAYQMFIQDQDEYKRRVRQQAKMYPPPV
>S.recurvatum|2009953
MSGGIARGRLAEERKAWRKNHPHGFVARPESGGDGVLNLMIWQCTLPGKAGTDWEGGYFPITIHFSEDYPSKPPKCKFPASFFHPNVYPSGTVCLSILNEDSGWRPAITVKQILVGIQELLDAPNPADPAQTEAYQLFIQDPDEYK-RVRQQAKLYPPPV
>Isoetes_sp|2069431
--GGIARGRLAEERKAWRKNHPHGFVARPDSQPDGSVNLMIWQCILPGKAGTDWEGGYFPLAIHFTEDYPSKPPKCKFPAGFFHPNVYPSGTVCLSILNEDSGWRPAITVKQILVGIQELLDAPNPADPAQTEAYQLFIQDPDEYKRRVKQQSKIYPPPV
>S.selaginoides|2005088
MSGGIARGRLAEERKAWRKNHPHGFVARPDSQPDGSVNLMTWQCTLPGKAGTDWEGGFFPLAIHFSEDYPSKPPKCKFPGGFFHPNVYPSGTVCLSILNEDSGWRPAITVKQILVGIQELLDAPNPSDPAQTEAYQLFIQDIDEYKRRVRQQAKLYPPPV
>S.lasiophyllum|2011746
MSGGIARGRLAEERKAWRKNHPHGFVAKPETLPDGSVNLMIWHCTIPGKAETDWEGGCYPLTIHFSEDYPSKPPKCKFPPGFFHPNVYPSGTVCLSILNE--------TVKQILVGIQDLLDQPNPADPAQTEGYHMFIQDVLEYRKRVRLQSKQYPPLV
>A.agrestis|2001078
MAGGIARGRLAEERKAWRKDHPHGFVARPETLAEGTPNMMVWQCNIPGKAGTDWEGGFYPLKIYFSEDYPSKPPKCKFPEGFFHPNVYPSGTVCLSILNEDSGWRPAITVKQILLGIQELLDSPNSLDPAQSEAYQIFTQEPAEYKRRVRQQSRNYP---
>S.xanthocarpum|2000647
MSGGIARGRLAEERKAWRKNHPHGFVAKPETLSDGSVNLMVWHCSIPGKAGTDWEGGCYPVTIHFSEDYPSKPPKCKFPQGFFHPNVYPS-----------SGWRPAITVKQILVGIQDLLDQPNPADPAQTEGYHLFIQDVIEYKKRVKLQAKQYPPLV
>P.radiata|2014282
MSGGIARGRLAEERKAWRKNHPHGFVARPETQPDGSLNLMVWQCTLPGKLGTDWEGGYFPLTI------PSKPPKCKFNQGFFHPNVYPSGTVCLSILNEDSGWRPAITVKQILIGIQDLLDQPNPSDPAQTDAYQLFIQDPPEYKRRVRLQAKQYPPPV
>P.carolinianus|2112339
MAGGIARGRLAEERKAWRKDHPHGFVARPETLADGTPNMMVWQCNIPGKPGTDWEDGFFPLKIHFSDDYPSKPPKCKFPEGFFHPNVYPSGTVCLSILNEDAGWRPAITVKQILLGIQELLDCPNSLDPAQTEAYQIFTQEPQEYKRRVKQQAKTY----
>E.hymale|2123876
--GGIARGRLAEERKAWRKSHPFGFVARPDTKPDGSNDLMVWRCMIPGKSGTDWDSALFPLTIYFTEDYPSKPPKCKFPEGFFHPNVYPSGTVCLSILNEDLDWRPAITVKQILIGIQELLDEPNPNSPAQEDAYRLFVQDPAQYKIRVKQQSKQYPP--
>P.engelmanii|2006316
MSGGIARGRLAEERKAWRKNHPHGFVARPETQQDGSLNLMVWQCILPGKPGTDWEGGYFPLTIHFSEDYPSKPPKCKFPTGFFHPNVYPSGTVCLSILNEDSGWRPAIT--------------PNPGDPAQTDGYHLFIQDLTEYKRRVRQQAKQYPPLV
>S.ptychanthum|2051297
MVGGIARGRLAEERKAWRKNHPHGFVAKPETGPDGSVNLMVWHCTIPGKPGTDWEGGHYPLTMHFSEDYPSQPPKCMFPPGFFHINVYPSGDVCLSILNTGLGWSPAITVKQILLGIQELLDEPNPSSSAQFECNKLYMQDKTEYKRRVKAQAKQYPAQV
>P.hesperium|2013252
MPAGVALGRLAEERKAWRKSHPHGFVAKPESKPDGSMNMMLWQCIIPGKDGTDWEGGFFPLTLHFTENYPTKPPTCNFSPAFFHPNVYKSGTVCLSIINEGDGWRPAISIKQILMGIQDLLDTPNPASPAQQEAYQLFCKDKVAYRKKINEQAKRYPSLV
>S.xanthocarpum|2076321
MVGGIARGRLAEERKAWRKNHPHGFVAKPETGPDGSVNLMVWRCTIPGKPGTDWEGGHYPLTMHFSEDYPSQPPKCKFPPGFFHINVYPSGDVCLSILNTALGWSPAITIKQILMGIQELFDQPNPSSSAQFECNKLYMQDKTEYNRRVKEQAKRYPALL
>S.dulcamara|2011642
MSGGIARGRLAEERKAWRKNHPHGFVAKPETLPDGSVNLMIWHCTIPGKTGTDWEGGCYPLTIHFSEDYPSKPPKCKFPTGFFHPNVYPS-----SILNEDSGWRPAITVKQILVGIQDLLDQPNPADPAQTEGYHMFIQ--------------------
>S.palustre||2019379
------------------------FVARPESGADGALNLMVWQCTLPGKAGTDWEGGYYPITIHFSEDYPSKPPKCKFPASFFHPNVYPSGTVCLSILNEDSGWRPAITVKQILVGIQELLDAPNPADPAQTEAYQLFIQDPDEYKRRVRQQAKLYPPPV
>S.sisymbriifolium|2005882
MVGGIARGRLAEERKAWRKNHPHGFVAKPETGPDGSVNLMVWHCTIPGKPGTDWEGGHYPLTMHFSEDYPSQPPKCKFPPGFFHINVYPSGDVCLSILNTSLGWSPAITIKQILMGIQELFDQPNPSSSAQ-----------------------------
