# Supplementary material for: Charting the evolutionary path of the SUMO modification system in plants reveals molecular hardwiring of development to stress adaptation
Source: Plant Cell. 2024 Jun 26;36(9):3131–44. doi: 10.1093/plcell/koae192 (PMC11371177; doi:10.1093/plcell/koae192)
Supplement: koae192_Supplementary_Data [file koae192_supplementary_data.zip › SCE_Mafft_alignment.fasta]

>A.thaliana|AT3G57870
-MASGIARGRLAEERKSWRKNHPHG----FVAKPETGQDGTVNLMVWHCTIPGKAGTDWE
GGFFPLTMHFSEDYPSKPPKCKFPQGFFHPNVYPSGTVCLSILNEDY-------------
-------------------------------------------------GWRPAITVKQI
LVGIQDLLDTPNPADPAQTDGYHLFCQ-DPVEYKKRVKLQSKQYPALV------------
--------
>M.kramstei|2051719 
----GIARGRLAEERKAWRKNHPHG----FVARPDTSADGSTDLMTWKCTIPGKKDTDWE
NGFFPLTIHFSEDYPSKPPKCKFPASFFHPNVYPSGTVCLSILNEDY-------------
-------------------------------------------------GWRPAITVKQI
LIGIQELLDQPNPNDPAQTDAYTLFIQ-DPEEYRRRVKTQAKQYP---------------
--------
>M.caldariorum|2046442 
LSMSGIARGRLAEERKAWRKNHPHG----FVARPDSLPDGSTDLMTWKCAIPGKKETDWE
SGYFPVTIHFSEDYPSKPPKCKFPAGFFHPNVYPSGTVCLSILNEDY-------------
-------------------------------------------------GWRPAITVKQI
LIGIQELLDQPNASDPAQTDAYTLFVQ-DPTEYKKRVKQQAKQFP---------------
--------
>M.endlicherianum|2045724 
----GIARGRLAEERKAWRKNHPHG----FVARPESTPDGATDLMTWKCTLPGKKGTDWD
GGFYPLTIHFTEDYPSKPPKCKFPANFFHPNVYPSGTVCLSILNEDA-------------
-------------------------------------------------GWRPAITVKQI
LVGIQELLDGPNPNDPAQTEAYHLFIQ-DREEYNKRVRQQAKNFPSVI------------
--------
>C.vulgaris|2001781 
----GIARGRLAEERKSWRRNHPFGFVARFVARPQTLQDASVDLMNWQCSLPGKVGTDWE
GGFYPLMLHFSEDYPSKPPKCKFPAGFFHPNVYPSGTVCLSILNEDS-------------
-------------------------------------------------GWRPAITVKQI
LVGIQELLDAPNPADPAQTDAYTLYIQ-DVEEYRRRVRVQAKQY----------------
--------
>M.braunii|2044694 
----GIARGRLAEERKSWRKNHPHG----FVARPDTMPDGSLDLMTWRCILPGKKDTLWE
GGFFPLTMHFTEDFPSKPPKCKFPANFFHPNVYPSGTVCLSILNEDT-------------
-------------------------------------------------GWRPAITVKQI
LLGVQELLDEPNANDPAQTEAYTLFVQ-DKESYKHRVKEQMKQYP---------------
--------
>C.tughillensi|2016378 
---SGVARSRLAEERKAWRKDKPFG----FHARPDNAADGSTNLMKWKCHVPGKPSTDWE
GGFYPVTMEFTDDYPTKPPKVKFPAGFFHPNIYPSGTVCLSILNEDE-------------
-------------------------------------------------GWRPSITVKQI
LLGVQELLDTANPNSPAQSDAFVLFTS-NLTEYKKRVRKQATAYPPPA------------
--------
>C.rosa|2056852 
--MAGVARSRLAEERKAWRKDKPFG----FHARPENNVDGSTNLMKWKCHVPGKPNTDWE
GGFYPVTMEFTDDYPTKPPKVKFPAGFFHPNIYPSGTVCLSILNEDE-------------
-------------------------------------------------GWRPSITVKQI
LLGVQELLDTANPNSPAQSDAFVLYTS-NLTEYKRRVRKQALTYPAPA------------
--------
>C.bilatus|2005807 
----GVARSRLAEERKMWRKDKPFG----FHARPETNEDGSINLMKWKCHIPGKQDTDWD
GGF------FSEDYPTKPPKCRFPAGFFHPNIYPSGTVCLSILNEDE-------------
-------------------------------------------------GWRPSITVKQL
LLGIQELLDSPNPNSPAQSDAYVIFTQ-NVTEYKKRVRKQALQYPPPAPEEYKRRVKQQA
KNYPPPV-
>O.sativa|Os03t0123100
-MSGGIARGRLAEERKAWRKNHPHG----FVAKPETLADGTVNLMIWHCTIPGKQGTDWE
GGYFPLTLHFSEDYPSKPPKCKFPQGFFHPNVYPSGTVCLSILNEDS-------------
-------------------------------------------------GWRPAITVKQI
LVGIQDLLDQPNPADPAQTDGYHLFIQ-DPTEYKRRVRLQAKQYPPIV------------
--------
>Z.marina|Zosma26g00070
-MSGGIARGRLAEERKAWRKNHPHG----FVAKPETLQDGSVNLMAWHCTIPGKQGTDWE
GGNFPITLHFSEDYPSKPPKCKFPQGFFHPNVYPSGTVCLSILNEDS-------------
-------------------------------------------------GWRPAITVKQI
LVGIQDLLDQPNPADPAQTEGYHMFIQ-EPVEYKKRVRQQSKQYPPLV------------
--------
>O.sativa|Os10t0536000
-MSGGIARGRLAEERKAWRKNHPHG----FVAKPETMADGSANLMIWHCTIPGKQGTDWE
GGYYPLTLHFSEDYPSKPPKCKFPQGFFHPNVYPSGTVCLSILNEDS-------------
-------------------------------------------------GWRPAITVKQI
LVGIQDLLDQPNPADPAQTDGYHIFIQ-DKPEYKRRVRVQAKQYPALL------------
--------
>S.lycopersicum|Solyc03g044260.3.1
-MSAGIARGRLAEERKAWRRNHPHG----FVAKPETLPDGSVNLMVWHCSIPGKTGTDWE
GGCYPVTIHFSEDYPSKPPKCKFPQGFFHPNVYPSGTVCLSILNEDS-------------
-------------------------------------------------GWRPAITVKQI
LVGIQDLLDQPNPADPAQTEGYHLFIQ-DAIEYKKRVKLQAKQYPPLV------------
--------
>S.lycopersicum|Solyc02g093110.3.1
-MSGGIARGRLAEERKAWRKNHPHG----FVAKPETLPDGSVNLMIWHCTIPGKAETDWE
GGCYPLTIHFSEDYPSKPPKCKFPPGFFHPNVYPSGTVCLSILNEDS-------------
-------------------------------------------------GWRPAITVKQI
LVGIQDLLDQPNPADPAQTEGYHMFIQ-DVLEYRKRVRLQSKQYPPLV------------
--------
>S.lycopersicum|Solyc12g088680.2.1
-MADGIARGRLTEERKSWRKNHPHG----FVARPETGADGSVNLMVWHCSIPGKAKTDWE
GGFYPITMYFSEDFPSKPPKCKFPQGFFHPNVYPSGTVCLSILNEDS-------------
-------------------------------------------------GWRPAITVKQI
LVGIQDLLDQPNPSDPAQTEGYQLYMQ-DGAEYKKRVRQQAKQYPAPV------------
--------
>A.tricopoda|ERN16657
-MSGGIARGRLAEERKAWRKNHPHG----FVAKPETLPDGSVNLMVWQCTIPGKQATDWE
GGYFPITLHFSEDYPSKPPKCKFPPGFFHPNVYPSGTVCLSILNEDS-------------
-------------------------------------------------GWRPAITVKQI
LVGIQDLLDQPNPADPAQTDGYHLFIQ-EPAEYKRRVRQQAKQYPPLL------------
--------
>P.patens|Pp3c24_19480V3.1
-MSGGIARGRLAEERKAWRKNHPHG----FVARPETGADGALNLMVWQCTLPGKVGTDWE
GGFYPVAIHFSEDYPSKPPKCKFPQGFFHPNVYPSGTVCLSILNEDS-------------
-------------------------------------------------GWRPAITVKQI
LVGIQELLDAPNPADPAQTEAYQLFIQ-DPVEYKRRVRQQAKQYPPPI------------
--------
>S.lycopersicum|Solyc04g078620.3.1
-MSGGIARGRLTEERKAWRKNHPHG----FVAKPETGPDGSVNLMVWQCSIPGKPSTDWE
GGHYPVTMHFSEDYPSKPPKCKFPAGFFHPNVYPSGTVCLSILNEDS-------------
-------------------------------------------------GWRPAITVKQI
LVGIQDLLDQPNPDDPAQTDGYQLYMQ-DEFEYKKRVKQQAKQYPALL------------
--------
>S.phallax|Sphfalx19G049100.1
-MSGGIARGRLAEERKAWRKNHPHG----FVARPESGTDGALNLMVWQCTLPGKAGTDWE
GGYYPITIHFSEDYPSKPPKCKFPASFFHPNVYPSGTVCLSILNEDS-------------
-------------------------------------------------GWRPAITVKQI
LVGIQELLDAPNPADPAQTEAYQLFIQ-DPDEYKRRVRQQAKLYPPPV------------
--------
>S.phallax|Sphfalx16G049100.1
-MSGGIARGRLAEERKAWRKNHPHG----FVARPESGVDGVLNLMIWQCTLPGKAGTDWE
GGYFPITIHFSEDYPSKPPKCKFPASFFHPNVYPSGTVCLSILNEDS-------------
-------------------------------------------------GWRPAITVKQI
LVGIQELLDAPNPADPAQTEAYQLFIQ-DPDEYKRRVRQQAKLYPPPV------------
--------
>M.polymorpha|Mp6g00100
-MSGGIARGRLAEERKAWRKNHPHG----FVARPDSGADGSMNLMIWQCILPGKVGTDWE
GGFFPLAIHFSEDYPSKPPKCKFPASFFHPNVYPSGTVCLSILNEDS-------------
-------------------------------------------------GWRPAITVKQI
LVGIQELLDAPNPADPAQTEAYQLFIQ-DPEEYKRRVKQQAKNYPPPV------------
--------
>A.punctatus|Apun_evm.model.utg000152l.121.1
-MSGGIARGRLAEERKAWRKNHPHG----FVARPESLSDGSLNLMVWQCSLPGKPGTDWE
GGFYPIAIHFSEDYPSKPPKCKFPPSFFHPNVYPSGTVCLSILNEDA-------------
-------------------------------------------------GWRPAITVKQI
LVGIQELLDAPNPADPAQTEAYHLFIQ-DPDEYKRRVRQQAKCYPPNIH-----------
--------
>S.moellendorffii|178439
-MSGGIARGRLAEERKAWRKNHPHG----FVARPETQPDGSVNLMTWHCTLPGKAGTDWE
GGYFPLAIHFSEDYPSKPPKCKFPPNFFHPNVYPSGTVCLSILNEDS-------------
-------------------------------------------------GWRPAITVKQI
LIGIQELLDAPNAADPAQSDAYQMFIQ-DRDEYKRRVRQQAKLYPPPV------------
--------
>A.agrestis|AagrBONN_evm.model.Sc2ySwM_117.952.1
-MAGGIARGRLAEERKAWRKDHPHG----FVARPETLAEGTPNMMVWQCNIPGKAGTDWE
GGFYPLKIYFSEDYPSKPPKCKFPEGFFHPNVYPSGTVCLSILNEDS-------------
-------------------------------------------------GWRPAITVKQI
LLGIQELLDSPNSLDPAQSEAYQIFTQ-EPAEYKRRVRQQSRNYPSLL------------
--------
>C.braunii|g18677
--MSGIARGRLAEERKSWRKNHPFG----FVARPQNLQDGTVDLMNWQCSLPGKVGTDWE
GGFYPLMLHFSEDYPSKPPKCKFPAGFFHPNVYPSGTVCLSILNEDS-------------
-------------------------------------------------GWRPAITVKQI
LVGIQELLDAPNPADPAQTDAYTLYIQ-DVEEYRRRVRVQAKQYPPP-------------
--------
>lcl|pm010990g0020 
--MSSIARARLTEERKAWRKDHPHG----FVARPETNEDGSLNLMVWKCTIPGKADTDWA
GGHYPLTMQFSEDYPSKPPKCKFPQGFFHPNVYPSGTVCLSILNEDT-------------
-------------------------------------------------GWRPAITVKQI
LVGIQELLDQPNPNDPAQTDAYTLFTQ-DTVEYIKRVKSQAKTYPSTL------------
--------
>P.patens|Pp3c8_18320V3.1
-MSGGIARGRLAEERKAWRKNHPHG----FVARPETCADGALNLMVWQCTLPGKVGTDWE
GGFYPVAIHFTEDYPSKPPKCKFPQGFFHPNVYPSGTVCLSILNEDS-------------
-------------------------------------------------GWRPAITVKQI
LVGIQELLDAPNPADPAQTEAYQLFIQ-DPVEYKRR------------------------
--------
>A.punctatus|Apun_evm.model.utg000058l.362.1
-MAGGIARGRLAEERKAWRKDHPHG----FVARPETLAEGTPNMMVWQCNIPGKAATDWE
GGFYPLKIYFSEDYPSKPPKCKFPEGFFHPNVYPSGTVCLSILNEDS-------------
-------------------------------------------------GWRPAITVKQI
LLGIQELLDSPNSLDPAQSEAYQIFTQ-EPAEYKRRVRQQSRNYPSLL------------
--------
>K.filiculoides|kfl00144_0130_v1.1 
--MSGIARGRLAEERKVWRKNHPHG----FVARPETTSDGTLNLMTWHCSIPGKKDTDWD
GGFYPLTMLFSEDYPSKPPKCKFPVGFFHPNIYPSGTVCLSILNEDT-------------
-------------------------------------------------GWKPSITVKQI
LTGIQELLDAPNPSDPAQTDAYQLFVQ-DRKEYDRRVRQQALKYPPAI------------
--------
>A.agrestis|AagrBONN_evm.model.Sc2ySwM_117.952.2
-MAGGIARGRLAEERKAWRKDHPHG----FVARPETLAEGTPNMMVWQCNIPGKAGTDWE
GGFYPLKIYFSEDYPSKPPKCKFPEGFFHPNVYPSGTVCLSILNEDS-------------
-------------------------------------------------GWRPAITVKQI
LLGIQELLDSPNSLDPAQSEAYQIFTQ-VPWSWKS-------------------------
--------
>A.punctatus|Apun_evm.model.utg000058l.362.4
-MAGGIARGRLAEERKAWRKDHPHG----FVARPETLAEGTPNMMVWQCNIPGKAATDWE
GGFYPLKIYFSEDYPSKPPKCKFPEGFFHPNVYPSGTVCLSILNEDS-------------
-------------------------------------------------GWRPAITVKQI
LLGIQELLDSPNSLDPAQSEAYQIFTQ-VPWFWKSR--SSNLDHPPAGGCGNDKRCNALT
VCCVPAVV
>A.punctatus|Apun_evm.model.utg000058l.362.5
-MAGGIARGRLAEERKAWRKDHPHG----FVARPETLAEGTPNMMVWQCNIPGKAATDWE
GGFYPLKIYFSEDYPSKPPKCKFPEGFFHPNVYPSGTVCLSILNEDSVSTLMAAFPTLMS
GGIARGRLAEERKAWRKNHPHGFVARPETQPDGSLNLMVWQCTLPGKLGGWRPAITVKQI
LIGIQDLLDQPNPSDPAQTDAYQLFIQ-DPPEYKRRVRLQAKQYPPPV------------
--------
>S.alba|2014409 
-MASGIARGRLTEERKSWRKNHPHG----FVAKPETGPDGSVNLMVWHCTIPGKPGTDWE
GGFFPLTMHFSEDYPSKPPKCKFPQGFFHPNVYPSGTVCLSILNEDS-------------
-------------------------------------------------GWRPAITVKQI
LVGIQDLLDTPNPADPAQTDGYHLFIQ-DAVEYKKRVKLQSKQYPPIV------------
--------
>A.vera|2003621 
----GIARGRLAEERKSWRKNHPHG----FVAKPETLPDGSVNLMVWHCTIPGKQGTDWE
GGFFPLTLHFSEDYPSKPPKCKFPQGFFHPNVYPSGTVCLSILNEDS-------------
-------------------------------------------------GWRPAITVKQI
LVGIQDLLDQPNPADPAQTDGYHLFIQ-EPIEYKRRVKQQAKQYPSLV------------
--------
>G.soja|2023645
--MSGIARGRLAEERKSWRKNHPHG----FVAKPETLPDATVNLMVWHCTIPGKAGTDWE
GGYFPLTMHFSEDYPSKPPKCKFPQGFFHPNVYPSGTVCLSILNEDS-------------
-------------------------------------------------GWRPAITVKQI
LVGIQDLLDQPNPADPAQTEGYHLFIQ-DAAEYKRRVRQQSKQYPPLV------------
--------
>S.ptychanthum|2007017 
-MSAGIARGRLAEERKAWRKNHPHG----FVAKPETLPDGSVNLMVWHCSIPGKTGTDWE
GGFYPVTIHFSEDYPSKPPKCKFPQGFFHPNVYPSGTVCLSILNEDS-------------
-------------------------------------------------GWRPAITVKQI
LVGIQDLLDQPNPADPAQTEGYHLFIQ-DAIEYKKRVKLQARQYPPLV------------
--------
>S.xanthocarpum|2000648 
-MSGGIARGRLAEERKAWRKNHPHG----FVAKPETLSDGSVNLMVWHCSIPGKAGTDWE
GGCYPVTIHFSEDYPSKPPKCKFPQGFFHPNVYPSGTVCLSILNEDS-------------
-------------------------------------------------GWRPAITVKQI
LVGIQDLLDQPNPADPAQTEGYHLFIQ-DVIEYKKRVKLQAKQYPPLV------------
--------
>A.fatua|2016447 
MSGGGIARGRLAEERKAWRKNHPHG----FVAKPETVADGSVNLMVWHCTIPGKQGTDWE
GGYYPLTLHFSEDYPSKPPKCKFPPAFFHPNVYPSGTVCLSILNEDS-------------
-------------------------------------------------GWRPAITVKQI
LVGIQDLLDLPNPADPAQTDGYHLFIQ-DPAEYKRRVRLQAKQYPALV------------
--------
>A.fatua|2014408
--SGGIARGRLAEERKAWRKNHPHG----FVAKPETVADGTVNLMVWHCTIPGKQGTDWE
GGYFPLTLHFSEDYPSKPPKCKFPANFFHPNVYPSGTVCLSILNEDS-------------
-------------------------------------------------GWRPAITVKQI
LVGIQDLLDLPNPADPAQTDGYHLFIQ-DPAEYKRRVRAQAKQYPPLV------------
--------
>S.xanthocarpum|2000510 
-MSGGIARGRLAEERKAWRKNHPHG----FVAKPETLPDGSVNLMIWHCTIPGKAGTDWD
GGCYPLTIHFSEDYPSKPPKCKFPPGFFHPNVYPSGTVCLSILNEDS-------------
-------------------------------------------------GWRPAITVKQI
LVGIQDLLDQPNPADPAQTEGYHMFIQ-DVVEYRKRVRLQSKQYPPLV------------
--------
>S.sisymbriifolium|2002390 
-MSGGIARGRLAEERKAWRKNHPHG----FVAKPETLPDGSVNLMIWHCTIPGKTGTDWD
GGCYPLTIHFSEDYPSKPPKCKFPPGFFHPNVYPSGTVCLSILNEDS-------------
-------------------------------------------------GWRPAITVKQI
LVGIQDLLDQPNPADPAQTEGYHMFIQ-DIVEYRKRVRLQSKQYPPLV------------
--------
>C.thalictroides|2017057 
----GIARGRLAEERKSWRKNHPHG----FVARPDTQSDGTVNLMLWQCNIPGKTGTDWE
GGFFPLAIHFSEDYPSKPPKCKFPQGFFHPNVYPSGTVCLSILNEDS-------------
-------------------------------------------------GWRPAITVKQI
LIGIQDLLDAPNPADPAQTDAYQLFIQ-DPVEYKRRVKQQAKQYPPLI------------
--------
>L.japonicum|2010803 
-MSGGIARGRLAEERRSWRKNHPHG----FVARPDSQPDGSVNLMLWQCNIPGKAGTDWE
GGFFPLAIHFSEDYPSKPPKCKFPQGFFHPNVYPSGTVCLSILNEDS-------------
-------------------------------------------------GWRPAITVKQI
LVGIQDLLDAPNPADPAQTEAYHLFIQ-DPAEYKRRVRQQAKQYPPPV------------
--------
>Physcomicromitrium.sp|2012714
-MSGGIARGRLAEERKAWRKNHPHG----FVARPETGADGALNLMVWQCTLPGKVGTDWE
GGFYPVAIHFTEDYPSKPPKCKFPQGFFHPNVYPSGTVCLSILNEDS-------------
-------------------------------------------------GWRPAITVKQI
LVGIQELLDAPNPADPAQTEAYQLFIQ-DPVEYKRRVRQQAKQYPPPI------------
--------
>E.hymale|2127883 
-MSGGIARGRLAEERKAWRKNHPHG----FVARPDSQSDGSMNLMLWQCIIPGKVGTDWE
GGFFPLAIHFSEDYPSKPPKCKFPQGFFHPNVYPSGTVCLSILNEDS-------------
-------------------------------------------------GWRPAITVKQI
LVGIQDLLDSPNPADPAQSDAYQLYVQ-DPIEYKKRIRQQSKQYPPPI------------
--------
>S.alba|2085869 
-MSGGIARGRLTEERKAWRKNHPHA----FVAKPETSSDGTNNLMIWQCIIPGKSGTDWE
GGFYPLTLNFSEDYPSKPPKCKFPQGFFHPNVYPSGTVCLSILNEDY-------------
-------------------------------------------------GWRPAITVKQI
LVGIQDLLDEPNPNDPAQTEGYQLFVQ-DKSEYKKRVKQQAKQYPPTL------------
--------
>C.thalictroides|2090034 
----GIARGRLAEERKAWRKNHPHG----FVARPETQPDGAVNLMLWQCNIPGKSGTDWE
GGFFPLAIHFSEDYPSKPPKCKFPQGFFHPNVYPSGTVCLSILNEDS-------------
-------------------------------------------------GWRPAITVKQI
LVGIQDLLDAPNPADPAQTEAYQLFIQ-DPVEYKRRVRQQAKQYPPPI------------
--------
>S.sisymbriifolium|2017930 
-MSGGIARGRLAEERKAWRKNHPHG----FVAKPETGPDGSVNLMVWQCSIPGKPSTDWE
GGHYPLTMHFSEDYPSKPPKCKFPPGFFHPNVYPSGTVCLSILNEDS-------------
-------------------------------------------------GWRPAITVKQI
LVGIQDLLDQPNPDDPAQTDGYQLYMQ-DTIEYKRRVKQQAKLYPALL------------
--------
>P.ponderosa|2012672 
-MSGGIARGRLAEERKAWRKNHPHG----FVARPETQPDGSLNLMVWQCTLPGKLGTDWE
GGYFPLTIHFSEDYPSKPPKCKFNQGFFHPNVYPSGTVCLSILNEDS-------------
-------------------------------------------------GWRPAITVKQI
LIGIQDLLDQPNPSDPAQTDAYQLFIQ-DPPEYKRRVRLQAKQYP---------------
--------
>M.emarginata|2074642
-MSGGIARGRLAEERKAWRKNHPHG----FVARPDSGADGSMNLMVWQCTLPGKAGTDWE
GGFFPLAIHFSEDYPSKPPKCKFPAGFFHPNVYPSGTVCLSILNEDS-------------
-------------------------------------------------GWRPAITVKQI
LVGIQELLDAPNPADPAQTEAYQLFIQ-DPEEYKRRVKQQAKNYPPPV------------
--------
>L.cheesmanii|2125536
-MSGGIARGRLAEERKAWRKNHPHG----FVAKPETGPDGSVNLMVWQCSIPGKPSTDWE
GGHYPLTMHFSEDYPSKPPKCKFPPGFFHPNVYPSGTVCLSILNEDS-------------
-------------------------------------------------GWRPAITVKQI
LVGIQDLLDQPNPDDPAQTDGYQLYMQ-DTIEYRRRVKQQAKLYPALL------------
--------
>L.cruciata|2074386 
-MSGGIARGRLAEERKAWRKNHPHG----FVARPDSGADGSMNLMIWQCTLPGKAGTDWE
GGFFPLAIHFSEDYPSKPPKCKFPAGFFHPNVYPSGTVCLSILNEDS-------------
-------------------------------------------------GWRPAITVKQI
LVGIQELLDAPNPADPAQTEAYQLFIQ-DPEEYKRRVKQQAKNYPPPV------------
--------
>E.hymale|2127126 
-MSGGIARGRLAEERKAWRKNHPHG----FVARPDSLPDGSMNLMLWQCIIPGKAGTDWE
GGFYPLAIHFSEDYPSKPPKCKFPQGFFHPNIYPSGTVCLSILNEDS-------------
-------------------------------------------------GWRPAITVKQV
LIGIQDLLDAPNPADPAQTDAYQLFVQ-DTVEYKRRVKQQAKQYPPPL------------
--------
>W.mirabilis|2006330 
-MSGGIARGRLAEERKAWRKNHPHG----FVARPDSQADGSLNLMVWSCIIPGKAGTDWE
GGFYPLTILFSEDYPSKPPKCKFPQGFFHPNVYPSGTVCLSILNEDY-------------
-------------------------------------------------GWRPAITVKQI
LVGIQDLLDQPNPADPAQTDAYQLFVQ-DIHEYKRRVRQQAKQYPPPV------------
--------
>T.lepidozioides|2074922 
-MSGGIARGRLAEERKAWRKNHPHG----FVARPEAGTDGSLNLMIWQCTLPGKAGTDWE
GGFYPIAIHFSEDYPSKPPKCKFPAGFFHPNVYPSGTVCLSILNEDS-------------
-------------------------------------------------GWRPAITVKQI
LVGIQELLDAPNPADPAQTEAYQLFIQ-DQEEYKRRVKQQAKQYPPPV------------
--------
>S.lasiophyllum|2009372 
-MSAGIARGRLAEERKAWRRNHPHG----FVAKPETLPDGSVNLMVWHCSIPGKTGTDWE
GGCYPVTIHFSEDYPSKPPKCKFPQGFFHPNVYPSGTVCLSI------------------
-------------------------------------------------GWRPAITVKQI
LVGIQDLLDQPNPADPAQTEGYHLFIQ-DAIEYKKRVKLQAKQYPPLV------------
--------
>P.hesperium|2106183 
-MSGGIARGRLSEERKSWRKNHPHG----FVARPDSLSDGSVNLMLWQCNIPGKAGTDWD
GGFFPIAIHFSEDYPSKPPKCKFPQGFFHPNVYPSGTVCLSILNEDS-------------
-------------------------------------------------GWRPAITVKQI
LVGIQDLLDVPNPADPAQTEAYQLFIQ-DGAEYKRRVKQQAKQYPPPV------------
--------
>M.paleacea|2067735 
-MSGGIARGRLAEERKAWRKNHPHG----FVARPDSGADGSMNLMIWQCILPGKVGTDWE
GGFFPLAIHFSEDYPSKPPKCKFPAGFFHPNVYPSGTVCLSILNEDS-------------
-------------------------------------------------GWRPAITVKQI
LVGIQELLDAPNPADPAQTEAYQLFIQ-DPEEYKRRVKQQAKNYPPPV------------
--------
>W.mirabilis|2012593 
----GIARGRLTEERKAWRKNHPHG----FVARPESLSDGSLNLMVWQCIIPGKTGTDWE
GGFYPLTIYFSEDYPSKPPKCKFPQGFFHPNVYPSGTVCLSILNEDY-------------
-------------------------------------------------GWRPAITVKQI
LVGIQDLLDQPNPADPAQTDAYHLFVT-DITEYKQRVRQQAKHYPPLL------------
--------
>P.amorphum|2069812 
-MSGGIARGRLSEERKSWRKNHPHG----FVARPDSLPDGSVNLMLWQCNIPGKAGTDWD
GGFFPIAIHFSEDYPSKPPKCKFPQGFFHPNVYPSGTVCLSILNEDS-------------
-------------------------------------------------GWRPAITVKQI
LVGIQDLLDVPNPADPAQTEAYQLFIQ-DGAEYKRRVKQQAKQYPPPV------------
--------
>P.carolinianus|2133265 
-MSGGIARGRLTEERKSWRKNHPHG----FVARPDTLPDGSLNLMTWTCYIPGKQGTDWE
GGLYPLTLYFSEDYPSKPPKCKFPQGFFHPNVYPSGTVCLSILNEDY-------------
-------------------------------------------------GWRPAITVKQI
LVGIQDLLDQPNPSDPAQTDGYHIYMQ-DRVEYSKRVRQQAKQYPPQL------------
--------
>M.tosanus|2009657 
-MSGGIARGRLAEERKAWRKNHPHG----FVARPETGPDGSVNLMTWQCILPGKSGTDWE
AGFFPLAIHFSEDYPSKPPKCKFPAGFFHPNVYPSGTVCLSILNEDS-------------
-------------------------------------------------GWRPAITVKQI
LVGIQELLDAPNPADPAQTEAYQLFIQ-DPDEYKRRVKQQAKLYPPPI------------
--------
>P.hesperium|2024989 
-MSGGIARGRLAEERKSWRKNHPHG----FVARPDSQPDGSVNLMLWQCNIPGKAATDWE
GGFFPLAIHFSEDYPSKPPKCKFPHGFFHPNVYPSGTVCLSILNEDS-------------
-------------------------------------------------GWRPAITVKQI
LVGIQDLLDAPNPADPAQTEAYQLFIQ-DSVEYKRRVRQQAKLYPPPV------------
--------
>P.glycyrrhiza|2011479 
-MSGGIARGRLAEERKSWRKNHPHG----FVARPDSQPDGSVNLMLWQCNIPGKAATDWE
GGFFPLAIHFSEDYPSKPPKCKFPHGFFHPNVYPSGTVCLSILNEDS-------------
-------------------------------------------------GWRPAITVKQI
LVGIQDLLDVPNPADPAQTEAYQLFIQ-DSVEYKRRVRQQAKLYPPPV------------
--------
>M.vincentianus|2013242 
-MSGGIARGRLAEERKAWRRNHPHG----FVARPETGPDGSVNLMTWQCILPGKSGTDWE
AGFFPLAIHFSEDYPSKPPKCKFPAGFFHPNVYPSGTVCLSILNEDS-------------
-------------------------------------------------GWRPAITVKQI
LVGIQELLDAPNPADPAQTEAYQLFIQ-DPDEYKRRVKQQAKLYPPPI------------
--------
>Isoetes_sp|2070429 
-MSGGIARGRLAEERKAWRKNHPHG----FVARPDTQPDGSVNLMIWQCILPGKAGTDWE
GGYFPLAIHFTEDYPSKPPKCKFPAGFFHPNVYPSGTVCLSILNEDS-------------
-------------------------------------------------GWRPAITVKQI
LVGIQELLDAPNPADPAQTEAYHLFIQ-DPDEYKRKVKQQAKTYPPPV------------
--------
>P.carolinianus|2115852 
----GIARGRLAEERKAWRKNHPHG----FVARPENGTDGSVNLMTWQCILPGKAGTDWE
GGFFPLAIHFSEDYPSKPPKCKFPAGFFHPNVYPSGTVCLSILNEDS-------------
-------------------------------------------------GWRPAITVKQI
LVGIQELLDAPNPADPAQTEAYQLFIQ-DPDEYKRRVKQQAKLYPPPI------------
--------
>M.polymorpha|2038194 
-MSGGIARGRLAEERKAWRKNHPHG----FVARPDSGADGSMNLMIWQCILPGKVGTDWE
GGFFPLAIHFSEDYPSKPPKCKFPAQFFHPNVYPSGTVCLSILNEDS-------------
-------------------------------------------------GWRPAITVKQI
LVGIQELLDAPNPADPAQTEAYQLFIQ-DPEEYKRRVKQQAKNYPPPV------------
--------
>G.montanum|2056185 
-MSGGIARGRLAEERKAWRKNHPHG----FVARPETLPDGSLNLMVWQCIIPGKTGTDWE
GGYYPLTILFSEDYPSKPPKCKFPQSFFHPNVYPSGTVCLSILNEEY-------------
-------------------------------------------------GWRPAITVKQI
LVGIQDLLDQPNPSDPAQTDAYQLLVQ-DTTEYKRRVRQQAKQYPPPL------------
--------
>P.carolinianus|2008542 
-MSGGIARGRLAEERKAWRKNHPHG----FVARPETLPDGSLNLMVWQCTLPGKPGTDWE
GGFYPLAIHFSEDYPSKPPKCKFPQAFFHPNVYPSGTVCLSILNEDA-------------
-------------------------------------------------GWRPAITVKQI
LVGIQELLDAPNPADPAQTEAYHLFIQ-NPDEYRSRVKQQAKCYPPNI------------
--------
>S.acanthonota|2006806 
-MSGGIARGRLAEERKSWRKNHPHG----FVARPDSQPDGSLNLMTWQCTLPGKAGTDWE
GGYFPLAIHFSEDYPSKPPKCKFPAGFFHPNVYPSGTVCLSILNEDS-------------
-------------------------------------------------GWRPAITVKQI
LVGIQELLDAPNPSDPAQTEAYHLFIQ-DIEEYKRRVRQQAKLYPPPV------------
--------
>S.dulcamara|2010886
-MSAGIARGRLAEERKAWRKNHPHG----FVAKPETLPDGSVNLMVWHCSIPGKTGTDWE
GGCYPVTIHFSEDYPSKPPKCKFPQGFFHPNVYPSGTVCLSILNEDS-------------
-------------------------------------------------GWRPAITVKQI
LVGIQDLL--------AQTEGYHLFIQ-DAIEYKKRVKLQAKQYPPLV------------
--------
>P.carolinianus|2141382 
-MSGGIARGRLAEERKAWRKNHPHG----FVARPESLSDGSLNLMVWQCSLPGKPGTDWE
GGFYPIAIHFSEDYPSKPPKCKFPPSFFHPNVYPSGTVCLSILNEDA-------------
-------------------------------------------------GWRPAITVKQI
LVGIQELLDAPNPADPAQTEAYHLFIQ-DPDEYKRRVRQQAKCYPPNI------------
--------
>I.tegetiformans|2093580 
---GGIARGRLAEERKAWRKNHPHG----FVARPDSQPDGSVNLMVWQCILPGKAGTDWE
GGYFPLAIHFTEDYPSKPPKCKFPAGFFHPNVYPSGTVCLSILNEDS-------------
-------------------------------------------------GWRPAITVKQI
LVGIQELLDAPNPADPAQTEAYQLFIQ-DPDEYKRRVKQQSKIYPPPV------------
--------
>S.willdenowii|2047385 
-MSGGIARGRLAEERKAWRKNHPHG----FVARPDTQPDGSLNLMTWQCTLPGKAGTDWE
GGYYPLAIHFSEDYPSKPPKCKFPPGFFHPNVYPSGTVCLSILNEDS-------------
-------------------------------------------------GWRPAITVKQI
LVGIQELLDAPNPADPAQTDAYQMFIQ-DQDEYKRRVRQQAKMYPPPV------------
--------
>S.recurvatum|2009953 
-MSGGIARGRLAEERKAWRKNHPHG----FVARPESGGDGVLNLMIWQCTLPGKAGTDWE
GGYFPITIHFSEDYPSKPPKCKFPASFFHPNVYPSGTVCLSILNEDS-------------
-------------------------------------------------GWRPAITVKQI
LVGIQELLDAPNPADPAQTEAYQLFIQ-DPDEYK-RVRQQAKLYPPPV------------
--------
>Isoetes_sp|2069431 
---GGIARGRLAEERKAWRKNHPHG----FVARPDSQPDGSVNLMIWQCILPGKAGTDWE
GGYFPLAIHFTEDYPSKPPKCKFPAGFFHPNVYPSGTVCLSILNEDS-------------
-------------------------------------------------GWRPAITVKQI
LVGIQELLDAPNPADPAQTEAYQLFIQ-DPDEYKRRVKQQSKIYPPPV------------
--------
>S.selaginoides|2005088 
-MSGGIARGRLAEERKAWRKNHPHG----FVARPDSQPDGSVNLMTWQCTLPGKAGTDWE
GGFFPLAIHFSEDYPSKPPKCKFPGGFFHPNVYPSGTVCLSILNEDS-------------
-------------------------------------------------GWRPAITVKQI
LVGIQELLDAPNPSDPAQTEAYQLFIQ-DIDEYKRRVRQQAKLYPPPV------------
--------
>S.lasiophyllum|2011746 
-MSGGIARGRLAEERKAWRKNHPHG----FVAKPETLPDGSVNLMIWHCTIPGKAETDWE
GGCYPLTIHFSEDYPSKPPKCKFPPGFFHPNVYPSGTVCLSILNE---------------
-------------------------------------------------------TVKQI
LVGIQDLLDQPNPADPAQTEGYHMFIQ-DVLEYRKRVRLQSKQYPPLV------------
--------
>A.agrestis|2001078 
-MAGGIARGRLAEERKAWRKDHPHG----FVARPETLAEGTPNMMVWQCNIPGKAGTDWE
GGFYPLKIYFSEDYPSKPPKCKFPEGFFHPNVYPSGTVCLSILNEDS-------------
-------------------------------------------------GWRPAITVKQI
LLGIQELLDSPNSLDPAQSEAYQIFTQ-EPAEYKRRVRQQSRNYP---------------
--------
>S.xanthocarpum|2000647 
-MSGGIARGRLAEERKAWRKNHPHG----FVAKPETLSDGSVNLMVWHCSIPGKAGTDWE
GGCYPVTIHFSEDYPSKPPKCKFPQGFFHPNVYPS-----------S-------------
-------------------------------------------------GWRPAITVKQI
LVGIQDLLDQPNPADPAQTEGYHLFIQ-DVIEYKKRVKLQAKQYPPLV------------
--------
>P.radiata|2014282 
-MSGGIARGRLAEERKAWRKNHPHG----FVARPETQPDGSLNLMVWQCTLPGKLGTDWE
GGYFPLTI------PSKPPKCKFNQGFFHPNVYPSGTVCLSILNEDS-------------
-------------------------------------------------GWRPAITVKQI
LIGIQDLLDQPNPSDPAQTDAYQLFIQ-DPPEYKRRVRLQAKQYPPPV------------
--------
>P.carolinianus|2112339 
-MAGGIARGRLAEERKAWRKDHPHG----FVARPETLADGTPNMMVWQCNIPGKPGTDWE
DGFFPLKIHFSDDYPSKPPKCKFPEGFFHPNVYPSGTVCLSILNEDA-------------
-------------------------------------------------GWRPAITVKQI
LLGIQELLDCPNSLDPAQTEAYQIFTQ-EPQEYKRRVKQQAKTY----------------
--------
>E.hymale|2123876 
---GGIARGRLAEERKAWRKSHPFG----FVARPDTKPDGSNDLMVWRCMIPGKSGTDWD
SALFPLTIYFTEDYPSKPPKCKFPEGFFHPNVYPSGTVCLSILNEDL-------------
-------------------------------------------------DWRPAITVKQI
LIGIQELLDEPNPNSPAQEDAYRLFVQ-DPAQYKIRVKQQSKQYPP--------------
--------
>P.engelmanii|2006316
-MSGGIARGRLAEERKAWRKNHPHG----FVARPETQQDGSLNLMVWQCILPGKPGTDWE
GGYFPLTIHFSEDYPSKPPKCKFPTGFFHPNVYPSGTVCLSILNEDS-------------
-------------------------------------------------GWRPAIT----
----------PNPGDPAQTDGYHLFIQ-DLTEYKRRVRQQAKQYPPLV------------
--------
>S.ptychanthum|2051297 
-MVGGIARGRLAEERKAWRKNHPHG----FVAKPETGPDGSVNLMVWHCTIPGKPGTDWE
GGHYPLTMHFSEDYPSQPPKCMFPPGFFHINVYPSGDVCLSILNTGL-------------
-------------------------------------------------GWSPAITVKQI
LLGIQELLDEPNPSSSAQFECNKLYMQKDKTEYKRRVKAQAKQYPAQV------------
--------
>P.hesperium|2013252 
-MPAGVALGRLAEERKAWRKSHPHG----FVAKPESKPDGSMNMMLWQCIIPGKDGTDWE
GGFFPLTLHFTENYPTKPPTCNFSPAFFHPNVYKSGTVCLSIINEGD-------------
-------------------------------------------------GWRPAISIKQI
LMGIQDLLDTPNPASPAQQEAYQLFCK-DKVAYRKKINEQAKRYPSLV------------
--------
>S.xanthocarpum|2076321 
-MVGGIARGRLAEERKAWRKNHPHG----FVAKPETGPDGSVNLMVWRCTIPGKPGTDWE
GGHYPLTMHFSEDYPSQPPKCKFPPGFFHINVYPSGDVCLSILNTAL-------------
-------------------------------------------------GWSPAITIKQI
LMGIQELFDQPNPSSSAQFECNKLYMQKDKTEYNRRVKEQAKRYPALL------------
--------
>S.dulcamara|2011642 
-MSGGIARGRLAEERKAWRKNHPHG----FVAKPETLPDGSVNLMIWHCTIPGKTGTDWE
GGCYPLTIHFSEDYPSKPPKCKFPTGFFHPNVYPS-----SILNEDS-------------
-------------------------------------------------GWRPAITVKQI
LVGIQDLLDQPNPADPAQTEGYHMFIQ---------------------------------
--------
>S.palustre||2019379 
-----------------------------FVARPESGADGALNLMVWQCTLPGKAGTDWE
GGYYPITIHFSEDYPSKPPKCKFPASFFHPNVYPSGTVCLSILNEDS-------------
-------------------------------------------------GWRPAITVKQI
LVGIQELLDAPNPADPAQTEAYQLFIQ-DPDEYKRRVRQQAKLYPPPV------------
--------
>S.sisymbriifolium|2005882 
-MVGGIARGRLAEERKAWRKNHPHG----FVAKPETGPDGSVNLMVWHCTIPGKPGTDWE
GGHYPLTMHFSEDYPSQPPKCKFPPGFFHINVYPSGDVCLSILNTSL-------------
-------------------------------------------------GWSPAITIKQI
LMGIQELFDQPNPSSSAQ------------------------------------------
--------
