# Supplementary material for: Charting the evolutionary path of the SUMO modification system in plants reveals molecular hardwiring of development to stress adaptation
Source: Plant Cell. 2024 Jun 26;36(9):3131–44. doi: 10.1093/plcell/koae192 (PMC11371177; doi:10.1093/plcell/koae192)
Supplement: koae192_Supplementary_Data [file koae192_supplementary_data.zip › SCE_PhyML_newick_tree.nhx]

(C_tughillensi_2016378:0.07379046,C_rosa_2056852:0.0751774,(C_bilatus_2005807:0.0834061,(K_filiculoides_kfl00144_0130_v1_1:0.29343782,((lcl_pm010990g0020:0.38217229,((W_mirabilis_2006330:0.10265261,(G_montanum_2056185:0.06804878,(W_mirabilis_2012593:0.118722,(S_alba_2085869:0.25469432,P_carolinianus_2133265:0.24789799)0.802:0.06009832)0.835:0.05338048)0.748:0.0469699)0.912:0.0829811,(((P_engelmanii_2006316:0.12659396,(((((S_xanthocarpum_2000648:0.00000001,S_xanthocarpum_2000647:0.00000046)0.762:0.01581047,((S_lycopersicum_Solyc03g044260_3_1:0.00000001,S_lasiophyllum_2009372:0.00000033)0.815:0.01252208,(S_ptychanthum_2007017:0.0253834,S_dulcamara_2010886:0.00000001)0:0.00000035)0.873:0.03683043)0.881:0.04879155,(S_dulcamara_2011642:0.03157439,((S_lycopersicum_Solyc02g093110_3_1:0.00000001,S_lasiophyllum_2011746:0.00000035)0.854:0.02685274,(S_xanthocarpum_2000510:0.00000085,S_sisymbriifolium_2002390:0.02639154)0.724:0.01541944)0.587:0.01301314)0.878:0.06767525)0.922:0.08093017,((S_lycopersicum_Solyc12g088680_2_1:0.24952904,((S_ptychanthum_2051297:0.07667377,(S_xanthocarpum_2076321:0.04677757,S_sisymbriifolium_2005882:0.00000001)0.852:0.07092356)1:0.38517377,(S_lycopersicum_Solyc04g078620_3_1:0.08483307,(S_sisymbriifolium_2017930:0.00000041,L_cheesmanii_2125536:0.01288239)0.78:0.01942097)0.83:0.07547926)0.828:0.07385951)0.866:0.13385139,(G_soja_2023645:0.06450056,(A_thaliana_AT3G57870:0.08696034,S_alba_2014409:0.04372453)0.933:0.09878063)0.285:0.05608432)0.425:0.02689186)0.243:0.0150835,(((A_fatua_2016447:0.07414219,A_fatua_2014408:0.0437574)0.866:0.06033353,(O_sativa_Os10t0536000:0.13632597,O_sativa_Os03t0123100:0.03384313)0.65:0.01340682)0.885:0.04035287,(A_vera_2003621:0.06910012,(Z_marina_Zosma26g00070:0.1005702,A_tricopoda_ERN16657:0.07184575)0.733:0.01160667)0.751:0.0149285)0.848:0.03214276)0.912:0.06728934)0.899:0.0663711,((C_thalictroides_2090034:0.03020084,((C_thalictroides_2017057:0.10897219,((P_hesperium_2024989:0.00000047,P_glycyrrhiza_2011479:0.01239515)0.953:0.05474124,(L_japonicum_2010803:0.02927806,(P_hesperium_2106183:0.0132,P_amorphum_2069812:0.00000049)0.994:0.10527157)0.595:0.01121576)0.748:0.02010786)0.154:0.0141527,(E_hymale_2127126:0.12155455,(P_hesperium_2013252:0.95324427,E_hymale_2127883:0.08159203)0.726:0.0437831)0.895:0.06142331)0.229:0.02426752)0.902:0.06169029,((P_patens_Pp3c24_19480V3_1:0.00000036,(P_patens_Pp3c8_18320V3_1:0.01566183,Physcomicromitrium_sp_2012714:0.00000035)0.844:0.01317512)0.832:0.04072242,((T_lepidozioides_2074922:0.05930632,(M_emarginata_2074642:0.00000062,(L_cruciata_2074386:0.00000038,((M_paleacea_2067735:0.00000033,(M_polymorpha_Mp6g00100:0.0000006,M_polymorpha_2038194:0.01324835)0.744:0.01325182)0.77:0.01286166,(((Isoetes_sp_2070429:0.05469479,(I_tegetiformans_2093580:0.01357798,Isoetes_sp_2069431:0.00000039)0.765:0.01670489)0.82:0.03530237,((S_acanthonota_2006806:0.05544883,S_selaginoides_2005088:0.02628623)0.779:0.02844033,(S_moellendorffii_178439:0.09735528,S_willdenowii_2047385:0.04433039)0.919:0.06976048)0.88:0.04530788)0.251:0.03054195,(P_carolinianus_2115852:0.02713354,(M_tosanus_2009657:0.00000001,M_vincentianus_2013242:0.01377794)0.864:0.0381174)0.827:0.04217276)0.936:0.07399745)0.76:0.01442849)0.753:0.01348308)0.951:0.07280904)0.727:0.01429156,((A_punctatus_Apun_evm_model_utg000152l_121_1:0.00000001,(P_carolinianus_2008542:0.14735558,P_carolinianus_2141382:0.00000001)0:0.00000001)0.994:0.16976053,((S_phallax_Sphfalx16G049100_1:0.0120694,S_recurvatum_2009953:0.01283874)0.938:0.04397763,(S_palustre__2019379:0.00000056,S_phallax_Sphfalx19G049100_1:0.01385943)0:0.00000049)0.885:0.04760547)0.824:0.03864733)0.902:0.06056141)0.947:0.08416824)0.881:0.05787528)0.646:0.01276159,((P_ponderosa_2012672:0.00000001,P_radiata_2014282:0.00000044)0.915:0.07745985,(A_punctatus_Apun_evm_model_utg000058l_362_5:0.00556618,(P_carolinianus_2112339:0.18117672,((A_agrestis_AagrBONN_evm_model_Sc2ySwM_117_952_2:0.00000001,A_punctatus_Apun_evm_model_utg000058l_362_4:0.06057811)0.974:0.18922201,(A_punctatus_Apun_evm_model_utg000058l_362_1:0.01308951,(A_agrestis_2001078:0.00000001,A_agrestis_AagrBONN_evm_model_Sc2ySwM_117_952_1:0.00000035)0:0.00000035)0.726:0.02260532)0.788:0.05327795)0.99:0.24789107)0.993:0.21051608)0.775:0.04350429)0:0.00000415)0.951:0.18692952)0.479:0.05809999,((M_kramstei_2051719:0.0931203,(E_hymale_2123876:0.56594878,M_caldariorum_2046442:0.20310532)0:0.00000494)0.936:0.12738523,((C_vulgaris_2001781:0.03075999,C_braunii_g18677:0.0234956)1:0.3970673,(M_endlicherianum_2045724:0.28115867,M_braunii_2044694:0.36709756)0.744:0.0662291)0.706:0.02394673)0.766:0.03491081)0.89:0.12431826)0.999:0.56024015)0.987:0.29630945);
