# Supplementary material for: Charting the evolutionary path of the SUMO modification system in plants reveals molecular hardwiring of development to stress adaptation
Source: Plant Cell. 2024 Jun 26;36(9):3131–44. doi: 10.1093/plcell/koae192 (PMC11371177; doi:10.1093/plcell/koae192)
Supplement: koae192_Supplementary_Data [file koae192_supplementary_data.zip › SIZ1_BMGE_Cleaned_sequences.fasta]

>Pinus_radiata|onekp|DZQM_scaffold_2008757
NIVSHREKLALFRLKELKDVLSRIGMAKQGKKQVLVERILAMLSLIGRDEVAKIIDDIYRKMHGPASDLASKSKTCCPCGSSMMIRCVE--CGVRQHERCVIVPENPVESVPPEQFYCDICRINHGDPFCVTLAQPPLQTVEKTFVLRRQDTVLLHKPGHDLQVWCLLLNDKVPFRMHWPQHADLRVNGVAVQVTNRPGPQLLGANGRDDGPVNTDGTYRISLQARDSRPFVLGVRIIQRQTVEQVLNLIPNQSEGEPFEKALARVCRCVSDNDLEVVAESVTVNLRCPMSGTRIKIAGRFKPCIHMGCFDLESFVELSQRTRKWQCPICMKNCSVDNIIIDPYFNLITEDVAEVEVKPDASWRPKLWRLPDVLRNGMDGHWELYSSATRSNGDHQDPSVNQ------------------------------------------------------------------
>Pinus_radiata|onekp|DZQM_scaffold_2008758
NIVSHREKLALFRLKELKDVLSRIGMAKQGKKQVLVERILAMLSLIGRDEVAKIIDDIYRKMHGPASDLASKSKTCCPCGSSMMIRCVE--CGVRQHERCVIVPENPVESVPPEQFYCDICRINHGDPFCVTLAQPPLQTVEKTFVLRRQDTVLLHKPGHDLQVWCLLLNDKVPFRMHWPQHADLRVNGVAVQVTNRPGPQLLGANGRDDGPVNTDGTYRISLQARDSRPFVLGVRIIQRQTVEQVLNLIPNQSEGEPFEKALARVCRCVSDNDLEVVAESVTVNLRCPMSGTRIKIAGRFKPCIHMGCFDLESFVELSQRTRKWQCPICMKNCSVDNIIIDPYFNLITEDVAEVEVKPDASWRPKLWHRPDPLKIGFDGYWELSNSATDTNGDDEDPSVNQEGSEGFDSPVLSDSE-----DAPIQFFP-HWISLSLVLMKMSDNRISDSPLR-HQRVRSVVDSDSD
>Pinus_radiata|onekp|DZQM_scaffold_2056458
-LVSRQEKLATFRIKELKDVLGQIGIVKQGKKQVLVDRIIAVLSAIGREEIAKVIDNIFSKIHGSTPELSSRARTRCPCGSSVMIQCDDRKCGVWQHLACVIIPEKPVENFQPEQYYCEVCRINRGDPFCVTMGQPQLQTVEKAFVLTKADKDLLQKPHYDLQAWCILLTDKVPFRMHWPQFAELRVNGMAVWVTNRQGPQLLGINGRDDGAGTSEGTNRISLSAYDVRPFCLGVRIIRRRTVQEVLSLVTNQSEGELFEEALARVKRCISDSDLKVVAESVSINLRCPLSGSRMKVAGRFKPCIHMGCFDLNTLVELNQHARKWQCPICMKNYSLEDIVIDPYFNCITEDVTEVEVKTDGCWCPKHWRLPDKLKIGIDSSLKVSSSATASNRVDEDASVNQEASWDFDSTVLSDSDDDQNDNVPLQFFLTNWISLGLALLNISNKNSSERLFSYHQRPRSAVDSNSD
>Araucaria_rulei|onekp|XTZO_scaffold_2011905
-LVSEQHKLANFRLRELRDVLSRLGLAKQGRKQVLLERIMTMLSLIAKEEVAKIIDDIYRKMNRHAPELASKPKTCCPCGSLMMIQCDDPKCGVWQHMECVVIPENLVEGSQPEQFFCDICRVNRADPFWVTEGQPPLQSLEKTFTLTRAVKDLFQKPDHELQVWCILLNDKVPFRMHWPQSADLRVNGISIKVINRQGNQLLGANSRDDGPGSREGTNRIILRANDSRPFVVGVRIIRRQSVQQVLNRIPTESQGEPFEEALARVCRCVSDSDLEVVAESNTVNLRCPMSGSRIKIAGRFKPCVHMGCFDLESFVELNQRARKWQCPICLKNYSLENVIKDPYFNRITEDVTEVEVKVDGSWRPKLWHMPDCLKIGIDGYWEVSSSATATNRDDEDPSVNQEGSDVFDSPVVSDSEGDF-DDVPFKFFFDHWISLSLILLNIGDNRTSEIPFSYCQRPRSIVDADSD
>Welwitschia_mirabilis|onekp|TOXE_scaffold_2012379
NFIDRQRKLDYFRIKELKDVLSRLGIAKQGKKQVLLERILAVLSVSSKEEVAKIIDDIYRKMQGSAPDLAPRINVCCPCGISMLIQCDESRCGVWQHQRCVIIPDG-AEGSQTESFFCGICRVNRGDPFCSTMAQPRILTLDKTFELRRPEIELLQRTGYELQVWCVLLNDKVPFRIHWPQYSDLRVNGLGVRATNRQGTQFLGLKARDDGPIKKEGTNRISLQAQDSRPFALGVRIIRRRSFQEVRSLIPSESEGESFEVSVNRVRQCIDDGELQVVAESETVNLRCPLSGSRIKIAGRFKPCSHMGCFDLDTLIEFNQVARKWQCPTCMENYTIRDIIIDRYFNRIVEDVTEVEVKPDAAWRPKLWRSSDAPKIRMEGLWEVTTSATASNRDDEDPSVNQEGSNNSPSLVL-DSD-GCLDNSPLQCFLE-WTSLRLVLLNMSENRASESPIINHQRPRSVIESDSD
>Arabidopsisthaliana|AT5G60410.1 |SIZ1
DLEANKEKLSYFRIKELKDVLTQLGLSKQGKKQELVDRILTLLSTVAKEAVAKLVDDTYRKMQVSASDLASKIKVRCVCGNSLMIQCEDPRCHVWQHVGCVILPDKPMDGN-PPSFYCEICRLTRADPFWVTVAHPTMQSVERTFQITRADKDLLAKPEYDVQAWCMLLNDKVLFRMQWPQYADLQVNGVPVRAINRPGGQLLGVNGRDDGPIIRDGVNRISLSGGDVRIFCFGVRLVKRRTLQQVLNLIPEEGKGETFEDALARVRRCISDSDIEVVADFFGVNLRCPMSGSRIKVAGRFLPCVHMGCFDLDVFVELNQRSRKWQCPICLKNYSVEHVIVDPYFNRITEEVTEIEVKPDGSWRVKFWHAPDPLKLGINGIWEVSSSATGSGRDGDDASVNQDAIGELDSIVLSDSDDGLVDDPSLQIFLEDWISLRLLLLGMNDSRQSDNPFSFPRQKRSVIDSDSE
>Citrussinensis|Ciaus8t24020
DLVASKEKLAHFRIKELKDVLTQLGLSKQGKKQDLVDRILAILSPVSKEEVAKLVDDTHRKLQVSAPDLASKTKVCCPCGSSLMIKCEDPRCPVWQHMSCVIIPEKPTEGN-PPLFYCEICRLSRADPFWVTIGHPPARILEKTFPITRADKDLLSKQEYDVQAWCMLLNDKVPFRMQWPQYADLQVNGIPVRAINRPNSQLLGANGRDDGPITKDGINKILLTGCDARIFCLGVRIVKRRSVQQVLNLIPKESEGEHFEDALARVCRCVSDSDLEVVADSIGVNLRCPMSGSRIKVAGRFKPCVHMGCFDLDVFVELNQRSRKWQCPICLRNYSLENIIIDPYFNRITEDITELEVKPDGSWRVKTWHFPDGLKLGINGLWEVSSSATGSGRDGEDASVNQDVGGEHDSMVLSDSEDALVDDPSLQIFLEDWISLRLLLLGMNEGRSSDSPFSFPRQKRSVIDSDSE
>Solanumlycopersum|Solyc11g069160.3.1 SUMO E3 ligase SI.1
DLVASKDKLAYFRIKELKDVLNQLGLSKQGKKQDLVDRILATLSSVGKEDVAKLVDDIYRKMQVSATDLASKMKIRCVCTSSLMIQCEDRRCHTWQHIRCVVIPEKPMEGGDPPTFYCEVCRLVRADPFWVTMGHPPVQSIEKTFQITRADRDLLAKQEYDLQAWCMLLNDKVQFRMQWPQYADLQVNGVPVRAINRPGSQLLGANGRDDGPITRDGINKVTLTGCDARVFCLGVRLVKRRTVQQVLSMIPKVSDGEKFEDALARVRRCVSDSDLEVVADCIPVNLRCPMSGSRMKIAGRFKPCIHMGCFDLDVFVEMNQRSRKWQCPICLKNYSLEHVIIDPYFNRITEDVTEIEVKPDGSWRAKTWHLPDGLKVGLDGLWEISSSATGSGKEGEDRSVNQDGNGDLEAIVLSDSDDSLVDDPSLQIFLEDWISLRLLLIGMNDSRSSDSPFTFPRQRRSVIDSDSE
>Citrussinensis|CsNadorcott.v0.1.P14805.1
DLIASKEKLAHFRIKELKDVLTQLGLSKQGKKQDLVDRILAILSPVSKEEVAKLVDDTHRKLQVSAPDLASKTKVCCPCGSSLMIKCEDPRCPVWQHMSCVIIPEKPTEGN-PPLFYCEICRLSRADP--------PARILEKTFPITRADKDLLSKQEYDVQAWCMLLNDKVPFRMQWPQYADLQVNGVPVRAINRPGSQLLGANGRDDGPITKDGINKIVLTGCDARIFCLGVRIVKRRSVQQVLNLIPKESEGEHFEDALARVCRCVSDSDLEVVADSIGVNLRCPMSGSRIKVAGRFKPCVHMGCFDLD-----------WQCPICLRNYSLENIIIDPYFNRITEDITELEVKPDGSWRVKTWHFPDGLKLGINGLWEVSSSATGSGRDGEDASVNQDVGGEHDSMVLSDSEDALVDDPSLQIFLEDWISLRLLLLGMNEGRSSDSPFSFPRQKRS--EADS-
>Citrussinensis|CsNadorcott.v0.1.P22156.1 protein
DSVASKEKLAHFRIKELKDVLTQLGLSKQGKKQDLVDRILAILSPVSKEEVAKLVDDTHRKLQVSAPDLASKTKVCCPCGSSLMIKCEDPRCPVWQHMSCVIIPEKPTEGN-PPLFYCEICRLSRADP--------PARILEKTFPITRADKDLLSKQEYDVQAWCMLLNDKVPFRMQWPQYADLQVNGVPVRAINRPGSQLLGANGRDDGPITKDGINKIVLTGCDARIFCLGVRIVKRRSVQQVLNLIPKESEGEHFEDALTRVCRCVSDSDLEVVADSIGVNLRCPMSGSRIKVAGRFKPCVHMGCFDLD-----------WQCPICLRNYSLENIIIDPYFNRITEDITELEVKPDGSWRVKTWHFPDGLKLGINGLWEVSSSATGSGRDGEDASVNQDVGGEHDSMVLSDSEDALVDDPSLQIFLEDWISLRLLLLGMNEGRSSDSPFSFPRQKR--------
>Oryzasativa|Os05t0125000-01 SUMO
DLVSSKDKLAYFRIKELKDILNQLGLPKQGKKQDLIDRVLALLTSLTKEAVAKIVDDTYRKMQIQAPDLATRAKVRCICSSTMMIQCEDQRCQVWQHLNCVLIPDKPGES--AEVFYCELCRLSRADPFWVTAGNPVPQSVEKSFQLSRSDRETVQRQEYDLQVWCMLLNDKVQFRMQWPQYAELHVNGISVRVVTRPGSQLLGINGRDDGPLSREGINKICLSRVDARTFCFGVRIAKRRTVAQVLNLVPKEAEGESFEHALARVRRCLSDSDLEVVAESVTVNLRCPNSGSRMRIAGRFKPCIHMGCFDLETFVELNQRSRKWQCPICLKNYSLESLMIDPYFNRITEDVNEVDVKPDGSWRVKGWHMPDSLKIGINGIWEVSNSPTSSYRDGEDPSVNQESNREFDSFVLSDSDGSLVDDPSLQIFLDDWISLTLAFLSTNIERRIENIFSHPRQPRSVIDTDSE
>Amborellatricopoda|ERM99329|
DLLSRKDKLSYFRIKELKDVLTQLGLAKQGKKQELVDRILGMLSSIGKEAIAKIIDDTYRKMQGHAVDLASKMNIRCPCGSSLMIKCQDSKCHIWQHLGCVIIPEKPEEGMQPEQFYCELCRINRADPFWVTMGHPPVQSLEKTFTLTRTDRELLQKPGCDLQVWSILLNDKVPFRMQWPQYTDLQINGVPVRTTNRPGGQLLGINGRDDGPASKEGTNRVTLSACDARPFCLGVRIVRRRTVNQVLNLVPKESDGERFEDALARVCRCISDSDLEVVAESVTVNLRCPMSGSRMKVAGRFKPCVHMACFDLDTFVELNQRSRKWQCPICLKNYSLENVIIDPYFNRITEDVTEIEVKPDGSWRAKNWHFPYGLKLKLDGHWELTSSATGSNRDGEDPSVNQDGGGDIDPIVLSDSDNCLDDDPSLQLFLEDWISLSLLLLRMSDERVSESPFSFHRPSRSSIDTDSE
>Zosteramarina|Zosma114g00590.1
DSGPSKDKLSQFRIKELKDVLTKLARPKQGKKQDLMERILALISFPSKNEIVKIIDDTYRKMQINANDLASKVKVRCICGIASLLKCEDAQCMIWQHINCVIVPDNQEHCVLPEQFYCEICRINRADPFWVTLGHPTVQTTERTFQLSKTDREVLQRTDFDLQVWCILLNDKVPFRMQWPQFIEVTVNGLPIRTINRPGSQLLGINGRDDGPISREGGNKISLSQADARVFCFGIRLTKRKTLQQVLNMVPKESEGEIFEDALSRVRRCISDSDIEVVADNVPVNLRCPMSGARMKIAGRFKPCVHMGCFDLETFVELNQRSKKWQCPICLKNYTLENIIIDPYFNRITEDVNEIEVKPDGSWRVKNWHLPDNTNIKLNGIWKVSNSPTGNYRDGEDRSVNQ-GAV-----LDSDSEGTLVDDPSLQIFLDDWISLRLFHLSMNDDRSFDGPFSHPRQPRSVINTDSG
>Citrussinensis|Ciaus4t05820
DLVASKGKLVNFRMKELKDVLTKLGLPKQGKKQDLVDRIFHQLS------VARIIDDTYRKMQIPAADLAIMGKIFCPCGTSLKIQCVDPRCLVQQHISCVIIPEKPMEEI-RLLFFCETCRIKRADPFWITVAHLPLQKAEAAFHLTKAHSDLLQNTEYDVQAWCILLNDKVSFRMQWPLHAELQVNGLLVRTVNRPGTQLLGSNGRDDGALIGEGVNQISLSRCDARNFCFGVRLVKRRTVAQVLSLVPKETAGEVFEDALTRVRRCFGDSDLEIIADSIIVNLRCPMSGSRIRVAGRFKPCVHTGCFDLETFVELNQRTRKWQCPICMKNYSLEDLIIDPYFHRITDDLTEIEVKHDGSWRVKCWHSPDTIIARISANVDVSSSASGCIRDEEDPTVNQDT--DLNDIVLSDSEEQLIDDPSIGHFVENWISLRLLR---GDPKCFDGPFSFPRQPRSV------
>Pinustaeda|PTA00084009
NIVSHREKLALFRLKELKDVLSRIGMAKQGKKQVLVERILAMLSLIGRDEVAKIIDDIYRKMHGPASDLASKSKTCCPCGSSMMIRCVE--CGVRQHERCVIVPENPVESVPPEQFYCDICRINHGDPFCVTLAQPPLQTVEKTFVLRRQDTVLLHKPGHDLQVWCLLLNDKVPFRMHWPQHADLRVNGVAVQVTNRPGPQLLGANGRDDGPVNTDGTYRISLQARDSRPFVLGVRIIQRQTVEQVLNLIPNQSEGEPFEKALARVCRCVSDNDLEVVAESVTVNLRCPMSGTRIKIAGRFKPCIHMGCFDLESFVELSQRTRKWQCPICMKNYSLDNIIIDPYFNLITEDVAEVEVKPDASWRPKLWHRPDPLKIGFDGYWELSNSATDTNGDDEDPSVNQEGSEGFDSPVLSDSE-----DAPIQFFP-HWISLSLVLMKMSDNRISDSPLR-HQRVRSVVDSDSD
>Oryzasativa|Os03t0719100-01
PLLADKYKLNHFRIKELKDVLHQLGLPKQGRKQELVDKIIAVLSMVGKETVAKIVDDTFAKMN--STNAVPAVKVRCPCGYSMMIKCEGPQCNTQQHVGCVIISEKPADSVPPEHFYCDMCRITRADPFWVTVNHPAVQYFEKTFPLSRANWEMLQKDEYDLQVWCILFNDSVPFRMQWPLHSDIQINGIPIRVVNRQPTQQLGVNGRDDGPVVREGSNKIVLSRSDSRTFCLGVRIAKRRSVEQVLSLVPKEQDGENFDNALARVRRCVSDSDIEVVADSVSVNLRCPMTGSRIKIAGRFKPCVHMGCFDLEAFVELNQRSRKWQCPICLKNYSLDNIIIDPYFNRITDDVSEIDVKPDGSWRVKGWHLPDRLKLGINGQWEI--SASNTDDENSKNGIYNPEPGDLDSSVLSDSDGTAASDGALQ---GDLTNLSI----------GEMPPLGQEQDRTVIESDSD
>Citrussinensis|CsNadorcott.v0.1.P36761.1 protein
TFLES-GKLVNFRMKELKDVLTKLGLPKQGKKQDLVDRIFHQLS------VARIIDDTYSDKHISAADLAIMGKIFCPCGTSLKIQCVDPRCLVQQHISCVIIPEKPMEEI-RLLFFCETCRIKRADPFWITVAHLPLQKAEAAFHLTKAHSDLLQNTEYDVQAWCILLNDKVSFRMQWPLHAELQVNGLLVRTVNRPGTQLLGSNGRDDGALIGEGVNQISLSGCDARNFCFGVRLVKRRTVAQVLSLVPKETAGEVFEDALTRVRRCFGDSDLEIIADSIIVNLRCPMSGSRIRVAGRFKPCVHTGCFDLETFVELNQRTRKWQCPICMKNYSLEDLIIDPYFHRITDDLTEIEVKHDGSWRVKCWHSPDTIIARISANVDVSSSASGCSRHEEDPIVNQDT--DLNDIVLSDSEEQLIDDPSIGHFVENWISLRLLR---GDPKCFDGPFSFPRQPRSV------
>Chlorokybusatmophyticus|Chrsp6S07487
SAKSTQEYIRHFRLKELKEALGRLSLPRSGKKNELQQRLYDVLQAVSLEEAARVVTEVYRELQGSANEITNAGVIRCPCGVNAMVQCDG--CGVWVHCSCFGLGA-----VESDQYYCDVCRAARADPFWQSVAVVPMLLLERTFLLTRSHMRMLQSKECELQVMCILLNDAVPFRLHWPTFANLRVNVMPVRVYTRGGQQQLGNNARDEPAKVREGINRVALTAYDTRPFALMIVLSRQRLLQELTAQVVRDESQDAYEVALEMVRQRCDDND--LVALSSVVSLRDPLGGMRIQEPGRYRDCTHLACFDIPTYLEMQQRTRKWQCPICLKHAAIETLYIDPYFLRVLEDATEIELAADASWRPR-WHPPE------NGVHELSDAEDESTQDASRKRVSQGA-------SLSDSDRQVSSDAP-----STFNTISN------------------------DDDDGE
>Spirogloeamuscicola|SM000250S08726
-----------------------MAAPKTTKRV-----------YHNREEAADVVHTVFRNMQAGKPKPAGKGVIRCPCGNSAMIQCDG-ECGVWQHVSCVLAPLKPAEEAHVDTFFCELCRISQGDPFSVTEANPPLQSVERGFVLSRAQRDQLHHASWDLQVWCALLNDPVPLRMHWPAYADLRLNGMPVRVTSRPGQQLLGINGRDEGPSAADTA---------------GV----------VLDQIPREEDGEHILSALARIRRCLSDSDVEVVSDKVVVSLRCP-----------------------------------WQCPICLHNYSLQHLIIDPCFNRITEEVTDVEMKADGSWRPLIWRSLDPLRLGLDGSWAAGNSAVEVEAERYPPTVN----G-----LLSDSDRHAQDYANYEATLT-------LMLPA-------------------------
>Azollafiliculoides|Azfi_s2587.g112218
LLAAQKKKLETFRIKELKDVLSRIGAAKQGKKQALIDKIMAVILSLNREKVAKVIDEIYR-VRQFAPDLATTESTRCPCGNSVMIQCEDPSCLVWQHVYCVIIPEK--EGMKPQIFSVKYAV------FCLSVSHPIMQNLESTFMLNRFERERLKNPGCDLQVWCVLLGDEVAFRMHWPLKAELRVNGDSVRVTNRPGQQKLGLNGRDDGPVVREGINRISFSAYDARSFCLGVRVIQRLTVDQ--------------------------------------------MSGSRMKMAGRFKPCMHMGCFDLRTFVELNQRARK------------------------------------------------------------------------------------------------------------------------------------------------
>Mesotaeniumviridae|ME000161S01598
-------------------------------------------------------------MRNLIHTMGTAGSIQCPCGSNIMIQCDGKGCGVWQHLECVIEADQSGPSATRETFFCETCRLQRGDP--------PQQKADRTFSLTRPQLDSLQLPGCDLQVYSVQLSDKSPNRIHWPSHADLRVNGQIVKATSRPPQQLLGINGREDAAS--------------------------------VLAMVPPEAAGESYDDALARVKRCVSDSDLEVVQDVTVLSMRDPMSGARICTAGRFRGCQHMGGFDLRTLVEINQRARKWQCPVCLGSYTVEDLIVDPYFNCIAEDVTDVEIRADGMWRPRPWREASPAAAAIDCSWPPTESASHEQQQQQQAAVSQQP-------ELSDSDSSGRDEPGHRGILTASTLLVL----------ERSPFG--RQRRYVGDDD--
>Azollafiliculoides|Azfi_s0138.g051128
ELSAVQKKLETFRIKELKDVLTRICAAKQGRKQVLVERIMKIILAMSREDIAKVIDDIYRKMWGSALDLATQEKIQCPCGSNVMKQCGDTKCMVWQHATCVSIPE---DGELERRFFCELCRVQHGDPYSAAVSHPVLQNVEKSFMLTGSDINLLRQKQYDLQ--------------------------------------------------VREGRNHLSMSTSDGRPFCIGVRMIQSLTLQQVMKHIPSEDEGEPFDMSLARVRRSISDS-VEIISECISVNLRCPM-----------------------------------------------------------EEVTEVEMKPDGHWRPKLWRSPDPLKIGINGKWKVDSSKLGSNMNERENCQQQEG--EVNSVVLSDSDGDAIDTMENRTVLTGLFSLSS----------ARQFFSYSFQGF--------
>Coccomyxa subellipsoidea |48449 pacid=27388070
NICASRRYIFAFRVAELQLCLQELGLSKKGLKGELQSRLFAYFGQHRLDTAARLVTQIYHRMKGLRETIPTATQIRCICGSNYMIQCEDEACGVWQHCDCVGVDLNV-------HYLCELCRLARADPFWRRVGAPVVQVADRNFMLTHAQIDPAQSHNFQLQVACIMMGDSVPMRIHWPRHADLRLNNMLYRPYSRNSATKLGANARDEPASCSQGRNRLWVSVMESRSFCVMVQLAQRRTMDEVKALM---APPETEQAALKRVVRQTDESDDEVEIGRTVVSLRCPMSGSRMRVPARFASVGGLNAFDLDTFLDVVQRSRKWQCPHSMRNLPVQQLMVDAYLSHILAEVTEVEVSPGGEWRVGGWHSIS------TAKQEASAGAFDS---DSDEEMSEGE--ELRRAVISDSDGGGTVGRGITLRL------------------GQSPFPMS------------
>Mesostigmaviridae|Mesvi1470S02947
SIPDKEGYLEGFRLKELKDVLARVGLPRVGRKNELQDRIRQSMSMSGAHRVAQAVHDVHMRDNGGTKALVMSTAIRCPCGDNTMVQCDSARCGVWQHCKCVGLGD------EKQRFFCELCRGELANPFMACVKELSHVTLDRSWYMTREQLRSLRTGKQVVRVESVMLHDPVTFRFHWPSFCELQVNTYRFRVYGRQQHAQLMSDGRDEPQKLQEGNNRFSVTAYDNRQFAMTVRICTPVGLDAVAQLVLFDASAQGFAAALEKGKKLIDDSDDEIMALYSVVSLRDPVGCVRMSVPGRFVDCAHISCFDLAIFLQMNERVNKWQCPHCNRHGSVEQLQVDPVFWQIVPEAMEVEMTPSLSWRRSKWEGPAPTRVPPGGTSAALSSVTGTGGGASSGSGSAGGASSSPSSLRRDTAYAAVDTQASASTLQAASQASAVAVGGSQAGGPRRPAGQGRRARGVVDSDSE
>Chlamydomonasreendirti|PNW74998|
DFADVRRRINGLRKPDLMECLERLGMRKSGNKGELQTRLLELFEMWRLAAAQRIIEDVHNKMHGGAAAVAAGRVIRCVCAQPSLLQCAAPGCGVWQHSACVGVPHGQ----RPAEFYCERCRVARADPFWEIVDASYVRTAERSFELSAAQHSRFRQGDHQLHLACLQLNDAVPCRHHWPLGCSLEVNGVQYRVYARGGGAKLGANARDEPANCPR--GRLTLQCTDSRGFLLLVLLVRKRAAAEVRGLM---KPQLAPPDAVARVQQQL-DDDDELQVGATVLSLRCPLLGSRIRTPGRFAEVPGLACFDLEAFLDSAARTRKWQCPTSMAHTSVHSLMVDTYMQRIIPAVTEVEVDGDGGWRPAGFYSILAAAAGLEGEGAAGGGAGGGGGEDNDEETDEEE--ELRRADLADSDAGAVSRNPIRISMPAWLTAAQVVAAMQQQNSQQQPQQQQQQQQPQLATDSG
>Gnetummontanum|TnS000823917t01
EAVYDRREIILFSYKEL-----RLGIGKQGKKQVLMDRIMQVLSLVSKEEVARIIDHIYRKMQGSAADLALKTKVCCPCGMSMLIKCDENRCNLWQHQRCMIIPEN-GDGSLLDSYYCCTCCINRGD-----------------------------------------------------------------------------------------------------------------------------------------------------------------------------------------------------------------------------------------------------------------------------------------------------------------------------------------------------
>Gnetummontanum||TnS000266635t04
KFITG--EIILFSYKEL-----RLGIGKQGKKQVRMDRIMQVLSLVLKEEVARIIDHIYRKMQGSAVDLALKTKVCCPCGMSMLIKCDENRCNLWQHQRCMIIPKN-GDGSLLDSYFCCTCCINGVD-----------------------------------------------------------------------------------------------------------------------------------------------------------------------------------------------------------------------------------------------------------------------------------------------------------------------------------------------------
>Citrussinensis|CsNadorcott.v0.1.P11323.1
------GKLVNFRMKELKDVLTKLGLPKQGKKQDLVDRIFHQLS------VARIIDDTYRKMQISAADLAIMGKIFCPCGTSLKIQCVDPRCLVQQHISCVIIPEKPMEEI-RLLFFCETCRIKRADPFWITVAHLPLQKAEAAFHLTKAHSDLLQNTEYDVQAWCILLNDKVSFRMQWPLHAELQVNGLLVRTVNRPGTQLLGSNGRDDGALIGEGVNQISLSGCDARNFCFGVRLVKRRTVAQVLSLVPKETAGEVFEDALTRVRRCFGDSDLEIIADSIIVNLRCPMSGSRIRVAGRFKPCVHMGCFDLETFVELNQRTRKYR-----ENSD---------FH-LLDDLTEIEVKHDGSWRVKCWHLPDTIIARISANVDVSSSASGCSRHEEDPTVNQDT--YLNDIVLSDSEEQLIDDPSIGHFVENWISLRL------------------------------
>Pinustaeda|PTA00084180
ELASRKEKLLTFRIKELKDVLSRVRLARHGKKQVLVERIMALLSTVDMEEVAKIIDDIFRKMQGSAPDLASKTKTRCPCGSAIMI----------QHLSCVVIPEKAGEEVQTEIFYCEVCRINRADPFCETMAHPPLQNVEKHFVLTRSDRDLLQRPGYDLQVWCILLNDTVLFRMQWPQYADLRVNGRNVRVTNRPGPQLLGFNGRDDGAGINEGTNKVSLSAYDARQFCLGVRIIKRRTSEQVLRLVPHETEGEPLEEALARVRRCIGDSDLEVVSDSVTVNLRCPMSGSRIRVAGRFKPCEHMGCFDLQSLIELTQHTRKWQCPICLKNFSLENIVIDQYFSRIAEDVCEVEVKPDASWRPKLWRLPDVLRNGMDGHWELYSSATRSNGDHQDPSVNQAASQDCDSAVLSDSEGDLIEDAPLELLFTNWISLSL--LDIINNANSESPSIAHRCSRPIVDSDSE
>Marchantiapolymorpha|Mp6g08590
DDVSRREQLASFRIRELKDVLSRLGLPKQGKKQVLMEKIMGVLVALSREDCVNVIDDIYRKLRGSAPDLASASKTRCPCGNSRMIQCDEAKCGVWQHINCVVIPEKADEKAEPESFYCEQCRINRSDPFCATVT-PPMQNVEKTFNLSTNEKDMISRPNYDLQVWCVLLNDKVPFRMHWPAFADLRINGVSVRVTNRPGGQLLGANGRDEGPGAKDGTNRIAFSAYDARPFCIGVRIIRRNTLAQVLASIPDVNKGEDFEEAIARVRRAFDDSDLEVVAESVSVTLRCPMSGGRIKVAGRFKPCTHMGCFDLNTFVEMNQRARKWQCPICLKNYSLENLVIDPYFNRVTEDVTEVELKPDGLWRPKVWRTPDSLMIGVDGQWAVSSSATDSNGEDGERSVNQEPSE-FSSRVLSDTDGASNDDCPLRLLLT-WFSLSIVLLGMNSR-SNR--------SKAH-DSDSD
>Gnetummontanum|TnS000939231t02
VLVSGQEKLFYFRIKELKDVLSRLGIGKQGRKQVLMDRIMQVLSLVSKEEVARIIDDIYRKMQGSAADLASKTKVCCPCGMSMLIKCDENRCNLWQHQRCVIISEN-GDGSLLDSYYCCTCRINRGDPFSVTVEQPRLLILEKSFELRRQDRDYLQKSGYDLQVWCVLLNDQVPFRIHWPQSSDLRVNDVGIRATTRQHTQLLGLKARDDGPIFKEGTNRITFRAQDNRQFVIGVRILRRRKSQEVRSLIPSESDGESFDVSVGRVRHCVDDGDLEVVAESQTVNLRCPLSSSRIKVAGRFKHCSHMSCFDLDTLIEFNQVARKWQCPTCMENYSVYDIIIDRYFNRIAEDVTEVEVRPDACWRPKIWRQPDSSKIRMEGMWEVTSSATATNRDDEDPSVNQEGSD-IDSSI--DSDGGFN-DPQLQCFL--HISLTLVLLNMSENRTSESPFITHQRQRVGVDSDSD
>Anthocerosagrestis|AagrOXF_evm.model.utg000103l.39.1
DLEAVRERLETFRIKELKDVLHRLGLPKQGKKQVLRDKIMAVFATPGKEDAARIIADIYRKLQGPAPDLATGNETRCPCGNPSMIQCDDQNCSIWQHISCVVIPEKVEDATVP-QFYCELCRIARGDPFCVSLGNPVMQNVERVFRISRSERELITKPNHDLQVWCVLLNDKVPFRMHWPTYADLRINGMQVRVTTRPGQQLLGLNGRDEGPGLKDGDNRFSLWSNDARQFCVGIRIIRRLTMAQVLEKIPDVSGGENIDEALGRVRRAVEDDDL-VVLDSITVNLRCPLSSSRIKTAGRFRPCAHMGCFDLETLVGINQRARKWQCPICLKNFSLEHLIIDPFFNRVAEEVTEVEMKADGFWRPKLWRTPEPPNIKLDGQWAWSTSATASGNGDDERSVNQEPSDAVHTSVLSDSDGENSGESPLHIFLS-WFSLSLVLLGMTSRDSLHRSFVHPTQRRSSIETDSD
>Phycomitriumpatens|Pp3c8_11400V3.1.p
DLASRRNQLGSFRIRELKDVLARLGLPKQGKKQILMEKIMGLINVVSREEAIAVIDEQYRKLRNSA-EL---TKVHCPCGSSVMIQCVEPKCRIRQHMSCVVFPENTVDGDAVVNFYCELCRISRGDPFCVAVSHPTLQNIDQQFTLSAADHGLLQKPHHDLQVWCVLLCDKVSFRMHWPSYADLRVNGMNVRVTNRPGQQLLGANGRDEGPSTREGINRLIMSSYDARPFCLGVRIIRRRSLEEVVSIIPSERDGEPFEEAMARVRRCISDSDLEVVAESISVNLRCPMSGSRIKVAGRFKPCLHMGCFDLDTYVEMNQRARKWQCPICLKNYSIEHLIIDPFFNRITEDITEVELKADGFWRPKLWRPSPALRF--EGQWALSSSATDS-GDEDEHSVNQDPSEEYSSKVLSDTDGCSMD----QNFLS-WFSLSL----LDNNGSSRPPVRSHFTADGHDDSE--
>Sphagnumphallax|Sphfalx15G048700.1.p
ELVIRQNQLASFRITELKDVLSRLGLSKQGKKQILMEKIMGVLM-VSREIAANVIDDIYRKLRSSVPELVLAAKTCCPCGNSVMIQCDDNRCGVWQHLNCVL----PSDGVEPESFYCELCRIARCDPFFVSLSHPPLQSVEKSFTLSCADQDLLQKPNYDLQVWCLLLSDKVPFRMHWPAYCHLHINAVSVRVTNRPGQQLLGANGRDEGPGTREGLNRLSLSAYDSRNFCVGVRIIRRNSLRQVMDLIPAVTKGEAFEDALVRLRRCIDDSDLEVITESITVSLRCPMSGSRIKVAGRFKPCLHMGCFDLNTFVELNQRARKWQCPICLKNYSIESLIIDPLFNCITEHITEVEMKDNGFWRPKLWRAPRSLKLGMDGVWAVSNSATGI-HEDGDRSVNQEASDGFPVKVLSDSDGGSSDESALQLFLT-WFSLSLVLFGMSGNGTSQSPFVHNVPTRPLADSDSE
>Phycomitriumpatens|Pp3c20_14153V3.1.p
DVATRRSQLGSFRIRELKDVLSRLGLPKQGKKQILMDKIMGLINVVSREEAIAIIDEQYRKLRHST-E----TRTRCPCGSNVMIQCDNNKCKIWQHMDCVVIPEKPSDGTQPESFYCELCRIARGDPFCEAQTHTTLQTIEKSFFLSRADRELLQKLNYDLQVWCVLLSDKVSFRMHWPSYADLRVNGISVRVTNRPGQQLLGANGRDEGPGAREGMNRLNMSAYDARPFCLGVRIIRRLTLEQVKDLIPNEKDGEPFEEAMARVRRCISDSDLEVVAESITVNLRCPMSGSRIKVAGRFKPCLHMGCFDLDTCVELNQRARKWQCPICLKNYSIENLIIDPFFNQITEDITEVELKADGSWRPKLWRPPPFSRF--SGDWARSSSATDS-IDEDEHSVNHDPSEEYLARVLSDSDGGSVD----QNFLS-WFSLSL---RLGKHGSSRPPVRSHFTADGHDDSDVD
>Phycomitriumpatens|Pp3c20_14150V3.1.
DVATRRSQLGSFRIRELKDVLSRLGLPKQGKKQILMDKIMGLINVVSREEAIAIIDEQYRKLRHST-E----TRTRCPCGSNVMIQCDNNKCKIWQHMDCVVIPEKPSDGTQPESFYCELCRIARGDPFCEAQTHTTLQTIEKSFFLSRADRELLQKLNYDLQVWCVLLSDKVSFRMHWPSYADLRVNGISVRVTNRPGQQLLGANGRDEGPGAREGMNRLNMSAYDARPFCLGVRIIRRLTLEQVKDLIPNEKDGEPFEEAMARVRRCISDSDLEVVAESITVNLRCPMSGSRIKVAGRFKPCLHMGCFDLDTCVELNQRARKWQCPICLKNYSIENLIIDPFFNQITEDITEVELKADGSWRPKLWRPPPFSRF--SGDWARSSSATDS-IDEDEHSVNHDPSEEYLARVLSDSDGGSVD----QNFLS-WFSLSL---RLGKHGSSRPPVRSHFTADGHDDSDVD
>Sphagnumfallax|Sphfalx04G035600.1.p
ELATRQNQLASFRITELKHVLSRLGLSKQGKKQILMDKIMEVLVAVSREEAANVIDDIYRKLRSIAPDLGLAAKTRCPCGNSVMIQCDDSKCGVWQHLNCVLPSEKPSEGGEPESFYCELCRIARCDPFCVSLSHPPLQNVEKTFTLSHADWELLHKPNYDLQVWCVLLTDKVPFRMHWPAYCGLRINSASVRVTNRPGQQLLGTNGRDDGPGTREGLNQLLLSAYDARDFCIGVRIIHRNSLKQVMDLIPAVTKGEAFEDALLRLRRSIDDSDLEVITESITVTLRCPMSGSRIKVAGRFKPCLHMGCFDLNTFVELNQRARKWQCPICLKNYSIESLIIDPLFNCITEDITEVEMKDDGSWRPKLWRTPQSLKLGMDGVWAIS---TDV-QEDGDRSVNQEASEAFPVKVLSDTDGGSSDESALYLFLT-WFSLSLVLFGMSGTGTSRSMFVRNIPARPRADSDSE
>Solanumlycopersum|Solyc06g010100.2.1
QLPAMRNMSEVYVISEIKESVTKLGHKQGGEEDVIISGLVGFLSVAMRKEVISLLEKLSSKMNRCAHQLASSMKIRCPCGSSSIIQCEDRRCRAWQHVDCVIIPETTIEGVAQQTFYCELCRLSHADPFWETIDNPIEQKIEKTFQLGRASRYLLAKQEYDLQAWCMLLNDKVQFRMQWPQNVDLQVNGVPVNCIDRSGSQLLGANDRDDGVIFRDGINKILLTGCDARAFCIGVRLVERRTIQQILNMIPKEADGETYEGALARVCRCINDCDLEVVAGFVPVNLRCPLSGSRMKIAGRFRPCLHMGCFDLQVFIELNQKSRKWQCPICFNNYSLEHLIIDPYFNRVTELVTEIEVKPDGSWRAKAWHLPH------------------------------------------------------------------------------------------------
>Ceratopteris_thalictroidesp|PIVW_scaffold_2025289
KLSSSQEKLETFRIKELKDVLSRIGAAKQGKRQVLIDKIMAIVSNPSREEVAKVIDDVYRKMRGSALDLATANTVRCPCGSKMMIQCDSPKCMVWQHVNCVLIPEK--EGLKVERFYCELCRIQFGDPYCVAISNPPLQNIEKTFLITRSDQEMLLKRQYDIQVWSLLLNDKVSFRMHWPLHSELRINGYPIRATNRPPHQSLGINGRDDGVAIREGSNSISMSAGDGRPFCIGVRIIQRLSVEQVLSCIPAEHEGESFEVSLNRVRRCISDSDLEVISECVFVNLRCPMSGSRMRIAGRFKPCIHMGCFDLHTFVELNQRTRKWQCPICLTNYSLEELIIDPFLTGVLEDVVEVEMKPDGSWRPKLWRSPQ-----------------------------------------------------------------------------SYSLANHVEL---VKTEEG
>Ceratopteris_thalictroides|PIVW_scaffold_2025495
QLAVQKKKLESFRIRELKDVLSKIGVGKQGRKQVLVDKIMAIMLSRSREDVARIIDDIYR-LRHFAPDLATSSKIQCPCGNQMMIQCEDPTCFAWQHVNCVVVPEK--EDMKPENFYCELCRIQHGDPFLVSVANLLMQNVEASFNLTDSHQELLQDPHYGLQIWCVLIGDEVKFRMHWPLKAELRVNGHFVRVTNRPGQQKLGTNGRDDGPMTREGLNRISFSSHDGRSFCLGVRIVQRLTVDQVLNLVPREGEGESLDVALARVRRCISDSDLEVVSESVTVNLRCPMSGSRIKVAGRFKACTHMRCFDLQTFVELTQRTRKWQCPNCLKNYSLRDLVIDPFFTPIAEDVTEVEMKPDGCWRPKIWRSP-------------------------------------------------------------------------------------------------
>Huperzia_selago|onekp|NYBX_scaffold_2023768
----KHEQLSSFRIKELKDVLTRLGLPKQGKKQVLMERIMGLLLYGSREEAAKVIDDIFRKLRGSTPDLA--GRIQCPCGSAAMIQCDNPTCGVWQHVKCVIIPCSPTDG-DPEIFYCELCRINRGDPFCVPLSHPPMQTVEKTFILSRKDRELLYQANHDIQVWCILITDKVPFRMHWPAYADVRVNGIAVRVINRPGTQLLGDNGRDDGPGV--------LSAYDARSFCIGVRIIRRLTVEQVLSMIPRVSEGEPFEEALSRLRRCIDDSDLQVVADSVTVNLRCPMSGSRIKVAGRFLPCVHMGCFDLNTFVELNQRTRKWQCPICLKNYSLGDLVIDPYFNVIADDISEVEMKADGQWRPKLWRAPDSHKLRFDGQWSLSNSTTDSQFEEEEKSVNQENIGHLSK-VLSDS-DISNEESSLRLFLS-WFSLSL------------------------------
>Selaginella moellendorffii|93518
-------QLASFRIKELKDVLTRLGLPKQGKKQVLMDKVLAVLVSIA----AQVIDDIYRKLRGSAVELAS--ENRCPCGSSLMIQCDNQACKVWQHLNCVVIPENAAEGVEPDQFYCEICRINYGDPFCVTLSQPPLHSLEKTFILSKADRENLHKPNHDLQVWCLLLNDKVPFRMHWPDCAELRVNGVVVRVTTRAAKQLLGANGRDDGPGTREGTNRISLSACDARPFCMGVRIIRRLSVEQVMSLIPSAARGESFEEALARVRRCIDDSDLEVVADSVTMNLSCPMSGSRIHIAGRFKPCAHMGGFDLKTFVELNQRARKWQCPVCMKNYSLDQLIIDPFFNRITEDIKEVELKADGSWRPKLWRSPDPLKIGMDGSWAV------------------------------------------------------------------------------------
>Micromeria_fruticosa|onekp|WHNV_scaffold_2009615
DLVASKDKLAYFRIKELKDVLTQLGLSKQGKKQDLVDRILAILSAVGKDEVAKLIDDTYRKMQISAADLASKEKIRCVCGSSLMIKCEDPRCNVWQHIACVVIPEKPTDGILPSTFYCEMCRLSRADPFLVSIAHPPGLSIEKTFQLTRADKDLLLKQEFDVQAWSMLLNDKVTYRMQWPQYADLQVNGVLVRAINRPGSQLLGANGRDDGPTTRDGINKISLTGCDARVFCVGVRIVKRRTLQQILNLIPKVDEGERFEDAVARVRKCVSDSDIEVVADFVPVNLRCPMSGMRMKVAGRFKPCAHMGCFDLEVFVEMNQRSRKWQCPICLKNYSWETVIIDPYFNRITEDVADIEVKPDGSWRAKAWHLPDPLKLGINGCWEFSSSATGSGRDGEDGSVNQDGRGEYESMVLSDSDGCLVDDPSLQIFLEDWISLRLFLLGMNGNRNSDSPFSFPRQRRSVIDSDSE
>Sphagnumfallax|Sphfalx01G093400.1.p
ELAIRQNQLVSLRIKELKDVLSRLGLPKQGKKQILMEKIMGVIAAISREEAATIVNDMYRKVQRSAPDLASAAKTRCPCGNTVMIQCDSRTCGVWQHLNCVVISDKPSEGVKPESFYCDLCRITHCDPFCVALSHPPLQNVEKSFTLTRGDRDLLKK-NTDLQVWCVLLNDKVPFRMHWPAYSDLRINGVAVRVTNRPGQQLLGANGRDEGPGTREGLNRLSFSAYDARAFCLGVRIVQRKSLQEVMQMIPAVAEGEAFEDAMTRLRRCIDDSDLEVVAESITVNLRCPMSGSRIKVAGRFKPCLHIGCFDLDTFVEINQRARKWQCPICLRNYSIDSLIRDPLFNKIIEDVTEVELKAEGLWRPKLWQTICSLRLGIDGVWTVSSSATDG-QEDGNQSVNQEPSERFPKTVLSDSDGGIDDESALHLFLA-WFSLSL-FLELSSNGTSRSPIRYHISTRPRDDSNSS
>Anthocerosagrestis|AagrBONN_evm.model.Sc2ySwM_117.2142.1
DLEAVRERLETFRIKELKDVLHRLGLPKQGKKQVLRDKIMAVFATPGKEDAARIIADIYRKLQGPAPDLATGNETRCPCGNPSMIQCDDQNCSIWQHISCVVIPEKVEDATVP-QFYCELCRIARGDPFCVSLGNPVMQNVERVFRISRSERELITKPNHDLQVWCVLLNDKVPFRMHWPTYADLRINGMQVRVTTRPGQQLLGLNGRDEGPGLKDGDNRFSLWSNDARQFCVGIRIIRRLTMAQVLEKIPDVSGGENIDEALGRVRRAVEDDDL-VVLDSITVNLRCPLSSSRIKTAGRFRPCAHMGCFDLETLVGINQRARKWQCPICLKNFSLEHLIIDPFFNRVAEEVTEVEMKADGFWRPKLWRTPE------------ELSVSTAGNGDDERSVNQEPSD-----------GALQQSSCLHNLQS----------GHAHNDS--KCFTRNDQS---------
>Anthocerospunctatus|Apun_evm.model.utg000023l.648.1 )
DLEAVRERLETFRIKELKDVLHRLGLPKQGKKQVLRDKIMAVFATPGKEDAARIIADIYRKLQGPAPDLATGNETRCPCGNPSMIQCDDQNCSIWQHISCVVIPEKVEDATVP-QFYCELCRIARGDPFCVSLGNPVMQNVERVFRISRSERELITKPNHDLQVWCVLLNDKVPFRMHWPTFADLRINGMQVRVTTRPGQQLLGLNGRDEGPGLKDGDNRFSLWSNDARQFCVGIRIIRRLTMAQVLEKIPDVSVGENIDEAFGRVRRAVEDDDL-VVLDSITVNLRCPLSASRIKTAGRFRPCAHMGCFDLETLVGINQRARKWQCPICLKNFSLEHLIIDPFFNRVAEEVTEVEMKADGFWRPKL-----------------STSATASGNGDDERSVNQEPSD-----------------------LT-------------------------------------
>Phycomitriumpatens|Pp3c23_6780V3.1.p
DIATRRIQLSSFQIKHLKDTLTRLGLSKRGTKPMLMDKIMGLINIVSREEAIAIIEEEYRKLRHSS-E----AKTRCPCGNNTMIQCVNLKCRVWQHMSCVVIPEKSGDGTQTGNFYCELCRISRSDPFCEAQLQTIVQTLEKSFYLSRSDRELLQKPNHDLQVWCVLLSDNVSFRMHWPSFADLRVNGIGVRVTNRTGQQLLGANGRDEGTSAREGLNRLNISTYDARSFCLGVRIIRRLSLEQIMESIPNEKDGEKLEEAMARVRRCISDSDLEVVADFITVNLRCPMSGSRIKVAGRFKPCLHMGCFDLDTFVELNQQARKWQCPICLKNYCIDNLIIDPFFNRITEDIAAVELKSDGFWRPKLWRPSPSSCF--CGVLVLSNSITDG-GDEDEHSANQD---GLSSRVLSDSEGGSMD----QKFLTLLLQLTC------------------------------
>Azollafiliculoides|Azfi_s0335.g065515
QLVSHQDKLESFRVKELKDVLTRIGAAKQGKRQVLIDKIMAVLQSISPEEVAKVIDDVYRKMRGSALDLATTEKICCPCGSKVMLQCDSAKCMVWQHMNCVIIPEK--EGLIVELFYCELCRLQLGDPYHVSVSHPPVQKLEKSFILSQNDRDLIRKPHYDLQIWSMLLNDKAVYRMHWPLHTELIINGCPVRVTNRPGHQALGINGRDDGVVVRDGSISISLGASDGRPFCIGIRVIQRLTVDQVLSRIPSEAEGETFDTALARVRRCLSDSDLEVISENVFVNLRCPMSGSRIRIAGRFKSCAHMGCFDLHTLVESNQRTRK-------------------------EDVTEVEMKPDGSWRPKSWRTPDPLKIGIDGTWQVSRSSSMTANTTDIPGLRRGQ--EVNSIILSDSESELMEDPSLHMFLDGWFSLGVVLLNLSSQTNRSHSVAAHRSSGH-VESESD
>Gnetummontanum|TnS000230141t01
DLTLRKEMLAKFHIKELKEVLGRFHLSKQGKKQVLVQRIVSVLAGKDREDIAHVIEEIYR-----TFGMAS-SKTQCPCGSPIMIQCEENSCSVWQHLDCVVVPENDRKAGKPDMFYCEVCRIKYSDPFCVTISHPPLQSIEKTFILSKKDRELLKMPDYDLQVWCILLNDVVYFRMQWPQYSDLHINGTAVRVTSRGSHQLLGVNSRDYGAGVKEGVNKISFSAYDARPFCLGVRIIKRRTVSEVLNLVPGEKEGETLEKAVDRVCRCMGDNDLEVLMDSITVNLRCPLSGSRIKVAGRFRHCEHLGCFDLQTYLELNQNTKKWQCPTCMKNYVMEHIVIDQYMNRIVEDVVEVEIKSDASWRPKLWHLPDSFR---DGQDKFNSGDTHAVSGDHNPNRNQDMDPGLDNVILSDSD-----EVPLNCFEPRAYCNDY--------------FFNH------------
>Phycomitriumpatens|Pp3c24_13070V3.1.p
DVATSRSQLGSFRIRELKDVLARLGLPKQGKKQILIDKIMDLINAISGDEAIAIVDEQYRKLRSIT-DL-----SRCPCGSSVMIQCDSHGCRIWQHRSCVDFPKKPKDGVPVENFYCELCRISQGDPFCEALFHPTLQSIDEQFTLSLAHQELLQSPNYDLQVWCVLLSDKVSFRMHWPLSAVLRVNDANVRVTNRPAEQPLGANSRDEGHSTREGLNRLNMSCDDARPFCLGVRIIRRRSLEEVMDMIPNEKDGEPFDEAVARVRRCIADSDLEIVAESLTVNLRCPMSGSQIKVAGRFKPCPHMGCFDLDTYVEMNQRTRKWQCPICLKNYSIEHLIIDPFFNRITEDVTEVELKADGSWRPKLWSPSPSLQL--EVQRVVSSSATGS-VGEDENSVNQDASEEFLSIVLSDSDSESID----QNLLS-WFSLSL----LGSNGSSRHPLRGHFTADGY------
>Salviniacuculatta|Sacu_v1.1_s0034.g011141
PLAIQKKKLETFRIKELKDVLSRIGAAKQGRKQVLVDKIMAALLMMNREKVATVIDEIYR-MRQTAPDLATSYKIRCPCGNQVMIQCEDRSCLIWQHLSCIIIPEK--DDTKPQRFFCEICCLKNGDPFSASVVHLMMQSFEEKFMLSHSERELLRNPGYALQVWCKLLGDEVAFRMHWPLKAELRVNGEFVRPTNRLIQQKLGLNGRDDGPVVREGVNIISICASDGRNFCVGVRIIRRLTVDEVFHCIPNEREGEDFDMAVSRVRRCFSDSDIEVVTDIVNVNLRCPMSGSRMNLAGRFKPCRHMGCFDLHTFLELVQRTCKWQCPICLKNYTLNDLIIDPFFNRIADDVTEVEMKPDGSWRPKIWRSPDPFMTSSDSTQHISYSSDASINNGEL-NLNQEQVRIANSKFLSDTETETAEDPSLRIFLE-WFSLSL------------------------------
>Salviniacuculatta|Sacu_v1.1_s0014.g006409
QLISLQNKLESFRVKELKDVLTRIGAAKQGKRQVLIDKIMAVIQAVTPEEVAKIIDDVYRKMRSPAPDLATPETVRCPCGNKMMLQCDNPKCMVWQHINCVIIPEK--EGLNVEVFFCELCRLQLGDPYRVSVSHPTVQKLNKSFILSQSDRDLIWKQHCDLQIWSILLNDKAIYRMHWPLNTELNVNGYPVRVTNRPGHQSLGINGRDDGAVVRDGNINISLSASDGRPFVMGIRVMQHLTVDQVLSRIPSESEGEAFDTALARVRRCLSDSDIEVIAGHEFVNLRCPMSGSRMKIAGRFKKCVHMGGFDLHTFVELNKRTRK-------------------------EDVTEVEMKPDGSWRPKVWRTPDPIRIGIDGTWQVYQSNSTAMNAREIPGVHQG---DVSSRILSDSEGSLFEDPSLHMFLDGWFSLRVVLLKLSSQ--KSASAASHRST-Q-VESDSD
>Sphagnumfallax|Sphfalx11G073500.1.p
--------------------------------------------MVSMENAATVIDDIYRKLHSTALDLASAANTRCPCGNFVMIQCDDDKCGVWQHLNCVLPSDGYSEGCEPEYFYCELCRIARCDPFCVSLSHPPLQTVEKTFTLSCADWDLLHKQNHDIQVWCVLLTDKVPFRMHWPAYCGLHINSVSIQVTNRPGTQLLGANGRDEGPRIREGINQLSLSAHDAHDFCVGVRIFRRSSVKQVMDLIPAVTKGEDFEDALLRLRRCINDSDLEIITDSITVSLRCPMSGSRIKVAGRFKPCLHMGCFNLNSFVELNQRARKWQCPICLKNYSIDSLIIDPLFNCITEDVIEVEMKDNGFWRPKLWRTPR------------SPSATED-QEDGDHSVNQEASDASPVNVLSDTDGSSRDESGLHLFLT-GFSLTLVLFSMTGNGTSQSPF-DTIPARPHQDLDSE
>Spirogloeamuscicola|SM000120S25721
DSVSQLERLQAY-FADLRRPTSSLQAPKTTKRV-----------YHNREEAADVVHTVFRNMQAGKPKPVGKGVIRCPCGNSAMIQCDG-ECGVWQHVSCVLAPLKPAEEAHLDTFFCELCRISQGDPFSVTEANPPLQSVERGFVLSRAQRDQLHHASWDLQVWCALLNDPVPLRMHWPAYADLQLNGMPVRVTSRPGQQLLGINGRDEGPSTREGTNRLSMSAYDARPFCIGVRIIRRLSFEQVLDQIPREEDGEHLLSALARIRRCLSDSDVEVVTDKVVVSLRCPMSGSRIKVAARFRPCLHLGCFDLHTLVSINQRARKWQCPICLHNYSLQHLIIDPCFNRITEEVTDIEMKADGSWRPLIWRSLDPLRLGLDGSWAAGNSAVEVEVERYPPTID----G-----LLSDSDKHAQDYANYEATLT-------MILDAWMH--TATPLGVV------------
>Charabraunii|g4437.t1
QARSERRLASGFRIKELKEALARLGMPKQGNKQILRDRLLEVFENRMKEEALAIIEDVHKSVQGEMPSLPGSQVVRCPCGSNIMVLCDGDDCLTMQHRACVGLPENTENGEDPE-FHCEQCRVRRADPFSV-LNKHNMQSAERNFIMSKQQKELLARPAHELQVWSILLNDAVPFRLHWPAYTDLQINGTQVRVTNRPGQQKLGQNGRDDFARVKEGMNQFSISAYDDRPFCVGIRIVKRRTVDQVLALVPSIDHGEKFDDALARVKRCIDDSDLEMVAETVTVSLRCPLSGSRIKTPARFHACPHMGCFDLQTYVELNQRARKWQCPICMRNASIESLIIDPFFSKVIDEVTEVEMNMDATWRPRLWRNPY------DDTFAVSSSENVSLGGSNSHQLGTGNTVAVVSVVPSDSDGGTSHSSSGNLFIDDWLSLR-AGTGAGHGGGTGDAESCH------------
>klebsormidiumnitens|kfl00529_0050_v1.1
SLDGRQGRLPQLRLKELKEVLARLGLPRVGAKAVLLDRIAKALEHVSKEAVERAVDDVWQAWHRG-------GVVRCVCHTLVMAQCCD--CRVWQHNKCVALDDASALG----EFRCEACRLAKGDPFSVAVAQPMMQQVERTFQLSAAHREMLLNPDHDLQVYSVLLNDPVPYRCHWPAYPDLRINGMVVRVTGRQGQQKLGVGGRDETPSARDGLNRLSLSAYDDRPFCVGVRIIEKRSLEEIMARVPGPEEGETFEDALARVKRVVDDSDDELMTLQSAVSVRDPMSGVRIQVPGRFRSCSHLACFDLPTLVEMNRRARKWQCPHCLHNCSLDDLIIDPYFHRVLSDHTDLEIAPDGAWRAFLWHKPEILKIRLQGAWQISDSDDDDARPADKKSANQGPAQDGPSVGLAEPRGGVGPDSHPPGFGGDWFP---DDMGHFGGLELGAGGVWH------------
>Azollafiliculoides|Azfi_s0158.g053893
LLAAQKKKLETFRIKELKDVLSRIGAAKQGKKQALIDKIMAVILSLNREKVAKVIDEIYR-VRQFAPDLATTESTRCPCGNSVMIQCEDPSCLVWQHVYCVIIPEK--EGMKPQIFSVKYAVLSLS--FSSTIANQRRGNLESTFMLNRFERERLKNPGCDLQVWCVLLGDEVAFRMHWPLKAELRVNGDSVRVTNRPGQQKLGLNGRDDGPVVREGINRISFSAYDARSFCLGVRVIQRLTVDQ--------------------------------------------MSGSRMKMAGRFKPCMHMGCFDLRTFVELNQRARKWQCPICLKNYTLNELIIDPVFNRIAEDVTEIEMKPDGYWRPKLWRSPDSFKMGLDETWNVSQNSTATGSNEDS-SVNQEPVEEVSSMILSDTETQHGEDSSLRIFLE-WFSLSLVLLDFGNH--TDEDICIQSTINQ-------
>gnl|onekp|SZPD_scaffold_2066623 Tetrastigma_voinierianum
DLVTSKDKLAYFRIKELKDVLTQLGLSKQGKKQDLVDRILAILSAVGKDEVAKLVEDTYRKMQVSATDLASKMKIRCPCGSTLMLKCDDPKCQAWQHVGCVIIPEKPMEGI-PPPFYCEICRLSRADPFWVTVSHPPVQSVEKTFQLTRADKDMLSKPEYEVQAWCILLNDKVSFRMQWPQFAELHVNGMPVRAINRPGSQLLGANGRDDGPVTKDGINKISLTGCDARIFCLGIRIVKRRTIQQILSSIPKESEGECFEDALARVRRCISDSDLEVVADFFTVNLRCPMSGSRMKVAGRFKPCAHMGCFDLDVFVEMNQRSRKWQCPICLKNFSLENVIIDPYFNRITEDVTEIQVKPDGCWRVKPWHNADSLKLQINGVWEVSSSATGSGRDGEDASVNQDGGGELDSIVLSDSEDGLVDDPSLQIFLDDWISLSLLLLGMHDGRSSDSPFSFPRGKRSVIDSDSE
>gnl|onekp|EMIG_scaffold_2000789 Aerva_lanata
DLVSSKEKLQYFRIKELKDVLTQLGSSKQGKKQDLVDRILAFLVTLTKEEVARLVDDIYRKMQGSATDLASKMKVRCPCGSSLMIKCEDPRCQVWQHISCVIIPEKPTEGI-PAQFYCEVCRLNRADPFWSTLGHPPVQCVDKTFHLTRSDRELLAKPEYAVQAWCMLLNDKVSFRMQWPQYADLQVNGVPVRAISRPGSQLLGANGRDDGPNTRDGINKIFLSGCDSRIFCLGVRLVKRRSLQQILSMIPKESDGELFEDALARVRRCISDSDLEVVADSITVNLRCPMSGSRMKTAGRFRPCGHMGCFDLETFVEMQQRSRKWQCPICLKNYSLENLIID-YFNRIAEDTSEIEVKPDGSWRVKSWHMADGLKLEINGVWEVSSSATFSGRDGEDLSVNQDANGEFESIVLSDSDDGLVDDPSLQIFLEDWISLRLFLLGSNGSKSSDSPFSLPRTKRP-IDSDSE
>gnl|onekp|KKCW_scaffold_2025865 Papaver_somniferum
DLVSSKDKLGYFRVKELKDVLTHLGLGKQGRKQDLMDRILAAITSIGKEGIAKIIEDTYRKMQTSATDLASKIKVQCPCGSSLMIQCEDPRCQVWQHIGCVVIPDKPTEGV-PPQFFCEICRINRADPFWLTVTYPPMQNVEKTFQLTRADRDMVQKPEYDVQAWCMLLNDKVIFRMHWPQFSDLQVNGVPVRSINRPGSQLLGANGRDDGPATREGMNKISLTGCDARIFCLGIRIAKRRTVQQVLNLIPKELDGERFEDAHARVCRCISDSDLEVVADSVTANLRCPMSGSRIKIAGRFKPCIHMGCFDLETFVELNQRSRKWQCPICLKNYTLEHMIIDPYFNRITEDVTEIDVRPDGSWRAKNWHFPDPFKLGINGTWEVSSSGTGSARDVDDRNANRDVGGELDSVILSDSDYVLIDDPSLQIFLEDWISLRVSLPSSNDERSSA--FSFPRQARSVIDSDSD
>gnl|onekp|QZBA_scaffold_2016274 Papaver_rhoeas
DLVSSKDKLGYFRVKELKDVLTHLGLGKQGRKQDLMDRILAAITSIGKEGIAKIIEDTYRKMQTSATDLASKIKVQCPCGSSLMIQCEDPRCQVWQHIGCVVIPDKPTEGV-PPQFFCEICRINRADPFWLTVTYPPMQNVEKTFQLTRADRDMVQKPEYDVQAWCMLLNDKVIFRMHWPQFSDLQVNGVPVRSINRPGSQLLGANGRDDGPATREGMNKISLTGCDARIFCLGVRIAKRRTVQQVLNLIPKELDGECFEDAHARVCRCISDSDLEVVADSVTVNLRCPMSGSRIKIAGRFKPCIHMGCFDLETFVELNQRSRKWQCPICLKNYTLEHMIIDPYFNRITEDVTEIDVKPDGSWRAKNWHFPDPFKLGINGTWEVSSSGTGSARDVDDRNADRDAGGELDSVILSDSDGVLIDDPSLQIFLEDWISLRVSLPSPNDEMSTASPFSFPRQARSVIDSDSD
>gnl|onekp|GMAM_scaffold_2020129 Papaver_rhoeas
DLVSSKDKLGYFRVKELKDVLTHLGLGKQGRKQDLMDRILAAITSIGKEGIAKIIEDTYRKMQTSATDLASKIKVQCPCGSSLMIQCEDPRCQVWQHIGCVVIPDKPTEGV-PPQFFCEICRINRADPFWLTVTYPPMQNVEKTFQLTRADRDMVQKPEYDVQAWCMLLNDKVIFRMHWPQFSDLQVNGVPVRSINRPGSQLLGANGRDDGPATREGMNKISLTGCDARIFCLGVRIAKRRTVQQVLNLIPKELDGECFEDAHARVCRCISDSDLEVVADSVTVNLRCPMSGSRIKIAGRFKPCIHMGCFDLETFVELNQRSRKWQCPICLKNYTLEHMIIDPYFNRITEDVTEIDVKPDGSWRAKNWHFPDPFKLGINGTWEVSSSGTGSARDVDDRNADRDAGGELDSVILSDSDGVLIDDPSLQIFLEDWISLRVSLPSPNDEMSTASPFSFPRQARSVIDSDSD
>gnl|onekp|ACYX_scaffold_2003511 Papaver_rhoeas
DLVSSKDKLGYFRVKELKDVLTHLGLGKQGRKQDLMDRILAAITSIGKEGIAKIIEDTYRKMQTSATDLASKIKVQCPCGSSLMIQCEDPRCQVWQHIGCVVIPDKPTEGV-PPQFFCEICRINRADPFWLTVTYPPMQNVEKTFQLTRADRDMVQKPEYDVQAWCMLLNDKVIFRMHWPQFSDLQVNGVPVRSINRPGSQFLGANGRDDGPATREGMNKISLTGCDARIFCLGVRIAKRRTVQQVLNLIPKELDGECFEDAHARVCRCISDSDLEVVADSVTVNLRCPMSGSRIKIAGRFKPCIHMGCFDLETFVELNQRSRKWQCPICLKNYTLEHMIIDPYFNRITEDVTEIDVKPDGSWRAKNWHFPDPFKLGINGTWEVSSSGTGSARDVDDRNADRDAGGELDSVILSDSDGVLIDDPSLQIFLEDWISLRVSLPSPNDEMSTASPFSFPRQARSVIDSDSD
>gnl|onekp|XSSD_scaffold_2012732 Amaranthus_cruentus
DLVSSKEKLQYFRIKELKDVLTRIGFSKQGKKQDLVDRILSFLAALTKEELARLVDDIHRKMQGSATELATKMKIRCPCGSSLMIKCEDPRCQVWQHISCVIIPEKPMDGI-PPQFYCEVCRLNRADPFWSTLGHPPVQIAEKTFHLSRSDRELLSKPEYSIQAWCMLLNDKVSFRMQWPQYADLQVNGVPVRAFSRPGSQLLGLNGRDDGPNTRDGINKILLSGCDARIFCIGVRLVKRRTLQQILSMIPKESVGELFEDALARVRRCISDSDLEVVADSITVNLRCPMSGSRMKIAGRFRPCMHMGCFDLETFVDMQQRSRKWQCPICLKNYSLESIIIDPYFNRIAEDTSEVEVKPNGSWRVKGWHLPDCLKLGIHGKWEVSSSATASGRDGEDPSVDQDVNGELDSIVLSDSDDGLVDDPSLQLFLDDWISLRLFLMGSNGSKSSDSPFSLPRSKRS-IDSDSD
>gnl|onekp|MVTX_scaffold_2014988 Papaver_rhoeas
DLVSSKDKLGYFRVKELKDVLTHLGLGKQGRKQDLMDRILAAITSIGKEGIAKIIEDTYRKMQTSATDLASKIKVQCPCGSSLMIQCEDPRCQVWQHIGCVVIPDKPTEGV-PPQFFCEICRINRADPFWLTVTYPPMQNVEKTFQLTRADRDMVQKPEYDVQAWCMLLNDK--FRMHWPQFSDLQVNGVPVRSINRPGSQLLGANGRDDGPATREGMNKISLTGCDARIFCLGVRIAKRRTVQQVLNLIPKELDGECFEDAHARVCRCISDSDLEVVADSVTVNLRCPMSGSRIKIAGRFKPCIHMGCFDLETFVELNQRSRKWQCPICLKNYTLEHMIIDPYFNRITEDVTEIDVKPDGSWRAKNWHFPDPFKLGINGTWEVSSSGTGSARDVDDRNADRDAGGELDSVILSDSDGVLIDDPSLQIFLEDWISLRVSLPSPNDEMSTASPFSFPRQARSVIDSDSD
>gnl|onekp|IORZ_scaffold_2002005 Papaver_rhoeas
DLVSSKDKLGYFRVKELKDVLTHLGLGKQGRKQDLMDRILAAITSIGKEGIAKIIEDTYRKMQTSATDLASKIKVQCPCGSSLMIQCEDPRCQVWQHIGCVVIPDKPTEGV-PPQFFCEICRINRADPFWLTVTYPPMQNVEKTFQLTRADRDMVQKPEYDVQAWCMLLNDKVIFRMHWPQFSDLQVNGVPVRSINRPGSQFLGANGRDDGPATREGMNKISLTGCDARIFCLGVRIAKRRTVQQVLNLIPKELDGECFEDAHARVCRCISDSDLEVVADSVTVNLRCPMSGSRIKIAGRFKPCIHMGCFDLETFVELNQRSRKWQCPICLKNYTLEHMIIDPYFNRITEDVTEIDVKPDGSWRAKNWHFPDPFKLGINGTWEVSSSGTGSARDVDDRNADRDAGGELDSVILSDSDGVLIDDPSLQIFLEDWISLRVSLPSPNDEMSTASPFSFPRQARSVIDSDSD
>gnl|onekp|BCGB_scaffold_2050001 Cinnamomum_camphora
DLVSSKDKLAYFRIKELKDVLNQLGLVRQGKKQDLVDRILAALSSIGKEAVAKIIDDTYRKMQVHATDLASKMKVRCPCGSSLMIKCEDPRCHVWQHISCIIIPERPTEGVLPAQFYCEICRINRADPFWVTLAHPPVQNVEKTFQLTRADRDLLQKQEYDLQAWCILLNDKVPFRMQWPQYVDLQVNGVPIRTTNRPGSQLLGTHGRDDGPASREGMNKISLSACDARIFCLGVRIARRRTLQQVLNLIPKETDGECFEEALARVCRCISDSDLEVVADSVTVNLRCPMSGSRMKVAGRFKPCVHMGCFDLKTFVELNQRSRKWQCPICMKNYSLENIIIDPYFNLIVEDVTEIDVKPDGSWRAKNWHFPNSLKLGINGNWEFSSSATGSWRDGEDASVNQEGGGELDSIVLSDSEGGLVDDPSLQIFLEDLLSLRLLLLSMNDNGASDGPFSHPRQPRSAIDTDSE
>gnl|onekp|EPRK_scaffold_2004228 Papaver_setigerum
DLASTKDKLTYFRIKELKDVLTKLGVAKQGKKQDLIDRILGLIASIGKEGIIKIIDDTYRKMQIPATDLASKMKVQCVCGSSLMIQCEHPGCRVWQHIGCVIIPEKPTEGV-PPQFYCQICRINRADPFWVTVAQPPVQTVEKTFQLTRVDRELVQKGEYDVQAWCMLLNDKVTFRMQWPQYSDLQVNGMAVRTINRPGPQLLGANGRDDGPATREGMNKIFLSGCDARVFCLGVRIARRRTVQQVLRMIPKESEGEPFDDALARVCRCISDSDLEVVADSVTVNLRCPMSGSRMKVAGRFKPCAHMGCFDLHVFVELNQRSRKWQCPICLKNYTLEHMIIDPYFNRITEDVTEIDVKPDGSWRAKNWHFPDPFKLGINGTWEVSSSGTGSARDVDDRNANRDVGGELDSIILSDSDGVLIDDPSLQIFLEDWISLRVSLPSSNDERSSASPFSFPRQARSVIDSDSD
>gnl|onekp|ZSNV_scaffold_2000928 Papaver_bracteatum
DLASTKDKLTYFRIKELKDVLTKLGVAKQGKKQDLIDRILNLIASIGKEGIIKIIDDTYRKMQIPATDLASKMKVQCVCGSSLMIQCEHPGCRVWQHIGCVIIPDKPTEGV-PPQFYCQICRINRADPFWVTVAQPPVQTVEKTFQLTRVDRELVQKGEYDVQAWCMLLNDKVTFRMQWPQYSDLQVNGIAVRTINRPGPQLLGANGRDDGPATREGMNKIFLSGCDARVFCLGVRIARRRSVQQVLRMIPKESEGEPFDDALARVCRCISDSDLEVVADSVTVNLRCPMSGSRMKVAGRFKPCAHMGCFDLHVFVELNQRSRKWQCPICLKNYSLEHVIVDPYFNRIAEDVTEIDVNPDGSWRAKNWHSPCGLRIGINGKWELTSSASGSCRDGEDPSVNQDGGADLDAIVLSDSEGGLVDDPSLQIFLDDWISLRLLKLSMNNDRTSDSLFSHPRQPRSAMDSPSE
>gnl|onekp|TMWO_scaffold_2025427 Papaver_bracteatum
DLASTKDKLTYFRIKELKDVLTKLGVAKQGKKQDLIDRILNLIASIGKEGIIKIIDDTYRKMQIPATDLASKMKVQCVCGSSLMIQCEHPGCRVWQHIGCVIIPDKPTEGV-PPQFYCQICRINRADPFWVTVAQPPVQTVEKTFQLTRVDRELVQKGEYDVQAWCMLLNDKVTFRMQWPQYSDLQVNGIAVRTINRPGPQLLGANGRDDGPATREGMNKIFLSGCDARVFCLGVRIARRRSVQQVLRMIPKESEGEPFDDALARVCRCISDSDLEVVADSVTVNLRCPMSGSRMKVAGRFKPCAHMGCFDLHVFVELNQRSRKWQCPICLKNYSLEHVIVDPYFNRIAEDVTEIDVNPDGSWRAKNWHSPCGLRIGINGKWELTSSASGSCRDGEDPSVNQDGGADLDAIVLSDSEGGLVDDPSLQIFLDDWISLRLLKLSMNNDRTSDSLFSHPRQPRSAMDSPSE
>gnl|onekp|RRID_scaffold_2023437 Papaver_bracteatum
DLASTKDKLTYFRIKELKDVLTKLGVAKQGKKQDLIDRILNLIASIGKEGIIKIIDDTYRKMQIPATDLASKMKVQCVCGSSLMIQCEHPGCRVWQHIGCVIIPDKPTEGV-PPQFYCQICRINRADPFWVTVAQPPVQTVEKTFQLTRVDRELVQKGEYDVQAWCMLLNDKVTFRMQWPQYSDLQVNGIAVRTINRPGPQLLGANGRDDGPATREGMNKIFLSGCDARVFCLGVRIARRRSVQQVLRMIPKESEGEPFDDALARVCRCISDSDLEVVADSVTVNLRCPMSGSRMKVAGRFKPCAHMGCFDLHVFVELNQRSRKWQCPICLKNYSLEHVIVDPYFNRIAEDVTEIDVNPDGSWRAKNWHSPCGLRIGINGKWELTSSASGSCRDGEDPSVNQDGGADLDAIVLSDSEGGLVDDPSLQIFLDDWISLRLLKLSMNNDRTSDSLFSHPRQPRSAMDSPSE
>gnl|onekp|SUFP_scaffold_2006464 Papaver_somniferum
DLASTKDKLTYFRIKELKDVLTKLGVAKQGKKQDLIDRILGLIASIGKEGIIKIIDDTYRKMQIPATDLASKMKVQCVCGSSLMIQCEHPGCRVWQHIGCVIIPEKPTEGV-PPQFYCQICRINRADPFWVTVAQPPVQTVEKTFQLTRVDRELVQKGEYDVQVWCMLLNDKVTFRMQWPQYSDLQVNGMAVRTINRPGPQLLGANGRDDGPATREGMNKIFLSGCDARVFCLGVRIARRRTVQQVLRMIPKESEGEPFDDALARVCRCISDSDLEVVADSVTVNLRCPMSGSRMKVAGRFKPCAHMGCFDLHVFVELNQRSRKWQCPICLKNYSLEHVIIDPYFNRIAEHVTEIDVNPDGSWRAKNWHSPSGLRIGINGKWELTSSATGSCRDGEDPSVNQDGGGDLDAIVLSDSEGGLVDDPSLQIFLDDWISLRLLKLSMNNDRTSDSLFSHPRQPRSAMDSPSE
>gnl|onekp|BMRX_scaffold_2015007 Papaver_somniferum
DLASTKDKLTYFRIKELKDVLTKLGVAKQGKKQDLIDRILGLIASIGKEGIIKIIDDTYRKMQIPATDLASKMKVQCVCGSSLMIQCEHPGCRVWQHIGCVIIPEKPTEGV-PPQFYCQICRINRADPFWVTVAQPPVQTVEKTFQLTRVDRELVQKGEYDVQVWCMLLNDKVTFRMQWPQYSDLQVNGMAVRTINRPGPQLLGANGRDDGPATREGMNKIFLSGCDARVFCLGVRIARRRTVQQVLRMIPKESEGEPFDDALARVCRCISDSDLEVVADSVTVNLRCPMSGSRMKVAGRFKPCAHMGCFDLHVFVELNQRSRKWQCPICLKNYSLEHVIIDPYFNRIAEHVTEIDVNPDGSWRAKNWHSPSGLRIGINGKWELTSSATGSCRDGEDPSVNQDGGGDLDAIVLSDSEGGLVDDPSLQIFLDDWISLRLLKLSMNNDRTSDSLFSHPRQPRSAMDSPSE
>gnl|onekp|IORZ_scaffold_2004062 Papaver_rhoeas
DLASTKDKLTYFRIKELKDVLTKLGVAKQGKKQDLIDRILNLIASIGKEGIIKIIDDTYRKMQIPATDLASKMKVQCVCGSSLMIQCEHPGCRVWQHIGCVIIPEKPTEGV-PPQFYCQICRINRADPFWVTVAQPPVQTVEKTFQLTRVDRELVQKGEYDVQAWCMLLNDKVTFRMQWPQYSDLQVNGIAVRTINRPGPQLLGANGRDDGPATREGMNKIFLSGCDARVFCLGVRIARRRSVQQVLRMIPKESEGEPFDDALARVCRCISDSDLEVVADSVTVNLRCPMSGSRMKVAGRFKPCAHMGCFDLHVFVELNQRSRKWQCPICLKNYSLEHVIIDPYFNRIAEDVTEIDVNPDGSWRAKNWHSPTGLRIGMNGKWELTSSATGSCRDGEDPSVNQDGGGDLDAIVLSDSEGGLVDDPSLQIFLDDWISLRLLKLSMNNDRTSDSLFSHPRQPRSAMDTPSE
>gnl|onekp|IORZ_scaffold_2004061 Papaver_rhoeas
DLASTKDKLTYFRIKELKDVLTKLGVAKQGKKQDLIDRILNLIASIGKEGIIKIIDDTYRKMQIPATDLASKMKVQCVCGSSLMIQCEHPGCRVWQHIGCVIIPEKPTEGV-PPQFYCQICRINRADPFWVTVAQPPVQTVEKTFQLTRVDRELVQKGEYDVQAWCMLLNDKVTFRMQWPQYSDLQVNGIAVRTINRPGPQLLGANGRDDGPATREGMNKIFLSGCDARVFCLGVRIARRRSVQQVLRMIPKESEGEPFDDALARVCRCISDSDLEVVADSVTVNLRCPMSGSRMKVAGRFKPCAHMGCFDLHVFVELNQRSRKWQCPICLKNYSLEHVIIDPYFNRIAEDVTEIDVNPDGSWRAKNWHSPTGLRIGMNGKWELTSSATGSCRDGEDPSVNQDGGGDLDAIVLSDSEGGLVDDPSLQIFLDDWISLRLLKLSMNNDRTSDSLFSHPRQPRSAMDTPSE
>gnl|onekp|QZBA_scaffold_2023770 Papaver_rhoeas
DLASTKDKLTYFRIKELKDVLTKLGVAKQGKKQDLIDRILNLIASIGKEGIIKIIDDTYRKMQIPATDLASKMKVQCVCGSSLMIQCEHPGCRVWQHIGCVIIPEKPTEGV-PPQFYCQICRINRADPFWVTVAQPPVQTVEKTFQLTRVDRELVQKGEYDVQAWCMLLNDKVTFRMQWPQYSDLQVNGIAVRTINRPGPQLLGANGRDDGPATREGMNKIFLSGCDARVFCLGVRIARRRSVQQVLRMIPKESEGEPFDDALARVCRCISDSDLEVVADSVTVNLRCPMSGSRMKVAGRFKPCAHMGCFDLHVFVELNQRSRKWQCPICLKNYSLEHVIIDPYFNRIAEDVTEIDVNPDGSWRAKNWHSPTGLRIGMNGKWELTSSATGSCRDGEDPSVNQDGGGDLDAIVLSDSEGGLVDDPSLQIFLDDWISLRLLKLSMNNDRTSDSLFSHPRQPRSAMDTPSE
>gnl|onekp|GMAM_scaffold_2015733 Papaver_rhoeas
DLASTKDKLTYFRIKELKDVLTKLGVAKQGKKQDLIDRILNLIASIGKEGIIKIIDDTYRKMQIPATDLASKMKVQCVCGSSLMIQCEHPGCRVWQHIGCVIIPEKPTEGV-PPQFYCQICRINRADPFWVTVAQPPVQTVEKTFQLTRVDRELVQKGEYDVQAWCMLLNDKVTFRMQWPQYSDLQVNGIAVRTINRPGPQLLGANGRDDGPATREGMNKIFLSGCDARVFCLGVRIARRRSVQQVLRMIPKESEGEPFDDALARVCRCISDSDLEVVADSVTVNLRCPMSGSRMKVAGRFKPCAHMGCFDLHVFVELNQRSRKWQCPICLKNYSLEHVIIDPYFNRIAEDVTEIDVNPDGSWRAKNWHSPTGLRIGMNGKWELTSSATGSCRDGEDPSVNQDGGGDLDAIVLSDSEGGLVDDPSLQIFLDDWISLRLLKLSMNNDRTSDSLFSHPRQPRSAMDTPSE
>gnl|onekp|ACYX_scaffold_2011817 Papaver_rhoeas
DLASTKDKLTYFRIKELKDVLTKLGVAKQGKKQDLIDRILNLIASIGKEGIIKIIDDTYRKMQIPATDLASKMKVQCVCGSSLMIQCEHPGCRVWQHIGCVIIPEKPTEGV-PPQFYCQICRINRADPFWVTVAQPPVQTVEKTFQLTRVDRELVQKGEYDVQAWCMLLNDKVTFRMQWPQYSDLQVNGIAVRTINRPGPQLLGANGRDDGPATREGMNKIFLSGCDARVFCLGVRIARRRSVQQVLRMIPKESEGEPFDDALARVCRCISDSDLEVVADSVTVNLRCPMSGSRMKVAGRFKPCAHMGCFDLHVFVELNQRSRKWQCPICLKNYSLEHVIIDPYFNRIAEDVTEIDVNPDGSWRAKNWHSPTGLRIGMNGKWELTSSATGSCRDGEDPSVNQDGGGDLDAIVLSDSEGGLVDDPSLQIFLDDWISLRLLKLSMNNDRTSDSLFSHPRQPRSAMDTPSE
>gnl|onekp|MVTX_scaffold_2007648 Papaver_rhoeas
DLASTKDKLTYFRIKELKDVLTKLGVAKQGKKQDLIDRILNLIASIGKEGIIKIIDDTYRKMQIPATDLASKMKVQCVCGSSLMIQCEHPGCRVWQHIGCVIIPEKPTEGV-PPQFYCQICRINRADPFWVTVAQPPVQTVEKTFQLTRVDRELVQKGEYDVQAWCMLLNDKVTFRMQWPQYSDLQVNGIAVRTINRPGPQLLGANGRDDGPATREGMNKIFLSGCDARVFCLGVRIARRRSVQQVLRMIPKESEGEPFDDALARVCRCISDSDLEVVADSVTVNLRCPMSGSRMKVAGRFKPCAHMGCFDLHVFVELNQRSRKWQCPICLKNYSLEHVIIDPYFNRIAEDVTEIDVNPDGSWRAKNWHSPTGLRIGMNGKWELTSSATGSCRDGEDPSVNQDGGGDLDAIVLSDSEGGLVDDPSLQIFLDDWISLRLLKLSMNNDRTSDSLFSHPRQPRSAMDTPSE
>gnl|onekp|FNXH_scaffold_2002575 Papaver_setigerum
--------------------------------------------SIGKEGIAKIIEDTYRKMQTSATDLASKIKVQCPCGSSLMIQCEDPRCQVWQHIGCVVIPDKPTEGV-PPQFFCEICRINRADPFWLTVTYPPMQNVEKTFQLTRADRDMVQKPEYDVQAWCMLLNDKVIFRMHWPQFSDLQVNSVPVRSINRPGSQLLGANGRDDGPATREGMNKISLTGCDARIFCLGVRIAKRRTVQQVLNLIPKELDGERFEDAHARVCRCISDSDLEVVADSVTVNLRCPMSGSRIKIAGRFKPCIHMGCFDLETFVGLNQRSRKWQCPICLKNYTLEHMIIDPYFNRITEDVTEIDVRPDGSWRAKNWHFPDPFKLGINGTWEVSSSGTGSARDVDDRNANRDVGGELDSVILSDSDGVLIDDPSLQIFLEDWISLRVSLPSSNDERSSASPFSFPRQARSVIDSDSD
>gnl|onekp|KKCW_scaffold_2005405 Papaver_somniferum
DLASTKDKLTYFRIKELKDVLTKLGVAKQGKKQDLIDRILGLIASIGKEGIIKIIDDTYRKMQIPATDLASKMKVQCVCGSSLMIQCEHPGCRVWQHIGCVIIPEKPTEGV-PPQFYCQICRINRADPFWVTVAQPPVQTVE-------VDRELVQKGEYDVQVWCMLLNDKVTFRMQWPQYSDLQVNGMAVRTINRPGPQLLGANGRDDGPATREGMNKIFLSGCDARVFCLGVRIARRRTVQQ---------EGEPFDDALARVCRCISDSDLEVVADSVTVNLRCPMSGSRMKVAGRFKPCAHMGCFDLHVFVELNQRSRKWQCPICLKNYSLEHVIIDPYFNRIAEDVTEIDVNPDGSWRAKNWHSPSGLRIGITGKWELTNSATGSCRDGEDPSVNQDGGGDLDAIVLSDSEGGLVDDPSLQIFLDDWISLRLLKLSMNNDRTSDSLFSHPRQPRSAMDSPSE
>gnl|onekp|FPYZ_scaffold_2015559 Papaver_somniferum
------------------------------------------------------------------TDLASKIKVQCPCGSSLMIQCEDPRCQVWQHIGCVVIPDKPTEGV-PPQFFCEICRINRADPFWLTVTYPPMQNVEKTFQLTRADRDMVQKPEYDVQAWCMLLNDKVIFRMHWPQFSDLQVNGVPVRSINRPGSQLLGANGRDDGPATREGMNKISLTGCDARIFCLGVRIAKRRTVQQVLNLIPKELDGERFEDAHARVCRCISDSDLEVVADSVTVNLRCPMSGSRIKIAGRFKPCIHMGCFDLETFVELNQRSRKWQCPICLKNYTLEHMIIDPYFNRITEDVTEIDVRPDGSWRAKNWHFPDPFKLGINGTWEVSSNGTGSARDVDDRNANRDVGGELDSVILSDSDGVLIDDPSLQIFLEDWISLRVSLPSSNDERSSASPFSFPRQARSVIDSDSD
>gnl|onekp|EPRK_scaffold_2004230 Papaver_setigerum
----------------------------------------------------------WKNADFQSTDLAYKMKVQCPCGSSLMIQCEDPRCQVWQHIGCVVIPDKPTEGV-PPQFFCEICRINRADPFWLTVTYPPMQNVEKTFQLTRADRDMVQKPEYDVQAWCMLLNDKVIFRMHWP-------NGVPVRSINRPGSQLLGANGRDDGPATREGMNKISLTGCDARIFCLGVRIAKRRTVQQVLNLIPKELDGERFEDAHARVCRCISDSDLEVVADSVTVNLRCPMSGSRIKIAGRFKPCIHMGCFDLETFVELNQRSRKWQCPICLKNYTLEHMIIDPYFNRITEDVTEIDVKPDGSWRAKNWHFPDPFKLGINGTWEVSSSGTGSARDVDDRNANRDVGGELDSIILSDSDGVLIDDPSLQIFLEDWISLRVSLPSSNDERSSASPFSFPRQARSVIDSDSD
>gnl|onekp|VYLQ_scaffold_2011336 Cassytha_filiformis
DLIASRDKLQYFRIKELKDVLNQLGLVRQGKKQDLVDRILATLSSIGKEGVAKIIDDTFRKMQVPASDLASKAKVRCLCGSSLMIQCEDRRCEVWQHMSCVVIPEKPMEGVSLKQFYCEICRVNRADPYWLTLVHPTVQSVEKTFQLSRTDRDLLQKQEYDLQAWCILLNDKVPFRMQWPQYVDLQVNGVPVRVMNRPGSQLLGANGRDDGPASREGINKISLSACDARVFCFGVRIAKRRTVMQVLSMIPKETDGEHFDEALARVCRCISDSDLEVMAESVTVNLRCPMSGSRMKIAGRFKPCVHMGCFDLRSFVELTQRSRKWQCPICLTNYSLDHVIIDPYFNRIVEDVTEIDIKPDGCWRVKSWHLPDSLKLGINGIWEVSNSAT-----DEDASVNQDVGGD-QSIILSDSEGGLNDDPSFQIFLEDMLSLRLSLLSMNDNGSSDGPFSHPRQPRSSIDTDSD
>gnl|onekp|STDO_scaffold_2024240 Papaver_setigerum
--------------------------------------------------------------------------VQCPCGSSLMIQCEDPRCQVWQHIGCVVIPDKPTEGV-PPQFFCEICRINRADPFWLTVTYPPMQNVEKTFQLTRADRDMVQKPEYDVQAWCMLLNDKVIFRMHWPQFSDLQVNSVPVRSINRPGSQLLGANGRDDGPATREGMNKISLTGCAALIFCLGVIIAKRRTVQQVLNLIPKELDGEHFEDAHARVCRCISDSDLEVVADSVTVNLRCPMSGSRIKIAGRFKPCIHMGCFDLETFVGLNQRSRKWQCPICLKNYTLEHMIIDPYFNRITEDVTEIDVRPDGSWRAKNWHFPDPFKLGINGTWEVSSSGTGSARDVDDRNANRDVGGELDSVILSDSDGVLIDDPSLQIFLEDWISLRVSLPSSNDERSTASPFSFPRQARSVIDSDSD
>gnl|onekp|WMLW_scaffold_2000234 Amaranthus_retroflexus
ELVS-EEKLQCFRIRELKNVLTQLGFSKQGRKQDLVDRILAYFVAFTKENLARLVDDIYRKLQLSATDLTSNMKVWCPCGNSSMIKCEDPRCQVWQHISCVIIPEKPTDEV-PLQFYCEVCRLKRADPFWATLGHPPSQTVEKTFRLSRSDIELLTKPEYAIQAWCMLLNDKVTFRMQWPQHADLQINGR-------------A--GRDNGLNTKDGINKIVLSNCDPRIFCIGVRLVKQRSLQQILNMIPKESDGELFEDALARVRRCISDSDLEVVGESITVNLRCPMSGSRMKIAGRFRPCVHLGCFDLETFVEMQQRSRKWQCPICLKNYSLETLVIDPYFNRITEDSSEIEVKPDGSWRVKSWHLPDGLKLGIHGIWEFSSIAAVSGRDGGNQSVNQDANRELDSIVLSDSDDGLVDDPSLQLFLDDWISLRLFL----------------------------
>gnl|onekp|MIKW_scaffold_2022434 Papaver_somniferum
------------------------------------------------------------------------MKVQCVCGSSLMIQCEHPGCRVWQHIGCVIIPEKPTEGV-PPQFYCQICRINRADPFWVTVAQPPVQTVEKTFQLTRVDRELVQKGEYDVQAWCMLLNDKVTFRMQWPQYSDLQVNGMAVRTINRPGPQLLGANGRDDGPATREGMNKIFLSGCDARVFCLGVRIARRRTVQQVLRMIPKESEGEPFDDALARVCRCISDSDLEVVADSVTVNLRCPMSGSRMKVAGRFKPCAHMGCFDLHVFVELNQRSRKWQCPICLKNYSLEHVIIDPYFNRIAEDVTEIDVNPDGSWRAKNWHSPSGLRIGINGKWELTSSATGSCRDGEDPSVNQDGGGDLDAIVLSDSEGGLVDDPSLQIFLDDWISLRLLKLSMNNDRTSDSLFSHPRQPRSAMDSPSE
>gnl|onekp|MIKW_scaffold_2022433 Papaver_somniferum
------------------------------------------------------------------------MKVQCVCGSSLMIQCEHPGCRVWQHIGCVIIPEKPTEGV-PPQFYCQICRINRADPFWVTVAQPPVQTVEKTFQLTRVDRELVQKGEYDVQAWCMLLNDKVTFRMQWPQYSDLQVNGMAVRTINRPGPQLLGANGRDDGPATREGMNKIFLSGCDARVFCLGVRIARRRTVQQVLRMIPKESEGEPFDDALARVCRCISDSDLEVVADSVTVNLRCPMSGSRMKVAGRFKPCAHMGCFDLHVFVELNQRSRKWQCPICLKNYSLEHVIIDPYFNRIAEDVTEIDVNPDGSWRAKNWHSPSGLRIGINGKWELTSSATGSCRDGEDPSVNQDGGGDLDAIVLSDSEGGLVDDPSLQIFLDDWISLRLLKLSMNNDRTSDSLFSHPRQPRSAMDSPSE
>gnl|onekp|FPYZ_scaffold_2034274 Papaver_somniferum
------------------------------------------------------------------------MKVQCVCGSSLMIQCEHPGCRVWQHIGCVIIPEKPTEGV-PPQFYCQICRINRADPFWVTVAQPPVQTVEKTFQLTRVDRELVQKGEYDVQAWCMLLNDKVTFRMQWPQYSDLQVNGMAVRTINRPGPQLLGANGRDDGPATREGMNKIFLSGCDARVFCLGVRIARRRTVQQVLRMIPKESEGEPFDDALARVCRCISDSDLEVVADSVTVNLRCPMSGSRMKVAGRFKPCAHMGCFDLHVFVELNQRSRKWQCPICLKNYSLEHVIIDPYFNRIAEDVTEIDVNPDGSWRAKNWHSPSGLRIGITGKWELTSSATGSCRDGEDPSVNQDGGGDLDAIVLSDSEGGLVDDPSLQIFLDDWISLRLLKLSMNNDRTSDSLFSHPRQPRSAMDSPSE
>gnl|onekp|IPWB_scaffold_2021673 Brassica_nigra
----------------------------------------------------------------------------------------------------------------------------------------------------------------------------------------------------------------------------------------------------------PEEAKGEPFEVALARVRRCISDSDIEVVADFFGVNLRCPMSGSRMKVAGRFKPCLHMGCFDLEVFVELNQRSRKWQCPICLKNYSLEHIIVDPYFNRITEELTEIEMRPDGSWRGKFWHKPDPLKLGINGIWEVSSSTTGSGKDGDDPSVNQDA-VELDSFVLSDSDDGLFDDPSLQIFLDDWISLRLLLLGMNDSSRSESPFSFPRQKRSVIDSDSE
>gnl|onekp|CUTE_scaffold_2014121 Blutoparon_vermiculare
------------------------------------------------------------------------MKVRCPCGSTLMIQCEDPRCHIWQHMSCVLIPEKPMDGI-PAQFYCEICRLNRADPFWSTLGHPPVQCVDKNFNLSRSDRELLLKPDYAIQAWCMLLNDKVSFRMQWPQYADLQVNGVPVRAISRPGSQLLGANGRDDGPNTREGSNKIFLSGCDSRIFCLGVRLVKRRSLEQILSMIPKESDGELFADALARVRRCISDSDLEVVADSITVNLRCPMSGSRMKTAGRFRPCGHMGCFDLETFVAMQQRSRKWQCPICLKNYSLESLIIDPYFNRIAEDTTEIEVKPDGSWRVKSWHMADGLKLGINGVWEVSSSATFSGRDGEDPSVDQDANGDFESIVLSDSDDGLVDDPSLQIFLEDWISLRLFLLGSNGSKSSDSPFSLPRNKRS-IDSESE
>gnl|onekp|STDO_scaffold_2001235 Papaver_setigerum
DLASTKDKLTYFRIKELKDVLTKLGVAKQGKKQDLIDRILGLIASIGKEGIIKIIDDTYRKMQIPATDLASKMKVQCVCGSSLMIQCEHPGCRVWQHIGCVIIPEKPTEGV-PPQFYCQICRINRADPFWVTVTQPPVQTVEKTFQLTRADRELVQKGEYDVQAWCMLLNDKVTFRMQWPQYSDLQVNGMAVRTINRPGPQLLGANGRDDGPATREGMNKIFLSGCDARVFCLGVRIARRRTVQQVLRMIPKESEGEPFDDALARVCRCISDSDLEVVADSVTVNLRCPMSGSRMKVAGRFKPCAHMGCFDLHVFVELNQRSRKWQCPICLKNYSLEHVIIDPYFNRIAEDVTEIDVNPDGSWRAKNWHSPSGLRIGINGKWELTSSATGSCRDGEDPSVNQDGGGDLDAIVLSDSE---------------------------------------------------
>gnl|onekp|EPRK_scaffold_2004229 Papaver_setigerum
DLASTKDKLTYFRIKELKDVLTKLGVAKQGKKQDLIDRILGLIASIGKEGIIKIIDDTYRKMQIPATDLASKMKVQCVCGSSLMIQCEHPGCRVWQHIGCVIIPEKPTEGV-PPQFYCQICRINRADPFWVTVAQPPVQTVEKTFQLTRVDRELVQKGEYDVQAWCMLLNDKVTFRMQWPQYSDLQVNGMAVRTINRPGPQLLGANGRDDGPATREGMNKIFLSGCDARVFCLGVRIARRRTVQQVLRMIPKESEGEPFDDALARVCRCISDSDLEVVADSVTVNLRCPMSGSRMKVAGRFKPCAHMGCFDLHVFVELNQRSRKWQCPICLKNYSLEHVIIDPYFNRIAEDVTEIDVNPDGSWRAKNWHSPSGLRIGINGKWELTSSATGSCRDGEDPSVNQDGGGDLDAIVLSDSE---------------------------------------------------
>gnl|onekp|VYLQ_scaffold_2003758 Cassytha_filiformis
DLMSIRDKLQYFRLKELKEVLNQLGLVRQGKKQDLVDRILATLSSIGKEGVAKIIDDTLRKMQARSPDLASKVKVHCPCGSLHMIQCEDQRCGVWQHMNCVIIPENPMEGLSLKQFYCEICRINRADPYWSTLGHPPIQNVEKTFLLSREERGLLQKPEIDLQAWCILLNDKVPFRMQWPQGVDLQVNGVPIRVINRPISQLLGANGRDDGPASREGINKISLSGCDARIFCFGVRIAQRRTVAQVLKMIPKETEGECFDEALSRVFRCISDSDLEVIAESVTVNLRCPMSGSRMKTAGRFKPCVHMGCFDLCTFVELNQRSRKWQCPICLANYSLENVIIDPYFNRIVEGVNEIDLKPDGCWRVKNWHFPDSLKIGINGIWEVCNSATES---NEDASADQEAGGELDSIILSDSEGDLM-DPSFQIFLEDMLSLRLFL-NMSDNGTSDGPFSHPRQPRSSIDTDSE
>gnl|onekp|BMRX_scaffold_2015009 Papaver_somniferum
DLASTKDKLTYFRIKELKDVLTKLGVAKQGKKQDLIDRILGLIASIGKEGIIKIIDDTYRKMQIPATDLASKMKVQCVCGSSLMIQCEHPGCRVWQHIGCVIIPEKPTEGV-PPQFYCQICRINRADPFWVTVAQPPVQTVEKTFQLTRVDRELVQKGEYDVQVWCMLLNDKVTFRMQWPQYSDLQVNGMAVRTINRPGPQLLGANGRDDGPATREGMNKIFLSGCDARVFCLGVRIARRRTVQQVLRMIPKESEGEPFDDALARVCRCISDSDLEVVADSVTVNLRCPMSGSRMKVAGRFKPCAHMGCFDLHVFVELNQRSRKWQCPICLKNYTLEHMIIDPYFNRITEDVTEIDVRPDGSWRAKNWHFPDPFKLGINGTWEVSSNGTGSARDVDDRNANRDVGGELDSVILSDSD---------------------------------------------------
>gnl|onekp|TMWO_scaffold_2021374 Papaver_bracteatum
DLVSSKDKLGYFRVKELKDVLTHLGLGKQGRKQDLMDRILAAITSIGKEGIAKIIEDTYRKMQTSATDLASKIKVQCPCGSSLMIQCEDPRCQVWQHIGCVVIPDKPMEGV-PPQFFCEICRINRADPFWLTVTYPPMQNVEKTFQLTRADRDMVQKPEYDVQAWCMLLNDKVIFRMHWPQFSDLQVNGVPVRSINRPGSQLLGANGRDDGPATREGMNKISFTGCDARIFCLGVRIAKRRTVQQVLNLIPKELDGERFEDAHARVCRCISDSDLEVVADSVIVNLRCPMSGSRIKIAGRFKPCIHMGCFDLETFVELNQRSRKWQCPICLKNYTLEHMIIDPYFNRITEDVTEIDVKPDGSWRAKNWHFPD------------------------------------------------------------------------------------------------
>gnl|onekp|DEMH_scaffold_2003768 Alternanthera_tenella
--------------------------------------------------------------QGSATDLASKMKVRCPCGSSLMIKCEDLRCQVWQHMRCVIIPEKPMDGI-PAQFYCEVCRLNRAGKELLEIHR-PVQCADKTFHLPRSDRELLSKPEYAVQAWCMLLNDKVSYRMQWPQYAELQVNGMPVRAISRPGSQLLGANGRDDGPNTREGINKIFLSGCDSRIFCLGVRLVKRRTLQQILNMIPKESDGELFEDALARVRRCISDSDLEVVADSITVNLRCPMSGSRMKTAGRFRPCGHMGCFDLETFVEMQQRSRKWQCPICLKNYSLENLIIDPYFNRIAEDTTEIEVKPDGSWRIKNWHMADGLKLGINGVWEVSSSATFSGRDGDDPSVNQDANGELESIVLSDSD---------------------------------------------------
>gnl|onekp|MIKW_scaffold_2029883 Papaver_somniferum
--------------------------------------------------------------------------VQCPCGSSLMIQCEDPRCQVWQHIGCVVIPDKPTEGV-PPQFFCEICRINRADPFWLTVTYPPMQNVEKTFQLTRADRDMVQKPEYDVQAWCMLLNDKVIFRMHWPQFSDLQVNGVPVWSINRAGSQLLGANGRDDGPATREGMNKISLTGCDARIFCLGVRIAKRRTVQQVLNLIPKELDGERFEDAHARVCRCISDSDLEVVADSVTANLRCPMSGSRIKIAGRFKPCIHMGCFDLETFVELNQRSRKWQCPICLKNYTLEHMIIDPYFNRITEDVTEIDVRPDGSWRAKNWHFPDPFKLGINGTWEVSSSGTGSARDVDDRNANRDVGGELDSVILSDSD---------------------------------------------------
>gnl|onekp|TMWO_scaffold_2021375 Papaver_bracteatum
--------------------------------------------PIGKEGTAKIIEDTYRKMQTSATDLASKIKVQCPCGSSLMIQCEDPRCQVWQHIGCVVIPDKPMEGV-PPQFFCEICRINRADPFWLTVTYPPMQNVEKTFQLTRADRDMVQKPEYDVQAWCMLLNDKVIFRMHWPQFSDLQVNGVPVRSINRPGSQLLGANGRDDGPATREGMNKISFTGCDARIFCLGVRIAKRRTVQQVLNLIPKELDGERFEDAHARVCRCISDSDLEVVADSVIVNLRCPMSGSRIKIAGRFKPCIHMGCFDLETFVELNQRSRKWQCPICLKNYTLEHMIIDPYFNRITEDVTEIDVKPDGSWRAKNWHFPD------------------------------------------------------------------------------------------------
>gnl|onekp|BGZG_scaffold_2062912 Cissus_quadrandularis
DLVAAKDKLAYFRIKELKDVLTQLGLSKQGKKQDLVDRILAILSAVGKEEVAKLVEDTYRKMQVSATDLASKMKIRCPCGSTLMLKCDDPKCQVWQHIGCVIIPEKPMDGI-PPPFYCEICRLSRADPFWVTTAHPPVQSVEKTFQLTRADKDLLSKPDYDVQAWCILLNDKVSFRMQWPQYAELHVNGMPVRAINRPGSQLLGANGRDDGPITKDGINKISLSGCDARIFCLGVRIVKRRTVQQILSLIPNEQDGEQFEDALARVRRCISDSDLEVVADFFTVNLRCPMSGSRMKV---------------------------------------------------------------------------------------------------------------------------------------------------------------------------
>gnl|onekp|CUTE_scaffold_2007606 Blutoparon_vermiculare
ELISAREKLLHFRIKELKDVLTQVGFPKQGKKQDLMDRILALLYVNGKEKLVEIIDDAYRMMQESVNSSSSKRKIQCPCGSDSLVKCVDPDCNVCQHVNCVIIPEKPMGKV-S-QFLCELCRLKRADPFWATMAHPPHLNVEKTFKLTRADRELVQKAEYDIQAWCMLFNDGVPFRMQWPLHSILLVNGNPVKTVGRAASQALGANGRDDGAKIVEGVNKISLSGADARSFCFGVRLVKRRTLEQVLGMIPKESEGEIFENALARVQRCISDSDLEVIADSISVNLRCPMSGSRMKTAGRFRACAHMGCFDLDTFVGLNERSRKWQCPICLKNYCLEDVVVDPFFNLILEEIHEIDMKPDGSWRVKKWHNPDTPQLGIDGQGNVSSTTSGDVKDDGDPSINQDDVDEIDSGILSDSE---------------------------------------------------
>gnl|onekp|CUTE_scaffold_2007605 Blutoparon_vermiculare
ELISAREKLLHFRIKELKDVLTQVGFPKQGKKQDLMDRILALLYVNGKEKLVEIIDDAYRMMQESVNSSSSKRKIQCPCGSDSLVKCVDPDCNVCQHVNCVIIPEKPMGKV-S-QFLCELCRLKRADPFWATMAHPPHLNVEKTFKLTRADRELVQKAEYDIQAWCMLFNDGVPFRMQWPLHSILLVNGNPVKTVGRAASQALGANGRDDGAKIVEGVNKISLSGADARSFCFGVRLVKRRTLEQVLGMIPKESEGEIFENALARVQRCISDSDLEVIADSISVNLRCPMSGSRMKTAGRFRACAHMGCFDLDTFVGLNERSRKWQCPICLKNYCLEDVVVDPFFNLILEEIHEIDMKPDGSWRVKKWHNPDTPQLGIDGQGNVSSTTSGDVKDDGDPSINQDDVDEIDSGILSDSE---------------------------------------------------
>gnl|onekp|JSVC_scaffold_2000824 Papaver_setigerum
DLASTKDKLTYFRIKELKDVLTKLGVAKQGKKQDLIDRILGLIASIGKEGIIKIIDDTYRKMQIPATDLASKMKVQCVCGSSLMIQCEHPGCRVWQHIGCVIIPEKPTEGV-PPQFYCQICRINRADPFWVTVTQPPVQTVEKTFQLTRADRELVQKGEYDVQAWCMLLNDKVTFRMQWPQYSDLQVNGIAVRTINRPGPQLLGANGRDDGPATREGMNKIFLSGCDARVFCLGVRIARRRTVQQVLRMIPKESEGEPFDDALARVCRCISDSDLEVVADSVTVNLRCPMSGSRMKVAGRFKPCAHMGCFDLHVFVELNQRSRKWQCP--------------------------------------------------------------------------------------------------------------------------------------------
>gnl|onekp|VKOE_scaffold_2052492 Aerva_lanata
--------------------------------------------------------------------------------------------------------------------------------------------------------------------------------------------------------------------------------------------LVKRRSLQQILSMIPKESDGELFEDALARVRRCISDSDLEVVADSITVNLRCPMSGSRMKTAGRFRPCGHMGCFDLETFVEMQQRSRKWQCPICLKNYSLENLIIDPYFNRIAEDTSEIEVKPDGSWRVKSWHMADGLKLEINGVWEVSSSATFSGRDGEDLSVNQDANGEFESIVLSDSDDGLVDDPSLQIFLEDWISLRLFLLGSNGSKSSDSPFSLPRTKRP-IDSDSE
>gnl|onekp|SUFP_scaffold_2001038 Papaver_somniferum
--------------------------------------------------------------------------VQCPCGSSLMIQCEDPRCQVWQHIGCVVIPDKPTEGV-PPQFFCEICRINRADPFWLTVTYPPMQNVEKTFQLTRADRDMVQKPEYDVQAWCMLLNDKVIFRMHWPQFSDLQVNGVPVRSINRPGSQLLGANGRDDGPATREGMNKISLTGCAARIFCLGVIIAKRRTVQQVLNLIPKELDGERFEDTRARVCRCISDSDLEVVADSVTVNLRCPMSGSRIKIAGRFKPCIHMGCFDLETFVELNQRSRKWQCPICLKNYTLEHMIIDPYFNRITEDVTEIDVRPDGSWRAK------------------------------------------------------------------------------------------------------
>gnl|onekp|ACYX_scaffold_2011818 Papaver_rhoeas
----------------------------------------------------------------------------------------------------------------------------------------------------------------------------------------------------------------DDGPATREGMNKIFLSGCDARVFCLGVRIARRRSVQQVLRMIPKESEGEPFDDALARVCRCISDSDLEVVADSVTVNLRCPMSGSRMKVAGRFKPCAHMGCFDLHVFVELNQRSRKWQCPICLKNYSLEHVIIDPYFNRIAEDVTEIDVNPDGSWRAKNWHSPTGLRIGMNGKWELTSSATGSCRDGEDPSVNQDGGGDLDAIVLSDSEGGLVDDPSLQIFLDDWISLRLLKLSMNNDRTSDSLFSHPRQPRSAMDTPSE
>gnl|onekp|VUIT_scaffold_2024655 Alternanthera_caracasana
ELIDSQNKLSQFRLKELKDVLTQVGLSKQGRKQDLMDRIMALLYVNGKEKLVEAIDDIHRMMHESVNGSSSKRKIQCPCGSDVLVQCVDPDCSVWQHVDCVIIPENPMEKI-S-EFLCEICRVKRADPFWETMAHPPQLTVEKTFRLTKADRELVQKTDCDVQAWCMLLNDVVPFRMQWPLHSALEVNGIPVRTASRVASQPLGANGRDDGAKIVEGVNKISLSGTDARNFCFGVRIVRRRTFNQVLNMIPKESDGETFEDALARVQRCISDSDLEVIADSIIVNLRCPMSGSRMKTAGRFKACGHMGCFDLETFVGLNERSRKWQCPICLKNYCLEDVIVDPFFNLILEEIYEIDMKSDGSWRVK-WHHPD------------------------------------------------------------------------------------------------
>gnl|onekp|BGZG_scaffold_2011804 Cissus_quadrandularis
-------------------------------------------------------------------------------------------------------------------------------------------------------------------------------------------------------------------------------------------------------------------------------------------------MSGSRMKVAGRFKPCAHMGCFDLEIFVEMNQRSRKWQCPICLKNYSLENIIIDPYFNRITEDVTEIQVKPDGSWRVK-WHNADSLKFQINGLWKVSSSATGSGRDGEDPSVNQDV-GELDSIVLSDSEDGLVDDPSLQIFLDDWISLRLLLLGMNDGRSSDSPFSFPRQRRSVIDSDSE
>gnl|onekp|WGUG_scaffold_2006720 Alternanthera_caracasana
DLVSSKEKLQCFRIKELKDVLNQLGSSKQGKKQDLVERILAFLVTLTKEELARLVDDTYRKMQGSATDLASKMKVRCPCGSSLMIKCEDLRCQVWQHIRCVIIPEKPMDGI-PAQFYCEVCRLNRADPFWSTLGHP----ADRAFHLTRSYRELLSKPEYAVQAWCMLFNDKVSFRMQWPQYAELQVNGMPVRAISRPGSQLLGANGRDDGPNTREGINKIFLSGCDSRIFCLGVRLVKRRTLQQILSMIPKESDGELFEDALARVRRCISDSDLEVVADSITVNLRCPMSGSRIKTAGRFRPCGHMGCFDLE-----------------------------------------------------------------------------------------------------------------------------------------------------------
>gnl|onekp|WGUG_scaffold_2006719 Alternanthera_caracasana
DLVSSKEKLQCFRIKELKDVLNQLGSSKQGKKQDLVERILAFLVTLTKEELARLVDDTYRKMQGSATDLASKMKVRCPCGSSLMIKCEDLRCQVWQHIRCVIIPEKPMDGI-PAQFYCEVCRLNRADPFWSTLGHP----ADRAFHLTRSYRELLSKPEYAVQAWCMLFNDKVSFRMQWPQYAELQVNGMPVRAISRPGSQLLGANGRDDGPNTREGINKIFLSGCDSRIFCLGVRLVKRRTLQQILSMIPKESDGELFEDALARVRRCISDSDLEVVADSITVNLRCPMSGSRIKTAGRFRPCGHMGCFDLE-----------------------------------------------------------------------------------------------------------------------------------------------------------
>gnl|onekp|WGUG_scaffold_2006718 Alternanthera_caracasana
DLVSSKEKLQCFRIKELKDVLNQLGSSKQGKKQDLVERILAFLVTLTKEELARLVDDTYRKMQGSATDLASKMKVRCPCGSSLMIKCEDLRCQVWQHIRCVIIPEKPMDGI-PAQFYCEVCRLNRADPFWSTLGHP----ADRAFHLTRSYRELLSKPEYAVQAWCMLFNDKVSFRMQWPQYAELQVNGMPVRAISRPGSQLLGANGRDDGPNTREGINKIFLSGCDSRIFCLGVRLVKRRTLQQILSMIPKESDGELFEDALARVRRCISDSDLEVVADSITVNLRCPMSGSRIKTAGRFRPCGHMGCFDLE-----------------------------------------------------------------------------------------------------------------------------------------------------------
>gnl|onekp|IPWB_scaffold_2000424 Brassica_nigra
-----------------------------------------------------------------------------------------------------------------------------------------------------------------------------------------------------------------------------------------------------------------------------------------------------------------------------LNQRSRKWQCPICLKNYSVEHVIVDPYFNRITE---EIEVKPDGSWRVKSWHAPDPLKLGINGVWEVSSSATGSGRDGDDTSVNQGAIGELDSIVLSDSD---------------------------------------------------
>gnl|onekp|RRID_scaffold_2015467 Papaver_bracteatum
-----------------------------------------------------------------------------------------------------------------------------------------------------------------------------------------------------------------------EGMNKISLTGCDARIFCLGVRIAKRRTVQQVLNLIPKELDGERFEDAHARVCRCISDSDLEVVADSVIVNLRCPMSGSRIKIAGRFKPCIHMGCFDLETFVELNQRSRK-QCPICLKNYTLEHMIIDPYFNRITEDVTEIDVKPDGSWRAKNWHFPDPFKLGINGTWEVSSSGTGSARDVDDRNANRDVGGELDSVILSDSDGVLIDDPSLQIFLEDWISLRV------------------------------
>gnl|onekp|VUIT_scaffold_2012892 Alternanthera_caracasana
---------------------------------------------------------------------------------------------------------------------------------------------DKTFHLTRSDREFLSKPEYAVQAWCMLFNDKVSFRMQWPQYAELQV-------------QLLGANGRDDGPNTREGINKIFLSGCDSRIFCLGVRLVKRRTLEQILSMIPKESDGELFEDALARVRRCISDSDLEVVADSITVNLRCPMSGSRIKTAGRFRPCGHMGCFDLETFLEMQQRSRKWQCPICLKNYSLENLIIDPYFNRIAEDTTEIEVKPDGSWRVKNWHMADGLKLGINGKWEVSSSATFSGRDGDDPSVNQDTNGELESIVLSDSD---------------------------------------------------
>gnl|onekp|DBCE_scaffold_2017246 Alternanthera_tenella
----------------------------------------------------------------------------------------------------------------------------------------------------------------------------------------------------------------------------------G-----------------------------------AA------SDSDLEVVADSITVNLRCPMSGSRMKTAGRFRPCGHMGCFDLETFVEMQQRSRKWQCPICLKNYSLENLIIDPYFNRIAEDTTEIEVKPDGSWRIKNWHMADGLKLGINGVWEVSSSATFSGRDGDDPSVNQDANGELESIVLSDSDDGLVDDPSLQLFLEDWISLRLFLLGSNGSKPSDSPFSLRQNKRS-IDSDSE
>gnl|onekp|DBCE_scaffold_2017245 Alternanthera_tenella
----------------------------------------------------------------------------------------------------------------------------------------------------------------------------------------------------------------------------------G-----------------------------------AA------SDSDLEVVADSITVNLRCPMSGSRMKTAGRFRPCGHMGCFDLETFVEMQQRSRKWQCPICLKNYSLENLIIDPYFNRIAEDTTEIEVKPDGSWRIKNWHMADGLKLGINGVWEVSSSATFSGRDGDDPSVNQDANGELESIVLSDSDNGLVDDPSLQIFLEDWISLRLFLLGSNGSKSSDSPFSVPKSK---------
>gnl|onekp|BGZG_scaffold_2011805 Cissus_quadrandularis
-------------------------------------------------------------------------------------------------------------------------------------------------------------------------------------------------------------------------------------------------------------------------------------------------MSGSRMKVAGRFKPCAHMGCFDLEIFVEMNQRSRKWQCPICLKNYSLENIIIDPYFNRITEDVTEIQVKPDGSWRVK-WHNADSLKFQINGLWKVSSSATGSGRDGEDPSVNQDV-GELDSIVLSDSEDGLVDDPSLQIFLDDWISLRL------------------------------
>gnl|onekp|JSVC_scaffold_2021894 Papaver_setigerum
---------------------------------------------------------------------------------------------------------------------------------------------------------------------------------------------------------------------------------------------------------IPKELDGERFEDAHARVCRCISDSDLEVVADSVTVNLRCPMSGSRIKIAGRFKPCIHMGCFDLETFVELNQRSRKWQCPICLKNYTLEHMIIDPYFNRITEDVTEIDVRPDGSWRAKNWHFPDPFKLGINGTWEVSSSGTGSARDVDDRNANRDVGG-LDSVILSDSDGVLIDDPSLQIFLEDWISLRVSLPSSNDERS--------------------
>gnl|onekp|IPWB_scaffold_2015772 Brassica_nigra
-------------------------------------------------------------------------------------------------------------------------------------------------------------------------------------------------------------------------------------------------------------------------------------------------------------------------------------------------------------EDVTEIELKPDGSWRVKSWHFPDPLKLGINGVWEVSSSATGSGRDGDDASVSQDA-IELDSDVLSDSDDGLVD----------------------------------------------
>gnl|onekp|KTQI_scaffold_2011482 Alternanthera_brasileana
-----------------------------------------------------------------------------------------------------IIPEKPMDRI-PAQFYCEVCRLNRADPFWLTLGHPPIQCADKNFHLTRSDRELLSKPEYAIQAWCMLLNDKVSFRMQWPQYAELQVNGVPVRAISRPGSQLLGANGRDDGPNTREGINKIFLSGCDSRIFCLGVRLVKRRTLDQILSMIPKESDGELFEDALGRVRRCISDSDLEVVAESITVNLRCPMSGSRMKIAGRFRPCGHMGCFDLETFVEMQQRSRKWQCPICLKNYSLENLIIDPYFNRIAED---------------------------------------------------------------------------------------------------------------------
>gnl|onekp|ABSS_scaffold_2074071 Sassafras_albidum
-------------------------------------------------------------------------------------------------------------------------------------------------------------------------------------------------------------------------------------------RIARRRTLQQVLNLIPKETDGECFEEALARVCRCISDSDLEVVADSVTVNLRCPMSGSRMKVAGRFKPCVHMGCFDLKTFVELNQRSRKWQCPICMKNYSLENIIIDPYFNRIVEDVTEIDVKPDGSWRVKNWRFPNSLKLGINGIWEVSSSATGSWRDGEDASVNQEGGGELDSIVLSDSEGGLVDDPSLQIFL--------------------------------------
>gnl|onekp|ABSS_scaffold_2072722 Sassafras_albidum
-LVTSKDKLAYFRIKELKDVLNQLGLVRQGKKQDLVDRILAALSSIGKEAVAKIIDDTYRKMQVHATDLASKMKVRCPCGSSLMIKCEDPRCHVWQHISCVIIPERPTEGVLPKQFYCEICRINRADPFWVTLAHPPVQNVEKTFQLTRADRDLLQKQEYDLQAWCILLNDKVPFRMQWPQYVDLQVNGVPIRTTNRPGSQLLGAHGRDDGPASREGMNKILLSACDARIFCLGVRIARRRT----------------------------------------------------------------------------------------------------------------------------------------------------------------------------------------------------------------------------------
>gnl|onekp|VKOE_scaffold_2008901 Aerva_lanata
DLVSSKEKLQYFRIKELKDVLTQLGSSKQGKKQDLVDRILAFLVTLTKEEVARLVDDIYRKMQGSATDLASKMKVRCPCGSSLMIKCEDPRCQVWQHIS-VIIPEKPTEGI-PAQFYCEVCRLNRADPFWSTLGHPPVQCVDKTFHLTRSDRELLAKPEYAVQAWCMLLNDKVSFRMQWPQYADLQVNGVPVRAISRPGSQLLGANGRDDGPNTRDGINKIF-------------------------------------------------------------------LSG--------------------------------------------------------------------------------------------------------------------------------------------------------------------------------
>gnl|onekp|WMLW_scaffold_2012065 Amaranthus_retroflexus
---------------------------------------------------------------------------------------------------------------------------------------------------------------------------------------------------------------------------------------------------------------------------------------------------------------------FDLETFVDMQQRSRKWQCPICLKNYSLESIIIDPYFNRIAEDTSEIEVKPDGSWRVKGWHLPDGLKLGIHGKWEVSSSATASGRDGEDPSVDQDVNGELDSIVLSDSDDGLVDDPSLQLFLDDWISLRLFLLGSNGSKSSDSPFSLPRSKRS-IDSDSD
>gnl|onekp|LUNL_scaffold_2006635 Alternanthera_sessilis
---------------------------------------------------------------------------------------------------------------------------------------------------------------------------------------------------------------RDDGPNTKDGINTIFLSGCDSRIFCLGVRIVKRRSLQQILSIIPKESDGELFEDALARVRRCISDSDLEVVEDSITVNLRCPMSGSRMKTAGRFRSCGHMGCFDLETFVAMQQRSRKWQCPICLKNYSLENLIIDPYFNRIAEDTTEIEVKPDGSWRVKSWRMADSLKLGINGVWEVSSSATFSDRDGEDPSVDQDANGEHESIVLSDSE---------------------------------------------------
>gnl|onekp|OYST_scaffold_2013677 Alternanthera_sessilis
--------------------------------------------------------------------------------------------------GCVIIPEKPMDGI-PAQFYCEVCRLNRADPFWSTLRHPPLQCADKNFHLTRSERELLSKPEYAVQAWCMLLNDKVPFRMQWPQYTELQVNGVPVRAISRPGSQLLGANGRDDGPNTREGINKIFLSGCDSRIFCVGVRLVKRRTLQQILNMIPKESDGELFEDALARVRRCISDSDLEVVAESITVNLRCPMSGSRIKIAGRFRRCGHMGCFDLETFVEMQQ----------------------------------------------------------------------------------------------------------------------------------------------------
>gnl|onekp|KTQI_scaffold_2011481 Alternanthera_brasileana
----------------------------------------------------------------------------------------------------------------------------------------PVQCMDKTFHLTRSDRELLLKPEYAVQAWCMLLNDKVSFRMQWPQYAELQVNGVPVRAISRPGSQLLGANGRDDGPNTREGINKIFLSGCDSRIFCLGVRLVKRRTLDQILSMIPKESDGELFEDALGRVRRCISDSDLEVVAESITVNLRCPMSGSRMKIAGRFRPCGHMGCFDLETFVEMQQRSRKWQCPICLKNYSLENLIIDPYFNRIAED---------------------------------------------------------------------------------------------------------------------
>gnl|onekp|SUFP_scaffold_2001039 Papaver_somniferum
--------------------------------------------------------------------------VQCPCGSSLMIQCEDPRCQVWQHIGCVVIPDKPTEGV-PPQFFCEICRINRADPFWLTVTYPPMQNVEKTFQLTRADRDMVQKPEYDVQAWCMLLNDKVIFRMHWPQFSDLQVNGVPVRSINRPGSQLLGANGRDDGPATREGMNKISLTGCAARIFCLGVIIAKRRTVQ--LNLIPKELDGEHFEDAHARVCRCISDSDLEVVADSVT-NL--------------------------------------------------------------------------------------------------------------------------------------------------------------------------------------
>gnl|onekp|OYST_scaffold_2013154 Alternanthera_sessilis
-------------------------------------------------------------------------------------------------------------------------------------------------------------------------------------------------------------------------------------------------------------------------------------------------------------------------------------QCPICLKNYSLENLIIDPYFNRIAEDTTEIEVKPDGSWRVKNWHMADGLKLGINGVWEVSSSATFSGRDGDDPSVNQDANGELESIVLSDSDDGLVDDPSLQLFLEDWISLRLFLLGPNGRKPSDSPLSLPRNKRS-LDSDSE
>gnl|onekp|DEMH_scaffold_2003769 Alternanthera_tenella
-------------------------------------------------------------------------------------------------------------------------------------------------------------------------NDKVPFRMQWPQYAELQVNGMPVRAISRPGSQLLGANGRDDGPNTKDGMNKIFLSSCDSRIFCLGVRVVKRRSLQEILSMIPKESDGELLEDALARVRRCISDSDLEVVADSITVNLRCPMSGSRMKTSGRFRPCGHMGCFDLETFVAMQQRSRKWQCPICLKNYSLESLIIDPYFNRIAEDTTEIEVKCDGSWRVKS-----CLKLGINGVWEVSSCATFSGGEGEDLS---------------------------------------------------------------------
>gnl|onekp|XSSD_scaffold_2002873 Amaranthus_cruentus
-------------------------------------------------------------------------------------------------------------------------------------------------------------------------------------------------------------------------------------------------------------------------------------------------------------------------------QRSRKWQCPICLKNYSLETLVIDPYFNRITEDSSEIEVKPDGSWRVKSWHLPDGLKLGIHGIWEFSSSAAVSGRDGEDQSVNQDANGELDSIVLSDSDDSLVDDPSLQLFLDDWISLRL------------------------------
>gnl|onekp|BMRX_scaffold_2015011 Papaver_somniferum
--------------------------------------------------------------------------------------------------------------------------------------------------------------------------------------------------------------------------------GCDARIFCLGIRIAKRRTVQQVLNLIPKELDGERFEDAHARVCRCISDSDLEVVADSVTANLRCPMSGSRIKIAGRFKPCIHMGCFDLETFVELNQRSRKWQCPICLKNYTLEHMIIDPYFNRITEDVTEIDVRPDGSWRAKNWHFPDPFKLGINGTWEVSSNGTGSARDVDDRNANRDVGGELDSVILSDSD---------------------------------------------------
>gnl|onekp|IPWB_scaffold_2019035 Brassica_nigra
-------------------------------------------------------------------------------------------CHVWEHVGCVIVPEKSNDGN-PPIFYCEVCRLTRADPFWVTVAHPTVQTVERTFQITRADKDLLAKQEYDVQAWCMLLNDKVVFRMQWPQFAELQINGMSVRTISRPGSQLLGANGRDDGSIIRDGINRIILGGGDTRRFCFGVRLVKRRTLQQVLNLIPEETKGETFENALARVRRCI------------------------------------------------------------------------------------------------------------------------------------------------------------------------------------------------------
>gnl|onekp|IPWB_scaffold_2002109 Brassica_nigra
DLVASKEKLAYFRIKELKDVLTKLGLSKQGKKQDLVERIFAILSAVAREKVAKLVNDAYRRMQASTSDSPSKVKVRCICGSSLMIQCEDPRCHAWEHVGCVIIPEKPMGGN-PPSFYCEICRLTRADPFWLTVAHPPMQSVDRTFQITRTDKDLL-------------------------------------------------------------------------------------------------------------------------------------------------------------------------------------------------------------------------------------------------------------------------------------------------------------------------
>gnl|onekp|DBCE_scaffold_2075123 Alternanthera_tenella
------------------------------------------------------------------------------------------------------------------PYLCELCRLKRVDPFWATVAHPPHLTVEKTFKLTRVDRELLQTEEYDVQAWCMLLNDVVPFRMQWPLHSALEVNGIPVRTVSRAASQHLGANGRDDGAKIVEGVNKISLSGTDSRSFCFGVRIVRRRTYNQVLNMIPKESDGETFEDALARVQRCISDSDLEVIADSISVNLRCPMSGSRMKTAGRFKACGHMGCFDLETFVGLNE----------------------------------------------------------------------------------------------------------------------------------------------------
>gnl|onekp|ENCD_scaffold_2031164 Alternanthera_brasileana
----------------------------------------------------------------------------------------------------------------------------------------------------------------------------------------------------------------DDGPNTKDGINTIFLSGCDSRIFCLGVRIVKRRSLQQILSMIPKESDGELFEDALARVRRCISDSDLEVVADSITVNLRCPMSGSRMKTAGRFRSCGHMGCFDLETFVAMQQRSRKWQCPICLKNYSLENLIIDPYFNRIAEDTTEIEVKPDGSWRVKSWRMADSLKLGINGVWEV------------------------------------------------------------------------------------
>gnl|onekp|LUNL_scaffold_2010411 Alternanthera_sessilis
----------------------------------------------------------------------------------------------------------------------------------------PVLCMDKTFHLTRSDRELLLEPEYAVQAWCMLLNDKVPFRMQWPQYTELQVNGVPVRAISRPGSQLLGANGRDDGPNTREGINKIFLSGCDSRIFCVGVRLVKRRTLQQILNMIPKESDGELFEDALARVRRCISDSDLEVVAESITVNLRCPMSGSRIKIAGRFRRCGHMGCFDLETFVEMQQRSRK------------------------------------------------------------------------------------------------------------------------------------------------
>gnl|onekp|IPWB_scaffold_2019036 Brassica_nigra
-------------------------------------------------------------------------------------------CHVWEHVGCVIVPEKSNDGN-PPIFYCEVCRLTRADPFWVTVAHPTVQTVERTFQITRADKDLLAKQEYDVQAWCMLLNDKVVFRMQWPQ---LQINGMPVRAIYRPGSQLLGANGRDDGPIVRDGINRISLSRGDSRSFCFGVRLVKRRTLQQVLN----------------------------------------------------------------------------------------------------------------------------------------------------------------------------------------------------------------------------
>gnl|onekp|KTQI_scaffold_2021486 Alternanthera_brasileana
----------------------------------------------------------------------------------------------------------------------------------------------------------------------------------------------------------------------------------------------------------------------------------------------------------------------------------------------------------------------PDGSWRVKSWRMADSLKLGINGVWEVGSSATFSGRDGDDPSVNQDANGELESIVLSDSDDGLVDDPSLQLFLEDWISLRLFLLGSNGSKPSDSPLSFPRNKRS-IDSDSE
>gnl|onekp|URDJ_scaffold_2000690 Amborella_trichopoda
DLLSRKDKLSYFRIKELKDVLTQLGLAKQGKKQELVDRILGMLSSIGKEAIAKIIDDTYRKMQGHAVDLASKMNIRCPCGSSRFAKCQDSKCHIWQHLGCVIIPEKPEEGMQPEQFYCELCRINRADPFWVTMGHPPVQSLEKTFTLTRTDRELLQKPGCDLQVWSILLNDKVPFRMQWPQYTDLQINGVPVRTTNRPGGQLLGINGRDDGPASKEGTNRVTLSACDARPFCLGVRIVRRRTVNQVLNLVPKESDGERFEDALARVCRCISDSDLEVVAESVTVNLRCPMSGSRMKVAGRFKPCVHMACFDLDTFVELNQRSRKWQCPICLKNYSLENVIIDPYFNRITEDVTEIEVKPDGSWRAKNWHFPYGLKLKLDGHWELTSSATGSNRDGEDPSVNQDGGGDIDPIVLSDSDNCLDDDPSLQLFLEDWISLSLLLLRMSDERVSESPFSFHRPSRSSIDTDSE
>gnl|onekp|BCGB_scaffold_2050001 Cinnamomum_camphora
DLVSSKDKLAYFRIKELKDVLNQLGLVRQGKKQDLVDRILAALSSIGKEAVAKIIDDTYRKMQVHATDLASKMKVRCPCGSSLMIKCEDPRCHVWQHISCIIIPERPTEGVLPAQFYCEICRINRADPFWVTLAHPPVQNVEKTFQLTRADRDLLQKQEYDLQAWCILLNDKVPFRMQWPQYVDLQVNGVPIRTTNRPGSQLLGTHGRDDGPASREGMNKISLSACDARIFCLGVRIARRRTLQQVLNLIPKETDGECFEEALARVCRCISDSDLEVVADSVTVNLRCPMSGSRMKVAGRFKPCVHMGCFDLKTFVELNQRSRKWQCPICMKNYSLENIIIDPYFNLIVEDVTEIDVKPDGSWRAKNWHFPNSLKLGINGNWEFSSSATGSWRDGEDASVNQEGGGELDSIVLSDSEGGLVDDPSLQIFLEDLLSLRLLLLSMNDNGASDGPFSHPRQPRSAIDTDSE
>gnl|onekp|SUFP_scaffold_2006464 Papaver_somniferum
DLASTKDKLTYFRIKELKDVLTKLGVAKQGKKQDLIDRILGLIASIGKEGIIKIIDDTYRKMQIPATDLASKMKVQCVCGSSLMIQCEHPGCRVWQHIGCVIIPEKPTEGV-PPQFYCQICRINRADPFWVTVAQPPVQTVEKTFQLTRVDRELVQKGEYDVQVWCMLLNDKVTFRMQWPQYSDLQVNGMAVRTINRPGPQLLGANGRDDGPATREGMNKIFLSGCDARVFCLGVRIARRRTVQQVLRMIPKESEGEPFDDALARVCRCISDSDLEVVADSVTVNLRCPMSGSRMKVAGRFKPCAHMGCFDLHVFVELNQRSRKWQCPICLKNYSLEHVIIDPYFNRIAEHVTEIDVNPDGSWRAKNWHSPSGLRIGINGKWELTSSATGSCRDGEDPSVNQDGGGDLDAIVLSDSEGGLVDDPSLQIFLDDWISLRLLKLSMNNDRTSDSLFSHPRQPRSAMDSPSE
>gnl|onekp|BMRX_scaffold_2015007 Papaver_somniferum
DLASTKDKLTYFRIKELKDVLTKLGVAKQGKKQDLIDRILGLIASIGKEGIIKIIDDTYRKMQIPATDLASKMKVQCVCGSSLMIQCEHPGCRVWQHIGCVIIPEKPTEGV-PPQFYCQICRINRADPFWVTVAQPPVQTVEKTFQLTRVDRELVQKGEYDVQVWCMLLNDKVTFRMQWPQYSDLQVNGMAVRTINRPGPQLLGANGRDDGPATREGMNKIFLSGCDARVFCLGVRIARRRTVQQVLRMIPKESEGEPFDDALARVCRCISDSDLEVVADSVTVNLRCPMSGSRMKVAGRFKPCAHMGCFDLHVFVELNQRSRKWQCPICLKNYSLEHVIIDPYFNRIAEHVTEIDVNPDGSWRAKNWHSPSGLRIGINGKWELTSSATGSCRDGEDPSVNQDGGGDLDAIVLSDSEGGLVDDPSLQIFLDDWISLRLLKLSMNNDRTSDSLFSHPRQPRSAMDSPSE
>gnl|onekp|ZSNV_scaffold_2000928 Papaver_bracteatum
DLASTKDKLTYFRIKELKDVLTKLGVAKQGKKQDLIDRILNLIASIGKEGIIKIIDDTYRKMQIPATDLASKMKVQCVCGSSLMIQCEHPGCRVWQHIGCVIIPDKPTEGV-PPQFYCQICRINRADPFWVTVAQPPVQTVEKTFQLTRVDRELVQKGEYDVQAWCMLLNDKVTFRMQWPQYSDLQVNGIAVRTINRPGPQLLGANGRDDGPATREGMNKIFLSGCDARVFCLGVRIARRRSVQQVLRMIPKESEGEPFDDALARVCRCISDSDLEVVADSVTVNLRCPMSGSRMKVAGRFKPCAHMGCFDLHVFVELNQRSRKWQCPICLKNYSLEHVIVDPYFNRIAEDVTEIDVNPDGSWRAKNWHSPCGLRIGINGKWELTSSASGSCRDGEDPSVNQDGGADLDAIVLSDSEGGLVDDPSLQIFLDDWISLRLLKLSMNNDRTSDSLFSHPRQPRSAMDSPSE
>gnl|onekp|TMWO_scaffold_2025427 Papaver_bracteatum
DLASTKDKLTYFRIKELKDVLTKLGVAKQGKKQDLIDRILNLIASIGKEGIIKIIDDTYRKMQIPATDLASKMKVQCVCGSSLMIQCEHPGCRVWQHIGCVIIPDKPTEGV-PPQFYCQICRINRADPFWVTVAQPPVQTVEKTFQLTRVDRELVQKGEYDVQAWCMLLNDKVTFRMQWPQYSDLQVNGIAVRTINRPGPQLLGANGRDDGPATREGMNKIFLSGCDARVFCLGVRIARRRSVQQVLRMIPKESEGEPFDDALARVCRCISDSDLEVVADSVTVNLRCPMSGSRMKVAGRFKPCAHMGCFDLHVFVELNQRSRKWQCPICLKNYSLEHVIVDPYFNRIAEDVTEIDVNPDGSWRAKNWHSPCGLRIGINGKWELTSSASGSCRDGEDPSVNQDGGADLDAIVLSDSEGGLVDDPSLQIFLDDWISLRLLKLSMNNDRTSDSLFSHPRQPRSAMDSPSE
>gnl|onekp|RRID_scaffold_2023437 Papaver_bracteatum
DLASTKDKLTYFRIKELKDVLTKLGVAKQGKKQDLIDRILNLIASIGKEGIIKIIDDTYRKMQIPATDLASKMKVQCVCGSSLMIQCEHPGCRVWQHIGCVIIPDKPTEGV-PPQFYCQICRINRADPFWVTVAQPPVQTVEKTFQLTRVDRELVQKGEYDVQAWCMLLNDKVTFRMQWPQYSDLQVNGIAVRTINRPGPQLLGANGRDDGPATREGMNKIFLSGCDARVFCLGVRIARRRSVQQVLRMIPKESEGEPFDDALARVCRCISDSDLEVVADSVTVNLRCPMSGSRMKVAGRFKPCAHMGCFDLHVFVELNQRSRKWQCPICLKNYSLEHVIVDPYFNRIAEDVTEIDVNPDGSWRAKNWHSPCGLRIGINGKWELTSSASGSCRDGEDPSVNQDGGADLDAIVLSDSEGGLVDDPSLQIFLDDWISLRLLKLSMNNDRTSDSLFSHPRQPRSAMDSPSE
>gnl|onekp|IORZ_scaffold_2004062 Papaver_rhoeas
DLASTKDKLTYFRIKELKDVLTKLGVAKQGKKQDLIDRILNLIASIGKEGIIKIIDDTYRKMQIPATDLASKMKVQCVCGSSLMIQCEHPGCRVWQHIGCVIIPEKPTEGV-PPQFYCQICRINRADPFWVTVAQPPVQTVEKTFQLTRVDRELVQKGEYDVQAWCMLLNDKVTFRMQWPQYSDLQVNGIAVRTINRPGPQLLGANGRDDGPATREGMNKIFLSGCDARVFCLGVRIARRRSVQQVLRMIPKESEGEPFDDALARVCRCISDSDLEVVADSVTVNLRCPMSGSRMKVAGRFKPCAHMGCFDLHVFVELNQRSRKWQCPICLKNYSLEHVIIDPYFNRIAEDVTEIDVNPDGSWRAKNWHSPTGLRIGMNGKWELTSSATGSCRDGEDPSVNQDGGGDLDAIVLSDSEGGLVDDPSLQIFLDDWISLRLLKLSMNNDRTSDSLFSHPRQPRSAMDTPSE
>gnl|onekp|IORZ_scaffold_2004061 Papaver_rhoeas
DLASTKDKLTYFRIKELKDVLTKLGVAKQGKKQDLIDRILNLIASIGKEGIIKIIDDTYRKMQIPATDLASKMKVQCVCGSSLMIQCEHPGCRVWQHIGCVIIPEKPTEGV-PPQFYCQICRINRADPFWVTVAQPPVQTVEKTFQLTRVDRELVQKGEYDVQAWCMLLNDKVTFRMQWPQYSDLQVNGIAVRTINRPGPQLLGANGRDDGPATREGMNKIFLSGCDARVFCLGVRIARRRSVQQVLRMIPKESEGEPFDDALARVCRCISDSDLEVVADSVTVNLRCPMSGSRMKVAGRFKPCAHMGCFDLHVFVELNQRSRKWQCPICLKNYSLEHVIIDPYFNRIAEDVTEIDVNPDGSWRAKNWHSPTGLRIGMNGKWELTSSATGSCRDGEDPSVNQDGGGDLDAIVLSDSEGGLVDDPSLQIFLDDWISLRLLKLSMNNDRTSDSLFSHPRQPRSAMDTPSE
>gnl|onekp|MVTX_scaffold_2007648 Papaver_rhoeas
DLASTKDKLTYFRIKELKDVLTKLGVAKQGKKQDLIDRILNLIASIGKEGIIKIIDDTYRKMQIPATDLASKMKVQCVCGSSLMIQCEHPGCRVWQHIGCVIIPEKPTEGV-PPQFYCQICRINRADPFWVTVAQPPVQTVEKTFQLTRVDRELVQKGEYDVQAWCMLLNDKVTFRMQWPQYSDLQVNGIAVRTINRPGPQLLGANGRDDGPATREGMNKIFLSGCDARVFCLGVRIARRRSVQQVLRMIPKESEGEPFDDALARVCRCISDSDLEVVADSVTVNLRCPMSGSRMKVAGRFKPCAHMGCFDLHVFVELNQRSRKWQCPICLKNYSLEHVIIDPYFNRIAEDVTEIDVNPDGSWRAKNWHSPTGLRIGMNGKWELTSSATGSCRDGEDPSVNQDGGGDLDAIVLSDSEGGLVDDPSLQIFLDDWISLRLLKLSMNNDRTSDSLFSHPRQPRSAMDTPSE
>gnl|onekp|QZBA_scaffold_2023770 Papaver_rhoeas
DLASTKDKLTYFRIKELKDVLTKLGVAKQGKKQDLIDRILNLIASIGKEGIIKIIDDTYRKMQIPATDLASKMKVQCVCGSSLMIQCEHPGCRVWQHIGCVIIPEKPTEGV-PPQFYCQICRINRADPFWVTVAQPPVQTVEKTFQLTRVDRELVQKGEYDVQAWCMLLNDKVTFRMQWPQYSDLQVNGIAVRTINRPGPQLLGANGRDDGPATREGMNKIFLSGCDARVFCLGVRIARRRSVQQVLRMIPKESEGEPFDDALARVCRCISDSDLEVVADSVTVNLRCPMSGSRMKVAGRFKPCAHMGCFDLHVFVELNQRSRKWQCPICLKNYSLEHVIIDPYFNRIAEDVTEIDVNPDGSWRAKNWHSPTGLRIGMNGKWELTSSATGSCRDGEDPSVNQDGGGDLDAIVLSDSEGGLVDDPSLQIFLDDWISLRLLKLSMNNDRTSDSLFSHPRQPRSAMDTPSE
>gnl|onekp|GMAM_scaffold_2015733 Papaver_rhoeas
DLASTKDKLTYFRIKELKDVLTKLGVAKQGKKQDLIDRILNLIASIGKEGIIKIIDDTYRKMQIPATDLASKMKVQCVCGSSLMIQCEHPGCRVWQHIGCVIIPEKPTEGV-PPQFYCQICRINRADPFWVTVAQPPVQTVEKTFQLTRVDRELVQKGEYDVQAWCMLLNDKVTFRMQWPQYSDLQVNGIAVRTINRPGPQLLGANGRDDGPATREGMNKIFLSGCDARVFCLGVRIARRRSVQQVLRMIPKESEGEPFDDALARVCRCISDSDLEVVADSVTVNLRCPMSGSRMKVAGRFKPCAHMGCFDLHVFVELNQRSRKWQCPICLKNYSLEHVIIDPYFNRIAEDVTEIDVNPDGSWRAKNWHSPTGLRIGMNGKWELTSSATGSCRDGEDPSVNQDGGGDLDAIVLSDSEGGLVDDPSLQIFLDDWISLRLLKLSMNNDRTSDSLFSHPRQPRSAMDTPSE
>gnl|onekp|ACYX_scaffold_2011817 Papaver_rhoeas
DLASTKDKLTYFRIKELKDVLTKLGVAKQGKKQDLIDRILNLIASIGKEGIIKIIDDTYRKMQIPATDLASKMKVQCVCGSSLMIQCEHPGCRVWQHIGCVIIPEKPTEGV-PPQFYCQICRINRADPFWVTVAQPPVQTVEKTFQLTRVDRELVQKGEYDVQAWCMLLNDKVTFRMQWPQYSDLQVNGIAVRTINRPGPQLLGANGRDDGPATREGMNKIFLSGCDARVFCLGVRIARRRSVQQVLRMIPKESEGEPFDDALARVCRCISDSDLEVVADSVTVNLRCPMSGSRMKVAGRFKPCAHMGCFDLHVFVELNQRSRKWQCPICLKNYSLEHVIIDPYFNRIAEDVTEIDVNPDGSWRAKNWHSPTGLRIGMNGKWELTSSATGSCRDGEDPSVNQDGGGDLDAIVLSDSEGGLVDDPSLQIFLDDWISLRLLKLSMNNDRTSDSLFSHPRQPRSAMDTPSE
>gnl|onekp|KKCW_scaffold_2005405 Papaver_somniferum
DLASTKDKLTYFRIKELKDVLTKLGVAKQGKKQDLIDRILGLIASIGKEGIIKIIDDTYRKMQIPATDLASKMKVQCVCGSSLMIQCEHPGCRVWQHIGCVIIPEKPTEGV-PPQFYCQICRINRADPFWVTVAQPPVQTVE-------VDRELVQKGEYDVQVWCMLLNDKVTFRMQWPQYSDLQVNGMAVRTINRPGPQLLGANGRDDGPATREGMNKIFLSGCDARVFCLGVRIARRRTVQQ---------EGEPFDDALARVCRCISDSDLEVVADSVTVNLRCPMSGSRMKVAGRFKPCAHMGCFDLHVFVELNQRSRKWQCPICLKNYSLEHVIIDPYFNRIAEDVTEIDVNPDGSWRAKNWHSPSGLRIGITGKWELTNSATGSCRDGEDPSVNQDGGGDLDAIVLSDSEGGLVDDPSLQIFLDDWISLRLLKLSMNNDRTSDSLFSHPRQPRSAMDSPSE
>gnl|onekp|SZPD_scaffold_2066623 Tetrastigma_voinierianum
DLVTSKDKLAYFRIKELKDVLTQLGLSKQGKKQDLVDRILAILSAVGKDEVAKLVEDTYRKMQVSATDLASKMKIRCPCGSTLMLKCDDPKCQAWQHVGCVIIPEKPMEGI-PPPFYCEICRLSRADPFWVTVSHPPVQSVEKTFQLTRADKDMLSKPEYEVQAWCILLNDKVSFRMQWPQFAELHVNGMPVRAINRPGSQLLGANGRDDGPVTKDGINKISLTGCDARIFCLGIRIVKRRTIQQILSSIPKESEGECFEDALARVRRCISDSDLEVVADFFTVNLRCPMSGSRMKVAGRFKPCAHMGCFDLDVFVEMNQRSRKWQCPICLKNFSLENVIIDPYFNRITEDVTEIQVKPDGCWRVKPWHNADSLKLQINGVWEVSSSATGSGRDGEDASVNQDGGGELDSIVLSDSEDGLVDDPSLQIFLDDWISLSLLLLGMHDGRSSDSPFSFPRGKRSVIDSDSE
>gnl|onekp|EPRK_scaffold_2004228 Papaver_setigerum
DLASTKDKLTYFRIKELKDVLTKLGVAKQGKKQDLIDRILGLIASIGKEGIIKIIDDTYRKMQIPATDLASKMKVQCVCGSSLMIQCEHPGCRVWQHIGCVIIPEKPTEGV-PPQFYCQICRINRADPFWVTVAQPPVQTVEKTFQLTRVDRELVQKGEYDVQAWCMLLNDKVTFRMQWPQYSDLQVNGMAVRTINRPGPQLLGANGRDDGPATREGMNKIFLSGCDARVFCLGVRIARRRTVQQVLRMIPKESEGEPFDDALARVCRCISDSDLEVVADSVTVNLRCPMSGSRMKVAGRFKPCAHMGCFDLHVFVELNQRSRKWQCPICLKNYTLEHMIIDPYFNRITEDVTEIDVKPDGSWRAKNWHFPDPFKLGINGTWEVSSSGTGSARDVDDRNANRDVGGELDSIILSDSDGVLIDDPSLQIFLEDWISLRVSLPSSNDERSSASPFSFPRQARSVIDSDSD
>gnl|onekp|KKCW_scaffold_2025865 Papaver_somniferum
DLVSSKDKLGYFRVKELKDVLTHLGLGKQGRKQDLMDRILAAITSIGKEGIAKIIEDTYRKMQTSATDLASKIKVQCPCGSSLMIQCEDPRCQVWQHIGCVVIPDKPTEGV-PPQFFCEICRINRADPFWLTVTYPPMQNVEKTFQLTRADRDMVQKPEYDVQAWCMLLNDKVIFRMHWPQFSDLQVNGVPVRSINRPGSQLLGANGRDDGPATREGMNKISLTGCDARIFCLGIRIAKRRTVQQVLNLIPKELDGERFEDAHARVCRCISDSDLEVVADSVTANLRCPMSGSRIKIAGRFKPCIHMGCFDLETFVELNQRSRKWQCPICLKNYTLEHMIIDPYFNRITEDVTEIDVRPDGSWRAKNWHFPDPFKLGINGTWEVSSSGTGSARDVDDRNANRDVGGELDSVILSDSDYVLIDDPSLQIFLEDWISLRVSLPSSNDERSSA--FSFPRQARSVIDSDSD
>gnl|onekp|EMIG_scaffold_2000789 Aerva_lanata
DLVSSKEKLQYFRIKELKDVLTQLGSSKQGKKQDLVDRILAFLVTLTKEEVARLVDDIYRKMQGSATDLASKMKVRCPCGSSLMIKCEDPRCQVWQHISCVIIPEKPTEGI-PAQFYCEVCRLNRADPFWSTLGHPPVQCVDKTFHLTRSDRELLAKPEYAVQAWCMLLNDKVSFRMQWPQYADLQVNGVPVRAISRPGSQLLGANGRDDGPNTRDGINKIFLSGCDSRIFCLGVRLVKRRSLQQILSMIPKESDGELFEDALARVRRCISDSDLEVVADSITVNLRCPMSGSRMKTAGRFRPCGHMGCFDLETFVEMQQRSRKWQCPICLKNYSLENLIID-YFNRIAEDTSEIEVKPDGSWRVKSWHMADGLKLEINGVWEVSSSATFSGRDGEDLSVNQDANGEFESIVLSDSDDGLVDDPSLQIFLEDWISLRLFLLGSNGSKSSDSPFSLPRTKRP-IDSDSE
>gnl|onekp|QZBA_scaffold_2016274 Papaver_rhoeas
DLVSSKDKLGYFRVKELKDVLTHLGLGKQGRKQDLMDRILAAITSIGKEGIAKIIEDTYRKMQTSATDLASKIKVQCPCGSSLMIQCEDPRCQVWQHIGCVVIPDKPTEGV-PPQFFCEICRINRADPFWLTVTYPPMQNVEKTFQLTRADRDMVQKPEYDVQAWCMLLNDKVIFRMHWPQFSDLQVNGVPVRSINRPGSQLLGANGRDDGPATREGMNKISLTGCDARIFCLGVRIAKRRTVQQVLNLIPKELDGECFEDAHARVCRCISDSDLEVVADSVTVNLRCPMSGSRIKIAGRFKPCIHMGCFDLETFVELNQRSRKWQCPICLKNYTLEHMIIDPYFNRITEDVTEIDVKPDGSWRAKNWHFPDPFKLGINGTWEVSSSGTGSARDVDDRNADRDAGGELDSVILSDSDGVLIDDPSLQIFLEDWISLRVSLPSPNDEMSTASPFSFPRQARSVIDSDSD
>gnl|onekp|GMAM_scaffold_2020129 Papaver_rhoeas
DLVSSKDKLGYFRVKELKDVLTHLGLGKQGRKQDLMDRILAAITSIGKEGIAKIIEDTYRKMQTSATDLASKIKVQCPCGSSLMIQCEDPRCQVWQHIGCVVIPDKPTEGV-PPQFFCEICRINRADPFWLTVTYPPMQNVEKTFQLTRADRDMVQKPEYDVQAWCMLLNDKVIFRMHWPQFSDLQVNGVPVRSINRPGSQLLGANGRDDGPATREGMNKISLTGCDARIFCLGVRIAKRRTVQQVLNLIPKELDGECFEDAHARVCRCISDSDLEVVADSVTVNLRCPMSGSRIKIAGRFKPCIHMGCFDLETFVELNQRSRKWQCPICLKNYTLEHMIIDPYFNRITEDVTEIDVKPDGSWRAKNWHFPDPFKLGINGTWEVSSSGTGSARDVDDRNADRDAGGELDSVILSDSDGVLIDDPSLQIFLEDWISLRVSLPSPNDEMSTASPFSFPRQARSVIDSDSD
>gnl|onekp|ACYX_scaffold_2003511 Papaver_rhoeas
DLVSSKDKLGYFRVKELKDVLTHLGLGKQGRKQDLMDRILAAITSIGKEGIAKIIEDTYRKMQTSATDLASKIKVQCPCGSSLMIQCEDPRCQVWQHIGCVVIPDKPTEGV-PPQFFCEICRINRADPFWLTVTYPPMQNVEKTFQLTRADRDMVQKPEYDVQAWCMLLNDKVIFRMHWPQFSDLQVNGVPVRSINRPGSQFLGANGRDDGPATREGMNKISLTGCDARIFCLGVRIAKRRTVQQVLNLIPKELDGECFEDAHARVCRCISDSDLEVVADSVTVNLRCPMSGSRIKIAGRFKPCIHMGCFDLETFVELNQRSRKWQCPICLKNYTLEHMIIDPYFNRITEDVTEIDVKPDGSWRAKNWHFPDPFKLGINGTWEVSSSGTGSARDVDDRNADRDAGGELDSVILSDSDGVLIDDPSLQIFLEDWISLRVSLPSPNDEMSTASPFSFPRQARSVIDSDSD
>gnl|onekp|IORZ_scaffold_2002005 Papaver_rhoeas
DLVSSKDKLGYFRVKELKDVLTHLGLGKQGRKQDLMDRILAAITSIGKEGIAKIIEDTYRKMQTSATDLASKIKVQCPCGSSLMIQCEDPRCQVWQHIGCVVIPDKPTEGV-PPQFFCEICRINRADPFWLTVTYPPMQNVEKTFQLTRADRDMVQKPEYDVQAWCMLLNDKVIFRMHWPQFSDLQVNGVPVRSINRPGSQFLGANGRDDGPATREGMNKISLTGCDARIFCLGVRIAKRRTVQQVLNLIPKELDGECFEDAHARVCRCISDSDLEVVADSVTVNLRCPMSGSRIKIAGRFKPCIHMGCFDLETFVELNQRSRKWQCPICLKNYTLEHMIIDPYFNRITEDVTEIDVKPDGSWRAKNWHFPDPFKLGINGTWEVSSSGTGSARDVDDRNADRDAGGELDSVILSDSDGVLIDDPSLQIFLEDWISLRVSLPSPNDEMSTASPFSFPRQARSVIDSDSD
>gnl|onekp|MVTX_scaffold_2014988 Papaver_rhoeas
DLVSSKDKLGYFRVKELKDVLTHLGLGKQGRKQDLMDRILAAITSIGKEGIAKIIEDTYRKMQTSATDLASKIKVQCPCGSSLMIQCEDPRCQVWQHIGCVVIPDKPTEGV-PPQFFCEICRINRADPFWLTVTYPPMQNVEKTFQLTRADRDMVQKPEYDVQAWCMLLNDK--FRMHWPQFSDLQVNGVPVRSINRPGSQLLGANGRDDGPATREGMNKISLTGCDARIFCLGVRIAKRRTVQQVLNLIPKELDGECFEDAHARVCRCISDSDLEVVADSVTVNLRCPMSGSRIKIAGRFKPCIHMGCFDLETFVELNQRSRKWQCPICLKNYTLEHMIIDPYFNRITEDVTEIDVKPDGSWRAKNWHFPDPFKLGINGTWEVSSSGTGSARDVDDRNADRDAGGELDSVILSDSDGVLIDDPSLQIFLEDWISLRVSLPSPNDEMSTASPFSFPRQARSVIDSDSD
>gnl|onekp|XSSD_scaffold_2012732 Amaranthus_cruentus
DLVSSKEKLQYFRIKELKDVLTRIGFSKQGKKQDLVDRILSFLAALTKEELARLVDDIHRKMQGSATELATKMKIRCPCGSSLMIKCEDPRCQVWQHISCVIIPEKPMDGI-PPQFYCEVCRLNRADPFWSTLGHPPVQIAEKTFHLSRSDRELLSKPEYSIQAWCMLLNDKVSFRMQWPQYADLQVNGVPVRAFSRPGSQLLGLNGRDDGPNTRDGINKILLSGCDARIFCIGVRLVKRRTLQQILSMIPKESVGELFEDALARVRRCISDSDLEVVADSITVNLRCPMSGSRMKIAGRFRPCMHMGCFDLETFVDMQQRSRKWQCPICLKNYSLESIIIDPYFNRIAEDTSEVEVKPNGSWRVKGWHLPDCLKLGIHGKWEVSSSATASGRDGEDPSVDQDVNGELDSIVLSDSDDGLVDDPSLQLFLDDWISLRLFLMGSNGSKSSDSPFSLPRSKRS-IDSDSD
>gnl|onekp|VYLQ_scaffold_2011336 Cassytha_filiformis
DLIASRDKLQYFRIKELKDVLNQLGLVRQGKKQDLVDRILATLSSIGKEGVAKIIDDTFRKMQVPASDLASKAKVRCLCGSSLMIQCEDRRCEVWQHMSCVVIPEKPMEGVSLKQFYCEICRVNRADPYWLTLVHPTVQSVEKTFQLSRTDRDLLQKQEYDLQAWCILLNDKVPFRMQWPQYVDLQVNGVPVRVMNRPGSQLLGANGRDDGPASREGINKISLSACDARVFCFGVRIAKRRTVMQVLSMIPKETDGEHFDEALARVCRCISDSDLEVMAESVTVNLRCPMSGSRMKIAGRFKPCVHMGCFDLRSFVELTQRSRKWQCPICLTNYSLDHVIIDPYFNRIVEDVTEIDIKPDGCWRVKSWHLPDSLKLGINGIWEVSNSAT-----DEDASVNQDVGGD-QSIILSDSEGGLNDDPSFQIFLEDMLSLRLSLLSMNDNGSSDGPFSHPRQPRSSIDTDSD
>gnl|onekp|EPRK_scaffold_2004229 Papaver_setigerum
DLASTKDKLTYFRIKELKDVLTKLGVAKQGKKQDLIDRILGLIASIGKEGIIKIIDDTYRKMQIPATDLASKMKVQCVCGSSLMIQCEHPGCRVWQHIGCVIIPEKPTEGV-PPQFYCQICRINRADPFWVTVAQPPVQTVEKTFQLTRVDRELVQKGEYDVQAWCMLLNDKVTFRMQWPQYSDLQVNGMAVRTINRPGPQLLGANGRDDGPATREGMNKIFLSGCDARVFCLGVRIARRRTVQQVLRMIPKESEGEPFDDALARVCRCISDSDLEVVADSVTVNLRCPMSGSRMKVAGRFKPCAHMGCFDLHVFVELNQRSRKWQCPICLKNYSLEHVIIDPYFNRIAEDVTEIDVNPDGSWRAKNWHSPSGLRIGINGKWELTSSATGSCRDGEDPSVNQDGGGDLDAIVLSDSE---------------------------------------------------
>gnl|onekp|STDO_scaffold_2001235 Papaver_setigerum
DLASTKDKLTYFRIKELKDVLTKLGVAKQGKKQDLIDRILGLIASIGKEGIIKIIDDTYRKMQIPATDLASKMKVQCVCGSSLMIQCEHPGCRVWQHIGCVIIPEKPTEGV-PPQFYCQICRINRADPFWVTVTQPPVQTVEKTFQLTRADRELVQKGEYDVQAWCMLLNDKVTFRMQWPQYSDLQVNGMAVRTINRPGPQLLGANGRDDGPATREGMNKIFLSGCDARVFCLGVRIARRRTVQQVLRMIPKESEGEPFDDALARVCRCISDSDLEVVADSVTVNLRCPMSGSRMKVAGRFKPCAHMGCFDLHVFVELNQRSRKWQCPICLKNYSLEHVIIDPYFNRIAEDVTEIDVNPDGSWRAKNWHSPSGLRIGINGKWELTSSATGSCRDGEDPSVNQDGGGDLDAIVLSDSE---------------------------------------------------
>gnl|onekp|MIKW_scaffold_2022434 Papaver_somniferum
------------------------------------------------------------------------MKVQCVCGSSLMIQCEHPGCRVWQHIGCVIIPEKPTEGV-PPQFYCQICRINRADPFWVTVAQPPVQTVEKTFQLTRVDRELVQKGEYDVQAWCMLLNDKVTFRMQWPQYSDLQVNGMAVRTINRPGPQLLGANGRDDGPATREGMNKIFLSGCDARVFCLGVRIARRRTVQQVLRMIPKESEGEPFDDALARVCRCISDSDLEVVADSVTVNLRCPMSGSRMKVAGRFKPCAHMGCFDLHVFVELNQRSRKWQCPICLKNYSLEHVIIDPYFNRIAEDVTEIDVNPDGSWRAKNWHSPSGLRIGINGKWELTSSATGSCRDGEDPSVNQDGGGDLDAIVLSDSEGGLVDDPSLQIFLDDWISLRLLKLSMNNDRTSDSLFSHPRQPRSAMDSPSE
>gnl|onekp|MIKW_scaffold_2022433 Papaver_somniferum
------------------------------------------------------------------------MKVQCVCGSSLMIQCEHPGCRVWQHIGCVIIPEKPTEGV-PPQFYCQICRINRADPFWVTVAQPPVQTVEKTFQLTRVDRELVQKGEYDVQAWCMLLNDKVTFRMQWPQYSDLQVNGMAVRTINRPGPQLLGANGRDDGPATREGMNKIFLSGCDARVFCLGVRIARRRTVQQVLRMIPKESEGEPFDDALARVCRCISDSDLEVVADSVTVNLRCPMSGSRMKVAGRFKPCAHMGCFDLHVFVELNQRSRKWQCPICLKNYSLEHVIIDPYFNRIAEDVTEIDVNPDGSWRAKNWHSPSGLRIGINGKWELTSSATGSCRDGEDPSVNQDGGGDLDAIVLSDSEGGLVDDPSLQIFLDDWISLRLLKLSMNNDRTSDSLFSHPRQPRSAMDSPSE
>gnl|onekp|FPYZ_scaffold_2034274 Papaver_somniferum
------------------------------------------------------------------------MKVQCVCGSSLMIQCEHPGCRVWQHIGCVIIPEKPTEGV-PPQFYCQICRINRADPFWVTVAQPPVQTVEKTFQLTRVDRELVQKGEYDVQAWCMLLNDKVTFRMQWPQYSDLQVNGMAVRTINRPGPQLLGANGRDDGPATREGMNKIFLSGCDARVFCLGVRIARRRTVQQVLRMIPKESEGEPFDDALARVCRCISDSDLEVVADSVTVNLRCPMSGSRMKVAGRFKPCAHMGCFDLHVFVELNQRSRKWQCPICLKNYSLEHVIIDPYFNRIAEDVTEIDVNPDGSWRAKNWHSPSGLRIGITGKWELTSSATGSCRDGEDPSVNQDGGGDLDAIVLSDSEGGLVDDPSLQIFLDDWISLRLLKLSMNNDRTSDSLFSHPRQPRSAMDSPSE
>gnl|onekp|FNXH_scaffold_2002575 Papaver_setigerum
--------------------------------------------SIGKEGIAKIIEDTYRKMQTSATDLASKIKVQCPCGSSLMIQCEDPRCQVWQHIGCVVIPDKPTEGV-PPQFFCEICRINRADPFWLTVTYPPMQNVEKTFQLTRADRDMVQKPEYDVQAWCMLLNDKVIFRMHWPQFSDLQVNSVPVRSINRPGSQLLGANGRDDGPATREGMNKISLTGCDARIFCLGVRIAKRRTVQQVLNLIPKELDGERFEDAHARVCRCISDSDLEVVADSVTVNLRCPMSGSRIKIAGRFKPCIHMGCFDLETFVGLNQRSRKWQCPICLKNYTLEHMIIDPYFNRITEDVTEIDVRPDGSWRAKNWHFPDPFKLGINGTWEVSSSGTGSARDVDDRNANRDVGGELDSVILSDSDGVLIDDPSLQIFLEDWISLRVSLPSSNDERSSASPFSFPRQARSVIDSDSD
>gnl|onekp|VYLQ_scaffold_2003758 Cassytha_filiformis
DLMSIRDKLQYFRLKELKEVLNQLGLVRQGKKQDLVDRILATLSSIGKEGVAKIIDDTLRKMQARSPDLASKVKVHCPCGSLHMIQCEDQRCGVWQHMNCVIIPENPMEGLSLKQFYCEICRINRADPYWSTLGHPPIQNVEKTFLLSREERGLLQKPEIDLQAWCILLNDKVPFRMQWPQGVDLQVNGVPIRVINRPISQLLGANGRDDGPASREGINKISLSGCDARIFCFGVRIAQRRTVAQVLKMIPKETEGECFDEALSRVFRCISDSDLEVIAESVTVNLRCPMSGSRMKTAGRFKPCVHMGCFDLCTFVELNQRSRKWQCPICLANYSLENVIIDPYFNRIVEGVNEIDLKPDGCWRVKNWHFPDSLKIGINGIWEVCNSATES---NEDASADQEAGGELDSIILSDSEGDLM-DPSFQIFLEDMLSLRLFL-NMSDNGTSDGPFSHPRQPRSSIDTDSE
>gnl|onekp|FPYZ_scaffold_2015559 Papaver_somniferum
------------------------------------------------------------------TDLASKIKVQCPCGSSLMIQCEDPRCQVWQHIGCVVIPDKPTEGV-PPQFFCEICRINRADPFWLTVTYPPMQNVEKTFQLTRADRDMVQKPEYDVQAWCMLLNDKVIFRMHWPQFSDLQVNGVPVRSINRPGSQLLGANGRDDGPATREGMNKISLTGCDARIFCLGVRIAKRRTVQQVLNLIPKELDGERFEDAHARVCRCISDSDLEVVADSVTVNLRCPMSGSRIKIAGRFKPCIHMGCFDLETFVELNQRSRKWQCPICLKNYTLEHMIIDPYFNRITEDVTEIDVRPDGSWRAKNWHFPDPFKLGINGTWEVSSNGTGSARDVDDRNANRDVGGELDSVILSDSDGVLIDDPSLQIFLEDWISLRVSLPSSNDERSSASPFSFPRQARSVIDSDSD
>gnl|onekp|BMRX_scaffold_2015009 Papaver_somniferum
DLASTKDKLTYFRIKELKDVLTKLGVAKQGKKQDLIDRILGLIASIGKEGIIKIIDDTYRKMQIPATDLASKMKVQCVCGSSLMIQCEHPGCRVWQHIGCVIIPEKPTEGV-PPQFYCQICRINRADPFWVTVAQPPVQTVEKTFQLTRVDRELVQKGEYDVQVWCMLLNDKVTFRMQWPQYSDLQVNGMAVRTINRPGPQLLGANGRDDGPATREGMNKIFLSGCDARVFCLGVRIARRRTVQQVLRMIPKESEGEPFDDALARVCRCISDSDLEVVADSVTVNLRCPMSGSRMKVAGRFKPCAHMGCFDLHVFVELNQRSRKWQCPICLKNYTLEHMIIDPYFNRITEDVTEIDVRPDGSWRAKNWHFPDPFKLGINGTWEVSSNGTGSARDVDDRNANRDVGGELDSVILSDSD---------------------------------------------------
>gnl|onekp|EPRK_scaffold_2004230 Papaver_setigerum
----------------------------------------------------------WKNADFQSTDLAYKMKVQCPCGSSLMIQCEDPRCQVWQHIGCVVIPDKPTEGV-PPQFFCEICRINRADPFWLTVTYPPMQNVEKTFQLTRADRDMVQKPEYDVQAWCMLLNDKVIFRMHWP-------NGVPVRSINRPGSQLLGANGRDDGPATREGMNKISLTGCDARIFCLGVRIAKRRTVQQVLNLIPKELDGERFEDAHARVCRCISDSDLEVVADSVTVNLRCPMSGSRIKIAGRFKPCIHMGCFDLETFVELNQRSRKWQCPICLKNYTLEHMIIDPYFNRITEDVTEIDVKPDGSWRAKNWHFPDPFKLGINGTWEVSSSGTGSARDVDDRNANRDVGGELDSIILSDSDGVLIDDPSLQIFLEDWISLRVSLPSSNDERSSASPFSFPRQARSVIDSDSD
>gnl|onekp|CUTE_scaffold_2014121 Blutoparon_vermiculare
------------------------------------------------------------------------MKVRCPCGSTLMIQCEDPRCHIWQHMSCVLIPEKPMDGI-PAQFYCEICRLNRADPFWSTLGHPPVQCVDKNFNLSRSDRELLLKPDYAIQAWCMLLNDKVSFRMQWPQYADLQVNGVPVRAISRPGSQLLGANGRDDGPNTREGSNKIFLSGCDSRIFCLGVRLVKRRSLEQILSMIPKESDGELFADALARVRRCISDSDLEVVADSITVNLRCPMSGSRMKTAGRFRPCGHMGCFDLETFVAMQQRSRKWQCPICLKNYSLESLIIDPYFNRIAEDTTEIEVKPDGSWRVKSWHMADGLKLGINGVWEVSSSATFSGRDGEDPSVDQDANGDFESIVLSDSDDGLVDDPSLQIFLEDWISLRLFLLGSNGSKSSDSPFSLPRNKRS-IDSESE
>gnl|onekp|WMLW_scaffold_2000234 Amaranthus_retroflexus
ELVS-EEKLQCFRIRELKNVLTQLGFSKQGRKQDLVDRILAYFVAFTKENLARLVDDIYRKLQLSATDLTSNMKVWCPCGNSSMIKCEDPRCQVWQHISCVIIPEKPTDEV-PLQFYCEVCRLKRADPFWATLGHPPSQTVEKTFRLSRSDIELLTKPEYAIQAWCMLLNDKVTFRMQWPQHADLQINGR-------------A--GRDNGLNTKDGINKIVLSNCDPRIFCIGVRLVKQRSLQQILNMIPKESDGELFEDALARVRRCISDSDLEVVGESITVNLRCPMSGSRMKIAGRFRPCVHLGCFDLETFVEMQQRSRKWQCPICLKNYSLETLVIDPYFNRITEDSSEIEVKPDGSWRVKSWHLPDGLKLGIHGIWEFSSIAAVSGRDGGNQSVNQDANRELDSIVLSDSDDGLVDDPSLQLFLDDWISLRLFL----------------------------
>gnl|onekp|STDO_scaffold_2024240 Papaver_setigerum
--------------------------------------------------------------------------VQCPCGSSLMIQCEDPRCQVWQHIGCVVIPDKPTEGV-PPQFFCEICRINRADPFWLTVTYPPMQNVEKTFQLTRADRDMVQKPEYDVQAWCMLLNDKVIFRMHWPQFSDLQVNSVPVRSINRPGSQLLGANGRDDGPATREGMNKISLTGCAALIFCLGVIIAKRRTVQQVLNLIPKELDGEHFEDAHARVCRCISDSDLEVVADSVTVNLRCPMSGSRIKIAGRFKPCIHMGCFDLETFVGLNQRSRKWQCPICLKNYTLEHMIIDPYFNRITEDVTEIDVRPDGSWRAKNWHFPDPFKLGINGTWEVSSSGTGSARDVDDRNANRDVGGELDSVILSDSDGVLIDDPSLQIFLEDWISLRVSLPSSNDERSTASPFSFPRQARSVIDSDSD
>gnl|onekp|TMWO_scaffold_2021374 Papaver_bracteatum
DLVSSKDKLGYFRVKELKDVLTHLGLGKQGRKQDLMDRILAAITSIGKEGIAKIIEDTYRKMQTSATDLASKIKVQCPCGSSLMIQCEDPRCQVWQHIGCVVIPDKPMEGV-PPQFFCEICRINRADPFWLTVTYPPMQNVEKTFQLTRADRDMVQKPEYDVQAWCMLLNDKVIFRMHWPQFSDLQVNGVPVRSINRPGSQLLGANGRDDGPATREGMNKISFTGCDARIFCLGVRIAKRRTVQQVLNLIPKELDGERFEDAHARVCRCISDSDLEVVADSVIVNLRCPMSGSRIKIAGRFKPCIHMGCFDLETFVELNQRSRKWQCPICLKNYTLEHMIIDPYFNRITEDVTEIDVKPDGSWRAKNWHFPD------------------------------------------------------------------------------------------------
>gnl|onekp|DEMH_scaffold_2003768 Alternanthera_tenella
--------------------------------------------------------------QGSATDLASKMKVRCPCGSSLMIKCEDLRCQVWQHMRCVIIPEKPMDGI-PAQFYCEVCRLNRAGKELLEIHR-PVQCADKTFHLPRSDRELLSKPEYAVQAWCMLLNDKVSYRMQWPQYAELQVNGMPVRAISRPGSQLLGANGRDDGPNTREGINKIFLSGCDSRIFCLGVRLVKRRTLQQILNMIPKESDGELFEDALARVRRCISDSDLEVVADSITVNLRCPMSGSRMKTAGRFRPCGHMGCFDLETFVEMQQRSRKWQCPICLKNYSLENLIIDPYFNRIAEDTTEIEVKPDGSWRIKNWHMADGLKLGINGVWEVSSSATFSGRDGDDPSVNQDANGELESIVLSDSD---------------------------------------------------
>gnl|onekp|MIKW_scaffold_2029883 Papaver_somniferum
--------------------------------------------------------------------------VQCPCGSSLMIQCEDPRCQVWQHIGCVVIPDKPTEGV-PPQFFCEICRINRADPFWLTVTYPPMQNVEKTFQLTRADRDMVQKPEYDVQAWCMLLNDKVIFRMHWPQFSDLQVNGVPVWSINRAGSQLLGANGRDDGPATREGMNKISLTGCDARIFCLGVRIAKRRTVQQVLNLIPKELDGERFEDAHARVCRCISDSDLEVVADSVTANLRCPMSGSRIKIAGRFKPCIHMGCFDLETFVELNQRSRKWQCPICLKNYTLEHMIIDPYFNRITEDVTEIDVRPDGSWRAKNWHFPDPFKLGINGTWEVSSSGTGSARDVDDRNANRDVGGELDSVILSDSD---------------------------------------------------
>gnl|onekp|TMWO_scaffold_2021375 Papaver_bracteatum
--------------------------------------------PIGKEGTAKIIEDTYRKMQTSATDLASKIKVQCPCGSSLMIQCEDPRCQVWQHIGCVVIPDKPMEGV-PPQFFCEICRINRADPFWLTVTYPPMQNVEKTFQLTRADRDMVQKPEYDVQAWCMLLNDKVIFRMHWPQFSDLQVNGVPVRSINRPGSQLLGANGRDDGPATREGMNKISFTGCDARIFCLGVRIAKRRTVQQVLNLIPKELDGERFEDAHARVCRCISDSDLEVVADSVIVNLRCPMSGSRIKIAGRFKPCIHMGCFDLETFVELNQRSRKWQCPICLKNYTLEHMIIDPYFNRITEDVTEIDVKPDGSWRAKNWHFPD------------------------------------------------------------------------------------------------
>gnl|onekp|JSVC_scaffold_2000824 Papaver_setigerum
DLASTKDKLTYFRIKELKDVLTKLGVAKQGKKQDLIDRILGLIASIGKEGIIKIIDDTYRKMQIPATDLASKMKVQCVCGSSLMIQCEHPGCRVWQHIGCVIIPEKPTEGV-PPQFYCQICRINRADPFWVTVTQPPVQTVEKTFQLTRADRELVQKGEYDVQAWCMLLNDKVTFRMQWPQYSDLQVNGIAVRTINRPGPQLLGANGRDDGPATREGMNKIFLSGCDARVFCLGVRIARRRTVQQVLRMIPKESEGEPFDDALARVCRCISDSDLEVVADSVTVNLRCPMSGSRMKVAGRFKPCAHMGCFDLHVFVELNQRSRKWQCP--------------------------------------------------------------------------------------------------------------------------------------------
>gnl|onekp|CUTE_scaffold_2007606 Blutoparon_vermiculare
ELISAREKLLHFRIKELKDVLTQVGFPKQGKKQDLMDRILALLYVNGKEKLVEIIDDAYRMMQESVNSSSSKRKIQCPCGSDSLVKCVDPDCNVCQHVNCVIIPEKPMGKV-S-QFLCELCRLKRADPFWATMAHPPHLNVEKTFKLTRADRELVQKAEYDIQAWCMLFNDGVPFRMQWPLHSILLVNGNPVKTVGRAASQALGANGRDDGAKIVEGVNKISLSGADARSFCFGVRLVKRRTLEQVLGMIPKESEGEIFENALARVQRCISDSDLEVIADSISVNLRCPMSGSRMKTAGRFRACAHMGCFDLDTFVGLNERSRKWQCPICLKNYCLEDVVVDPFFNLILEEIHEIDMKPDGSWRVKKWHNPDTPQLGIDGQGNVSSTTSGDVKDDGDPSINQDDVDEIDSGILSDSE---------------------------------------------------
>gnl|onekp|CUTE_scaffold_2007605 Blutoparon_vermiculare
ELISAREKLLHFRIKELKDVLTQVGFPKQGKKQDLMDRILALLYVNGKEKLVEIIDDAYRMMQESVNSSSSKRKIQCPCGSDSLVKCVDPDCNVCQHVNCVIIPEKPMGKV-S-QFLCELCRLKRADPFWATMAHPPHLNVEKTFKLTRADRELVQKAEYDIQAWCMLFNDGVPFRMQWPLHSILLVNGNPVKTVGRAASQALGANGRDDGAKIVEGVNKISLSGADARSFCFGVRLVKRRTLEQVLGMIPKESEGEIFENALARVQRCISDSDLEVIADSISVNLRCPMSGSRMKTAGRFRACAHMGCFDLDTFVGLNERSRKWQCPICLKNYCLEDVVVDPFFNLILEEIHEIDMKPDGSWRVKKWHNPDTPQLGIDGQGNVSSTTSGDVKDDGDPSINQDDVDEIDSGILSDSE---------------------------------------------------
>gnl|onekp|ACYX_scaffold_2011818 Papaver_rhoeas
----------------------------------------------------------------------------------------------------------------------------------------------------------------------------------------------------------------DDGPATREGMNKIFLSGCDARVFCLGVRIARRRSVQQVLRMIPKESEGEPFDDALARVCRCISDSDLEVVADSVTVNLRCPMSGSRMKVAGRFKPCAHMGCFDLHVFVELNQRSRKWQCPICLKNYSLEHVIIDPYFNRIAEDVTEIDVNPDGSWRAKNWHSPTGLRIGMNGKWELTSSATGSCRDGEDPSVNQDGGGDLDAIVLSDSEGGLVDDPSLQIFLDDWISLRLLKLSMNNDRTSDSLFSHPRQPRSAMDTPSE
>gnl|onekp|VUIT_scaffold_2024655 Alternanthera_caracasana
ELIDSQNKLSQFRLKELKDVLTQVGLSKQGRKQDLMDRIMALLYVNGKEKLVEAIDDIHRMMHESVNGSSSKRKIQCPCGSDVLVQCVDPDCSVWQHVDCVIIPENPMEKI-S-EFLCEICRVKRADPFWETMAHPPQLTVEKTFRLTKADRELVQKTDCDVQAWCMLLNDVVPFRMQWPLHSALEVNGIPVRTASRVASQPLGANGRDDGAKIVEGVNKISLSGTDARNFCFGVRIVRRRTFNQVLNMIPKESDGETFEDALARVQRCISDSDLEVIADSIIVNLRCPMSGSRMKTAGRFKACGHMGCFDLETFVGLNERSRKWQCPICLKNYCLEDVIVDPFFNLILEEIYEIDMKSDGSWRVK-WHHPD------------------------------------------------------------------------------------------------
>gnl|onekp|SUFP_scaffold_2001038 Papaver_somniferum
--------------------------------------------------------------------------VQCPCGSSLMIQCEDPRCQVWQHIGCVVIPDKPTEGV-PPQFFCEICRINRADPFWLTVTYPPMQNVEKTFQLTRADRDMVQKPEYDVQAWCMLLNDKVIFRMHWPQFSDLQVNGVPVRSINRPGSQLLGANGRDDGPATREGMNKISLTGCAARIFCLGVIIAKRRTVQQVLNLIPKELDGERFEDTRARVCRCISDSDLEVVADSVTVNLRCPMSGSRIKIAGRFKPCIHMGCFDLETFVELNQRSRKWQCPICLKNYTLEHMIIDPYFNRITEDVTEIDVRPDGSWRAK------------------------------------------------------------------------------------------------------
>gnl|onekp|DZQM_scaffold_2008758 Pinus_radiata
NIVSHREKLALFRLKELKDVLSRIGMAKQGKKQVLVERILAMLSLIGRDEVAKIIDDIYRKMHGPASDLASKSKTCCPCGSSMMIRCVE--CGVRQHERCVIVPENPVESVPPEQFYCDICRINHGDPFCVTLAQPPLQTVEKTFVLRRQDTVLLHKPGHDLQVWCLLLNDKVPFRMHWPQHADLRVNGVAVQVTNRPGPQLLGANGRDDGPVNTDGTYRISLQARDSRPFVLGVRIIQRQTVEQVLNLIPNQSEGEPFEKALARVCRCVSDNDLEVVAESVTVNLRCPMSGTRIKIAGRFKPCIHMGCFDLESFVELSQRTRKWQCPICMKNCSVDNIIIDPYFNLITEDVAEVEVKPDASWRPKLWHRPDPLKIGFDGYWELSNSATDTNGDDEDPSVNQEGSEGFDSPVLSDSE-----DAPIQFFP-HWISLSLVLMKMSDNRISDSPLR-HQRVRSVVDSDSD
>gnl|onekp|IIOL_scaffold_2002745 Pinus_parviflora
NIVSRREKLALFRIKELKDVLSRIGMAKQGKKQALVERILAMLSLIGRDEVAKIIDDIYRKMHGPASDLASKSKTCCPCGSSMMIQCDEAKCGVWQHVRCVIVPEKPVESVPPEQFYCDICRINHGDPFCVTFVQPPSQTVEKTFELRRTDRDLLHKPDYDLQVWSLLLNDKVRFRMHWPQHTDLRVNGIAVQVTNRPPPQLLGANGRDDGPGSREGTNRISLQARDPRPFVLGVRIIRRRTVEQVLNLIPNQSEGEPFEEALARVCRCVSDNDLEVVAESVTVNLRCPMSGTRIKIAGRFKPCIHMGCFDLECFVELSQRTRKWQCPICMENYSVDNIIIDSYFNRITEDVTEVEVKPDASWRPKLWHRPDPLKIGIDGYWELSNSATDTNGDDEDSSVNQEGSEGFDSPVLSDSEGDL-NDAPIQFFP-HWISLSLVLMKMSDNRTSDSPLR-HQRVRSIVDSDSE
>gnl|onekp|VSRH_scaffold_2010301 Abies_lasiocarpa
--VSRQEKLAFFRIKELKNVLSRIGMAKQGKKQALHDRIMAILSLIGKDEVAKIIDDVYRKMNGPASDLASKSKTCCPCGSSMMIQCDGIKCGVWQHVRCVIVPEKPIEGLQPEQFYCDICRINHGDPFCVTLAQPPSQTVEKTFELKRTDRDLLQKPGYDLQVWCILLNDKVPFRMHWPQHADLRVNGIAVRVTNRPAPQLLGANGRDDGPETREGTNRISLQAYDSRSFVLGVRIIRRRTVEEVLSLIPNQSEGEPFEEALARVCRCISDNDLEVVSESVTVNLRCPMSGTRIKVAGRFKPCVHMGCFDLESFVELNQRARKWQCPICMENYSVDNIIIDPYFNRVTEDVTEVEVKSDASWRPKLWHRSDPLKIGIDGYWELSNSATDTNGDDEDPSVNQEGSEGFESPVLSDSEGDL-NDAPIQFFLTDWISLSLVLLNMSDNRTSDSPLG-HQRVRSIVDSDSD
>gnl|onekp|VSRH_scaffold_2010300 Abies_lasiocarpa
--VSRQEKLAFFRIKELKNVLSRIGMAKQGKKQALHDRIMAILSLIGKDEVAKIIDDVYRKMNGPASDLASKSKTCCPCGSSMMIQCDGIKCGVWQHVRCVIVPEKPIEGLQPEQFYCDICRINHGDPFCVTLAQPPSQTVEKTFELKRTDRDLLQKPGYDLQVWCILLNDKVPFRMHWPQHADLRVNGIAVRVTNRPAPQLLGANGRDDGPETREGTNRISLQAYDSRSFVLGVRIIRRRTVEEVLSLIPNQSEGEPFEEALARVCRCISDNDLEVVSESVTVNLRCPMSGTRIKVAGRFKPCVHMGCFDLESFVELNQRARKWQCPICMENYSVDNIIIDPYFNRVTEDVTEVEVKSDASWRPKLWHRSDPLKIGIDGYWELSNSATDTNGDDEDPSVNQEGSEGFESPVLSDSEGDL-NDAPIQFFLTDWISLSLVLLNMSDNRTSDSPLG-HQRVRSIVDSDSD
>gnl|onekp|WVWN_scaffold_2003658 Larix_speciosa
NLVSGQEKLAFFRIKELKDVLSRIGMAKQGKKQALHERIMAKISLTGRDEVAKIIDDIYRKLHGPASDLASKSKTRCPCGSSMMIQCDEIKCGVWQHVRCVIIPEKSIEGVQPEQFYCDICRINHGDPFCVTSAQPPSQTVEKTFELKRTDRDLLQKSDYDLQVWCILLNDKVPFRMHWPQLADLRVNGIAVRVTNRPGTQLLGANGRDDGPGIREGTNRISLQANDSRPFVLGVRIIRRRTVEQVLSLIPNQSEGELFEEALARVCRCVSDNDLEVVAESVTVNLRCPMSGTRIKVAGRFKPCIHMGCFDLESFVELSQRTRKWQCPICMENYSVDNIIIDPYFNRVTEDVTEVEVKPDASWRPKLWHRPDPLKLGIDGYWELSNSATDTNGDDEDPSVNQEGSGGFDSPVLSDSEGDL-NDAPIQFFP-HWISLSLVLLNMSDNRTSDSPLR-HQRVRSTVDSDSD
>gnl|onekp|WVWN_scaffold_2003657 Larix_speciosa
NLVSGQEKLAFFRIKELKDVLSRIGMAKQGKKQALHERIMAKISLTGRDEVAKIIDDIYRKLHGPASDLASKSKTRCPCGSSMMIQCDEIKCGVWQHVRCVIIPEKSIEGVQPEQFYCDICRINHGDPFCVTSAQPPSQTVEKTFELKRTDRDLLQKSDYDLQVWCILLNDKVPFRMHWPQLADLRVNGIAVRVTNRPGTQLLGANGRDDGPGIREGTNRISLQANDSRPFVLGVRIIRRRTVEQVLSLIPNQSEGELFEEALARVCRCVSDNDLEVVAESVTVNLRCPMSGTRIKVAGRFKPCIHMGCFDLESFVELSQRTRKWQCPICMENYSVDNIIIDPYFNRVTEDVTEVEVKPDASWRPKLWHRPDPLKLGIDGYWELSNSATDTNGDDEDPSVNQEGSGGFDSPVLSDSEGDL-NDAPIQFFP-HWISLSLVLLNMSDNRTSDSPLR-HQRVRSTVDSDSD
>gnl|onekp|AREG_scaffold_2012679 Nothotsuga_longibracteata
MDLSRQEKLAFFRIRELKDVLTRIGMSKQGKKQALYERIMTILSVVGREDVAKIIDDIYRKMHGHASDLASKSKTCCPCGSSMMIQCDETKCKVWQHVRCVIVPEKPVEGVEPDQFYCDICRINHGDPFCLTRAQPPSQTVEKTFELKRTDRDMLQKPGYDLQVWCILLNDKVPFRMHWPQHADLRVNGIAVRVTNRPAPQLLGANGRDDGPETREGTNRISLQAYDSRPFVLGVRIIQRRTVEQVLGLIPNESEGESFEEALARVRRCISDNDLEVVAESVTVNLRCPMSGIRIKVAGRFKPCIHMGCFDLESFVELNQRARKWQCPICMENYSVDNIIIDPYFNRITEDVTEVEVKPDASWRPKLWHQPDPLKIGIDGYWELSNSATDTNGDDEDPSVNQEGSEGFESPVLSDSEGDL-NDPPIQFFLTDWISLSL------------------------------
>gnl|onekp|IAJW_scaffold_2001759 Amentotaxus_argotaenia
NLVSRQDKLAFFRIKELKDVLSRLGLAKQGKKQVLLDRIMDMLSLIGKDEVAKIIDDIYRKMNGHASELASKSKTCCPCGSSMMIQCDAPKCGIWQHLVCVIIPENPVEGFQPEQFYCDICRVNRGDPFWVTLSQPPSQTLEKTFQLTRADRDQLQKPGYELQVWCILLNDKVPFRMHWPQNADLRVNGISIKVTNRPGTQLLGANGRDDGPGIREGTNRISLQAYDSRSFVLGVRIIRRQTVPQVMNRIPSQLEGEPFKEALARVCRCVSDSDLEVVAESVTVNLRCPMSGSRIKISGRFQPCVHMGCFDLEAFVELNQRARKWQCPICLKNYSLESIIIDPYFNIITEDITEVEVKPDGSWRPKLWHLPDSLKLGIDGQWQVSSSATSTNRDDEDPSVNQEGSDGFESPVVSDSEGDL-DDAPLQFFLTDWISLSLVLLNMSDSRTSESPFSYHQRPRSAVDSDSD
>gnl|onekp|IAJW_scaffold_2001757 Amentotaxus_argotaenia
NLVSRQDKLAFFRIKELKDVLSRLGLAKQGKKQVLLDRIMDMLSLIGKDEVAKIIDDIYRKMNGHASELASKSKTCCPCGSSMMIQCDAPKCGIWQHLVCVIIPENPVEGFQPEQFYCDICRVNRGDPFWVTLSQPPSQTLEKTFQLTRADRDQLQKPGYELQVWCILLNDKVPFRMHWPQNADLRVNGISIKVTNRPGTQLLGANGRDDGPGIREGTNRISLQAYDSRSFVLGVRIIRRQTVPQVMNRIPSQLEGEPFKEALARVCRCVSDSDLEVVAESVTVNLRCPMSGSRIKISGRFQPCVHMGCFDLEAFVELNQRARKWQCPICLKNYSLESIIIDPYFNIITEDITEVEVKPDGSWRPKLWHLPDSLKLGIDGQWQVSSSATSTNRDDEDPSVNQEGSDGFESPVVSDSEGDL-DDAPLQFFLTDWISLSLVLLNMSDSRTSESPFSYHQRPRSAVDSDSD
>gnl|onekp|GJTI_scaffold_2007307 Cephalotaxus_harringtonia
NLVSRKDKLAFFRLKELKDVLSRLGLAKQGKKQVLLDRIMAMLSLMGKDEVAKIIDDIYRKMNGQASELASKPKTCCPCGNSMMIQCDDSKCGVWQHQGCVLIPENPVEGFQPEQFYCDSCRVNRGDPFWVTLSQPPSQTLEKTFLLTRADRDQLQKPGYELQVWCILLNDKVPFRMHWPQNADLRVNGISIKVTNRPSTQLLGANGRDDGPGSREGNNRISLQAYDSRSFVLGVRIIRRQTVLQVMGKIPSQSEGEPFEEALARVCRCVSDSDLEVVAESVTVNLRCPMSGSRIKVAGRFKPCIHMGCFDLDAFVELNQRARKWQCPICLKNYSLENIIIDPYFNRITEDVTEVEAKPDGSWRPKLWHLPDSLKLGIDGYWQVSSSATSTNRDEEDPSVNQEGSEGFESPVVSDSEGDL-DDAPLQFFLTDWISLSLVLLNMSDSRTSESPFSYHQRPRSAVDSDSD
>gnl|onekp|WYAJ_scaffold_2001842 Cephalotaxus_harringtonia
NLVSRKDKLAFFRLKELKDVLSRLGLAKQGKKQVLLDRIMAMLSLMGKDEVAKIIDDIYRKMNGQASELASKPKTCCPCGNSMMIQCDDSKCGVWQHQGCVLIPENPVEGFQPEQFYCDSCRVNRGDPFWVTLSQPPSQTLEKTFLLTRADRDQLQKPGYELQVWCILLNDKVPFRMHWPQNADLRVNGISIKVTNRPSTQLLGANGRDDGPGSREGNNRISLQAYDSRSFVLGVRIIRRQTVLQVMGKIPSQSEGEPFEEALARVCRCVSDSDLEVVAESVTVNLRCPMSGSRIKVAGRFKPCIHMGCFDLDAFVELNQRARKWQCPICLKNYSLENIIIDPYFNRITEDVTEVEAKPDGSWRPKLWHLPDSLKLGIDGYWQVSSSATSTNRDEEDPSVNQEGSEGFESPVVSDSEGDL-DDAPLQFFLTDWISLSLVLLNMSDSRTSESPFSYHQRPRSAVDSDSD
>gnl|onekp|WYAJ_scaffold_2001841 Cephalotaxus_harringtonia
NLVSRKDKLAFFRLKELKDVLSRLGLAKQGKKQVLLDRIMAMLSLMGKDEVAKIIDDIYRKMNGQASELASKPKTCCPCGNSMMIQCDDSKCGVWQHQGCVLIPENPVEGFQPEQFYCDSCRVNRGDPFWVTLSQPPSQTLEKTFLLTRADRDQLQKPGYELQVWCILLNDKVPFRMHWPQNADLRVNGISIKVTNRPSTQLLGANGRDDGPGSREGNNRISLQAYDSRSFVLGVRIIRRQTVLQVMGKIPSQSEGEPFEEALARVCRCVSDSDLEVVAESVTVNLRCPMSGSRIKVAGRFKPCIHMGCFDLDAFVELNQRARKWQCPICLKNYSLENIIIDPYFNRITEDVTEVEAKPDGSWRPKLWHLPDSLKLGIDGYWQVSSSATSTNRDEEDPSVNQEGSEGFESPVVSDSEGDL-DDAPLQFFLTDWISLSLVLLNMSDSRTSESPFSYHQRPRSAVDSDSD
>gnl|onekp|ZYAX_scaffold_2000725 Taxus_cuspidata
NLVSCQDKLAFFRLIELKDVLSRLGLAKQGKKQVLLDRIMAMLSLIGKDEVAKIIDDIYRKMNGHASELASKSKTCCPCGNSMMIQCDAPKCGVWQHVGCVIIPENPVEGFQPEQFYCDICRVNRGDPFWVTLSQPPSQTLEKTFLLTRADRDQLQKPGYELQVWCILLNDKVPFRMHWPQNADLRVNGISIKVTNRPGTQLLGANGRDDGPGSRDGTNRISLQAYDSRSFVLGVRIIRRQTVVQVMNRIPTQLAGEPLEEALARVCRCVSDSDLEVVAESVTVNLRCPMSGSRIKISGRFKPCVHMGCFDLEAFVELNQRARKWQCPICLKNYSLENIIIDPYFNRITEDVTEVEVKPDGSWRPKLWHLPDSLKLGIDGHWQVSSSATSTNRDDEDPSVNQEGSEGFESPVVSDSEGDL-DDAPLQFFLTDWISLSLVLLNMSDSRTSESPFSYHQRPRSAVDSDSD
>gnl|onekp|ZYAX_scaffold_2000724 Taxus_cuspidata
NLVSCQDKLAFFRLIELKDVLSRLGLAKQGKKQVLLDRIMAMLSLIGKDEVAKIIDDIYRKMNGHASELASKSKTCCPCGNSMMIQCDAPKCGVWQHVGCVIIPENPVEGFQPEQFYCDICRVNRGDPFWVTLSQPPSQTLEKTFLLTRADRDQLQKPGYELQVWCILLNDKVPFRMHWPQNADLRVNGISIKVTNRPGTQLLGANGRDDGPGSRDGTNRISLQAYDSRSFVLGVRIIRRQTVVQVMNRIPTQLAGEPLEEALARVCRCVSDSDLEVVAESVTVNLRCPMSGSRIKISGRFKPCVHMGCFDLEAFVELNQRARKWQCPICLKNYSLENIIIDPYFNRITEDVTEVEVKPDGSWRPKLWHLPDSLKLGIDGHWQVSSSATSTNRDDEDPSVNQEGSEGFESPVVSDSEGDL-DDAPLQFFLTDWISLSLVLLNMSDSRTSESPFSYHQRPRSAVDSDSD
>gnl|onekp|ZYAX_scaffold_2000723 Taxus_cuspidata
NLVSCQDKLAFFRLIELKDVLSRLGLAKQGKKQVLLDRIMAMLSLIGKDEVAKIIDDIYRKMNGHASELASKSKTCCPCGNSMMIQCDAPKCGVWQHVGCVIIPENPVEGFQPEQFYCDICRVNRGDPFWVTLSQPPSQTLEKTFLLTRADRDQLQKPGYELQVWCILLNDKVPFRMHWPQNADLRVNGISIKVTNRPGTQLLGANGRDDGPGSRDGTNRISLQAYDSRSFVLGVRIIRRQTVVQVMNRIPTQLAGEPLEEALARVCRCVSDSDLEVVAESVTVNLRCPMSGSRIKISGRFKPCVHMGCFDLEAFVELNQRARKWQCPICLKNYSLENIIIDPYFNRITEDVTEVEVKPDGSWRPKLWHLPDSLKLGIDGHWQVSSSATSTNRDDEDPSVNQEGSEGFESPVVSDSEGDL-DDAPLQFFLTDWISLSLVLLNMSDSRTSESPFSYHQRPRSAVDSDSD
>gnl|onekp|WWSS_scaffold_2045445 Taxus_baccata
NLVSCQDKLAFFRLIELKDVLSRLGLAKQGKKQVLLDRIMAMLSLIGKDEVAKIIDDIYRKMNGHASELASKSKTCCPCGNSMMIQCDAPKCGVWQHVGCVIIPENPVEGFQPEQFYCDICRVNRGDPFWVTLSQPPSQTLEKTFLLTRADRDQLQKPGYELQVWCILLNDKVPFRMHWPQNADLRVNGISIKVTNRPGTQLLGANGRDDGPGSRDGTNRISLQAYDSRSFVLGVRIIRRQTVVQVMNRIPTQLAGEPLEEALARVCRCVSDSDLEVVAESVTVNLRCPMSGSRIKISGRFKPCVHMGCFDLEAFVELNQRARKWQCPICLKNYSLENIIIDPYFNRITEDVTEVEVKPDGSWRPKLWHLPDSLKLGIDGHWQVSSSATSTNRDDEDPSVNQEGSEGFESPVVSDSEGDL-DDAPLQFFLTDWISLSLVLLNMSDSRTSESPFSYHQRPRSAVDSDSD
>gnl|onekp|BTTS_scaffold_2009877 Austrotaxus_spicata
NLVSRQDKLAFFRLIELKDVLSRLGLAKQGKKQVLLDRIMAMLSLIGKDEVAKIIDDIYRKMNGHASELASKSKTCCPCGNSMMIQCDAPKCGVWQHIGCVIIPENPVEGFQPEQFYCDICRVNRGDPFWVTLSQP-SQTLEKTFLLTRADRDQLQKTGYELQVWCILLNDKVPFRMHWPQNADLQVNGISIKVTNRSGTQLLGANGRDDGFGSREGTNRISLQAYDSRSFVLGVRIIRRQTVREVMNRIPRQSDGEPLEEALARVCRCVSDSDLEVVAESVTVNLRCPMTASRIKISGRFKPCVHMGCFDLEAFVELNQRARKWQCPICLKNYSLENIIIDPYFNRITEDVAEVEVKPDGSWRPKLWHLPDSLKLGIDGHWQVSSSATSTNRDDEDPSVNQEGSEGFESPVVSDSESVL-DDAPLQFFLTDWISLSLVLLNMSDSRTSESPFSYHQRPRSAVDSDSD
>gnl|onekp|ESYX_scaffold_2010895 Cunninghamia_lanceolata
NLVSRQDKLTFFRLKELKDVLSRLGLAKQGKKQVLLDRIMAMLSLIGKDEVAKIIDDIYRKMNGHASELASKAKTCCPCGNSMMIQCDAPKCGVWQHLGCVIIPENPVEGYQPEQFYCDICRVNRGDPFWVTLSQPPSQTLEKTFLLTRADKDLLLKPGYELQVWCILLNDKVPFRMHWPQNADLRVNGITIKVTNRPGAQLLGANGRDDGPGIREGTNRISLQAYDSRSFVLGVRIMRRQTVQQVMSKIPSQSEGEPFKEALARVCRCVSDSDLEVVAESVTVNLRCPMTGSRIKVAGRFKPCVHMGCFDLEAFVELNQRARKWQCPICLKNYSLENIIIDPYFNRITEDVTEVEVKPEGSWRPKLWHLPDSLKIGIDGCWQVSSSATSTNRDDEDPSVNQEGSEGFESSVVSDSEGDL-DDAPLQFFLTDWISLSLVLLNMSDSRASESPFSYHQRPRSAVNSDSD
>gnl|onekp|CGDN_scaffold_2073165 Tetraclinis_sp
NLVSRQDKLTFFRLKELKDVLSRLGLAKQGKKQVLLDRIMAMLSLIGKDEVAKIIDDIYRKMNGHASELASKAKTCCPCGSSMMIQCDDPKCAVWQHLGCVIIPENPVEGYQPEQFYCDICRVNRGDPFWVTLSQPPSQTLEKTFLLTRADRDLLQKTGCELQVWCILLNDKVPFRMHWPQNADLRVNGISIKVTNRPSAQLLGANGRDDGPGIREGTNRLSLQAYDPRSFVLGVRIMRRQTIAQVMSRIPNESEGEPFEDALARVCRCVSDSDLEVVAESVTVNLRCPMTGSRIKHAGRFKPCVHMGCFDLEAFVELNQRARKWQCPICLKNYSLENIIVDPYFNKITEDVTEVEVKPEGSWRPKLWHLPNSLKIGIDGCWQVSSSATSTNRDDEDPSVNQEGSEGFESPVLSDSEGDL-DDAPLQYFLTDWISLSLVLLNMSDSRASESPFSYHQRPRSAVNSDSD
>gnl|onekp|OUOI_scaffold_2004966 Cunninghamia_lanceolata
NLVSRQDKLTFFRLKELKDVLSRLGLAKQGKKQVLLDRIMAMLSLIGKDEVAKIIDDIYRKMNGHASELASKAKTCCPCGNSM--QCDAPKCGVWQHLGCVIIPENPVEGYQPEQFYCDICRVNRGDPFWVTLSQPPSQTLEKTFLLTRADKDLLLKPGYELQVWCILLNDKVPFRMHWPQNADLRVNGITIKVTNRPGAQLLGANGRDDGPGIREGTNRISLQAYDSRSFVLGVRIMRRQTVQQVMSKIPSQSEGEPFKEALARVCRCVSDSDLEVVAESVTVNLRCPMTGSRIKVAGRFKPCVHMGCFDLEAFVELNQRARKWQCPICLKNYSLENIIIDPYFNRITEDVTEVEVKPEGSWRPKLWHLPDSLKIGIDGCWQVSSSATSTNRDDEDPSVNQEGSEGFESSVVSDSEGDL-DDAPLQFFLTDWISLSLVLLNMSDSRASESPFSYHQRPRSAVNSDSD
>gnl|onekp|VFYZ_scaffold_2004167 Thuja_plicata
NLVSRQDKLTFFRLKELKDVLSRLGLAKQGKKQVLLDRIMAMLSLIGKDDVAKIIDDIYRKMNGHASELASKAKTCCPCGSSMMIQCDDPKCAVWQHLGCVIIPENPVEGYQPEQFYCDTCRVNRGDPFWVTLSQPPSQTLEKTFLLTRADRDLLQKTGCELQVWCILLNDKVPFRMHWPQNADLRVNGISIKVTNRPSAQLLGANGRDDGPGIREGTNRLSLQAYDPRSFVLGVRIMRRQTIAQVMSRIPNESEGEPFKEALARVCRCVSDSDLEVVAESVTVNLRCPMTGSRIKLAGRFKPCVHMGCFDLEAFVELNQRARKWQCPICLKNYSLENIIVDPYFNIITEDVTEVEVKPEGSWRPKLWHLPNSLKIGIDGCWQVSSSATSTNRDDEDPSVNQEGSEGFESPVLSDSEGDL-DDAPLQYFLTDWISLSLVLLNMSDSRASESPFSYHQRPRSAVNSDSD
>gnl|onekp|VFYZ_scaffold_2004166 Thuja_plicata
NLVSRQDKLTFFRLKELKDVLSRLGLAKQGKKQVLLDRIMAMLSLIGKDDVAKIIDDIYRKMNGHASELASKAKTCCPCGSSMMIQCDDPKCAVWQHLGCVIIPENPVEGYQPEQFYCDTCRVNRGDPFWVTLSQPPSQTLEKTFLLTRADRDLLQKTGCELQVWCILLNDKVPFRMHWPQNADLRVNGISIKVTNRPSAQLLGANGRDDGPGIREGTNRLSLQAYDPRSFVLGVRIMRRQTIAQVMSRIPNESEGEPFKEALARVCRCVSDSDLEVVAESVTVNLRCPMTGSRIKLAGRFKPCVHMGCFDLEAFVELNQRARKWQCPICLKNYSLENIIVDPYFNIITEDVTEVEVKPEGSWRPKLWHLPNSLKIGIDGCWQVSSSATSTNRDDEDPSVNQEGSEGFESPVLSDSEGDL-DDAPLQYFLTDWISLSLVLLNMSDSRASESPFSYHQRPRSAVNSDSD
>gnl|onekp|QNGJ_scaffold_2075590 Cupressus_dupreziana
NLVSRQDKLTFFRLKELKDVLSRLGLAKQGKKQVLLDRIMAMLSLIGKDEVAKIIDDIYRKMNGHASELASKAKTCCPCGSSMMIQCDDPKCAVWQHLGCVIIPENPIEGYQPEQFYCDICRVNRGDPFWVTLSQPPSQTLEKTFLLTRADRDLLQKTGCELQVWCILLNDKVPFRMHWPQNADLRVNGISIKVTNRPSAQLLGANGRDDGPGIREGTNRLSLQAYDPRSFVLGVRIMRRQTIAQVMSRIPNETEGEPFKDSLARVCRCVSDSDLEVVAESVTVNLRCPMTGSRIKRAGRFKPCVHMGCFDLEAFVELNQRARKWQCPICLKNYSLENIIIDPYFNRITEDVTEVEVKPEGSWRPKLWHLPNSLKIGIDGCWQVSSSATSTNRDDEDPSVNQEGSEGFESPVLSDSEGDL-DDAPLQYFLTDWISLRLVLLNMSDSRASESPFSYHQRPRSAVNSDSD
>gnl|onekp|XQSG_scaffold_2058414 Microbiota_decussata
NLVSRQDKLTFFRLKELKDVLSRLGLAKQGKKQVLLDRIMAMLSLIGKDEVAKIIDDIYRKMNGHASELASKAKTCCPCGSSMMIQCDDPKCAVWQHLGCVIIPENPIEGYQPEQFYCDICRVNRGDPFWVTLSQPPSQTLEKTFLLTRADRDLLQKTGCELQVWCILLNDKVPFRMHWPQNADLRVNGISIKVTNRPSAQLLGANGRDDGPGIREGTNRLSLQAYDPRSFVLGVRIMRRQTIAQVMSRIPNESEGEPFKDALARVCRCVSDSDLEVVAESVTVNLRCPMTGSRIKRAGRFKPCVHMGCFDLEAFVELNQRARKWQCPICLKNYSLENIIVDPYFNKITEDVTEVEVKPEGSWRPKLWHLPNSLKIGIDGCWQVSSSATSTNRDDEDPSVNQEGSEGFESPVLSDSEDDL-DDAPLQYFLTDWISLSLVLLNMSDSRASESPFSYHQRPRSAVNSDSD
>gnl|onekp|BUWV_scaffold_2055221 Platycladus_orientalis
NLVSRQDKLTFFRLKELKDVLSRLGLAKQGKKQVLLDRIMAMLSLIGKDEVAKIIDDIYRKMNGHASELASKAKTCCPCGSSMMIQCDDPKCAVWQHLGCVIIPENPIEGYQPEQFYCDICRVNRGDPFWVTLSQPPSQTLEKTFLLTRADRDLLQKAGCELQVWCILLNDKVPFRMHWPQNADLRVNGISIKVTNRPSAQLLGANGRDDGPGIREGTNRLSLQAYDPRSFVLGVRIMRRQTIAQVMSRIPNESEGEPFKDALARVCRCVSDSDLEVVAESVTVNLRCPMTGSRIKRAGRFKPCVHMGCFDLEAFVELNQRARKWQCPICLKNYSLENIIVDPYFNKITEDVTEVEVKPEGSWRPKLWHLPNSLKIGIDGCWQVSSSATSTNRDDEDPSVNQEGSEGFESPVLSDSEGDL-DDAPLQYFLTDWISLSLVLLNMSDSRASESPFSYHQRPRSAVNSDSD
>gnl|onekp|FRPM_scaffold_2014339 Calocedrus_decurrens
NLVSRQDKLTFFRLKELKDVLSRLGLAKQGKKQVLLDRIMAMLSLIGKDEVAKIIDDIYRKMNGNASELASKAKTCCPCGSSMMIQCDDPKCAVWQHLGCVIIPENPIEGYQPEQFYCDICRVNRGDPFWVTLSQPPSQTLEKTFLLTRADRDLLQKAGCELQVWCILLNDKVPFRMHWPQNADLRVNGISIKVTNRPSAQLLGANGRDDGPGIREGTNRLSLQAYDPRSFVLGVRIMRRQTIAQVMSRIPNESEGEPFKDALARVCRCVSDSDLEVVAESVTVNLRCPMTGSRIKLAGRFKPCVHMGCFDLEAFVELNQRARKWQCPICLKNYSLENIIIDPYFNKVTEDVTEVEVKPEGSWRPKLWHLPNSLKIGIDGCWQVSSSATSTNRDDEDPSVNQEGSEGFESPVLSDSEGDL-DDAPLQYFLTDWISLSLVLLNMSDSRASESPFSYHQRPRSAVNSDSD
>gnl|onekp|FHST_scaffold_2016181 Taxodium_distichum
NLVSRQDKLTFFRLKELKDVLSRLGLAKQGKKQVLLDRIMAMLSLIGKDEVAKIIDDIYRKMNGQGSELASKAKTCCPCGSSLMIQCDDPKCGVWQHLGCVIIPENPVEGFQPEQFYCDICRVNRGDPFWVTLSQPPSQTLDKTFLLTRADRDLLQKTGCELQVWCILLNDKVPFRMHWPQNADLRVNGISIKVTNRPSAQLLGANGRDDGPGIREGTNRIALQAYDPRSFVLGVRIMRRQTIQQVMSKIPSQSEGESFKEALARVCRCVSDSDLEVVAESVTVNLRCPMTGSRIKVAGRFKPCVHMGCFDLEAFVELNQRARKWQCPICLKNYSLENIIIDPYFNKITEDVTEVEVKPDGSWRPKLWHMPDSLKIGIDGCWQVSSSATSTNRDDEDPSVNQEGSEGFESPVVSDSEGNL-DDAPLQYFLTDWISLSLVLLNMSDSRASESPFSYHQRPRSAVNSDSD
>gnl|onekp|HOUF_scaffold_2009144 Cryptomeria_japonica
NLVSRQDKLTFFRLKELKDVLSRLGLAKQGKKQVLLDRIMAMLSLIGKDEVAKIIDDIYRKMNGHGSELASKAKTCCPCGSSQMIQCDDPKCGVWQHLGCVIIPENPVEGFQPEQFYCDICRVNRGDPFWVTLSQPPSQTLDKTFLLTRADRDLLQKTGCELQVWCILLNDKVPFRMHWPQNADLRVNGISIKVTNRPSAQLLGANGRDDGPGIREGTNRIALQAYDPRSFALGVRIMRHQTIPQVMSKIPSELEGEPFKEALARVCRCVSDSDLEVVAESVTVNLRCPMTGSRMKVAGRFKPCVHMGCFDLKAFVELNQRARKWQCPICLKNYSLENIIIDPYFNKITEDVTEVEVKPEGSWRPKLWHLPDSLKIGIDGCWQVSSSATSTNRDDEDPSVNQEGSEGFESPVVSDSEGDL-DDAPLQYFLTDWISLSLVLLNMSDSRASESPFSYHQRPRSAVNSDSD
>gnl|onekp|DSXO_scaffold_2013801 Cryptomeria_japonica
NLVSRQDKLTFFRLKELKDVLSRLGLAKQGKKQVLLDRIMAMLSLIGKDEVAKIIDDIYRKMNGHGSELASKAKTCCPCGSSQMIQCDDPKCGVWQHLGCVIIPENPVEGFQPEQFYCDICRVNRGDPFWVTLSQPPSQTLDKTFLLTRADRDLLQKTGCELQVWCILLNDKVPFRMHWPQNADLRVNGISIKVTNRPSAQLLGANGRDDGPGIREGTNRIALQAYDPRSFALGVRIMRHQTIPQVMSKIPSELEGEPFKEALARVCRCVSDSDLEVVAESVTVNLRCPMTGSRMKVAGRFKPCVHMGCFDLKAFVELNQRARKWQCPICLKNYSLENIIIDPYFNKITEDVTEVEVKPEGSWRPKLWHLPDSLKIGIDGCWQVSSSATSTNRDDEDPSVNQEGSEGFESPVVSDSEGDL-DDAPLQYFLTDWISLSLVLLNMSDSRASESPFSYHQRPRSAVNSDSD
>gnl|onekp|NKIN_scaffold_2012749 Thujopsis_dolabrata
NLVSRQDKLTFFRLKELKDVLSRLGLAKQGKKQVLLDRIMAMLSLIGKDDVAKIIDDIYRKMNGHASELASKAKTCCPCGSSMMIQCDDPKCAVWQHLGCVIIPENPVEGYQPEQFYCDTCRVNRGDPFWVTLSQPPSQTLEKTFLLTRADRDLLQKTGCELQVWCILLNDKVPFRMHWPQNADLRVNGISIKVTNRPSAQLLGANGRDDGPGIREGTNRLSLQAYDPRSFVLGVRIMRRQTIAQVMSRIPNESEGEPFKEALARVCRCVSDSDLEVVAESVTVNLRCPMTGSRIKLAGRFKPCVHMGCFDLEAFVELNQRARKWQCPICLKNYSLENIIIDPYFNIITEDVTEVEVKPEGSWRPKLWHLPNSLKIGIDGCWQVSSSATSTNRDEEDPSVNQEGSEGFESPVLSDSEGDL-DDASLQYFLTDWISLSLVLLNMSDSRASESPFSYHQRPRSAVNSDSD
>gnl|onekp|GKCZ_scaffold_2008715 Diselma_archeri
NLVSRQDKLTYFRLKELKDVLSRLGLAKQGKKQVLLDRIMAMLSLVGKDEVAKIIDDIYRKMNGHASELASKAKTCCPCGSSMMIQCDDPKCAVWQHLGCVIIPENPVEGYQPEQFYCDICRVNRGDPFWVTLSQPPSQTLEKTFILTRADRDLLQKTGYELQVWCILLNDKVHFRMHWPQNADLRVNGISIKVTNRPSAQLLGANGRDDGPGIREGTNRLSLQAYDPRSFVLGVRIMRRQTIAQVMSKIPSQEDGEPFSEALARVCRCVSDSDLEVVAESVTVNLRCPMTGSRIKRAGRFKPCVHMGCFDLEAFVELNQRARKWQCPICLKNYSLENIIIDPYFNIITEDVTEVEVKPEGSWRPKLWHLPNSLKIGIDGCWQVSSSATSTNRNDEDPSVNQEGSEGFESPVVSDSEGDL-DDAPLQYFLTDWISLSLVLLNMSDSRASGYPFSYHQRPRSAVNSDSE
>gnl|onekp|OXGJ_scaffold_2008669 Glyptostrobus_pensilis
NLVSRQDKLTFFRLKELKDVLSRLGLAKQGKKQVLLDRIMAMLSLIGKDEVAKIIDDIYRKMNGHGSELASKAKTCCPCGSSLMIQCDDTKCGVWQHLGCVIIPENPAEGFQPEQFYCDICRVNRGDPFWVTLSQPPSQTLDKTFLLTRADRDLLQKTGYELQVWCILLNDKVPFRMHWPQNADLRVNGISIKVTNRPSAQLLGANGRDDGPGIREGTNRIALQAYDPRSFVLGVRIMRRQTIQQVMSKIPSQSEGESFKEALARVCRCVSDSDLEVVAESVTVNLRCPMTGSRIKVAGRFKPCVHMGCFDLDAFVELNQRARKWQCPICLKNYSLENIIMDPYFNKITEDVTEVEVKPDGSWRPKLWHMPDSLKIGIDGCWQVSSSATSTNRDDEDPSVNQEGSEGFESPVVSDSEGDL-DDAPLQYFLTDWISLSLVLLNMSDSRASESPFSYHQRPRSAVNSDSD
>gnl|onekp|NRXL_scaffold_2005096 Metasequoia_glyptostroboides
NLVSRQDKLTFFRLKELKDVLSRLGLAKQGKKQVLLDRIMAMLSLIGKDEVAKIIDDIYRKMNGHASELASKAKTCCPCGNSMMIQCESHKCGVWQHLECVIIPENPVEGYRPEQFYCDICRVNRGDPFWVTLSQPPSQTLEKTFLLTRADRDQLQKTGCELQVWCILLNDKVPFRMHWPQNADLRVNGISIKVTNRPSAQLLGANGRDDGPGIREGTNRISLQAYDPRSFVLGVRIMRRQTVSQVMSKIPSQSEGELFKEALARVCRCVSDSDLEVVAESVTVNLRCPMTGSRIKVAGRFKPCIHMGCFDLEAFVELNQRARKWQCPICLKNYSLENIIIDPYFNRITEDVTEVEVKPEGSWRPKLWHLPDSLKIGIDGCWQVSSSATSTNRDDEDPSVNQEGSEGFESPVVSDSEGDL-DGAPLQYFLTDWISLSLVLLNMSDSRASESPFSYHQRPRSAVNSDSD
>gnl|onekp|NRXL_scaffold_2005095 Metasequoia_glyptostroboides
NLVSRQDKLTFFRLKELKDVLSRLGLAKQGKKQVLLDRIMAMLSLIGKDEVAKIIDDIYRKMNGHASELASKAKTCCPCGNSMMIQCESHKCGVWQHLECVIIPENPVEGYRPEQFYCDICRVNRGDPFWVTLSQPPSQTLEKTFLLTRADRDQLQKTGCELQVWCILLNDKVPFRMHWPQNADLRVNGISIKVTNRPSAQLLGANGRDDGPGIREGTNRISLQAYDPRSFVLGVRIMRRQTVSQVMSKIPSQSEGELFKEALARVCRCVSDSDLEVVAESVTVNLRCPMTGSRIKVAGRFKPCIHMGCFDLEAFVELNQRARKWQCPICLKNYSLENIIIDPYFNRITEDVTEVEVKPEGSWRPKLWHLPDSLKIGIDGCWQVSSSATSTNRDDEDPSVNQEGSEGFESPVVSDSEGDL-DGAPLQYFLTDWISLSLVLLNMSDSRASESPFSYHQRPRSAVNSDSD
>gnl|onekp|AIGO_scaffold_2071871 Chamaecyparis_lawsoniana
NLVSRQDKLTFFRLKELKDVLSRLGLAKQGKKQVLLDRIMAMLSLIGKDEVAKIIDDIYRKMNGHASELASKAKTCCPCGSSMMIQCDDPKCAVWQHLGCVIIPENPVEGCQPEQFYCDICRVNRGDPFWITLSQPPSQTLEKTFLLTRADRDLLQKTGCELQVWCILLNDKVPFRMHWPQNADLRVNGISIKVTNRPSAQLLGANGRDDGPGIREGANRLSLQAYDPRSFVLGVRIMRRQTIAQVMSRIPDQLEGEAFEEALARVCRCVSDSDLEVVAESVTVNLRCPMTGSRIKLAGRFKPCVHMGCFDLEAFVELNQRARKWQCPICLKNYSLENIIIDPYFNKITEDVTEVEVKPEGSWRPKLWHLPDSLKIGIEGCWQVSSSATSTNRDDEDPSVNQEGSE--ESPVLSDSEGDF-DDAPFQYFLTDWISLSLVLLNMSDSRASESPFSYHQRPRSAVNSDSE
>gnl|onekp|XIRK_scaffold_2009169 Athrotaxis_cupressoides
NLYSRQDKLTFFRLKELKDVLSRLGLAKQGKKQVLLDRIMAMLSLIGKDEVAKIIDDIYRKMNGHASELASKAKTCCPCGNSMMIQCDAPKCGVWQHFGCVIIPENPVEGCQPEQFYCDICRVNRGDPFWITLSQPPSQTLEKTFLLTRADRDLLQKTGCELQVWCILLNDKVPFRMHWPQNADLRVNGISIKVTNRPSAQLLGANGRDDGPGIREGTNRISLQAYDPRSFVLGVRIMRRQTVQQVMSKIPSESEGEPFKEALARVCRCVSDSDLEVVAESVTVNLRCPMTGSRIKVAGRFKPCVHMGCFDLDAFVELNQRARKWQCPICLKNYSLENIIIDPYFNRITEDVTEVEVKPEGSWRPKLWHLPDSLKIGIDGCWQVSSSATSTNRDDEDPSVNQEGSEGFESPVVSDSEGDL-DDAPLQYFLTDWISLSLVLLNMSDSRPSESPFSYHQRPRSAVNSDSD
>gnl|onekp|QSNJ_scaffold_2012597 Taiwania_cryptomerioides
NLVSRQDKLTFFRLKELKDVLSRLGLAKQGKKQVLLDRIMAMLSFIGKDEVAKIIDDIYRKMNGHASELASKPKICCPCGSSMIIQCEAPKCGIWQHLGCVIIPENPVEGYQPEQFYCDICRVNRGDPFWVTLSQPPSQTLEKTFLLTRADRDQLQKTGCELQVWCILLNDKVPFRMHWPQNADLRVNGISIKVTNRPGAQLLGANGRDDGPGIREGTNKILLQAYDPRSFVLGVRIMHRQTVLQVMRKIPTESEGEPFKEALARVCRCVSDSDLEVVAESVTVNLRCPMTGSRIKVAGRFKPCVHMGCFDLDAFVELNQRARKWQCPICLKNYSLENIIIDPYFNRITEDVTEVEVKPEGSWRPKLWHLPDSLKIGIDGCWQVSSSATSTNRDDEDPSVNQEGSEGFESPVVSDSEGDL-DDAPLQYFLTDWISLSLVLLNMSDSRASESPFSYHQRPRSAVNSDSD
>gnl|onekp|YYPE_scaffold_2072140 Austrocedrus_chilensis
NLVSRQDKLTFFRLKELKDVLSRLGLAKQGKKQVLLDRIMGMLSLVGKDEVAKIIDDIYRKMNGHASELASKAKTCCPCGSSMMIQCDDPKCAVWQHLGCVIIPENPAEGYQPEQFYCDICRVNRGDPFWVTLSQPPSQTLEKTFLLTRADRDLLQKTGCELQVWCILLNDKVPFRMHWPQNADLRVNGISIKVTNRPSAQLLGANGRDDGPGIREGTNRLSLQAYDPRSFVLGVRIMRRQTTAQVMSKIPSQEEGEPFNEALARVCRCVSDSDLEVVAESVTVNLRCPMTGSRMKRAGRFKPCVHMGCFDLEAFVELNQRARKWQCPICLKNYSLENIIIDPYFNKISEDVTEVEVKPEGSWRPKLWHLPNSLKIGIDGCWQVSSSATSTNRNDEDPSVNQEGSEGFESPFLSDSEDDL-DDAPLQYFLTDWISLRLVLLNMSDSRASGYPFSYHQRPRSAVNSDSE
>gnl|onekp|OVIJ_scaffold_2012218 Papuacedrus_papuana
NLVSRQDKLTFFRLKELKDVLSRLGLAKQGKKQVLLDRIMAMLSLVGKDEVAKIIDDIYRKMNGHASELASKAKTCCPCGSSMMIQCDDPKCAVWQHLGCVIIPENLVEGYQPEQFYCDICRVNRGDPFWVTLSQPPSQTLEKTFVLTRVDRDLLQKTGCELQVWCILLNDKVPFRMHWPQNADLRVNGISIKVTNRPSAQLLGANGRDDGPGIRDGTNRLSLQAYDPRSFVLGVRIMRRQTIAQVMSKIPSEEEGEPFNDALARVCRCVSDSDLEVVAESVTVNLRCPMTGSRIKHAGRFKPCVHMGCFDLEAFVELNQRARKWQCPICLKNFSLENIIIDPYFNKITEDVTEVEVKPEGSWRPKLWHFPNSLKIGIDGCWQVSSSATSTNRNDEDPSVNQEGSEGFESPVVSDSEGDL-DDAPLQYFLTDWISLRLVLLKMSDSRASGYPFSYHQRPRSAVNSDSE
>gnl|onekp|ETCJ_scaffold_2010267 Pilgerodendron_uviferum
NLVSRQDKLTFFRLKELKDVLSRLGLAKQGKKQVLLDRIMAMLSLVGKDEVAKIIDDIYRKMNGHASELASKAKTCCPCGSSMMIQCDDPKCAVWQHLGCVIIPENPVEGYQPEQFYCDICRVNRGDPFWVTSSQPPSQTLEKTFLLTRADRDLLQKAGCELQVWCILLNDKVPFRMHWPQNADLRVNGISIKVTNRPSAQLLGANGRDDGPGIREGTNRLSLQAYDPRSFVLGVRIMRRQTIAQVMSKIPSQEEGEPFKEALGRVCRCVSDSDLEVVAESVTVNLRCPMTGSRIKRAGRFKPCVHMGCFDLEGFVELNQRARKWQCPICLKNYSLENIIIDPYFNNIAEDVTEVEVKPEGSWRPKLWHLPNSLKIGIDGCWQVSSSATSTNRNDEDPSVNQEGSEGFESAVVSDSEDDL-DDAPLQYFLTDWISLRLVLLNMSDSRASGYPFSYHQRPRSAVNSDSE
>gnl|onekp|JDQB_scaffold_2010658 Neocallitropsis_pancheri
NLVSRQDKLTFFRLKELKDVLSRLGLAKQGKKQVLLDRIMAMLSLVGKDEVAKIIDDIYRKMNGHASELASKAKTCCPCGSSMMIQCDDPKCAVWQHVGCVIIPENPVEGYQPEQFYCDMCRVNRGDPFWVTLSQPPSQTLEKTFLLTRADRDQLQKTGYELQVWCILLNDKVPFRMHWPQNADLRVNGISIKVTNRPSAQLLGANGRDDGPGTREGTNRLSLQAYDPRSFVLGVRIMRRQTIGQVMSKIPSQEDGEPFNEALARVCRCVSDSDLEVVSESVTVNLRCPMTGSRIKRAGRFKPCVHMGCFDLEAFVELNQRARKWQCPICLKNYSLENIIIDPYFNIISEDVTEVEVKPEGSWRPKLWHLPNSLKIGIDGCWQVSSSATSTNRNDEDPSVNQEGSEGFESPVVSDSEGDL-DDAPLQYFLTGWISLSLVLLNMSDSRASGYPFSYHQRPRSA------
>gnl|onekp|UEVI_scaffold_2001095 Fokienia_hodginsii
-LVSSQDKLAFFRLKELKDVLSRLGLAKQGKKQVLLDRIMAMLSLIGKDEVAKIIDDIYRKMNGHASELASKAKTCCPCGSSMMIQCDDPKCAVWQHLGCVIIPENPVEGCQPEQFYCDICRVNRGDPFWVTLSQPPSQTLEKTFLLTRADRDLLQKTGCELQVWCILLNDKVPFRMHWPQNADLRVNGISIKVTNRPSAQLLGANGRDDGPGIREGANRLSLQAYDPRSFVLGVRIMRRQTIAQVMSRIPDQLEGEAFEEALARVCRCVSDSDLEVVAESVTVNLRCPMTGSRIKLAGRFKPCVHMGCFDLEAFVELNQRARKWQCPICLKNYSLENIIIDPYFNKITEDVTEVEVKPEGSWRPKLWHLPDSLKIGIEGCWQVSSSATSTNRDDEDPSVNQEGSE--ESPVLSDSEGDF-DDAPFQYFLTDWISLSLVLLNMSDSRPSESPFSYHQRPRSAVNSDSE
>gnl|onekp|UEVI_scaffold_2001094 Fokienia_hodginsii
-LVSSQDKLAFFRLKELKDVLSRLGLAKQGKKQVLLDRIMAMLSLIGKDEVAKIIDDIYRKMNGHASELASKAKTCCPCGSSMMIQCDDPKCAVWQHLGCVIIPENPVEGCQPEQFYCDICRVNRGDPFWVTLSQPPSQTLEKTFLLTRADRDLLQKTGCELQVWCILLNDKVPFRMHWPQNADLRVNGISIKVTNRPSAQLLGANGRDDGPGIREGANRLSLQAYDPRSFVLGVRIMRRQTIAQVMSRIPDQLEGEAFEEALARVCRCVSDSDLEVVAESVTVNLRCPMTGSRIKLAGRFKPCVHMGCFDLEAFVELNQRARKWQCPICLKNYSLENIIIDPYFNKITEDVTEVEVKPEGSWRPKLWHLPDSLKIGIEGCWQVSSSATSTNRDDEDPSVNQEGSE--ESPVLSDSEGDF-DDAPFQYFLTDWISLSLVLLNMSDSRPSESPFSYHQRPRSAVNSDSE
>gnl|onekp|ZQWM_scaffold_2005296 Lagarostrobos_franklinii
NIVSRRDKLAYFRLKELKDVLSRLGLAKQGKKQVLVERIMAMLSVIGRDEVAKIIDDTYRKMNGNASELASSPKICCPCGSSMMIQCNDKKCGVWQHQGCVIIPENPVEGLKPEQFYCDICRVNRGDPFCVTLAQPPSQTVEKTFNLTRAEKDTSQKAGHELQVWCILLNDKVPFRMHWPQNADLRINGISIKVTNRPNTQVLGVNGRDDGPGSREGTNRISLQAYDSRSFVLGVRIMRRQTIQQVLGRIPSQSEGESFEEALARVRRCISDSDLEVVAESNTVNLRCPMSGSRIKKAGRFKPCIHMGCFDLETFVELNQRARKWQCPICLKNYSLDNIIIDPYFNIITEDVTEVEVKPDCSWRPKLWHLPDSLKIGIDGYWELSSSATATNRDDEDPSVNQEGSEVLDSPVVSDSDGDL-DDLRLQFFFTDWISLSLVLLNMSDNRTSESPFSHCQRPRSGVASDSD
>gnl|onekp|AUDE_scaffold_2012724 Widdringtonia_cedarbergensis
NLVSRQDKLTFFRLKELKDVLSRLGLAKQGKKQVLLDRIMAMLSLVGKDEVAKIIDDIYRKMNGHASELASKAKTCCPCGSSMMIQCDDPKCAVWQHLGCVIIPENPVEGYQPEQFYCDICRVNRGDPFWVTLSQPPSQTLEKTFILTRADRDLLQKTGCELQVWCILLNDKVPFRMHWPQSADLRVNGISIKVTNRPSTQLLGANGRDDGPGIREGTNRLSLQAYDPRSFVLGVRIMRRQTIAQVMNKIPSQEAGEPFNEALARVCRCVSDSDLEVVAESVTVNLRCPMTGSRIKRAGRFKPCVHMGCFDLEAFVELNQRARKWQCPICLKNYSLENIIIDPYFNIITEDVTEVEVKPEGSWRPKLWHLPNSLKIGIDGCWQVSSSATSTNRNDEDSSVNQEGSE---STVVSDSEGDL-DDAPLQYFLTDWISLSLVLLNMSDSRASGYPFSYHQRPRSAVNSDSE
>gnl|onekp|JBND_scaffold_2013903 Pinus_ponderosa
-------------------------------------------------------------------------------------------------------------------------------------------------------------------------------------------------------------------------------------------------------------------------------DNDLEVVAESVTVNLRCPMSGTRIKIAGRFKPCIHMGCFDLESFVELSQRTRKWQCPICMKNYSVDNIIIDPYFNLITEDVAEVEVKPDASWRPKLWHRPDPLKIGFDGYWELSNSATDTNGDDEDPSVNQEGSEGFDSPVLSDSE-----DAPIQFFP-HWISLSLVLMKMSDNRISDSPLR-HQRVRSVVDSDSD
>gnl|onekp|MHGD_scaffold_2010583 Microcachrys_tetragona
NLVSRRDKLAYFRLKELKDVLSRLGLAKQGKKQVLVDRILAMLSVIGRDEVAKIIDDTYRKMNGNASELASAPKICCPCGSSMLIQCGDMKCGLSQHQGCVIIPENPIEGLKPEQFYCDICRVNRGDPFCVTLAQPPSQTLEKTFILTRADRDLSQKPGHDLQVWCILLNDKVPFRMHWPQNADLRINGISVKVTNRPNTQVLGLNGRDDGPGSREGTNRISLQAYDSRSFVLGVRIMQRQTVQQVLDRIPSQSEGEPFEEALARVRRCISDSDLEVVAESNTVNLRCPMSGSRIKVAGRFKPCIHMGCFDLDTFVELNQRARKWQCPICLKNYSLENIIIDPYFDKITEDVTEVEVKPDCSWRPKLWHLPDSLKIGINGYWELSSSATATNRDDEDPSVNQEGSEVFDSPVVSDSDRDL-DDLRLQFFFTDWISLRLVLLNMSDNRTSESPLSHCQHPRSGIESDSD
>gnl|onekp|CDFR_scaffold_2002866 Manoao_colensoi
NLVSRQDKLAYFRLKELKDVLSRLGLAKQGKKQVLVDRILTMLSVIGRDEVAKIIDDTYRKMNGNASELASSAKMCCPCGSSMMIQCNDKRCGVWQHQGCVIIPENSVEGLKPEQFYCDICRVNRGDPFCVTLAQPPSQTVEKTFILTRAERDMSQKAGHELQVWCILLNDKVPFRMHWPQNADLRINGISIKVTNRPNTQVLGANGRDDGPLSREGTNRISLQAYDSRCFVLGVRIMRRRTVQQVLDRIPSQSDGESFEEALARVRRCISDSDLEVVAESNTVNLRCPMSGSRIKKAGRFKPCIHMGCFDLETFVELNQRARKWQCPICLKNYSLENIIIDPYFNIIAEDVTEVEVKPDCSWRPKLWHLPDSLKIGIEGYWELSSSATATNGDDEDPSVNQEGSEVLDSSVVSDSDGDL-DDLRLQFFFTDWISLSLVLLNMSDNRTSENPFSHCQRPRSGVASDSD
>gnl|onekp|CDFR_scaffold_2002865 Manoao_colensoi
NLVSRQDKLAYFRLKELKDVLSRLGLAKQGKKQVLVDRILTMLSVIGRDEVAKIIDDTYRKMNGNASELASSAKMCCPCGSSMMIQCNDKRCGVWQHQGCVIIPENSVEGLKPEQFYCDICRVNRGDPFCVTLAQPPSQTVEKTFILTRAERDMSQKAGHELQVWCILLNDKVPFRMHWPQNADLRINGISIKVTNRPNTQVLGANGRDDGPLSREGTNRISLQAYDSRCFVLGVRIMRRRTVQQVLDRIPSQSDGESFEEALARVRRCISDSDLEVVAESNTVNLRCPMSGSRIKKAGRFKPCIHMGCFDLETFVELNQRARKWQCPICLKNYSLENIIIDPYFNIIAEDVTEVEVKPDCSWRPKLWHLPDSLKIGIEGYWELSSSATATNGDDEDPSVNQEGSEVLDSSVVSDSDGDL-DDLRLQFFFTDWISLSLVLLNMSDNRTSENPFSHCQRPRSGVASDSD
>gnl|onekp|ABIJ_scaffold_2010083 Selaginella_lepidophylla
GDLARKTQLASFRIKELKDVLTRLGLPKQGKKQVLMDKVLAVLVSIA----AQVIDDIYRKLRGSAVELAS--ENRCPCGSSLMIQCDNQACKIWQHLNCVVIPENAAEGVEPEQFYCEICRINYGDPFCVTLSQPPLHSLEKTFVLSKADRETLHKPNHDLQVWCLLLNDKVPFRMHWPDCAELRVNGVVVRVTTRAAKQLLGANGRDDGPGTREGPNRISLSACDARAFCMGVRIIRRLSVEQVMSLIPNAASGESFDEALARVRRCIDDSDLEVVADSVTVNLSCPMSGSRIHVAGRFKPCGHMGGFDLKTFVELNQRARKWQCPVCMKNYCLEQLIIDPFFNRITEDMKEIELKADGLWRLKIWRTTDPLKIGMDGTWAVSTTATDT---DDERSVNQEPYS-----VLSDSDGGADDKSGFRLFLD-WFSLSLVLLGLNNN-NRRS---QHSRHR--HESQSE
>gnl|onekp|LGDQ_scaffold_2004783 Selaginella_apoda
GDLARKTQLASFRIKELKDVLTRLGLPKQGKKQVLMDKVLAVLVSIA----AQVIDDIYRKLRGSAVELAS--ENRCPCGSSLMIQCDNQACKIWQHLNCVVIPEKAADGVEPEQFYCEICRINYGDPFCVTLSQPPLHTLERTFILSKSDRETLHKPNHDLQVWCLLLNDKVPFRMHWPDCAELRVNGVVVRVTTRAAKQLLGANGRDDGPGTREGTNRISLSACDARAFCMGVRIIRRLSVEQVMSLIPNAASGESFDEALARVRRCIDDSDLEVVADSVTVNLSCPMSGSRIHVAGRFKPCAHMGGFDLKTFVELNQRARKWQCPVCMKNYCLEQLIIDPFFNRVTEDIKEIELKGDGSWRVKLWRTPDPLKIGMDGTWAVSTTATDT---DDERSVNQEPYS-----VLSDSDGGTDDGRGFRLFLD-WFSLSLVLLGLNNNAARRSHHHQHSRQRSSHESQSE
>gnl|onekp|LGDQ_scaffold_2004782 Selaginella_apoda
GDLARKTQLASFRIKELKDVLTRLGLPKQGKKQVLMDKVLAVLVSIA----AQVIDDIYRKLRGSAVELAS--ENRCPCGSSLMIQCDNQACKIWQHLNCVVIPEKAADGVEPEQFYCEICRINYGDPFCVTLSQPPLHTLERTFILSKSDRETLHKPNHDLQVWCLLLNDKVPFRMHWPDCAELRVNGVVVRVTTRAAKQLLGANGRDDGPGTREGTNRISLSACDARAFCMGVRIIRRLSVEQVMSLIPNAASGESFDEALARVRRCIDDSDLEVVADSVTVNLSCPMSGSRIHVAGRFKPCAHMGGFDLKTFVELNQRARKWQCPVCMKNYCLEQLIIDPFFNRVTEDIKEIELKGDGSWRVKLWRTPDPLKIGMDGTWAVSTTATDT---DDERSVNQEPYS-----VLSDSDGGTDDGRGFRLFLD-WFSLSLVLLGLNNNAARRSHHHQHSRQRSSHESQSE
>gnl|onekp|PKOX_scaffold_2101620 Isoetes_tegetiformans
----RRTQLATFRIKELKDVLTRLGLPKQGKKQVLMDKIMGVLIAVSREEAAKVIDDIYRKIRGPAMELAT--EVRCPCGSSQMIQCDNRDCGVWQHLNCVIIPENTSEGAEPDQFYCETCRIDRGDPFCVTIKQTPLQTVEKTFTLSRADRDLLHRPGHDLQVWCVLLSDKVSFRMHWPAYADLRVNGVQVRVTNRPGTQLLGINGRDDGPGTREGTNRISLSAYDARSFCMGVRVIRRCTVEQVLNKIPAVSEGEPFDEALARIRRCIDDSDLEVVAESVTVNLRCPMSGSRIKVAGRFKPCVHMGCFDLNTFVELNQRARKWQCPICLKNYSLENLIIDPFFNRIAEDVTEVEMKADGFWRPKLWRTSEPLKIGIDGQWAFSSSATDSNGYDDEQSVNQEPGL-----VLSDSE---------------------------------------------------
>gnl|onekp|PYHZ_scaffold_2009209 Isoetes_sp
----RRTQLATFRIKELKDVLTRLGLPKQGKKQVLMDKIMGVLTAVSREEAAKVIDDIYRKIRGPAMELAT--EVRCPCGSSQMIQCDNRDCGVWQHLNCVIIPENTSEGAEPDQFYCETCRIDRGDPFCVTIKQTPLQTVEKTFTLSRADRDLLHRPGHDLQVWCVLLSDKVSFRMHWPAYADLRVNGVQVRVTNRPGTQLLGINGRDDGPGTREGTNRISLSAYDARSFCMGVRVIRRCTVEQVLNKIPAVSEGEPFDEALARIRRCIDDSDLEVVAESVTVNLRCPMSGSRIKVAGRFKPCVHMGCFDLNTFVELNQRARKWQCPICLKNYSLENLIIDPFFNRIAEDVTEVEMKADGFWRPKLWRTSEPLKIGIDGQWAFSSSATDSNGYDDEQSVNQEPGL-----VLSDSE---------------------------------------------------
>gnl|onekp|PYHZ_scaffold_2009208 Isoetes_sp
----RRTQLATFRIKELKDVLTRLGLPKQGKKQVLMDKIMGVLTAVSREEAAKVIDDIYRKIRGPAMELAT--EVRCPCGSSQMIQCDNRDCGVWQHLNCVIIPENTSEGAEPDQFYCETCRIDRGDPFCVTIKQTPLQTVEKTFTLSRADRDLLHRPGHDLQVWCVLLSDKVSFRMHWPAYADLRVNGVQVRVTNRPGTQLLGINGRDDGPGTREGTNRISLSAYDARSFCMGVRVIRRCTVEQVLNKIPAVSEGEPFDEALARIRRCIDDSDLEVVAESVTVNLRCPMSGSRIKVAGRFKPCVHMGCFDLNTFVELNQRARKWQCPICLKNYSLENLIIDPFFNRIAEDVTEVEMKADGFWRPKLWRTSEPLKIGIDGQWAFSSSATDSNGYDDEQSVNQEPGL-----VLSDSE---------------------------------------------------
>gnl|onekp|ZYCD_scaffold_2004730 Selaginella_acanthonota
DEIARRNQLASFRIKELKDVLTRLGLPKQGKKQVLMDKILAVLISVTKEEAAKVIDDIYRKLRGPAVELAS--EFRCPCGGSNLIQCDNTDCGVWQHLSCVVIPEKVAEGAQPEQFYCESCRISMGDPFCVTQSQPALHSAEKTFTLSKSDREILHKPNHDLQVWCLLLNDKVPYRMHWPAYADLRVNSVPVRVTTRTGTQLLGINGRDDGPSTREGTNRVSLAAYDARPFCIGVRIIRRRTVEQVRSMVPSVSKGESLEDALARVHRSISDSDLEVVSDSVTFSLSCPMSGSRISTAGRFKPCTHMGGFDLNTFIELNQRTRKWQCPICMKNYTIKELIVDPFFNKVAEDVKEVELKADGSWRPRLWRSVDSLKIGL-GQWVVSSSATDS-GYDDEGSVNQGIS-SHGSGVLSDSDQAIEDPSELRLFLS-WFELRLVLLGLNNNSG--------------------
>gnl|onekp|ZYCD_scaffold_2004731 Selaginella_acanthonota
DEIARRNQLASFRIKELKDVLTRLGLPKQGKKQVLMDKILAVLISVTKEEAAKVIDDIYRKLRGPAVELAS--EFRCPCGGSNLIQCDNTDCGVWQHLSCVVIPEKVAEGAQPEQFYCESCRISMGDPFCVTQSQPALHSAEKTFTLSKSDREILHKPNHDLQVWCLLLNDKVPYRMHWPAYADLRVNSVPVRVTTRTGTQLLGINGRDDGPSTREGTNRVSLAAYDARPFCIGVRIIRRRTVEQVRSMVPSVSKGESLEDALARVHRSISDSDLEVVSDSVTFSLSCPMSGSRISTAGRFKPCTHMGGFDLNTFIELNQRTRKWQCPICMKNYTIKELIVDPFFNKVAEDVKEVELKADGSWRPRLWRSVDSLKIGL-GQWVVSSSATDS-GYDDEGSVNQGIS-SHGSGVLSDSDQAIEDPSELRLFLS-WFELRL------------------------------
>gnl|onekp|JKAA_scaffold_2012964 Selaginella_wallacei
DEITRRNQLTSFRIKELKDVLTRLGLPKQGKKQVLMDKILAVLGSVTKEEAAKVIDDIYRKLRGPAVELAS--EFRCPCGGSNLIQCDNTDCGVWQHLSCVVIPEKVAEGAQPEQFYCESCRISMGDPFCVTQSQPALHSAEKTFALSKSDREVLHKPNHDLQVWCLLLNDKVPYRMHWPAYADLRVNSVPVRVTTRTGTQLLGINGRDDGPSTREGTNRVSLAAYDARPFCIGVRIIRRRTVEQVRNMVPSVFKGESLEDSLARVRRSISDSDLEVVSDSVTFSLSCPMSGSRISTAGRFKPCTHMGGFDLNTFIELNQRTRKWQCPICMKNYTVKELIVDPFFNKVAEDVKEVELKADGSWRPRLWRSVDSLKIGL-GQWVVSTSATDS-GYDDEGSVNQGIS-SHGSGVLSDSDQGMEDPSALRLFLS-WFELRLVLLGLNNNSG--------------------
>gnl|onekp|ZFGK_scaffold_2042798 Selaginella_kraussiana
DDISRRNQLSAFRIKELKDVLTRLGLPKQGKKQVLMDKILAVLTSVTREEAAKVIDDIYRKLRGTAVELAS--EIRCVCGSPVMIQCENRSCGVWQHVPCVIVPE--TEGAEPKSFFCESCRISSGDPFCVTLSQPGLSSVERTFMLTKADRDTLHKANHDLQVWCLLLNDKVPYRMHWPAYAELRVNSVLVRVTARTGQQLLGINGRDDGPSTREGNNKISLTGYDSRPFCIGIRILRRRTIDQVMNMVPSVLKGEPFQEALARVNRCISDSDIEVVADSVTVNLSCPMSGSRVNTAGRFKPCGHLGGFDLKTFVELNQKTRKWQCPVCMTNYTLENLIIDPFFDQIAEDVKEVELKADGLWRPKLWRNLDSLRIGMDGTWAISSSATDSNGHEDEGSVNQDPSSSSDSNVLSSSDEGGEDEASLRLFLDGWFSLSL------------------------------
>gnl|onekp|ESYX_scaffold_2010895 Cunninghamia_lanceolata
NLVSRQDKLTFFRLKELKDVLSRLGLAKQGKKQVLLDRIMAMLSLIGKDEVAKIIDDIYRKMNGHASELASKAKTCCPCGNSMMIQCDAPKCGVWQHLGCVIIPENPVEGYQPEQFYCDICRVNRGDPFWVTLSQPPSQTLEKTFLLTRADKDLLLKPGYELQVWCILLNDKVPFRMHWPQNADLRVNGITIKVTNRPGAQLLGANGRDDGPGIREGTNRISLQAYDSRSFVLGVRIMRRQTVQQVMSKIPSQSEGEPFKEALARVCRCVSDSDLEVVAESVTVNLRCPMTGSRIKVAGRFKPCVHMGCFDLEAFVELNQRARKWQCPICLKNYSLENIIIDPYFNRITEDVTEVEVKPEGSWRPKLWHLPDSLKIGIDGCWQVSSSATSTNRDDEDPSVNQEGSEGFESSVVSDSEGDL-DDAPLQFFLTDWISLSLVLLNMSDSRASESPFSYHQRPRSAVNSDSD
>gnl|onekp|OXGJ_scaffold_2008669 Glyptostrobus_pensilis
NLVSRQDKLTFFRLKELKDVLSRLGLAKQGKKQVLLDRIMAMLSLIGKDEVAKIIDDIYRKMNGHGSELASKAKTCCPCGSSLMIQCDDTKCGVWQHLGCVIIPENPAEGFQPEQFYCDICRVNRGDPFWVTLSQPPSQTLDKTFLLTRADRDLLQKTGYELQVWCILLNDKVPFRMHWPQNADLRVNGISIKVTNRPSAQLLGANGRDDGPGIREGTNRIALQAYDPRSFVLGVRIMRRQTIQQVMSKIPSQSEGESFKEALARVCRCVSDSDLEVVAESVTVNLRCPMTGSRIKVAGRFKPCVHMGCFDLDAFVELNQRARKWQCPICLKNYSLENIIMDPYFNKITEDVTEVEVKPDGSWRPKLWHMPDSLKIGIDGCWQVSSSATSTNRDDEDPSVNQEGSEGFESPVVSDSEGDL-DDAPLQYFLTDWISLSLVLLNMSDSRASESPFSYHQRPRSAVNSDSD
>gnl|onekp|XIRK_scaffold_2009169 Athrotaxis_cupressoides
NLYSRQDKLTFFRLKELKDVLSRLGLAKQGKKQVLLDRIMAMLSLIGKDEVAKIIDDIYRKMNGHASELASKAKTCCPCGNSMMIQCDAPKCGVWQHFGCVIIPENPVEGCQPEQFYCDICRVNRGDPFWITLSQPPSQTLEKTFLLTRADRDLLQKTGCELQVWCILLNDKVPFRMHWPQNADLRVNGISIKVTNRPSAQLLGANGRDDGPGIREGTNRISLQAYDPRSFVLGVRIMRRQTVQQVMSKIPSESEGEPFKEALARVCRCVSDSDLEVVAESVTVNLRCPMTGSRIKVAGRFKPCVHMGCFDLDAFVELNQRARKWQCPICLKNYSLENIIIDPYFNRITEDVTEVEVKPEGSWRPKLWHLPDSLKIGIDGCWQVSSSATSTNRDDEDPSVNQEGSEGFESPVVSDSEGDL-DDAPLQYFLTDWISLSLVLLNMSDSRPSESPFSYHQRPRSAVNSDSD
>gnl|onekp|GKCZ_scaffold_2008715 Diselma_archeri
NLVSRQDKLTYFRLKELKDVLSRLGLAKQGKKQVLLDRIMAMLSLVGKDEVAKIIDDIYRKMNGHASELASKAKTCCPCGSSMMIQCDDPKCAVWQHLGCVIIPENPVEGYQPEQFYCDICRVNRGDPFWVTLSQPPSQTLEKTFILTRADRDLLQKTGYELQVWCILLNDKVHFRMHWPQNADLRVNGISIKVTNRPSAQLLGANGRDDGPGIREGTNRLSLQAYDPRSFVLGVRIMRRQTIAQVMSKIPSQEDGEPFSEALARVCRCVSDSDLEVVAESVTVNLRCPMTGSRIKRAGRFKPCVHMGCFDLEAFVELNQRARKWQCPICLKNYSLENIIIDPYFNIITEDVTEVEVKPEGSWRPKLWHLPNSLKIGIDGCWQVSSSATSTNRNDEDPSVNQEGSEGFESPVVSDSEGDL-DDAPLQYFLTDWISLSLVLLNMSDSRASGYPFSYHQRPRSAVNSDSE
>gnl|onekp|KJYC_scaffold_2008167 Selaginella_willdenowii
DEISRKNQLASFRIKELKDVLTRLGLPKQGKKQVLMDKIMAVLASVTREEVAKVIDDIYRKLRGPAVELAS--EVRCPCGINSTIQCENSACNVWQHLSCVVIPEKPVEGVEPDQFYCEICRIKFCDPFCVTISHPPMHGLERTFTLSKHDRDILHKANHDLQVWCILLNDKVPFRMHWPAFADLRVNGVAVRVHNRTGPQLLGANGRDDGPGTREGSNRISFQACDARPFCIGVRIIRRLTVDQVMNLIPSASTGETFEEALAR-RRCIDDSDVEVVADSVTVNLSCPMSGSRINTAGRFKPCGHMGGFDLRTFVEMNQRTRKWQCPVCMKNYTLE--------------------Q--------------------------------------------------------------------------------------------------------------
>gnl|onekp|NRXL_scaffold_2005096 Metasequoia_glyptostroboides
NLVSRQDKLTFFRLKELKDVLSRLGLAKQGKKQVLLDRIMAMLSLIGKDEVAKIIDDIYRKMNGHASELASKAKTCCPCGNSMMIQCESHKCGVWQHLECVIIPENPVEGYRPEQFYCDICRVNRGDPFWVTLSQPPSQTLEKTFLLTRADRDQLQKTGCELQVWCILLNDKVPFRMHWPQNADLRVNGISIKVTNRPSAQLLGANGRDDGPGIREGTNRISLQAYDPRSFVLGVRIMRRQTVSQVMSKIPSQSEGELFKEALARVCRCVSDSDLEVVAESVTVNLRCPMTGSRIKVAGRFKPCIHMGCFDLEAFVELNQRARKWQCPICLKNYSLENIIIDPYFNRITEDVTEVEVKPEGSWRPKLWHLPDSLKIGIDGCWQVSSSATSTNRDDEDPSVNQEGSEGFESPVVSDSEGDL-DGAPLQYFLTDWISLSLVLLNMSDSRASESPFSYHQRPRSAVNSDSD
>gnl|onekp|NRXL_scaffold_2005095 Metasequoia_glyptostroboides
NLVSRQDKLTFFRLKELKDVLSRLGLAKQGKKQVLLDRIMAMLSLIGKDEVAKIIDDIYRKMNGHASELASKAKTCCPCGNSMMIQCESHKCGVWQHLECVIIPENPVEGYRPEQFYCDICRVNRGDPFWVTLSQPPSQTLEKTFLLTRADRDQLQKTGCELQVWCILLNDKVPFRMHWPQNADLRVNGISIKVTNRPSAQLLGANGRDDGPGIREGTNRISLQAYDPRSFVLGVRIMRRQTVSQVMSKIPSQSEGELFKEALARVCRCVSDSDLEVVAESVTVNLRCPMTGSRIKVAGRFKPCIHMGCFDLEAFVELNQRARKWQCPICLKNYSLENIIIDPYFNRITEDVTEVEVKPEGSWRPKLWHLPDSLKIGIDGCWQVSSSATSTNRDDEDPSVNQEGSEGFESPVVSDSEGDL-DGAPLQYFLTDWISLSLVLLNMSDSRASESPFSYHQRPRSAVNSDSD
>gnl|onekp|FHST_scaffold_2016181 Taxodium_distichum
NLVSRQDKLTFFRLKELKDVLSRLGLAKQGKKQVLLDRIMAMLSLIGKDEVAKIIDDIYRKMNGQGSELASKAKTCCPCGSSLMIQCDDPKCGVWQHLGCVIIPENPVEGFQPEQFYCDICRVNRGDPFWVTLSQPPSQTLDKTFLLTRADRDLLQKTGCELQVWCILLNDKVPFRMHWPQNADLRVNGISIKVTNRPSAQLLGANGRDDGPGIREGTNRIALQAYDPRSFVLGVRIMRRQTIQQVMSKIPSQSEGESFKEALARVCRCVSDSDLEVVAESVTVNLRCPMTGSRIKVAGRFKPCVHMGCFDLEAFVELNQRARKWQCPICLKNYSLENIIIDPYFNKITEDVTEVEVKPDGSWRPKLWHMPDSLKIGIDGCWQVSSSATSTNRDDEDPSVNQEGSEGFESPVVSDSEGNL-DDAPLQYFLTDWISLSLVLLNMSDSRASESPFSYHQRPRSAVNSDSD
>gnl|onekp|OVIJ_scaffold_2012218 Papuacedrus_papuana
NLVSRQDKLTFFRLKELKDVLSRLGLAKQGKKQVLLDRIMAMLSLVGKDEVAKIIDDIYRKMNGHASELASKAKTCCPCGSSMMIQCDDPKCAVWQHLGCVIIPENLVEGYQPEQFYCDICRVNRGDPFWVTLSQPPSQTLEKTFVLTRVDRDLLQKTGCELQVWCILLNDKVPFRMHWPQNADLRVNGISIKVTNRPSAQLLGANGRDDGPGIRDGTNRLSLQAYDPRSFVLGVRIMRRQTIAQVMSKIPSEEEGEPFNDALARVCRCVSDSDLEVVAESVTVNLRCPMTGSRIKHAGRFKPCVHMGCFDLEAFVELNQRARKWQCPICLKNFSLENIIIDPYFNKITEDVTEVEVKPEGSWRPKLWHFPNSLKIGIDGCWQVSSSATSTNRNDEDPSVNQEGSEGFESPVVSDSEGDL-DDAPLQYFLTDWISLRLVLLKMSDSRASGYPFSYHQRPRSAVNSDSE
>gnl|onekp|UEVI_scaffold_2001095 Fokienia_hodginsii
-LVSSQDKLAFFRLKELKDVLSRLGLAKQGKKQVLLDRIMAMLSLIGKDEVAKIIDDIYRKMNGHASELASKAKTCCPCGSSMMIQCDDPKCAVWQHLGCVIIPENPVEGCQPEQFYCDICRVNRGDPFWVTLSQPPSQTLEKTFLLTRADRDLLQKTGCELQVWCILLNDKVPFRMHWPQNADLRVNGISIKVTNRPSAQLLGANGRDDGPGIREGANRLSLQAYDPRSFVLGVRIMRRQTIAQVMSRIPDQLEGEAFEEALARVCRCVSDSDLEVVAESVTVNLRCPMTGSRIKLAGRFKPCVHMGCFDLEAFVELNQRARKWQCPICLKNYSLENIIIDPYFNKITEDVTEVEVKPEGSWRPKLWHLPDSLKIGIEGCWQVSSSATSTNRDDEDPSVNQEGSE--ESPVLSDSEGDF-DDAPFQYFLTDWISLSLVLLNMSDSRPSESPFSYHQRPRSAVNSDSE
>gnl|onekp|UEVI_scaffold_2001094 Fokienia_hodginsii
-LVSSQDKLAFFRLKELKDVLSRLGLAKQGKKQVLLDRIMAMLSLIGKDEVAKIIDDIYRKMNGHASELASKAKTCCPCGSSMMIQCDDPKCAVWQHLGCVIIPENPVEGCQPEQFYCDICRVNRGDPFWVTLSQPPSQTLEKTFLLTRADRDLLQKTGCELQVWCILLNDKVPFRMHWPQNADLRVNGISIKVTNRPSAQLLGANGRDDGPGIREGANRLSLQAYDPRSFVLGVRIMRRQTIAQVMSRIPDQLEGEAFEEALARVCRCVSDSDLEVVAESVTVNLRCPMTGSRIKLAGRFKPCVHMGCFDLEAFVELNQRARKWQCPICLKNYSLENIIIDPYFNKITEDVTEVEVKPEGSWRPKLWHLPDSLKIGIEGCWQVSSSATSTNRDDEDPSVNQEGSE--ESPVLSDSEGDF-DDAPFQYFLTDWISLSLVLLNMSDSRPSESPFSYHQRPRSAVNSDSE
>gnl|onekp|AIGO_scaffold_2071871 Chamaecyparis_lawsoniana
NLVSRQDKLTFFRLKELKDVLSRLGLAKQGKKQVLLDRIMAMLSLIGKDEVAKIIDDIYRKMNGHASELASKAKTCCPCGSSMMIQCDDPKCAVWQHLGCVIIPENPVEGCQPEQFYCDICRVNRGDPFWITLSQPPSQTLEKTFLLTRADRDLLQKTGCELQVWCILLNDKVPFRMHWPQNADLRVNGISIKVTNRPSAQLLGANGRDDGPGIREGANRLSLQAYDPRSFVLGVRIMRRQTIAQVMSRIPDQLEGEAFEEALARVCRCVSDSDLEVVAESVTVNLRCPMTGSRIKLAGRFKPCVHMGCFDLEAFVELNQRARKWQCPICLKNYSLENIIIDPYFNKITEDVTEVEVKPEGSWRPKLWHLPDSLKIGIEGCWQVSSSATSTNRDDEDPSVNQEGSE--ESPVLSDSEGDF-DDAPFQYFLTDWISLSLVLLNMSDSRASESPFSYHQRPRSAVNSDSE
>gnl|onekp|YYPE_scaffold_2072140 Austrocedrus_chilensis
NLVSRQDKLTFFRLKELKDVLSRLGLAKQGKKQVLLDRIMGMLSLVGKDEVAKIIDDIYRKMNGHASELASKAKTCCPCGSSMMIQCDDPKCAVWQHLGCVIIPENPAEGYQPEQFYCDICRVNRGDPFWVTLSQPPSQTLEKTFLLTRADRDLLQKTGCELQVWCILLNDKVPFRMHWPQNADLRVNGISIKVTNRPSAQLLGANGRDDGPGIREGTNRLSLQAYDPRSFVLGVRIMRRQTTAQVMSKIPSQEEGEPFNEALARVCRCVSDSDLEVVAESVTVNLRCPMTGSRMKRAGRFKPCVHMGCFDLEAFVELNQRARKWQCPICLKNYSLENIIIDPYFNKISEDVTEVEVKPEGSWRPKLWHLPNSLKIGIDGCWQVSSSATSTNRNDEDPSVNQEGSEGFESPFLSDSEDDL-DDAPLQYFLTDWISLRLVLLNMSDSRASGYPFSYHQRPRSAVNSDSE
>gnl|onekp|CGDN_scaffold_2073165 Tetraclinis_sp
NLVSRQDKLTFFRLKELKDVLSRLGLAKQGKKQVLLDRIMAMLSLIGKDEVAKIIDDIYRKMNGHASELASKAKTCCPCGSSMMIQCDDPKCAVWQHLGCVIIPENPVEGYQPEQFYCDICRVNRGDPFWVTLSQPPSQTLEKTFLLTRADRDLLQKTGCELQVWCILLNDKVPFRMHWPQNADLRVNGISIKVTNRPSAQLLGANGRDDGPGIREGTNRLSLQAYDPRSFVLGVRIMRRQTIAQVMSRIPNESEGEPFEDALARVCRCVSDSDLEVVAESVTVNLRCPMTGSRIKHAGRFKPCVHMGCFDLEAFVELNQRARKWQCPICLKNYSLENIIVDPYFNKITEDVTEVEVKPEGSWRPKLWHLPNSLKIGIDGCWQVSSSATSTNRDDEDPSVNQEGSEGFESPVLSDSEGDL-DDAPLQYFLTDWISLSLVLLNMSDSRASESPFSYHQRPRSAVNSDSD
>gnl|onekp|AUDE_scaffold_2012724 Widdringtonia_cedarbergensis
NLVSRQDKLTFFRLKELKDVLSRLGLAKQGKKQVLLDRIMAMLSLVGKDEVAKIIDDIYRKMNGHASELASKAKTCCPCGSSMMIQCDDPKCAVWQHLGCVIIPENPVEGYQPEQFYCDICRVNRGDPFWVTLSQPPSQTLEKTFILTRADRDLLQKTGCELQVWCILLNDKVPFRMHWPQSADLRVNGISIKVTNRPSTQLLGANGRDDGPGIREGTNRLSLQAYDPRSFVLGVRIMRRQTIAQVMNKIPSQEAGEPFNEALARVCRCVSDSDLEVVAESVTVNLRCPMTGSRIKRAGRFKPCVHMGCFDLEAFVELNQRARKWQCPICLKNYSLENIIIDPYFNIITEDVTEVEVKPEGSWRPKLWHLPNSLKIGIDGCWQVSSSATSTNRNDEDSSVNQEGSE---STVVSDSEGDL-DDAPLQYFLTDWISLSLVLLNMSDSRASGYPFSYHQRPRSAVNSDSE
>gnl|onekp|NYBX_scaffold_2023768 Huperzia_selago
----KHEQLSSFRIKELKDVLTRLGLPKQGKKQVLMERIMGLLLYGSREEAAKVIDDIFRKLRGSTPDLA--GRIQCPCGSAAMIQCDNPTCGVWQHVKCVIIPCSPTDG-DPEIFYCELCRINRGDPFCVPLSHPPMQTVEKTFILSRKDRELLYQANHDIQVWCILITDKVPFRMHWPAYADVRVNGIAVRVINRPGTQLLGDNGRDDGPGV--------LSAYDARSFCIGVRIIRRLTVEQVLSMIPRVSEGEPFEEALSRLRRCIDDSDLQVVADSVTVNLRCPMSGSRIKVAGRFLPCVHMGCFDLNTFVELNQRTRKWQCPICLKNYSLGDLVIDPYFNVIADDISEVEMKADGQWRPKLWRAPDSHKLRFDGQWSLSNSTTDSQFEEEEKSVNQENIGHLSK-VLSDS-DISNEESSLRLFLS-WFSLSL------------------------------
>gnl|onekp|JDQB_scaffold_2010658 Neocallitropsis_pancheri
NLVSRQDKLTFFRLKELKDVLSRLGLAKQGKKQVLLDRIMAMLSLVGKDEVAKIIDDIYRKMNGHASELASKAKTCCPCGSSMMIQCDDPKCAVWQHVGCVIIPENPVEGYQPEQFYCDMCRVNRGDPFWVTLSQPPSQTLEKTFLLTRADRDQLQKTGYELQVWCILLNDKVPFRMHWPQNADLRVNGISIKVTNRPSAQLLGANGRDDGPGTREGTNRLSLQAYDPRSFVLGVRIMRRQTIGQVMSKIPSQEDGEPFNEALARVCRCVSDSDLEVVSESVTVNLRCPMTGSRIKRAGRFKPCVHMGCFDLEAFVELNQRARKWQCPICLKNYSLENIIIDPYFNIISEDVTEVEVKPEGSWRPKLWHLPNSLKIGIDGCWQVSSSATSTNRNDEDPSVNQEGSEGFESPVVSDSEGDL-DDAPLQYFLTGWISLSLVLLNMSDSRASGYPFSYHQRPRSA------
>gnl|onekp|BUWV_scaffold_2055221 Platycladus_orientalis
NLVSRQDKLTFFRLKELKDVLSRLGLAKQGKKQVLLDRIMAMLSLIGKDEVAKIIDDIYRKMNGHASELASKAKTCCPCGSSMMIQCDDPKCAVWQHLGCVIIPENPIEGYQPEQFYCDICRVNRGDPFWVTLSQPPSQTLEKTFLLTRADRDLLQKAGCELQVWCILLNDKVPFRMHWPQNADLRVNGISIKVTNRPSAQLLGANGRDDGPGIREGTNRLSLQAYDPRSFVLGVRIMRRQTIAQVMSRIPNESEGEPFKDALARVCRCVSDSDLEVVAESVTVNLRCPMTGSRIKRAGRFKPCVHMGCFDLEAFVELNQRARKWQCPICLKNYSLENIIVDPYFNKITEDVTEVEVKPEGSWRPKLWHLPNSLKIGIDGCWQVSSSATSTNRDDEDPSVNQEGSEGFESPVLSDSEGDL-DDAPLQYFLTDWISLSLVLLNMSDSRASESPFSYHQRPRSAVNSDSD
>gnl|onekp|QSNJ_scaffold_2012597 Taiwania_cryptomerioides
NLVSRQDKLTFFRLKELKDVLSRLGLAKQGKKQVLLDRIMAMLSFIGKDEVAKIIDDIYRKMNGHASELASKPKICCPCGSSMIIQCEAPKCGIWQHLGCVIIPENPVEGYQPEQFYCDICRVNRGDPFWVTLSQPPSQTLEKTFLLTRADRDQLQKTGCELQVWCILLNDKVPFRMHWPQNADLRVNGISIKVTNRPGAQLLGANGRDDGPGIREGTNKILLQAYDPRSFVLGVRIMHRQTVLQVMRKIPTESEGEPFKEALARVCRCVSDSDLEVVAESVTVNLRCPMTGSRIKVAGRFKPCVHMGCFDLDAFVELNQRARKWQCPICLKNYSLENIIIDPYFNRITEDVTEVEVKPEGSWRPKLWHLPDSLKIGIDGCWQVSSSATSTNRDDEDPSVNQEGSEGFESPVVSDSEGDL-DDAPLQYFLTDWISLSLVLLNMSDSRASESPFSYHQRPRSAVNSDSD
>gnl|onekp|FRPM_scaffold_2014339 Calocedrus_decurrens
NLVSRQDKLTFFRLKELKDVLSRLGLAKQGKKQVLLDRIMAMLSLIGKDEVAKIIDDIYRKMNGNASELASKAKTCCPCGSSMMIQCDDPKCAVWQHLGCVIIPENPIEGYQPEQFYCDICRVNRGDPFWVTLSQPPSQTLEKTFLLTRADRDLLQKAGCELQVWCILLNDKVPFRMHWPQNADLRVNGISIKVTNRPSAQLLGANGRDDGPGIREGTNRLSLQAYDPRSFVLGVRIMRRQTIAQVMSRIPNESEGEPFKDALARVCRCVSDSDLEVVAESVTVNLRCPMTGSRIKLAGRFKPCVHMGCFDLEAFVELNQRARKWQCPICLKNYSLENIIIDPYFNKVTEDVTEVEVKPEGSWRPKLWHLPNSLKIGIDGCWQVSSSATSTNRDDEDPSVNQEGSEGFESPVLSDSEGDL-DDAPLQYFLTDWISLSLVLLNMSDSRASESPFSYHQRPRSAVNSDSD
>gnl|onekp|XQSG_scaffold_2058414 Microbiota_decussata
NLVSRQDKLTFFRLKELKDVLSRLGLAKQGKKQVLLDRIMAMLSLIGKDEVAKIIDDIYRKMNGHASELASKAKTCCPCGSSMMIQCDDPKCAVWQHLGCVIIPENPIEGYQPEQFYCDICRVNRGDPFWVTLSQPPSQTLEKTFLLTRADRDLLQKTGCELQVWCILLNDKVPFRMHWPQNADLRVNGISIKVTNRPSAQLLGANGRDDGPGIREGTNRLSLQAYDPRSFVLGVRIMRRQTIAQVMSRIPNESEGEPFKDALARVCRCVSDSDLEVVAESVTVNLRCPMTGSRIKRAGRFKPCVHMGCFDLEAFVELNQRARKWQCPICLKNYSLENIIVDPYFNKITEDVTEVEVKPEGSWRPKLWHLPNSLKIGIDGCWQVSSSATSTNRDDEDPSVNQEGSEGFESPVLSDSEDDL-DDAPLQYFLTDWISLSLVLLNMSDSRASESPFSYHQRPRSAVNSDSD
>gnl|onekp|QNGJ_scaffold_2075590 Cupressus_dupreziana
NLVSRQDKLTFFRLKELKDVLSRLGLAKQGKKQVLLDRIMAMLSLIGKDEVAKIIDDIYRKMNGHASELASKAKTCCPCGSSMMIQCDDPKCAVWQHLGCVIIPENPIEGYQPEQFYCDICRVNRGDPFWVTLSQPPSQTLEKTFLLTRADRDLLQKTGCELQVWCILLNDKVPFRMHWPQNADLRVNGISIKVTNRPSAQLLGANGRDDGPGIREGTNRLSLQAYDPRSFVLGVRIMRRQTIAQVMSRIPNETEGEPFKDSLARVCRCVSDSDLEVVAESVTVNLRCPMTGSRIKRAGRFKPCVHMGCFDLEAFVELNQRARKWQCPICLKNYSLENIIIDPYFNRITEDVTEVEVKPEGSWRPKLWHLPNSLKIGIDGCWQVSSSATSTNRDDEDPSVNQEGSEGFESPVLSDSEGDL-DDAPLQYFLTDWISLRLVLLNMSDSRASESPFSYHQRPRSAVNSDSD
>gnl|onekp|VFYZ_scaffold_2004167 Thuja_plicata
NLVSRQDKLTFFRLKELKDVLSRLGLAKQGKKQVLLDRIMAMLSLIGKDDVAKIIDDIYRKMNGHASELASKAKTCCPCGSSMMIQCDDPKCAVWQHLGCVIIPENPVEGYQPEQFYCDTCRVNRGDPFWVTLSQPPSQTLEKTFLLTRADRDLLQKTGCELQVWCILLNDKVPFRMHWPQNADLRVNGISIKVTNRPSAQLLGANGRDDGPGIREGTNRLSLQAYDPRSFVLGVRIMRRQTIAQVMSRIPNESEGEPFKEALARVCRCVSDSDLEVVAESVTVNLRCPMTGSRIKLAGRFKPCVHMGCFDLEAFVELNQRARKWQCPICLKNYSLENIIVDPYFNIITEDVTEVEVKPEGSWRPKLWHLPNSLKIGIDGCWQVSSSATSTNRDDEDPSVNQEGSEGFESPVLSDSEGDL-DDAPLQYFLTDWISLSLVLLNMSDSRASESPFSYHQRPRSAVNSDSD
>gnl|onekp|VFYZ_scaffold_2004166 Thuja_plicata
NLVSRQDKLTFFRLKELKDVLSRLGLAKQGKKQVLLDRIMAMLSLIGKDDVAKIIDDIYRKMNGHASELASKAKTCCPCGSSMMIQCDDPKCAVWQHLGCVIIPENPVEGYQPEQFYCDTCRVNRGDPFWVTLSQPPSQTLEKTFLLTRADRDLLQKTGCELQVWCILLNDKVPFRMHWPQNADLRVNGISIKVTNRPSAQLLGANGRDDGPGIREGTNRLSLQAYDPRSFVLGVRIMRRQTIAQVMSRIPNESEGEPFKEALARVCRCVSDSDLEVVAESVTVNLRCPMTGSRIKLAGRFKPCVHMGCFDLEAFVELNQRARKWQCPICLKNYSLENIIVDPYFNIITEDVTEVEVKPEGSWRPKLWHLPNSLKIGIDGCWQVSSSATSTNRDDEDPSVNQEGSEGFESPVLSDSEGDL-DDAPLQYFLTDWISLSLVLLNMSDSRASESPFSYHQRPRSAVNSDSD
>gnl|onekp|NKIN_scaffold_2012749 Thujopsis_dolabrata
NLVSRQDKLTFFRLKELKDVLSRLGLAKQGKKQVLLDRIMAMLSLIGKDDVAKIIDDIYRKMNGHASELASKAKTCCPCGSSMMIQCDDPKCAVWQHLGCVIIPENPVEGYQPEQFYCDTCRVNRGDPFWVTLSQPPSQTLEKTFLLTRADRDLLQKTGCELQVWCILLNDKVPFRMHWPQNADLRVNGISIKVTNRPSAQLLGANGRDDGPGIREGTNRLSLQAYDPRSFVLGVRIMRRQTIAQVMSRIPNESEGEPFKEALARVCRCVSDSDLEVVAESVTVNLRCPMTGSRIKLAGRFKPCVHMGCFDLEAFVELNQRARKWQCPICLKNYSLENIIIDPYFNIITEDVTEVEVKPEGSWRPKLWHLPNSLKIGIDGCWQVSSSATSTNRDEEDPSVNQEGSEGFESPVLSDSEGDL-DDASLQYFLTDWISLSLVLLNMSDSRASESPFSYHQRPRSAVNSDSD
>gnl|onekp|HOUF_scaffold_2009144 Cryptomeria_japonica
NLVSRQDKLTFFRLKELKDVLSRLGLAKQGKKQVLLDRIMAMLSLIGKDEVAKIIDDIYRKMNGHGSELASKAKTCCPCGSSQMIQCDDPKCGVWQHLGCVIIPENPVEGFQPEQFYCDICRVNRGDPFWVTLSQPPSQTLDKTFLLTRADRDLLQKTGCELQVWCILLNDKVPFRMHWPQNADLRVNGISIKVTNRPSAQLLGANGRDDGPGIREGTNRIALQAYDPRSFALGVRIMRHQTIPQVMSKIPSELEGEPFKEALARVCRCVSDSDLEVVAESVTVNLRCPMTGSRMKVAGRFKPCVHMGCFDLKAFVELNQRARKWQCPICLKNYSLENIIIDPYFNKITEDVTEVEVKPEGSWRPKLWHLPDSLKIGIDGCWQVSSSATSTNRDDEDPSVNQEGSEGFESPVVSDSEGDL-DDAPLQYFLTDWISLSLVLLNMSDSRASESPFSYHQRPRSAVNSDSD
>gnl|onekp|DSXO_scaffold_2013801 Cryptomeria_japonica
NLVSRQDKLTFFRLKELKDVLSRLGLAKQGKKQVLLDRIMAMLSLIGKDEVAKIIDDIYRKMNGHGSELASKAKTCCPCGSSQMIQCDDPKCGVWQHLGCVIIPENPVEGFQPEQFYCDICRVNRGDPFWVTLSQPPSQTLDKTFLLTRADRDLLQKTGCELQVWCILLNDKVPFRMHWPQNADLRVNGISIKVTNRPSAQLLGANGRDDGPGIREGTNRIALQAYDPRSFALGVRIMRHQTIPQVMSKIPSELEGEPFKEALARVCRCVSDSDLEVVAESVTVNLRCPMTGSRMKVAGRFKPCVHMGCFDLKAFVELNQRARKWQCPICLKNYSLENIIIDPYFNKITEDVTEVEVKPEGSWRPKLWHLPDSLKIGIDGCWQVSSSATSTNRDDEDPSVNQEGSEGFESPVVSDSEGDL-DDAPLQYFLTDWISLSLVLLNMSDSRASESPFSYHQRPRSAVNSDSD
>gnl|onekp|ETCJ_scaffold_2010267 Pilgerodendron_uviferum
NLVSRQDKLTFFRLKELKDVLSRLGLAKQGKKQVLLDRIMAMLSLVGKDEVAKIIDDIYRKMNGHASELASKAKTCCPCGSSMMIQCDDPKCAVWQHLGCVIIPENPVEGYQPEQFYCDICRVNRGDPFWVTSSQPPSQTLEKTFLLTRADRDLLQKAGCELQVWCILLNDKVPFRMHWPQNADLRVNGISIKVTNRPSAQLLGANGRDDGPGIREGTNRLSLQAYDPRSFVLGVRIMRRQTIAQVMSKIPSQEEGEPFKEALGRVCRCVSDSDLEVVAESVTVNLRCPMTGSRIKRAGRFKPCVHMGCFDLEGFVELNQRARKWQCPICLKNYSLENIIIDPYFNNIAEDVTEVEVKPEGSWRPKLWHLPNSLKIGIDGCWQVSSSATSTNRNDEDPSVNQEGSEGFESAVVSDSEDDL-DDAPLQYFLTDWISLRLVLLNMSDSRASGYPFSYHQRPRSAVNSDSE
>gnl|onekp|OUOI_scaffold_2004966 Cunninghamia_lanceolata
NLVSRQDKLTFFRLKELKDVLSRLGLAKQGKKQVLLDRIMAMLSLIGKDEVAKIIDDIYRKMNGHASELASKAKTCCPCGNSM--QCDAPKCGVWQHLGCVIIPENPVEGYQPEQFYCDICRVNRGDPFWVTLSQPPSQTLEKTFLLTRADKDLLLKPGYELQVWCILLNDKVPFRMHWPQNADLRVNGITIKVTNRPGAQLLGANGRDDGPGIREGTNRISLQAYDSRSFVLGVRIMRRQTVQQVMSKIPSQSEGEPFKEALARVCRCVSDSDLEVVAESVTVNLRCPMTGSRIKVAGRFKPCVHMGCFDLEAFVELNQRARKWQCPICLKNYSLENIIIDPYFNRITEDVTEVEVKPEGSWRPKLWHLPDSLKIGIDGCWQVSSSATSTNRDDEDPSVNQEGSEGFESSVVSDSEGDL-DDAPLQFFLTDWISLSLVLLNMSDSRASESPFSYHQRPRSAVNSDSD
>gnl|onekp|RMMV_scaffold_2060023 Callitris_macleayana
NLVSCQDKLTFFRLKELKDVLSRLGLAKQGKKQVLLDRIMAMLSLVGKDEVAKIIDDIYRKMNGHASELASKAKTCCPCGSSMMIQCDDPKCAVWQHVGCVIIPENPVEGYQPEQFYCDICRVNRGDPFWVTLSQPPSQTLEKTFLLTRAERELLQKTGYELQVWCILLNDKVPFRMHWPQNADLRVNGISIKVTNRPSAQLLGANGRDDGPGTREGTNRLSLQAYDPRSFVLGVRIMRRQTIGQVMSKIPSQEDGEPFNEALARVCRCVSDSDLEVVSESVTVNLRCPMTGSRIKRAGRFKPCVHMGCFDLEAFVELNQRARKWQCPICLKNYSLENIIIDPYFNIISEDVTEVEVKPEGSWRPKLWHLPNSLKIGIDGCWQVSSSATSTNRNDEDPSVNQEGSEGFESPVVSDSEGDL-DDAPLQYFLTGWISLSLVLLNMSDSRASGYPFSYHQRPRSV------
>gnl|onekp|ACWS_scaffold_2070713 Arucaria_sp
DICSLQHKLLTFRITELKDVLSRLGMTRQGRKQVLVDRIMNLLASVSREDVAKVIDDVFRKMNGGANDLASK--TRCPCGSSKMIQCDDNKCKVWQHFECVL-PGKVAEDGRPDLFYCETCRINRADPFCVTESHHPMQNMEKSFILSIMDKEKSQKPGYDIQVWCILLNDTVMFRMHWPQYAELRVNGIAVRVTTRPGAQLLGANGRDDGAGVVEGINKISLSAYDARQFCVGVRIIKRRTVQEILSLVPSETEGEPFEENLARVRRCISDSDLEVVADSVTVNLRCPMSGLRMDVAARFKPCEHMGCFDLKTLVELNERTRKWQCPICMKNYTLENIVRDQYFSLITEDVTEVEVKPDGSWRPKLWRLPDALKIGMDGVWELCSSATASIGDHEDPSVNQEASE-----VDNDPD------------------LRL------------------------------
>gnl|onekp|XTZO_scaffold_2011905 Araucaria_rulei
-LVSEQHKLANFRLRELRDVLSRLGLAKQGRKQVLLERIMTMLSLIAKEEVAKIIDDIYRKMNRHAPELASKPKTCCPCGSLMMIQCDDPKCGVWQHMECVVIPENLVEGSQPEQFFCDICRVNRADPFWVTEGQPPLQSLEKTFTLTRAVKDLFQKPDHELQVWCILLNDKVPFRMHWPQSADLRVNGISIKVINRQGNQLLGANSRDDGPGSREGTNRIILRANDSRPFVVGVRIIRRQSVQQVLNRIPTESQGEPFEEALARVCRCVSDSDLEVVAESNTVNLRCPMSGSRIKIAGRFKPCVHMGCFDLESFVELNQRARKWQCPICLKNYSLENVIKDPYFNRITEDVTEVEVKVDGSWRPKLWHMPDCLKIGIDGYWEVSSSATATNRDDEDPSVNQEGSDVFDSPVVSDSEGDF-DDVPFKFFFDHWISLSLILLNIGDNRTSEIPFSYCQRPRSIVDADSD
>gnl|onekp|GNQG_scaffold_2014395 Encephalartos_barteri
--------------------------------------------VVGREELAKVIDNIFSKMRGSAPEITSKAKTCCPCGSSMMIQCDEIKCGVWQHLACVVIPEIPVEGFQPDQYYCQVCRINRGDPFCETLSQPQLQNVEKTFVLTKANKDLLEKPGYDLQVWCLLLNDKVPFRMHWPQYADLRVNEISVWVTKRQGSQFLGINGRDDGPGSREGTNRISISAYDARPFCLGVRIIRHRTVQQVLSLVPSQSEGELFEEALARVQRCVDDSDLKVVAESVSVNLRCPLSGSRIKVAGRFKPCIHMGCFDLNAFVELNQRARKWQCPICLKNYSLENIIIDPYFNRITEDVTEVEVKPDGCWRPKNWHLPDTLKIGMDGYWEIGSSETVSNKDEEDASVNQEASWDFDSAILSDSEDDLNDDAPLQFFLTNWISLGLLLLNSSNNSTSESPFSLHQRPRSV------
>gnl|onekp|KUXM_scaffold_2009945 Selaginella_selaginoides
---------------------------------------------------------------------------RCPCGSSLMIQCDNRKCGIWQHVNCVVHFNS-SEGADPEQFYCEVCRINFCDPFCVTLSQPPLQTVERSFTLSKSDRDTLHKHGHDLQVWCLRFNDSVPFRMHWPLYADVRINGVAVRVVNRVSTQPLGPNGRDDGPGTREGANRIAVSAYDAGPFCVGVRIIRRRTVEQVLSLLPSVSDGEPFEDALARVKRCVDDSDIEVVAESITVNLRCPMSGLRMTTAGRFKECVHIGCFDLRTFVELNQRARKWQCPVCMKNYSVDSLIIDPFFNRIAEDVTEVEMKADGLWRPKLWRTSDPLKIGIDGHWAVNNNNNNSGGYDDERSVNQGP--AVKAAVLSDSDGDDDDESSLRMFLS-WFSLSIVLLGLNNNN---------HQQHHH------
>gnl|onekp|KJYC_scaffold_2008168 Selaginella_willdenowii
DEISRKNQLASFRIKELKDVLTRLGLPKQGKKQVLMDKIMAVLASVTREEVAKVIDDIYRKLRGPAVELAS--EVRCPCGINSTIQCENSACNVWQHLSCVVIPEKPVEGVEPDQFYCEICRIKFCDPFCVTISHPPMHGLERTFTLSKHDRDILHKANHDLQVWCILLNDKVPFRMHWPAFADLRVNGVAVRVHNRTGPQLLGANGRDDGPGTREGSNRISFQACDARPFCIGVRIIRRLTVDQVMNLIPSASTGETFEEALARAKRCIDDSDVEVVADSVTVNLSCPMSGSRINTAGRFKPCGHMGG---------------------------------------------------------------------------------------------------------------------------------------------------------------
>gnl|onekp|KAWQ_scaffold_2011708 Stangeria_eriopus
-------------------------------------RIMAMLSVVRRDEVAAIIDDIFRKKHGCANDLATKSKTCCPCGSSIMIQCDESKCGVWQHLGCVIIPENPAEDGQPVQFYCDICRINRGDPFCVTVAQPPLQNIEKTFILTRADRDLLQKPGYDLQVWCLLLNDKVPFRMHWPQYADLRVNGIAVRATNRPGPQLLGVNGRDDGPGSREGPNRISLSACDARPFCLGVRIIRRRTVRQVLNLVPIPTEGEPFEDALARVCRCINDSDLEVVAESVTVNLRCPMSGSRIRTAGRFKPCVHMGCFDLETFVELNQRARKWQCPICLKNYSLDNIIIDPYFNIVTEDVTEVEVKPDGCWRPKLWHFPDNLKIGIDGFWEVSSSAT-------------------------------------------------------------------------------
>gnl|onekp|GTUO_scaffold_2026272 Huperzia_selago
--------------------------------------------------AAKVIDDIFRKLRGSTPDLA--GRIQCPCGSAAMIQCDNPTCGVWQHVKCVIIPCSPTDG-DPEIFYCELCRINRGDPFCVPLSHPPMQTVEKTFILSRKDRELLYQANHDIQVWCILITDKVPFR------ADVRVNGIAVRVINRPGTQLLGDNGRDDGPGVKEGMNRISLSAYDARSFCIGVRIIRRLTVEQVLSMIPRVSEGEPFEEALSRLRRCIDDSDLQVVADSVTVNLRCPMSGSRIKVAGRFLPCVHMGCFDLNTFVELNQRTRKWQCPICLKNYSLGDLVIDPYFNVIADDISEVEMKADGQWRPKLWRAPDSHKLRFDGQWSLSNSTTDSQFEEEEKSVNQENIG--------------------------------------------------------------
>gnl|onekp|ACWS_scaffold_2070047 Arucaria_sp
KLVSEQHKLANFRLRELRDVLSRLGLAKQGRKQVLLERIMAMLSLIGKEEVAKIIDDIYRKMNRHAPELATKPKTCCPCGSSMMIQCDDPKCGVWQHMECVVIPENPVEGSQPEQFFCDICRVSRADPFWVTEGQPPLQTVEKNFTLTRGIKDLFQKPDYELQVWCILLNDKVPFRMHWPQSADLRVNGISIKVINRQGNQLLGANSRDDGPGSREGTNRIILRAYDSRPFVVGVRIIRRQSVQQVLNRIPIESQGEPFEEALARVCRCVSDSDLEVVAESNIVNLRCPMSGSRIKISGRFKPCVHMGCFDLESFVELNQRARKWQCPICLKNYSLENVIIDPYFNRITEDVTEVEVKGDGSWRPK------------------------------------------------------------------------------------------------------
>gnl|onekp|IHWO_scaffold_2004503 Marchantia_paleacea
DDVSRREQLASFRIRELKDVLSRLGLPKQGKKQVLMEKIMGVLVALSREDCVNVIDDIYRKLRGSAPDLASASKTRCPCGNSRMIQCDEAKCGVWQHINCVVIPEKADEKAEPESFYCEQCRINRSDPFCATVT-PPMQNVEKTFNLSTSEKDMISRPNYDLQVWCVLLNDKVPFRMHWPAFADLRINGVSVRVTNRPGQQLLGANGRDEGPGAKDGTNRIVFSAYDARPFCIGVRIIRRNTLVQVLASIPDVNKGEDFEEAIARVRRAFDDSDLEVVAESVTVTLRCPMSGGRIKVAGRFKPCTHMGCFDLHTFVEMNQRARKWQCPICLKNYSLENLVIDPYFNRVTEDVTEVELKPDGLWRPKVWRTPDSLMIGVDGQWAVSSSATDSNGEDGERSVNQEPSE-FSSRVLSDTDGVSNDDCPLRLLLT-WFSLSI------------------------------
>gnl|onekp|JPYU_scaffold_2005547 Marchantia_polymorpha
--------------------------------------------ALSREDCVNVIDDIYRKLRGSAPDLASASKTRCPCGNSRMIQCDEAKCGVWQHINCVVIPEKADEKAEPESFYCEQCRINRSDPFCATVT-PPMQNVEKTFNLSTSEKDMISRPNYDLQVWCVLLNDKVPFRMHWPAFADLRINGVSVRVTNRPGGQLLGANGRDEGPGAKDGTNRIAFSAYDARPFCIGVRIIRRNTLAQVLASIPDVNKGEDFEEAIARVRRAFDDSDLEVVAESVSVTLRCPMSGGRIKVAGRFKPCTHMGCFDLNTFVEMNQRARKWQCPICLKNYSLENLVIDPYFNRVTEDVTEVELKPDGLWRPKVWRTPDSLMIGVDGQWAVSSSATDSNGEDGERSVNQEPSE-FSSRVLSDTDGASNDDCPLRLLLT-WFSLSI------------------------------
>gnl|onekp|JPYU_scaffold_2005546 Marchantia_polymorpha
--------------------------------------------ALSREDCVNVIDDIYRKLRGSAPDLASASKTRCPCGNSRMIQCDEAKCGVWQHINCVVIPEKADEKAEPESFYCEQCRINRSDPFCATVT-PPMQNVEKTFNLSTSEKDMISRPNYDLQVWCVLLNDKVPFRMHWPAFADLRINGVSVRVTNRPGGQLLGANGRDEGPGAKDGTNRIAFSAYDARPFCIGVRIIRRNTLAQVLASIPDVNKGEDFEEAIARVRRAFDDSDLEVVAESVSVTLRCPMSGGRIKVAGRFKPCTHMGCFDLNTFVEMNQRARKWQCPICLKNYSLENLVIDPYFNRVTEDVTEVELKPDGLWRPKVWRTPDSLMIGVDGQWAVSSSATDSNGEDGERSVNQEPSE-FSSRVLSDTDGASNDDCPLRLLLT-WFSLSI------------------------------
>gnl|onekp|TXVB_scaffold_2013948 Lunularia_cruciata
DEVSRRQQLASFRIRELKDVLTRLGLPKQGKKQVLMDKIMGVLVGLSREECINVIDDIYRKLRGPAPDLASNAKTRCPCGNSRMIQCDDSKCGVWQHINCVVIPEKADEKAEPESFYCELCRVNRSDPFCSTISNPPMQNVEKTFQVSALERDIYSRPNHDLQVWCVLLNDKVPFRMHWPAFAELRINGVSVRVTNRPGQQLLGANGRDEGPGTREGPNKITFAAYDARPFCLGVRIIRRNSPAQVLSMIPDVSKGEDFEEAIARVRRAFDDSDLEVVAESVTVTLRCPMSGGRIKVAGRFKPCTHMGCFDLNTFVEMNQRARKWQCPICLKNYSLENLVIDPYFNRVTEDVTEVELKPDGLWRPKVWRTPDSLLIGIDGQWAVSSSATDSNGEDGERSVNQEPSDTFPSRVLSDTDGISNDDSPLRLFLS-WFSLSI------------------------------
>gnl|onekp|PIUF_scaffold_2007116 Pellia_cf._Epiphylla
DAASRRQQLASFRIRELKDVLTQLGLPKQGKKQILMDKIMGALDSLSREECINVIDDIYRKLRGAAPDLASSGKTRCPCGNSKMIQCDDNKCGVWQHISCVVIPEKPSETSEPEQFYCELCRINRSDPFCVTLQSPPMQNVEKTFQLSVGDRDVLQRANHDLQVWCVLLNDKVPFRMHWPAYGDLRINGVSVRVTNRPGQQLLGANGRDEGPGTKEGLNRISFSAYDARPFCLGVRIIRRNSLQQVFAMIPDVSKGEEFEEALVRVRRCIDDSDLEVV-DSVSVNLRCPMSGLRIKVAGRFKPCLHMGCFDLHTFVELNQRARKWQCPICLKNYSLENLIIDPFFNRVTEDVTEVEMKADGHWRPKVWRSPDSLKIGMDGQWAVSTSATDSNGEDGERSVNQEPSE-YPPKVLSDTDGVGSDESPLRLFLS-WFSLSL------------------------------
>gnl|onekp|PIUF_scaffold_2007115 Pellia_cf._Epiphylla
DAASRRQQLASFRIRELKDVLTQLGLPKQGKKQILMDKIMGALDSLSREECINVIDDIYRKLRGAAPDLASSGKTRCPCGNSKMIQCDDNKCGVWQHISCVVIPEKPSETSEPEQFYCELCRINRSDPFCVTLQSPPMQNVEKTFQLSVGDRDVLQRANHDLQVWCVLLNDKVPFRMHWPAYGDLRINGVSVRVTNRPGQQLLGANGRDEGPGTKEGLNRISFSAYDARPFCLGVRIIRRNSLQQVFAMIPDVSKGEEFEEALVRVRRCIDDSDLEVV-DSVSVNLRCPMSGLRIKVAGRFKPCLHMGCFDLHTFVELNQRARKWQCPICLKNYSLENLIIDPFFNRVTEDVTEVEMKADGHWRPKVWRSPDSLKIGMDGQWAVSTSATDSNGEDGERSVNQEPSE-YPPKVLSDTDGVGSDESPLRLFLS-WFSLSL------------------------------
>gnl|onekp|JHFI_scaffold_2011772 Pellia_neesiana
DAASRRQQLASFRIRELKDVLTQLGLPKQGKKQILMDKIMGALDSLSREECINVIDDIYRKLRGAAPDLASSGKTRCPCGNSKMIQCDDNKCGVWQHISCVVIPEKPSETSEPEQFYCELCRINRSDPFCVTLQSPPMQNVEKTFQLSVGDRDVLQRANHDLQVWCVLLNDKVPFRMHWPAYGDLRINGVSVRVTNRPGQQLLGANGRDEGPGTKEGLNRISFSAYDARPFCLGVRIIRRNSLQQVFAMIPDVSKGEEFEEALVRVRRCIDDSDLEVV-DSVSVNLRCPMSGLRIKVAGRFKPCLHMGCFDLHTFVELNQRARKWQCPICLKNYSLENLIIDPFFNRVTEDVTEVEMKADGHWRPKVWRSPDSLKIGMDGQWAVSTSATDSNGEDGERSVNQEPSE-YPPKVLSDTDGVGSDESPLRLFLS-WFSLSL------------------------------
>gnl|onekp|TFYI_scaffold_2001078 Marchantia_emarginata
-----------------------------------------------------------------------------------------------------------------------------------------------------------------------------------------------------------------------------------------------------------------------------------------------------------------------LNTFVEMNQRARKWQCPICLKNYSLENLVIDPFFNRVTEDVTEVELKPDGLWRPKVWRTPDSLLIGVDGQWTVSSSATDSNGEDGERSVNQEPSE-FSSRVLSDTDGVSNDDSPLRLFLS-WFSLSIVLLGMNSR-SSR--------SKAQ------
>gnl|onekp|HMHL_scaffold_2010869 Marchantia_paleacea
------------------------------------------------------------------------------------------------------------------------------------------------------------------------------------------------------------------------------------------------------------------------------------------------------------------------------------WQCPICLKNYSLENLVIDPYFNRVTEDVTEVELKPDGLWRPKVWRTPDSLMIGVDGQWAVSSSATDSNGEDGERSVNQEPSE-FSSRVLSDTDGVSNDDCPLRLLLT-WFSLSI------------------------------
>gnl|onekp|HMHL_scaffold_2008305 Marchantia_paleacea
DDVSRREQLASFRIRELKDVLSRLGLPKQGKKQVLMEKIMGVLVALSREDCVNVIDDIYRKLRGSAPDLASASKTRCPCGNSRMIQCDEAKCGVWQHINCVVIPEKADEKAEPESFYCEQCRINRSDPFCATVT-PPMQNVEKTFNLSTSEKDMISRPNYDLQVWCVLLNDKVPFRMHWPAFADLRINGVSVRVTNRPGQQLLGANGRDEGPGAKDGTNRIVFSAYDARPFCIGVRIIRRNTLVQVLASIPDVNKGEDFEEAIARVRRAFDDSDLEVVAESVTVTLRCPMSGGRIKVAGRFKPCTHMGCFDLHTFVEMNQR---------------------------------------------------------------------------------------------------------------------------------------------------
>gnl|onekp|SKQD_scaffold_2013016 Takakia_lepidozioides
ELATRQSHLSSFRIKELKDVLSLLGLPKQGKKQILMDKIMGVILNVSREDAATVIDDIFRKLRGSALELGSGAKTRCPCGNSVMIQCDDSKCGVWQHMNCVVIPDQPSESVEPDQFYCELCRISRCDPFCVAVSHPPLQSVEKTFSLTRSERDLLHKENHDLQVWCVLLNDKVPFRLHWAAYADLRVNGVSVRVTNRPGQQLLGANGRDEGPGTREGINRLSLTAYDARPFCVGVRIIRRCSLQQVMAMIPAVTEGEALEDAMARLSRCIDDSDVEVVAESISVNLRCPMSGSRIRVAGRFKPCLHMGCFDLNTFVELNQRARKWQCPICLKNYSIETLIVDPLFNLITEDVTEVEMKADGLWRPKLWRTPSSLRLGIDGLWTASSSATDSNVEDGERSVNQEPSDGFPVKVLSDTDGGSNDDSALRLFLT-WFSLSL------------------------------
>gnl|onekp|PKOX_scaffold_2101620 Isoetes_tegetiformans
----RRTQLATFRIKELKDVLTRLGLPKQGKKQVLMDKIMGVLIAVSREEAAKVIDDIYRKIRGPAMELAT--EVRCPCGSSQMIQCDNRDCGVWQHLNCVIIPENTSEGAEPDQFYCETCRIDRGDPFCVTIKQTPLQTVEKTFTLSRADRDLLHRPGHDLQVWCVLLSDKVSFRMHWPAYADLRVNGVQVRVTNRPGTQLLGINGRDDGPGTREGTNRISLSAYDARSFCMGVRVIRRCTVEQVLNKIPAVSEGEPFDEALARIRRCIDDSDLEVVAESVTVNLRCPMSGSRIKVAGRFKPCVHMGCFDLNTFVELNQRARKWQCPICLKNYSLENLIIDPFFNRIAEDVTEVEMKADGFWRPKLWRTSEPLKIGIDGQWAFSSSATDSNGYDDEQSVNQEPGL-----VLSDSE---------------------------------------------------
>gnl|onekp|PYHZ_scaffold_2009209 Isoetes_sp
----RRTQLATFRIKELKDVLTRLGLPKQGKKQVLMDKIMGVLTAVSREEAAKVIDDIYRKIRGPAMELAT--EVRCPCGSSQMIQCDNRDCGVWQHLNCVIIPENTSEGAEPDQFYCETCRIDRGDPFCVTIKQTPLQTVEKTFTLSRADRDLLHRPGHDLQVWCVLLSDKVSFRMHWPAYADLRVNGVQVRVTNRPGTQLLGINGRDDGPGTREGTNRISLSAYDARSFCMGVRVIRRCTVEQVLNKIPAVSEGEPFDEALARIRRCIDDSDLEVVAESVTVNLRCPMSGSRIKVAGRFKPCVHMGCFDLNTFVELNQRARKWQCPICLKNYSLENLIIDPFFNRIAEDVTEVEMKADGFWRPKLWRTSEPLKIGIDGQWAFSSSATDSNGYDDEQSVNQEPGL-----VLSDSE---------------------------------------------------
>gnl|onekp|PYHZ_scaffold_2009208 Isoetes_sp
----RRTQLATFRIKELKDVLTRLGLPKQGKKQVLMDKIMGVLTAVSREEAAKVIDDIYRKIRGPAMELAT--EVRCPCGSSQMIQCDNRDCGVWQHLNCVIIPENTSEGAEPDQFYCETCRIDRGDPFCVTIKQTPLQTVEKTFTLSRADRDLLHRPGHDLQVWCVLLSDKVSFRMHWPAYADLRVNGVQVRVTNRPGTQLLGINGRDDGPGTREGTNRISLSAYDARSFCMGVRVIRRCTVEQVLNKIPAVSEGEPFDEALARIRRCIDDSDLEVVAESVTVNLRCPMSGSRIKVAGRFKPCVHMGCFDLNTFVELNQRARKWQCPICLKNYSLENLIIDPFFNRIAEDVTEVEMKADGFWRPKLWRTSEPLKIGIDGQWAFSSSATDSNGYDDEQSVNQEPGL-----VLSDSE---------------------------------------------------
>gnl|onekp|VMXJ_scaffold_2015504 Leucobryum_albidum
DVASRRSQLGSFRIRELKDVLARLGLPKQGKKQILMDKIMGLINVVSREEAIAIIDEQYRKLRNST-EF---TKTRCPCGSTMMIQCDDPKCRIWQHMNCVVIPEKPLDGVPAENFYCELCRIARGDPFSVAVSHITLQSIEKSFYLSRPDRELLQKPNYDLQVWCVLLSDKVSFRIHWPSYADLRVNGINVRVTNRPGQQLLGANGREEGPGTREGLNRLNMSAYDARPFCLGVRIIRRLSLEQVMEMIPDEKDGEPFEEAMARVRRCISDSDLEVVAESITVNLRCPMSGSRIKVAGRFKPCLHMGCFDLNTYVELNQRARKWQCPICLKNYSIEHLIIDPFFNRITEDITEVELKADGSWRPKLWRPSPSLRF--EGHWALSSSATDSDGDEDEHSVNQDPSEEFSSRVLSDTDGGSMD----QNFLS-WFSLSL----LGSNGSSRPPVRSHFTADGH------
>gnl|onekp|ZQRI_scaffold_2018556 Timmia_austriaca
DVASRRSQLGSFRIRELKDVLARLGLPKQGKKQILMDKIMGLINVVTRDEAIAIIDEQYRKLRHSA-DV---SRTRCPCGTTVMIQCDDPKCRIWQHMSCVVIPEKPVDGVQAENFYCELCRISRGDPFSVAVSQTTLQCIEKSFYLSRTDRELLQKPNYDLQVWCVLLSDKVSFRIHWPSYADLRVNGISVRVTNRPGQQLLGANGRDEGPGTKEGLNKLNMSSYDARPFCLGVRIIRRLSLEQVMDLIPSEKEGEPFEEAMARVKRCISDSDLEVVAESITVNLRCPMSGSRIKVAGRFKPCLHMGCFDLDTYVELNQRARKWQCPICLKNYSIEHLIIDPFFNRITEDITEVELKADGSWRPKLWRPSPSLRF--EGQWALSSSATDS-VDEDEHSVNQDPSEEFSSRVLSDTDGGSMD----QNFLS-WFSLSL----LGSNGSSRPPVRSHFTADGH------
>gnl|onekp|AWOI_scaffold_2001682 Diphyscium_foliosum
DVATRQSQLASFRIRELKDVLARLGLPKQGKKQILMDKIMGLINVVTREEAIAIIDEQYRMLRSST-DI---SKTRCPCGSTVMIQCDDPKCRIWQHMSCVVIPEKPVDGIQSENFYCELCRIARGDPFCVAVSHPTLQSVEKSFFLSRTDLELLQKPNYDVQVWCVLLSDKVSFRMHWPSYADLRVNGGSVRVTNRPGQQLLGANGRDEGPGTREGLNRLSMSAYDARPFCLGVRIIQKCSLQQVMDMIPSEKNGEPFEEAMARVRRCISDSDLEVVAESISVNLRCPMSGSRIKVAGRFKPCLHMGCFDLDTYVELNQRARKWQCPICLKNYSIEHLIIDPFFNRITEDITEVELKADGSWRPKLWRPSPSLRF--EGLWALSSSATDS-ADEDEHSVNQDPSEEFSSKVLSDTDGGSMD----RNFLS-WFSLSL----VGSNGSSRPPVRSHFTADGH------
>gnl|onekp|RDOO_scaffold_2005074 Racomitrium_varium
QAASRRSQLSSFRIRELKDVLHRLGLPKQGKKQILMDKIMFLINVVSREEAIAIIDDQYRKLRCSN-EL---TVTRCPCGSNVMIQCDDLKCRIWQHMNCVVIPEKPVDGIQVDHFYCQQCRITRGDPFCVSVTQTTLQSIEKPFYLSRAERDLLQRSDYDLQVWCVLLNDNVSFRIHWPSYANLRVNGVNVRVTNRPGQQLLGANGRDEGPGTREGLNRLNMSAYDARPFCLGVRIIRRLSLEQVMDLIPSEKEGEPFEEAMARVRRCISDSDLEVVAESIIVNLRCPMSGSRIKVAGRFKPCLHMGCFDLNTYVELNQRARKWQCPICLKNYSIEHLIIDPFFNRMTEDTTEVELKADGSWRPKLWRPSPPLRF--AGNWAPSSSATDS-GDEDEHSVNQDPSEEFSSRVLSDSDGGSMD----QNFLSKWFSLSL----LNSNGSSRPPVRSHFTADGH------
>gnl|onekp|BPSG_scaffold_2023031 Scouleria_aquatica
DVASRRSQLGSFRIRELKDVLARLGLPKQGKKQILMDKIMGLINVVSREEAIAIIDEQYRKLRHST-EF---TKTRCPCGSTVMIQCDDPKCRIWQHMSCVVIPEKPVDGVQAENFYCELCRISRGDPFSVAVSPTTLQSIEKSFYLSRVDRELLQKPNYDLQVWCVLLSDKVSFRIHWPSYADLRVNGINVRVTNRPGQQLLGANGRDEGPGTREGLNRLNMSAYDARPFCLGVRIIRRLSLEQVMELIPNEKDGEPFEEAMARVRRCISDSDLEVVAESITVNLRCPMSGSRIKVAGRFKPCLHMGCFDLDTYVELNQRARKWQCPICLKNYSIEHLIIDPFFNRITEDITEVELKADGSWRPKLWRPSPSLRF--EGHWALSSSATDS-GDEDEHSVNQDPSEEFSSRVLSDTDGGSMD----QNFLA-WFSLRL----LGSNGSSRPPVRSHFTADGH------
>gnl|onekp|YWNF_scaffold_2004905 Hedwigia_ciliata
DVASRRSQLGSFRIRELKDVLARLGLPKQGKKQILMDKIMGLINVVSREEAIAIIDDQYRKLRNST-EL---IKTRCPCGSNVMIQCDDPSCRVWQHMSCVVIPEKPIDGVQAENFYCELCRIARGDPFSEAVSPTTLQSIEKSFYLSRQDRELIQKPNYDLQVWCVLLSDKVSFRIHWPSYADLRVNGINVRVTNRPGQQLLGANGRDEGPGTREGLNRLTMSAYDARPFCLGVRIIRRLSLEQVMDLIPSEKDGELFEEAMARVRRCISDSDLEVVAESITVNLRCPMSGSRIKVAGRFKPCLHMGCFDLDTYVELNQRARKWQCPICLKNYSIEHLIIDPFFNRITEDITEVELKADGLWRPKLWRPSPSLRF--EGHWALSSSATDS-GDEDEQSVNQDPSEEFSSRVLSDTDGGSVD----QNFLS-WFSLSL----LGSNGSSRPPVRSHFTADGH------
>gnl|onekp|ORKS_scaffold_2010569 Philonotis_fontana
DVASRRSQLGSFRIRELKDVLARLGLPKQGKKQILMDKIMGLINVVSREEAIAIIDDQYRKLRNST-EL---IKTRCPCGSNVMIQCDDPSCRIWQHMSCVVIPEKPVDGVQAENFYCELCRIARGDPFSVVVSPTTLQSIEKSFYLSRQDRELLQKPNYDLQVWCVLLSDKVSFRIHWPSYADLRVNGVNVRVTNRPGQQLLGANGRDEGPGTREGLNRLTMSAYDARPFCLGVRIIRRLSLEQVMELIPSEKDGEPFEEAMARVRRCISDSDLEVVAESITVNLRCPMSGSRIKVAGRFKPCLHMGCFDLDTYVELNQRARKWQCPICLKNYSIEHLIIDPFFNRITEDITEVELKADGSWRPKLWRPSPSLRF--EGHWALSSSATDS-GDEDEHSVNQDPSEEFSSRVLSDTDGGSMD----QNFLS-WFSLSL----LGSNGSSRPPVRSHFTADGH------
>gnl|onekp|WNGH_scaffold_2000362 Aulacomnium_heterostichum
DVASRRSQLGSFRIRELKDVLARLGLPKQGKKQILMDKIMGLINVVSREEAIAIIDDQYRKLRNST-EL---MKTRCPCGSSVMIQCDDPSCRVWQHMSCVVIPEKPVDGVQAENFYCELCRIARGDPFSVAVSPTTLQSIEKSFYLSRQDRELLQKPNYDLQVWCVLLSDKVSFRIHWPSYADLRVNGINVRVTNRPGQQLLGANGRDEGPGTREGLNRLTMSAYDARPFCLGVRIIRRLSLEQVMELIPSEKDGEPFEEAMARVRRCISDSDLEVVAESITVNLRCPMSGSRIKVAGRFKPCLHMGCFDLDTYVELNQRARKWQCPICLKNYSIEHLIIDPFFNRITEDVTEVELKADGSWRPKLWRPSPSLRF--EGHWALSSSATDS-GDEDEHSVNQDPSEEFSSRVLSDTDGGSMD----QNFLA-WFSLSL----LGSNGSSRPPVRSHFTADGH------
>gnl|onekp|FFPD_scaffold_2010139 Ceratodon_purpureus
QVATRRHQLSSFRIKELKDVLHRLGLPKQGKKQILLDKIMFLVNVVTRDEAIAIIDEEYRKNRCSN-EP---TITRCPCGSNVMIQCDDLKCRIWQHMNCVVIPEKPVEGVHAEHFYCQQCRISRGDPFSVTQAQTTLQSIEKSFYLSRQERDLLHKEDYDLQVWCVLLNDKVSFRIHWPSYADLRVNGVNVRVTNRPGQQLLGVNGRDEGPGTREGLNRLNMSAYDARPFCLGVRLVRRLSLEQVMELIPSEKEGEPYEEAMARVRRCISDSDLEVVAESINVNLRCPMSGSRIKVAGRFKPCLHMGCFDLNTYVELNQRARKWQCPICLTNYSIEHLIIDPFFNRITEDITEVELKVDGSWRPKLWRPPPSLRL--GGNWPSSSSATNS-VDEDDHSVNQDPSEEFSSRVLSDSDGGSMD----QNFLSKWFSLSL----LGSNGSSRP-----------------
>gnl|onekp|UHLI_scaffold_2095163 Sphagnum_recurvatum
-------------------------LPKQGKKQILMEKIMGVIAAISREEAATIVNDMYRKVQRSAPDLASAAKTRCPCGNTVMIQCDSRTCGVWQHLNCVVISDKPSEGVKPESFYCDLCRITHCDPFCVALSHPPLQNVEKSFTLTHGDRDLLKK-DTDLQVWCVLLNDKVPFRMHWPAYSDLRINGVAVRVTNRPGQQLLGANGRDEGPGTREGLNRLSFSAYDARAFCLGVRIVRRKSLQEVMQMIPAVAEGEAFEDAMTRLRRCIDDSDLEVVAESITVNLRCPMSGSRIKVAGRFKPCLHIGCFDLDTFVEINQRARKWQCPICLRNYSIDSLIQDPLFNKIIEDVTEVELKAEGLWRPKLWQTICSLRLGIDGVWTVSSSATDG-QEDGNQSVNQEPSERFPKTVLSDSDGGIDDESALHLFLA-WFSLSL-FLELSSNGTSRSPIRYH------------
>gnl|onekp|VBMM_scaffold_2010967 Anomodon_rostratus
DVASRRNQLGSFRIRELKDVLARLGLPKQGKKQILMDKIMGLINVVSREEAIAIIDDQFRKLRNSN-EF---MKTRCPCGSIVMIQCDDPSCRVWQHMSCVVIPEKPVDGIQAENFYCELCRIARGDPFSIAVSPTTLQSIEKSFYLCRQDRELLQKPDYDLQVWCVLLSDKVSFRIHWPSYADLRVNGINVRVTNRPGQQLLGANGRDEGPGTREGINRLTMSAYDARPFCLGVRIIRRLSLEQVMNLIPSEKDGELFEEAMARVRRCISDSDLEVVAESITVNLRCPMSGSRIKVAGRFKPCLHMGCFDLDTYVELNQRARKWQCPICLKNYSIEHLIIDPFFNRITEDITEVELKADGSWRPKLWRPSPSLRF--EGHWALSSSATDS-GDEDEHSVNQDPSEDFSSRVLSDTDSVSMD----QNFLS-WFSLSL----LGSNGSSRPPVRSHFTADGH------
>gnl|onekp|VBMM_scaffold_2010966 Anomodon_rostratus
DVASRRNQLGSFRIRELKDVLARLGLPKQGKKQILMDKIMGLINVVSREEAIAIIDDQFRKLRNSN-EF---MKTRCPCGSIVMIQCDDPSCRVWQHMSCVVIPEKPVDGIQAENFYCELCRIARGDPFSIAVSPTTLQSIEKSFYLCRQDRELLQKPDYDLQVWCVLLSDKVSFRIHWPSYADLRVNGINVRVTNRPGQQLLGANGRDEGPGTREGINRLTMSAYDARPFCLGVRIIRRLSLEQVMNLIPSEKDGELFEEAMARVRRCISDSDLEVVAESITVNLRCPMSGSRIKVAGRFKPCLHMGCFDLDTYVELNQRARKWQCPICLKNYSIEHLIIDPFFNRITEDITEVELKADGSWRPKLWRPSPSLRF--EGHWALSSSATDS-GDEDEHSVNQDPSEDFSSRVLSDTDSVSMD----QNFLS-WFSLSL----LGSNGSSRPPVRSHFTADGH------
>gnl|onekp|QKQO_scaffold_2012519 Pseudotaxiphyllum_elegans
DVASRRSQLGSFRIRELKDVLARLGLPKQGKKQILMDKIMGLINVVSREEAIAIIDDQFRKLRNST-EL---MKTRCPCGSIVMIQCDDPSCRVWQHMSCVVIPEKPVDGIHSENFYCELCRIARGDPFSEAVSPTTLQSIEKSFYLCRQDRELLQKPNYDLQVWCVLLSDKVSFRIHWPSYADLRVNGINVRVTNRPGQQLLGANGRDEGPGTREGINRLTMSAYDARPFCLGVRIIRRLSLEQVMDLIPSEKDGEPFEEAMARVRRCISDSDLEVVAESITVNLRCPMSGSRIKVAGRFKPCLHMGCFDLDTYVELNQRARKWQCPICLKNYSIEHLIIDPFFNRITEDVTEVELKADGSWRPKLWRPSPSLRF--EGHWALSSSATDS-GDEDEHSVNQDPSEDFSSRVLSDTDSVSMD----QNFLS-WFSLSL----LGSNGSSRPPVRSHFTADGH------
>gnl|onekp|TMAJ_scaffold_2184711 Neckera_douglasii
DVASRRNQLGSFRIRELKDVLARLGLPKQGKKQILMDKIMGLINVVSREEAIAIIDDQFRKLRNST-EF---MKTRCPCGSIVMIQCDDPSCRVWQHMSCVVIPEKPVDGIQAENFYCELCRIARGDPFSVAVSPTTLQSIEKSFYLCRQDRELLQKPNYDLQVWCVLLSDKVSFRIHWPSYADLRVNGINVRVTNRPGQQLLGANGRDEGPGTREGINRLTMSAYDARPFCLGVRIIRRLSLEQVMDLIPSEEDGEPFEEAMARVRRCISDSDLEVVAESISVNLRCPMSGSRIKVAGRFKPCLHMGCFDLDTYVELNQRARKWQCPICLKNYSIEHLIIDPFFNRITEDITEVELKADGSWRPKLWRPSPSLRF--EGHWALSSSATDS-GDEDEHSVNQDPSEDFSSRVLSDTDSVSMD----QNFLS-WFSLSL----LGSNGSSRPPVRSHFTADGH------
>gnl|onekp|ZACW_scaffold_2100626 Leucodon_sciuroides
DVASRRNQLGSFRIRELKDVLARLGLPKQGKKQILMDKIMGLINVVSREEAIAIIDDQFRKLRNST-EF---MKTRCPCGSIVMIQCDNPSCRVWQHMSCVVIPEKPVDGIQAENFYCELCRIARGDPFSVAVFPTTLQSIEKSFYLGRQDRELLQKPDYDLQVWCVLLSDKVSFRIHWPSYADLRVNGINVRVTNRPGQQLLGANGRDEGPGTREGINRLTMSAYDARPFCLGVRIIRRLSLEQVMDLIPSEKDGEPFEEAMARVRRCISDSDLEVVAESITVNLRCPMSGSRIKVAGRFKPCLHMGCFDLDTYVELNQRARKWQCPICLKNYSIEHLIIDPFFNRITEDITEVELKADGSWRPKLWRPSPSLRF--EGHWALSSSATDS-GDEDEHSVNQDPSEDFSSRVLSDSDSVSMD----QNFLS-WFSLSL----LGSNGSSRPPVRSHFTADGH------
>gnl|onekp|IGUH_scaffold_2167963 Schwetschkeopsis_fabronia
DVASRRNQLGSFRIRELKDVLARLGLPKQGKKQILMDKIMGLINVVSREEAIAIIDDQFRKLRNST-EF---MKTRCPCGSIVMIQCDNPSCRVWQHMSCVVIPEKPVDGIQAENFYCELCRIARGDPFSVAVFPTTLQSIEKSFYLGRQDRELLQKPDYDLQVWCVLLSDKVSFRIHWPSYADLRVNGINVRVTNRPGQQLLGANGRDEGPGTREGINRLTMSAYDARPFCLGVRIIRRLSLEQVMDLIPSEKDGEPFEEAMARVRRCISDSDLEVVAESITVNLRCPMSGSRIKVAGRFKPCLHMGCFDLDTYVELNQRARKWQCPICLKNYSIEHLIIDPFFNRITEDITEVELKADGSWRPKLWRPSPSLRF--EGHWALSSSATDS-GDEDEHSVNQDPSEDFSSRVLSDSDSVSMD----QNFLS-WFSLSL----LGSNGSSRPPVRSHFTADGH------
>gnl|onekp|JADL_scaffold_2001053 Rhynchostegium_serrulatum
DVASRRNQLGSFRIRELKDVLARLGLPKQGKKQILMDKIMGLINVVSREEAIAII-------RNST-EF---MKTRCPC---VMIQCDDPSCRVWQHMSCVVIPEKPVDGIPAENFYCELCRIARGDPFSVAVSPTTLQSIEKSFYLCRQDRELLQKPDYDLQVWCVLLSDKVSFRIHWPSYADLRVNGINVRVTNRPGQQLLGANGRDEGPGTREGINRLTMSAYDARPFCLGVRIIRRLSLEQVMNLIPSEKDGELFEEAMARVRRCISDSDLEVVAESITVNLRCPMSGSRIKVAGRFKPCLHMGCFDLDTYVELNQRARKWQCPICLKNYSIEHLIIDPFFNRITEDITEVELKADGSWRPKLWRPSPSLRF--EGHWALSSSATDS-VDEDEHSVNQDPSEDFSSRVLSDTDSVSMD----QNFLS-WFSLSL----LGSNGSSRPPVRSHFTADGH------
>gnl|onekp|CMEQ_scaffold_2015944 Orthotrichum_lyellii
DVASRRSQLGSFRIRELKDVLARLGLPKQGKKQILMDKIM----VVSREEAIAIIDDQYRKLRNST-EL---MKTRCPCGSAVMIQCDDPSCRVWQHMSCVVIPEKPVDGVQAENFYCELCRIARGDPFSVAVSSPPLQSIEKSFFLSRQDREFLQKPNYDLQVWCVLLSDKVSFRIHWPSYADLRVNGINVRVTNRPGQQLLGANGRDEGPGTREGLNRLTMSAYDARLFCLGVRIIRRLSLEQVMELIPSENDGEPFEEAMARVRRCISDSDLEVVAESITVNLRCPMSGSRIKVAGRFKPCLHMGCFDLDTYVELNQRARKWQCPICLKNYSIEHLIIDNFFNRITEDITEVELKADGSWRPKLWRPSPSLRF--EG-WALSSSATDS-GDEDEHSVNQDPSEEFSSRVLSDTDGGSMD----QNFLS-WFSLSL----LGSNGSSRPPVRSHFTADGH------
>gnl|onekp|NYBX_scaffold_2023768 Huperzia_selago
----KHEQLSSFRIKELKDVLTRLGLPKQGKKQVLMERIMGLLLYGSREEAAKVIDDIFRKLRGSTPDLA--GRIQCPCGSAAMIQCDNPTCGVWQHVKCVIIPCSPTDG-DPEIFYCELCRINRGDPFCVPLSHPPMQTVEKTFILSRKDRELLYQANHDIQVWCILITDKVPFRMHWPAYADVRVNGIAVRVINRPGTQLLGDNGRDDGPGV--------LSAYDARSFCIGVRIIRRLTVEQVLSMIPRVSEGEPFEEALSRLRRCIDDSDLQVVADSVTVNLRCPMSGSRIKVAGRFLPCVHMGCFDLNTFVELNQRTRKWQCPICLKNYSLGDLVIDPYFNVIADDISEVEMKADGQWRPKLWRAPDSHKLRFDGQWSLSNSTTDSQFEEEEKSVNQENIGHLSK-VLSDS-DISNEESSLRLFLS-WFSLSL------------------------------
>gnl|onekp|LNSF_scaffold_2012014 Hypnum_subimponens
DVASRRNQLGSFRIRELKDVLARLGLPKQGKKQILMDKIMGLINVVSREEA---IDDQFRKLRSST-EF---MKTRCPCGSIVMIQCDDPSCRVWQHMSCVVIPEKPVDGIQAENFYCELCRIARGDPFSVAVSPTTLQSIEKSFYLCRQDRELLQKPNYDLQVWCVLLSDKVSFRIHWPSYADLRVNGINVRVTNRPGQQLLGANGRDEGPGTREGINRLTMSAYDARPF------IRRLSLEQVMDLIPSEKDGEPFDEAMARVRRCISDSDLEVVAESITVNLRCPMSGSRIKVAGRFKPCLHMGCFDLDTYVELNQRARKWQCPICLKNYSIEHLIIDPFFNRITEDITEVELKADGSWRPKLWRPSPSLRF--EGHWALSSSATDS-GDEDEHSVNQDPSEDFSSRVLSDTDSVSVD----QNFLS-WFSLSL----LGSNGSSRPPVRSHFTADGH------
>gnl|onekp|HVBQ_scaffold_2012178 Tetraphis_pellucida
--------------------------------------------------------------------------TRCPCGNTHMIQCDDPKCRVLQHMDCVVFPEKPMDGVQPENFYCELCRIARGDPFCVAVGHPTLQSIEKSFTLTRADRDLLHNPCHDLQVWCVLLSDKVSFRMHWPSYADLRVNGVSVRVTNRPGQQLLGANGRDEGPGTREGLNRISMSAYDARPFCLGVRIIRRRSLPQVMDLIPSERDGELFEEAMARVRRCIDDSDLEVVAESISVNLRCPMSGSRIKVAGRFKPCLHMGCFDLDTFVELNQRARKWQCPICLKNYTLEHLIIDPFFNRITEDITEVELKADGSWRPKLWRPSPSLRLGIDGVWTVSSSATDS-VDKLEHSVNQEMSEGFSSRVLSDTDGGSID----REFLA-WFSLSLVTLGLGSNGPARPLGRSHFTADGL------
>gnl|onekp|JMXW_scaffold_2042862 Bryum_argenteum
DVASRRSQLGSFRIRELKDVLARLGLPKQGKKQILMDKIMGLINVVSREEAIAIIDDQYRKLRNSA-DL---IRTRCPCGSTVMIQCDDPSCRVWQHMSCVVIPEKAVDGVQPENFYCELCRIARGDPFSVALSHPTLQSIEKSFYLTRRDREDLQKPNYDLQVWCVLLSDKVSFRIHWPSYADLRVNGINVRVTNRPGQQPLGANGRDEGPGTREGLNRLTMSAYDARPFCLGVRIIRRLSLEQVMELIPSEKDGEPFEEAMARVRRCISDSDLEVVAESITVNLRCPMSGSRIKVAGRFKPCLHMGCFDLDTYVELNQRARKWQCPICLKNYSIEHLIIDPFFNRITEDITEVELKADGVWRPKLWRPSPSLRF--DGHWALSSSATDS-GDEDEHSVNQDPSEEFSSRVLSDTD---------------------------------------------------
>gnl|onekp|HVBQ_scaffold_2012151 Tetraphis_pellucida
-----------------------------------------------------------RLLRSST-DSVAGNKNRCPCGNSTMIQCDDQRCRIWQHMSCVVVPEKLMDGVQPEYFYCELCRISHGDPFCSALSHPTLQTIEKSFTMTRADQELLRKPDYDLQVWCVLLSDKVTFRMHWPLYTDLRVNGGNVRVMNRPGQQQLGANGREEGPGIREGLNRLSMSAYDARPFCVGVRLIRRCSLQQVLDMIPNEKDGEPYEEALARVRRCIDDSDLEVVADSITVNLRCPMSGSRIKVAGRFKPCLHMGCFDLDTFVELNQRSRKWQCPICLKNYSIETLRVDPFFNRITEDITEVELKADGSWRPKLWRLSGSLRLGKEGVWAASSSATDS-GGEDEQSVNQDPSETSRAKLLSDTDSASTGE---RQFMS-WFSLSL------------------------------
>gnl|onekp|WOGB_scaffold_2001569 Andreaea_rupestris
------------------------------------------------------------------------PNTRCPCGNSMMIQCEDPTCGVWQHMNCVVIPEKLGDGGVADTFYCELCRIARGDPFCVALSHPTLQTIEKSFTLTRADRDLLHHPNHELQIWCVLLSDKVSFRMHWPSFADVRVNGVTVRVTNRPGQQLLGANGRDEGPGTREGLNRLSMSAYDGRPFCVGIRIIQR-----VLALIPSEKDGEPFEEAMTRVCRCIDDSDLEVVADSITVNLRCPMSGSRIKVAGRFKPCLHLGCFDLDTYVELNQRARKWQCPICLKNYSIETLIIDPFLNLITEEMTEVELRANGSWRPKLWRLPVSLKLGIEGVWTISSSATDS-GDEDEQSVNQDLSETFPPKLLSDTDGGSEDE---RQFMS-WFSLRLVLLGMSSNGTTRVPARNHSSGAGF------
>gnl|onekp|WOGB_scaffold_2001565 Andreaea_rupestris
------------------------------------------------------------------------PNTRCPCGNSMMIQCEDPTCGVWQHMNCVVIPEKLGDGGVADTFYCELCRIARGDPFCVALSHPTLQTIEKSFTLTRADRDLLHHPNHELQIWCVLLSDKVSFRMHWPSFADVRVNGVTVRVTNRPGQQLLGANGRDEGPGTREGLNRLSMSAYDGRPFCVGIRIIQR-----VLALIPSEKDGEPFEEAMTRVCRCIDDSDLEVVADSITVNLRCPMSGSRIKVAGRFKPCLHLGCFDLDTYVELNQRARKWQCPICLKNYSIETLIIDPFLNLITEEMTEVELRANGSWRPKLWRLPVSLKLGIEGVWTISSSATDS-GDEDEQSVNQDLSETFPPKLLSDTDGGSEDE---RQFMS-WFSLRLVLLGMSSNGTTRVPARNHSSGAGF------
>gnl|onekp|ZTHV_scaffold_2011318 Atrichum_angustatum
------------------------------------------------------------------------NKTRCPCGNSAMIQCDDPRCRVWQHMNCVVVPEKPTDGLKPDNFFCELCRISRGDPFCLALAHPTLQTMEKSFTLSPAHQDLLQKPNHDLQVWCALLSDKVSFRMHWPSYADLHINGASVRVTNRPGQQLLGANGRDEGPPTREGLNRLSISAYDARTFCIGVRIIQRRSLQQVLDMVPSEKEGELFEEAMQRVRRCIGDSDLEVVAESITVNLRCPMSGSRIKVAGRFKPCLHMGCFDLDTFVELNQRSRKWQCPICLKNYSIETLVIDPFFNRITEDITEVELKADGSWRPKLWRLPGPLRLGMDGLWAMSTSGTDT-AGEDEQSVNQDPSETFPAKVLSDTDSLSNDE---RQFMS-WFSLRL------------------------------
>gnl|onekp|GRKU_scaffold_2001258 Syntrichia_princeps
QVASRRSQLSSFRIRELKDVLHRLGLPKQGKKQILMDKIMVLVNVVSRDEAIAIIDEEYRKLRCTH-ET---TVTRCPCGSNVMIQCDDLKCRIWQHMTCVVVPEKPVEGMQAEHFYCQQCRITRGDPFCVTQSQSTLQSIEKSFYLSRQERELLHKEDYDLQVWCVLLNDAVSFRIHWPSYADLRVNGVNVRVTNRPGQQLLGANGRDEGPGIREGLNRVNMSAYDARPFCLGVRIIRRHTLQQVMDLIPSEKDGEPFEEAMARVRRCISDSDLEVVAESITVNLRCPMSGSRIKVAGRFKPCLHMGCFDLNTYVELNQRARKWQCSICLKNYSIEHLIIDPFFNRITEDITEVELKVDGSWRPKLWRPSP--RC--EGTWP-SSSATNS-GDEDEHSVNQDPSEEILSPVLSDSD--SMD----QNFLSTWFSLSL----LDANGSSRSPVRSHFTADGH------
>gnl|onekp|GRKU_scaffold_2001257 Syntrichia_princeps
QVASRRSQLSSFRIRELKDVLHRLGLPKQGKKQILMDKIMVLVNVVSRDEAIAIIDEEYRKLRCTH-ET---TVTRCPCGSNVMIQCDDLKCRIWQHMTCVVVPEKPVEGMQAEHFYCQQCRITRGDPFCVTQSQSTLQSIEKSFYLSRQERELLHKEDYDLQVWCVLLNDAVSFRIHWPSYADLRVNGVNVRVTNRPGQQLLGANGRDEGPGIREGLNRVNMSAYDARPFCLGVRIIRRHTLQQVMDLIPSEKDGEPFEEAMARVRRCISDSDLEVVAESITVNLRCPMSGSRIKVAGRFKPCLHMGCFDLNTYVELNQRARKWQCSICLKNYSIEHLIIDPFFNRITEDITEVELKVDGSWRPKLWRPSP--RC--EGTWP-SSSATNS-GDEDEHSVNQDPSEEILSPVLSDSD---------------------------------------------------
>gnl|onekp|VMXJ_scaffold_2015013 Leucobryum_albidum
------------------------------------------------------------------------TVTRCPCGSNVMIQCDDLKCRIWQHMNCVVIPEKPVDGVEAEHFYCQQCRITRGDPFCVPVMQTTLQSIEKSFYLSRAERDLLHRDDHDLQVWCVLLNDKVSFRVHWPSYADLRVNGVNVRVTNRPGQQLLGANGRDEGPGTKEGLNRLNMSAYDARPFCLGVRIIRRLSLKQVMDLIPSEKEGEPFEEAMARVRRCISDSDLEVVADSISVNLRCPMSGSRIKVAGRFKPCLHMGCFDLNTFVELNQRARKWQCPICLKNYSLEHLIIDPFFNRITEDITQLELKADGSWRPKLWRPSP------------SSSATDS-GNEDEHSVNQDPSEEISSQVLSSSDGASMD----QNFLSTWFSLSL----LGSNGPSRPPMRSHFSADGH------
>gnl|onekp|YEPO_scaffold_2003338 cf._Physcomicromitrium_sp
-----QSQLGSFRIRELKDVLARLGLPKRGKKQILIDKIMDLINAISGDEAIAIVDEQYRKLRSTT-DL-----RRCPCGSSEMIQCDSHGCRIWQHRSCVDFPKKPKVGVPVENFYCELCRISQGDPFCEALFHPTVQSIDEQFTLSLAHQELLQSPNYDLQVWCVLLSDKVSFRMHWPLSAVLRVNDANVRVTNRPAAQPLGANSRDEGHSTREGLNRLDMSCDDARPFCLGVRIIRRRSLEEVMDMIPNEKDGEPFDEAVARVRRCMADSDLEIVAESLTVNLRCPMSGSQIKVAGRFKPCPHMGCFDLDTYVEMNQRTRKWQCPICLKNYSIEHLIIDPFFNRITEDVTEVELKADGSWRPKQWRPSPSLQL--EVQRVVSSSAIDS-VGEDENSVNQDASEEFISIVLSDSDSGSID----QNLLS-WFSLSL------------------------------
>gnl|onekp|WOGB_scaffold_2001567 Andreaea_rupestris
------------------------------------------------------------------------PNTRCPCGNSMMIQCEDPTCGVWQHMNCVVIPEKLGDGGVADTFYCELCRIARGDPFCVALSHPTLQTIEKSFTLTRADRDLLHHPNHELQIWCVLLSDKVSFRMHWPSFADVRVNGVTVRVTNRPGQQLLGANGRDEGPGTREGLNRLSMSAYDGRPFCVGIRIIQR-----VLALIPSEKDGEPFEEAMTRVCRCIDDSDLEVVADSITVNLRCPMSGSRIKVAGRFKPCLHLGCFDLDTYVELNQRARKWQCPICLKNYSIETLIIDPFLNLITEEMTEVELRANGSWRPKLWRLPVSLKLGIEGVWTISSSATDS-GDEDEQSVNQDLSETFPPKLLSDTDGGSED----------------------------------------------
>gnl|onekp|DHWX_scaffold_2015310 Fontinalis_antipyretica
------------------------------------------------------------------------MKTRCPCGSIVMIQCDDPSCRVWQHMSCVVIPEKSLDGIQAENFYCELCRIARGDPFSVAVSPTTLQSIEKSFYLCRQDRELLQKPNYDLQVWCVLLSDKVSFRIHWPSYADLRVNGINVRVTNRPGQQLLGANGRDEGPGTREGINRVTMSAYDARPFCLGVRIIRRLSLEQVMDLIPSEEDGEPFEEAMARVRRCISDSDLEVVAESITVNLRCPMSGSRIKVAGRFRPCLHMGCFDLDTYVELNQRARKWQCPICLKNYSIEHLIIDP---RITDDITEVELKADGSWRPKLWRPSPSLRF--EGHWALSSSATAS-GDEDEHSVNQDPSEDFSSRVLSDTDSVSMD----QNFLS-WFSLSL------------------------------
>gnl|onekp|YWNF_scaffold_2003145 Hedwigia_ciliata
------------------------------------------------------------------------AKTCCCCGSNVMIQCDDLKCRVWQHMSCVVIPEKPVDGVQPESHYCELCRINRGDPFCVPEAQTTLQSIEKSFYLSRPDRELFEKPEYDLQVWCVLLSDKVSFLIHWPSYADLRVNGVNVRVTNRPGQQLLGLNGRDEGPGTREGLNRLSMSAYDARPFCLGVRIIRRLSLEQVMDLIPSEKEGEPFEEAMARVRRCISDSDLEVVAESISVNLRCPMSGSRIKVAGRFKPCLHMGCFDLDTYVELNQRARKWQCPICLKNYSIEHLIIDPFFNRITEDITEVELKADGSWRPKLWRPSPPLLY--DDNWVQSSSATDS-GDVDEHSVNQDPSEEFSSRVLSDSDGASVD----QNFLS-WFSLSL----LGSNGSSRPPVRSHFTADGH------
>gnl|onekp|XNXF_scaffold_2071127 Dendrolycopodium_obscurum
-------------------------------------------------------------------------------------------------------------------FYCELCRISRGDPFCVTLSHPPLQTVEKTFMLSRMDRDLLYQANHEIQVWCILLNDKVPFRMHWPAYADVRVNGIGVRVTNRPGTQLLGANGRDDGPGIKEGTNRISLSAYDARSFCMGVRIIRRLTVQQVLSMIPGVSEGESFEEALSRVRRCIDDSDLEVVAESVTVNLRCPMSGSRIKVAGRFLPCVHMGCFDLNTFVELNQRTRKWQCPICLKNYTLGDLVIDPYFNLIAEDTTEVEMKVDGQWRPKLWRKSDSRKLRFDGHWTLNSSETDSHFEEEEKSVNQEKIGHLSKTVLSDSEGISNEESSLRLFLS-WFSLSLALLGLGNN----------------------
>gnl|onekp|YWNF_scaffold_2003144 Hedwigia_ciliata
------------------------------------------------------------------------AKTCCCCGSNVMIQCDDLKCRVWQHMSCVVIPEKPVDGVQPESHYCELCRINRGDPFCVPEAQTTLQSIEKSFYLSRPDRELFEKPEYDLQVWCVLLSDKVSFLIHWPSYADLRVNGVNVRVTNRPGQQLLGLNGRDEGPGTREGLNRLSMSAYDARPFCLGVRIIRRLSLEQVMDLIPSEKEGEPFEEAMARVRRCISDSDLEVVAESISVNLRCPMSGSRIKVAGRFKPCLHMGCFDLDTYVELNQRARKWQCPICLKNYSIEHLIIDPFFNRITEDITEVELKADGSWRPKLWRPSPPLLY--DDNWVQSSSATDS-GDVDEHSVNQDPSEEFSSRVLSDSDGASVD----QNFL--------------------------------------
>gnl|onekp|SZYG_scaffold_2011548 Polytrichum_commune
-----------------------------------------------------------------------------------MIQCDDPRCRVWQHMNCVVIPEKPTDGLKPENFFCELCRISRGDPFCLALAHPTLQTMDKSFTLSPAHQDLLQKPNHDLQVWCALLSDKVSFRMHWPSYADLRINGVNVRVTNRPGQQLLGANGR-----TREGLNRLSISAYDARTFCIGVRIIQRRSLQQVLDMVPSEKEGEPFEEAMARVRRCIGDSDLEVVAESITVNLRCPRTWSRIKVAGRFKPCLHMGCFDLDTFVELNQRSRKWQCPICLKNYSIETLVIDPFFNRITEDITEVELKADGSWRPKLWRLPGPLRLGMEGVWAMSTSATDT-AGEDEQSVNQDPSETFPAK-LSDTDSLSNDE---RQFMS-WFSLRL------------------------------
>gnl|onekp|GRKU_scaffold_2078540 Syntrichia_princeps
DVVSRRSQLGLFRIRELKDVLAKLGLPKQGKKQILMDKILDLISVVSREEAIAIIDEQYRKLRNSA-DF---TKTRCPCGSTVMIQCDDPKCRIWQHMSCVVIPEKPLDGVLAENFYCELCRIARGDPFAVAVSQTTLQSIEKSFHLSRSEWEQLQKPNFDLQVWCVLLSDKVSFRIHWPSYADLRVNGINVRVTNRPGQQLLGANGRDEGPGTREGPNRLSMSAYDARPFCLGVRIIRRLSLDQVMGMIPNEKDGEPFEEAMARVRRCISDSDLEVVAESITVNLRCPMSGSRIKVAGRFKPCLHMGCFDLDTYVELNQRARKWQCPICLKNYSIEHLIIDPFFNRITEDITEVELKADGSWRPKLW----------------------------------------------------------------------------------------------------
>gnl|onekp|GTUO_scaffold_2026272 Huperzia_selago
--------------------------------------------------AAKVIDDIFRKLRGSTPDLA--GRIQCPCGSAAMIQCDNPTCGVWQHVKCVIIPCSPTDG-DPEIFYCELCRINRGDPFCVPLSHPPMQTVEKTFILSRKDRELLYQANHDIQVWCILITDKVPFR------ADVRVNGIAVRVINRPGTQLLGDNGRDDGPGVKEGMNRISLSAYDARSFCIGVRIIRRLTVEQVLSMIPRVSEGEPFEEALSRLRRCIDDSDLQVVADSVTVNLRCPMSGSRIKVAGRFLPCVHMGCFDLNTFVELNQRTRKWQCPICLKNYSLGDLVIDPYFNVIADDISEVEMKADGQWRPKLWRAPDSHKLRFDGQWSLSNSTTDSQFEEEEKSVNQENIG--------------------------------------------------------------
>gnl|onekp|WOGB_scaffold_2001566 Andreaea_rupestris
------------------------------------------------------------------------PNTRCPCGNSMMIQCEDPTCGVWQHMNCVVIPEKLGDGGVADTFYCELCRIARGDPFCVALSHPTLQTIEKSFTLTRADRDLLHHPNHELQIWCVLLSDKVSFRMHWPSFADVRVNGVTVRVTNRPGQQLLGANGRDEGPGTREGLNRLSMSAYDGRPFCVGIRIIQR-----VLALIPSEKDGEPFEEAMTRVCRCIDDSDLEVVADSITVNLRCPMSGSRIKVAGRFKPCLHLGCFDLDTYVELNQRARKWQCPICLKNYSIETLIIDPFLNLITEEMTEVELRANGSWRPKLWRLPVSLKLGIEGVWTISSSATDT-GDDDEQSVNQDPSETFPPKVLSDTD---------------------------------------------------
>gnl|onekp|NGTD_scaffold_2005729 Dicranum_scoparium
-------------------------------------------------------------------------------------------------MSCVVIPEKPSDGVPAENFYCELCRIARGDPFSVAVSTTTLQSIEKSFYLSRVDRELLQKPNYDLQVWCVLLSDKVSFRIHWPSYADLRVNGINVRVTNRPGQQLLGANGRDEGPGTREGLNRLNMSAYDARPFCLGVRIIRRLSLEQVMDLIPSEKEGEPFEEAMARVRRCISDSDLEVVAESITVNLRCPMSGSRIKVAGRFKPCLHMGCFDLNTYVELNQRARKWQCPICLKNYSIEHLIIDPFFNRITEDITEVELKVDGSWRPKLWRPAPSLGF--KGNWALSSSATDS-GDEDEHSVNQDPSEEFSSRVLSDSDGGSVD----QNFL--------------------------------------
>gnl|onekp|FPCO_scaffold_2029929 Interfilum_paradoxum
SLDTRQGHLNQLRLKELKEVLAHLGLPKVGAKAVLLDRIQKALERVTKEQVETAVEQVYQTWHKG-------GVVRCVCNTLVMVQCTD--CKVWQHNKCVALSEAQTGP----DFRCEACRLAKGDPFSVALAYPMMQAVERTFHLTAAHRELLLNPDHDLQVFSVLLNDPVSLRCHWPQYADLRINGMAVRVTGRQGQQKLGSGGRDDTPSARDGLNRLSLSAYDDRPFCVGVRIIEKKALEEIMVRVPGPEEGETFDDALARVKRVVEDSDDELMTLQSAVSVRDPMSGTRISVPGRFRTCNHLACFDLPTLVEINKRARKWQCPHCLQNSSLDDLIVDPYFHRVLSENTDLEIGPDGSWRAFL-----------------------------------------------------------------------------------------------------
>gnl|onekp|WSJO_scaffold_2048623 Mesotaenium_braunii
---------------------------------------------------------------------------------------------------------------------------------------------------RKSIRDG----GSELQLWSLLINDKARFRVHWPIHIDVRLNGSMVRVVNRPGSQLLGANGRDDAVTMREGQNVLKVVAYDARPFLVGVRIIARATMQQVLSLVPGVEEGEPFEDALARIRRSLSDSDVQIVHDNVTITLRCPMSGKRIRVPGRFRECTHMACFDLHTFVELNQRARKWQCPHCLGSHTLDSLIVDPYFNRITEDVAEVEVKKDGSWRPKLWRPPSPLRLGIDGRWKI-----------------------------SDTS---------------------------------------------------
>gnl|onekp|FQLP_scaffold_2004512 Klebsormidium_subtile
--------------------------------------------------------------------------------------------------------------------------L-------------MMQQVERTFQLTAAHRDMLLNPDHDLQVYSVLLNDPVPYRCHWRAYPDLRINGMVVRVTGRQGQQKLGVGGRDETPSARDGLNRLSLTAYDDRPFCVGVRIIEKRSLEEIMARIPGPEEGETFEDALARVQRV-DDSDDELMTLQSAVSVRDPMSGVRIQVPGRFRSCSHLACFDLPTLVEVNRRARRWQCPHCLHACCLDDLIIDPYFHRVLSDCTDLEIAPDGAWRAFLWHKPE------------------------------------------------------------------------------------------------
>gnl|onekp|WDCW_scaffold_2044508 Mesotaenium_endlicherianum
SLVHAKRQVSTFRIKELKDALTLLNLPKHGKKQLLSDRLLSLLSQVSPHLAVSIINDVFRRMRNLIHTMGTAGSIQCPCGSNIMIQCDGKGCGVWQHLECVIEADQSGPSATRETFFCETCRLQRGDPFTMAVANPPQQKADRTFSLTRPQLDSLQLPGCDLQVYSVQLSDKSPNRIHWPSHADLRVNGQIVKATSRPPQQLLGINGREDAAS--------------------------------ISGLV----RE--------------------LNR---------------------------LS---------ITAHDTRWFC-------V-------------------------------------------------------------------------------------------------------------------------------------
>gnl|onekp|HKZW_scaffold_2010663 Mesotaenium_caldariorum
---------------------------------------------------------------------------RCCCGSSHMVQCSSPDCGVWQHQSCVLFKEGQAEEAELAEYLCELCRVRMGDPFVDPVAHLLLHTVDRSFFLNSHQRQILDSTQHEVQLWCLLLNDSVPLRMHWPVHTDVRVNGTTIRVAHRPSQQALGTGGRDDAAKVHKGHNRCLVSAYDCRPFVVGVRLVRRRSLEEVAAMVPPVESGEPMAAALARVQRCV--------ARSS-----------------------G------------------------------------------------------------------------------------------------------------------------------------------------------------------
>gnl|onekp|TSBQ_scaffold_2010956 Chlamydomonas_sp
--------------------------------------------------------------------------------------------------------------------YCEYCRTARADPYWEQICTQVVHVADRMFGLYPAQLDLLRSDEYRLQAACLQLDDSVPFRFHWPQMADLRVNGVQYRVYGRNPANKLGANQRDEPANVCAGSNKIVVQCADPRPFVMVLQLVRQRRVEEVKALM---KPPDSLDAALERVKEQFDDDEVQIETVNTVVCLRCPLSGSRVKTPARFTDVPGLACFDLDAFLSVAERTRKWQCPHSMRNSCVQALQVDAYMERVLPDVVDVEISPDGRWRP-------------------------------------------------------------------------------------------------------
>gnl|onekp|LBRP_scaffold_2056521 Chloromonas_reticulata
-------------------------------------------------------------------------------------------------------------------------------------------------------------------ISCLLVNDAVPFRFHWPLGAELSVNDMQYRVFGRTPSTKLGQNQRDEAANCKQGTNRVFLTCTDDRQFVLLMQIVRKRSSAEVEALM---RPTASLPEALKRVASEI-DADEDVQTTHTVVSLRCPLTGSRIKRPARFGEVPGLACFDLDAFLDIAKRTRKWQCPHSMRNSCVDNLMIDAYTARILPDLLEVEVSPTGMWRPS------------------------------------------------------------------------------------------------------
>gnl|onekp|QWRA_scaffold_2009097 Vitreochlamys_sp
----------------------------------------------------------------------------------------------------------------------------------------------------------------QLQMWCLQLNDTIPNRCHWPLGCQLSINDVNYRTNCRPATTKLGAQARDEPANCTAATNRILMSSTDSSPYVVMVVLAQRRSTDQVMKLM---SPRLSLLDALQRVKDQV-EVDEELLTDKTVVSLKCPITGSRMRTPARFADVPGLACFDLQAFLDMAQRTRKWQCPHSMTNHTVYSLQVDAYTERILPGMSEVEVSPEGTWRRKDWLSIT------------------------------------------------------------------------------------------------
>gnl|onekp|AJUW_scaffold_2010576 Chloromonas_rosa
-------------------------------------------------------------------------------------------------------------------------------------------------------------------VSCLLVNDPVPFRFHWPLGAELSVNDMQYRVFGRTSTTKLGQNQRDEAANCKQGLNRVSLACADDRQFVLLMQVVRKRTNAEVEALM---RPAAGLSEALKR--SEI-DADGDVETTHTVVSLRCPLTGSRIKRPARFAEVPGLACFDLDAFLDVAKRTRKWQCPHSMRNSCIDNLTIDAFTARVLPDILEVEVSPSGMWRPSG-----------------------------------------------------------------------------------------------------
>gnl|onekp|UTRE_scaffold_2015899 Chloromonas_tughillensi
---------------------------------------------------------------------------------------------------------------------------------------------------------------------CLLANDPVPYRCHWPLGTSLQMNEVHYRVCGRPAGVKLGQNQRDEAARWGADQNRLKMTCVDDRSFCVLLQLVRPRSVAQVEALM---KPPDSLERALQRVISAIDDADEELQTTHTVLSLRCPLTGSRIKRPARFVDVPGLACFDLDAFLDIAQRTRKWQCPHSMRNSCIDNLQIDTFMATMLPRVFEVEVSPEGRWRPAG-----------------------------------------------------------------------------------------------------
>gnl|onekp|XDLL_scaffold_2010085 Oogamochlamys_gigantea
----------------------------GGR-------------AAGRD------------------------------------------------------------------FFCEGCRAVRADPFWEPLAVEMMQAADRVFAIPPQYFDLLKPTEYKLQLQCLLLDDPVLFRFHWPLSCTVQVNSLAYRVYGRTASTKLGNNQRDEPADVTQSRNRLQVSCCDGRSFLLLLQLVRRRSKEEVTALM---RPPLSVPDAIQRVKDQV-EHDEDLETTHTVLSLKCPLTMRRMVRPARFSEVPGL-------FLTQVACNRKWQCPHSMRHSSVYSLQVDTYTQQILPGINEVEVAPDARWRPNGWVSID------------ASAAAAA-----------------------------------------------------------------------------
>gnl|onekp|ZIVZ_scaffold_2047859 Phacotus_lenticularis
------------------------------------------------------------------------------------------------------------------------------------------------------------------------LNDTVPFRYHWPLNADLRVNGVQYRVYGRNAYTKLGANARDEPANVSAGPNRLVLTSGDQRPFVVMLQLVRQRTAEEVRALM---LRPLSLADAIRHVKDQFDDDEPEIQMSNTVLSLKDVLSGARIRTPARFVDVRSLNVFDLEPFLAMAERTRKWQCPHSMRNSSVFNLQVDTYLAAILPDINEVEISPDAQWRP-------------------------------------------------------------------------------------------------------
>gnl|onekp|AOUJ_scaffold_2000412 Chlamydomonas_sp
-------------------------------------------------------------------------------------------------------------------------------------------------------------------IACLQVNDSVPFRYHWPLASDLGVNDMQYRVFGRTTSTKLGQNQRDEAANCRLGPNRVHLTCADDRPFVLVVQIVRKRSTVEVEGLM---KPVPTLAEALKRVADEI-DADEDLQTTHTVLSLRCPLTGSRICRPARFAEVPGLACFDLDAFLDIARRTRKWQCPHSMRNSCVDNLVIDPYM---------------------------------------------------------------------------------------------------------------------------
>gnl|onekp|UTRE_scaffold_2016028 Chloromonas_tughillensi
---------------------------------------------------------------------------------------------------------------------------------------------------------------------CLLINDPVPFRYHWPLCAALHINDMAYRVFGRLPATKLGLNQRDEAANWKTGTNRIYLAATDNRPFVFLLQLVRHRTAAMVAALM---LPPVSLAESLQRVANEIDDDDDDLETTHTVLSLRCPLTGSRIKRPVRFAEVPGLACFDLDAFLDIAERTRKWQCPHSMRNSCIDNLQIDTYTARVLPDVLEVEVSPAGQWRPSG-----------------------------------------------------------------------------------------------------
>gnl|onekp|QRTH_scaffold_2039453 Chloromonas_perforata
-------------------------------------------------------------------------------------------------------------------------------------------------------------------LTCIKLNDSVMFRYHWPTLCEVKVNNNQYRVYSRGPHSKMGANQRDEAANCNPPGNKLTVTAVDNGTFVVMLQVARLRTVAEVKQLM---KTPETLEQATHRIRQSL-DDEDELQVTHTIQSLRCPLSGARIRTPARFVDVPGMSCFDLDSFLSMVEKSRRWQCPHSMRNSCVNNLQIDTYMVTLLPDMHEVEIAPDAKWRPA------------------------------------------------------------------------------------------------------
>gnl|onekp|GUBD_scaffold_2047353 Brachiomonas_submarina
---------------------------------------------------------------------------------------------------------------------------------------------------------------------CLQLGDPVPFRFHWPTGADLKVNNTQYRVYGRAAHLKLGVNQRDEPANCSISRNRMSLQCIDSSPYVLLLHLVRQRELADVKGLM---MPKLPLDKAVEAVKKLVDDDDDDVMVTHTTLSLKCPLSGSRIVTPARFLDVSGLNCFDLDTFLATAQRSRKWQCPHTMRNSCVQQLQVDTFVATILPDIAEVDISPEGTWR--------------------------------------------------------------------------------------------------------
>gnl|onekp|GFUR_scaffold_2094250 Chloromonas_subdivisa
---------------------------------------------------------------------------------------------------------------------------------------------------------LIRSTEYRLQAMCLQLDDTVPFRFHWPQMADLRINGVQYRVYGRNPCNKLGANQRDEPANERNGLNKILLQCADSRPFVIVMQLARQRNADEVRTLM---KPADTLDAALERVKDQFDDDELEIETVNTVVSLRCPLTGSRIKTPARFSDVAGLVCFDLDAFLSVAERTRKWQCPHSMRNSCV------------------------------------------------------------------------------------------------------------------------------------
