# Supplementary material for: Charting the evolutionary path of the SUMO modification system in plants reveals molecular hardwiring of development to stress adaptation
Source: Plant Cell. 2024 Jun 26;36(9):3131–44. doi: 10.1093/plcell/koae192 (PMC11371177; doi:10.1093/plcell/koae192)
Supplement: koae192_Supplementary_Data [file koae192_supplementary_data.zip › SIZ1_Mafft_alignment.fasta]

>Pinus_radiata|onekp|DZQM_scaffold_2008757  
--------------------------------------------------NIVSH-----
------------------------------------------------------C-----
------------------------------------------------------------
-----------------------REKLALFRLKEL-----KDVLS---------------
-------RIGMA-------------------KQGKKQVLV--------ERILAMLS--DE
E-----------------------GS--K-------------------------------
----------------------------LHRMGNK-N-LIGRDEVAKIIDDIYR------
------------------------------------------------------------
-----------KMHGP-------------------------------------G-ASDLA
SK-SRN--------------GPSVNA------------------IVRSDVIGDSVIP---
------------ESKTCCPCGSSM-DS-----GK-MIRCVE--CGVRQHERCVIVPENP-
------VESVPPE-SPV-QFYCDICRINHGDP--FCVTLAQP---LL-PTK---LITTP-
-MTVDG-TN-----PLQTVEKTFVLRRQDTVLL--HKPGHDLQVWCLLLNDKVPFRMHWP
QHADLRVN----------------------------GVAVQVTNRPGPQLLGANGRDDGP
V--ITAR-----------------NTDGT--YRISLQA-RDSRPFVLGVRIIQRQTVEQ-
-VLNLIPNQSEGEPFEKALARVCRCV-GGGG-----------------SLENADD--SDN
DLE-VVAESVTVNLRCP----------------------------------MSGTRIKIA
GRFKPCI-HMGCFDLESFVELSQRTRK-----------------------WQCPICMKNC
SVDNII---IDPYFNLITTFM-KNYP----------------------------------
-----------EDVAEVEVKPDASWRPKL--EGEAR----SHQQ-WRLPD----------
-----------------------------GS-L-PIAN---------------GDAQN--
-EPQILKL------------VK---------QEDHISEN-HN--VLRNGM-KRNR-----
DGHWEL---------NGA-KD-------------NQTSSNA-YQK----------KE-KK
L----------RK-----------NQQYSSATRS-----------NGDHQDPSVN-----
-----Q------------------------------------------------------
------------------------------------------------------------
------------------------------------------------------------
------------------------------------------------------------
------------------------------------------------------------
------------------------------------------------------------
------------------------------------------------------------
------------------------------------------------------------
------------------------------------------------------------
------------------------------------------------------------
------------------------------------------------------------
------------------------------------------------------------
------------------------------------------------------------
------------------------------------------------------------
------------------------------------------------------------
------------------------------------------------------------
------------------------------------------------------------
------------------------------------------------------------
----------------------------
>Pinus_radiata|onekp|DZQM_scaffold_2008758 
--------------------------------------------------NIVSH-----
------------------------------------------------------C-----
------------------------------------------------------------
-----------------------REKLALFRLKEL-----KDVLS---------------
-------RIGMA-------------------KQGKKQVLV--------ERILAMLS--DE
E-----------------------GS--K-------------------------------
----------------------------LHRMGNK-N-LIGRDEVAKIIDDIYR------
------------------------------------------------------------
-----------KMHGP-------------------------------------G-ASDLA
SK-SRN--------------GPSVNA------------------IVRSDVIGDSVIP---
------------ESKTCCPCGSSM-DS-----GK-MIRCVE--CGVRQHERCVIVPENP-
------VESVPPE-SPV-QFYCDICRINHGDP--FCVTLAQP---LL-PTK---LITTP-
-MTVDG-TN-----PLQTVEKTFVLRRQDTVLL--HKPGHDLQVWCLLLNDKVPFRMHWP
QHADLRVN----------------------------GVAVQVTNRPGPQLLGANGRDDGP
V--ITAR-----------------NTDGT--YRISLQA-RDSRPFVLGVRIIQRQTVEQ-
-VLNLIPNQSEGEPFEKALARVCRCV-GGGG-----------------SLENADD--SDN
DLE-VVAESVTVNLRCP----------------------------------MSGTRIKIA
GRFKPCI-HMGCFDLESFVELSQRTRK-----------------------WQCPICMKNC
SVDNII---IDPYFNLITTFM-KNYP----------------------------------
-----------EDVAEVEVKPDASWRPKL--EGDAK----HREH-WHRPD----------
-----------------------------GS-I-IIVD---------------GEVTH--
-QQGILNQ------------VK---------CEG-TSEG-HM--PLKIGF-KRNR-----
DGYWEL---------SGA-IP-------------SSTANTM-SRK----------KR-NV
K----------MV-----------PPVSNSATDT-----------NGDDEDPSVN-----
-----QEGSEN-----LDFSA-NDA-GFDSP-----------FLGCNQ------TLQ---
-TT---ANHVGTELA-KN--------------SEVI-VLSDSE-EENP------------
------DDVNIGSSTVSAF-AGSDTFGQGIS-VPLNSHE--ALQE---------------
--------------ASQ---ID-CN-GI-------PFIPPNSGPPI-G-SFSEVI-----
------------PP----------------------Q-----------------HN----
-------INSP-LGF---IG-ASSGEFSEF-NL--SNWS------------THPQ-----
----NAPF-R-FFGTNTDVS-DSS----QCAS----------------------------
-----------------VVRP-TPVN----------RYG---LLA-TQQQEN-TRVG---
----------------PTI-PDYSRSL-----DSSLC-----------------------
---------------------------NSPRV--D-AADAPIQFFP--------------
-PSQ--------------------PAQ----AS----VQ---TDY---------------
----REPAITC--------DD-V---HWISLSL-GS---------------S------NN
L-------------------GKTSFK-------------EPA----------AAARSRQQ
SAPEG-DGLHS-------------------LA-TAS-VLMKMSDNRIDGASG--------
------DNQG------SDSPLR-H-QRVRSV-------------RPR-------------
---------------------------------LYLS-----------------------
------------------------------------------------VDSDSD------
------------------------------------------------------------
----------------------------
>Pinus_radiata|onekp|DZQM_scaffold_2056458 
---------------------------------------------------LVSR-----
------------------------------------------------------Y-----
------------------------------------------------------------
-----------------------QEKLATFRIKEL-----KDVLG---------------
-------QIGIV-------------------KQGKKQVLV--------DRIIAVLSACDQ
Q-----------------------GY--K-------------------------------
----------------------------SNGCGKK-H-AIGREEIAKVIDNIFS------
------------------------------------------------------------
-----------KIHGS-------------------------------------V-TPELS
SR-NQN--------------GQISKF------------------HFQSDEFQEPAVP---
------------EARTRCPCGSSV-EH-----DT-MIQCDDRKCGVWQHLACVIIPEKP-
------VENFQPE-IPP-QYYCEVCRINRGDP--FCVTMGQP---LN-PTK---LTPST-
-MTADG-SS-----QLQTVEKAFVLTKADKDLL--QKPHYDLQAWCILLTDKVPFRMHWP
QFAELRVN----------------------------GMAVWVTNRQGPQLLGINGRDDGA
G--IKAL-----------------TSEGT--NRISLSA-YDVRPFCLGVRIIRRRTVQE-
-VLSLVTNQSEGELFEEALARVKRCI-GGGA-----------------SQEDSDD--SDS
DLK-VVAESVSINLRCP----------------------------------LSGSRMKVA
GRFKPCI-HMGCFDLNTLVELNQHARK-----------------------WQCPICMKNY
SLEDIV---IDPYFNCITSHI-KDYP----------------------------------
-----------EDVTEVEVKTDGCWCPKH--DDD-K----LHEQ-WRLPD----------
-----------------------------GS-I-NMKN---------------QDIRN--
-QKVILKQ------------VKQDDPWKKAKQEDALSEG-HM--KLKIGI-KRNQ-----
DSSLKV---------SDA--DI-----------QPSEANNM-SREI--------YKQ-KF
K----------LH-----------S--SSSATAS-----------NRVDEDASVN-----
-----QEASWN-----LEFSEDNDA-DFDST-----------SFGNAG------PPC---
-KS---SRLDHSQVH-KE--------------SEVV-VLSDSD-EENG------------
------DELNIGSSATSAF-VGSDNHGPGGS-LVLNCQE--VLPE---------------
--------------DQQ---VH-SS-CV-------PFISSGSSKLR-N-SFCE-------
------------NP---------------------LP-----------------DN----
-------VNPS-LGL---FV-GNGSDS----TL--PHWP------------VHAQ-----
----DATF-N-LFGTVADVP-DAT-GNSWHES----------------------------
-----------------AVHP-TPFN----------TYS----MD-QQQQEN-MLFG---
----------------SRI-SEYRQPL-----DCSPGYLNTAAS----------------
-------------DDQND---------NSRDI--E-SENVPLQFFL--------------
-PPQ--------------------PDR----ES----IQ---VDTR--------------
--EQREPCITS--------DD-VVETNWISLGL-GG---------------G------NT
L-------------------AETHTE-------------E--------------MHDRPQ
SEHER-GRLDS-------------------LANTAS-ALLNISNKNSQIASS--------
------NNCG------SERLFSYH-QRPRSA-------------RPR-------------
---------------------------------LYLP-----------------------
------------------------------------------------VDSNSD------
------------------------------------------------------------
----------------------------
>Araucaria_rulei|onekp|XTZO_scaffold_2011905 
---------------------------------------------------LVSE-----
------------------------------------------------------C-----
------------------------------------------------------------
-----------------------QHKLANFRLREL-----RDVLS---------------
-------RLGLA-------------------KQGRKQVLL--------ERIMTMLS--DD
K-----------------------AS--K-------------------------------
----------------------------SHRWANK-H-LIAKEEVAKIIDDIYR------
------------------------------------------------------------
-----------KMNRH-------------------------------------E-APELA
SK-NQN--------------GPSLNV------------------------IKEPVIP---
------------APKTCCPCGSLM-EN-----ES-MIQCDDPKCGVWQHMECVVIPENL-
------VEGSQPE-RPT-QFFCDICRVNRADP--FWVTEGQP---LL-ATK---LVILP-
-TELDGYNN-----PLQSLEKTFTLTRAVKDLF--QKPDHELQVWCILLNDKVPFRMHWP
QSADLRVN----------------------------GISIKVINRQGNQLLGANSRDDGP
G--IAAC-----------------SREGT--NRIILRA-NDSRPFVVGVRIIRRQSVQQ-
-VLNRIPTESQGEPFEEALARVCRCV-GGGA-----------------SLENGND--SDS
DLE-VVAESNTVNLRCP----------------------------------MSGSRIKIA
GRFKPCV-HMGCFDLESFVELNQRARK-----------------------WQCPICLKNY
SLENVI---KDPYFNRITSFM-ESYP----------------------------------
-----------EDVTEVEVKVDGSWRPKL--EGKAG----LFEK-WHMPD----------
-----------------------------GS-F-ATAN---------------VGICQ--
-QQELPIK------------VKR-------EVEG-ISGG-PT--CLKIGI-KRNR-----
DGYWEV---------SGT-KDI-----------LSSGMNNI-SGKH--------EKQ-NL
K----------VV-----------PA-SSSATAT-----------NRDDEDPSVN-----
-----QEGSDN-----PDFSVNNDA-VFDSP-----------LVGLNH------TSD---
-MA---IGHVISERP-KE--------------PEVIVVVSDSE-EDNV------------
--------VDMGPP----L-ACSDPFGQGTL-LPF-STD--ALHE---------------
--------------TSR---LD-CN-GN-------PIILPNS--FL-G-SFPEGI-----
------------PP----------------------Q-----------------NN----
-------INSS-PGF---LG-AS-GDFSELPPW--NEWL------------PPPP-----
----NPPF-R-LFGANADVL-HGA-TNSHCTS----------------------------
-----------------VIRP-TPVT----------RYGSYDMGT-GEQLEN-PTLE---
----------------STI-PAYSQSM-----DCPFPSLNRDRS----------------
-------------GDF-D---------NSLEG--E-TSDVPFKFFF--------------
-PHQ--------------------PAR----AS----TQ---DDH---------------
----RDSVMMG--------DD----DHWISLSL-GV---------------G------NN
S-------------------DKPN-E-------------GPA----------PTICDRQQ
SAPEG-DRLDS-------------------LA-TAN-ILLNIGDNRTEAASG--------
------DNQA------SEIPFSYC-QRPRSI-------------RPR-------------
------------------------------RSRLPLT-----------------------
------------------------------------------------VDADSD------
------------------------------------------------------------
----------------------------
>Welwitschia_mirabilis|onekp|TOXE_scaffold_2012379 
--------------------------------------------------NFIDR-----
------------------------------------------------------C-----
------------------------------------------------------------
-----------------------QRKLDYFRIKEL-----KDVLS---------------
-------RLGIA-------------------KQGKKQVLL--------ERILAVLS--AE
Q-----------------------GS--R-------------------------------
----------------------------SQGWPSK-Y-VSSKEEVAKIIDDIYR------
------------------------------------------------------------
-----------KMQGS-------------------------------------A-APDLA
PR-SRS-------------------------------------TFNSRDIVQEHVK----
------------EINVCCPCGISM-QN-----EF-LIQCDESRCGVWQHQRCVIIPDG--
------AEGSQTE-RPS-SFFCGICRVNRGDP--FCSTMAQP---LL-QTK---LSTSP-
-MSVDG-TN-----RILTLDKTFELRRPEIELL--QRTGYELQVWCVLLNDKVPFRIHWP
QYSDLRVN----------------------------GLGVRATNRQGTQFLGLKARDDGP
I--ISTC-----------------KKEGT--NRISLQA-QDSRPFALGVRIIRRRSFQE-
-VRSLIPSESEGESFEVSVNRVRQCI-GG-------------------------D--DDG
ELQ-VVAESETVNLRCP----------------------------------LSGSRIKIA
GRFKPCS-HMGCFDLDTLIEFNQVARK-----------------------WQCPTCMENY
TIRDII---IDRYFNRIVTCL-QNYP----------------------------------
-----------EDVTEVEVKPDAAWRPKL--EGEGA----KTEK-WRSSD----------
-----------------------------GS---VITN---------------GHVNS--
-QIEKLNN------------IK---------EEI-ASEG-HL--APKIRM-KRNS-----
EGLWEV---------RGP-TSYH--------QNVIEGTNDINNSKA------------MP
T--------------------------TTSATAS-----------NRDDEDPSVN-----
-----QEGSNG-----VDFSGNFERFNSPSL-----------GYNHLP------QVR---
------ENLVTSGSS-KA--------------PEVI-VL-DSD-EENA------------
------DDVNICSSNVSAF---VDTPG---HGPSVLSPE--TLQEM--------------
--------------PVG---GN----GIQ------TFIPPISGTRE-V-PFSEII-----
------------PP----------------------------------------DS----
-------NTIPPVGY---FM-NDNSSINDF-NF--SSWH------------SNTQ-----
----NTEL-R-LFGQNTDIS-----GRPQSEA----------------------------
-----------------FPCQ-VPFN----------DFG---LSA-SQQPEH-GAVG---
----------------SLI-PDYGPSL-----GSSMSTFNVEAN----------------
--------------GCLD---------NHASV--D-DENSPLQCFL--------------
-PLH--------------------PSR----SS----IQ---TDY---------------
----RDQLNTC--------ED-LQSE-WTSLRL-GS---------------S-----HNN
LL------------------KTCSGKS-------------------------TTPVHNQQ
SAQDK----DD-------------------LA-TAS-VLLNMSENRADPCSG--------
------DEAA------SESPIINH-QRPRSV-------------RPR-------------
---------------------------------LCLP-----------------------
------------------------------------------------IESDSD------
------------------------------------------------------------
----------------------------
>Arabidopsisthaliana|AT5G60410.1 |SIZ1
----------------------------M---------------------DLEAN-----
------------------------------------------------------C-----
------------------------------------------------------------
-----------------------KEKLSYFRIKEL-----KDVLT---------------
-------QLGLS-------------------KQGKKQELV--------DRILTLLS--DE
Q-----------------------AA--R-------------------------------
----------------------------L--LSKK-N-TVAKEAVAKLVDDTYR------
------------------------------------------------------------
-----------KMQVS-------------------------------------G-ASDLA
SK-GQV--------------SSDTSN------------------LKVKGEPEDPFQP---
------------EIKVRCVCGNSL-ET-----DS-MIQCEDPRCHVWQHVGCVILPDKP-
------MDGN-PP-LPE-SFYCEICRLTRADP--FWVTVAHP---LS-PVR---LTATT-
-IPNDG-AS-----TMQSVERTFQITRADKDLL--AKPEYDVQAWCMLLNDKVLFRMQWP
QYADLQVN----------------------------GVPVRAINRPGGQLLGVNGRDDGP
I--ITSC-----------------IRDGV--NRISLSG-GDVRIFCFGVRLVKRRTLQQ-
-VLNLIPEEGKGETFEDALARVRRCI-GGGG-----------------GDDNA-D--SDS
DIE-VVADFFGVNLRCP----------------------------------MSGSRIKVA
GRFLPCV-HMGCFDLDVFVELNQRSRK-----------------------WQCPICLKNY
SVEHVI---VDPYFNRITSKM-KHCD----------------------------------
-----------EEVTEIEVKPDGSWRVKFKRESERRE-LGELSQ-WHAPD----------
-----------------------------GS-L-C-PS--------------AVDIKR--
-KMEML-P------------VK---------QEG-YSDG-PA--PLKLGI-RKNR-----
NGIWEV---------SKP-NT-----------NGLSSSNR--QEKV--------GYQ-EK
N----------II-----------PM-SSSATGS-----------GRDGDDASVN-----
-----QDAIGT-----FDFV-ANGM-ELDSI-----------SMNVDS------GYN---
--F---PDRNQSGEG-GN--------------NEVI-VLSDSD-DE--------------
------------------------------N-DLVITPG--PAYS---------------
--------------GCQ---TD--G-GL-------TFPLNPPGII--N-SYNE-------
------------DP--------------------HSI-----------------AG----
-------GSSG-LGL---FN--DDDEF----DT--PLW-------------SFPSET---
--PEAPGF-Q-LFRSDADVS-GGL-VGLHHHS----------------------------
----------------PLNCS-PEIN---------GGY-------------T-MAPE---
----------------TSM-ASVPVVP-----GS-TGRSEAN------------------
-------------DGLVD---------NPLAF--G-RDDPSLQIFL--------------
-PTK--------------------PD-----AS----AQ---SGF---------------
----KNQADMS--------NG-LRSEDWISLRL-GD---------------S------AS
---------------------GNHGDP------------ATT----------NGINSSHQ
MSTRE-GSMDT-------------------TTETAS-LLLGMNDSRQDKA----------
------KKQR------SDNPFSFP-RQKRSV-------------RPR-------------
---------------------------------MYLS-----------------------
------------------------------------------------IDSDSE------
------------------------------------------------------------
----------------------------
>Citrussinensis|Ciaus8t24020 
----------------------------M---------------------DLVAS-----
------------------------------------------------------C-----
------------------------------------------------------------
-----------------------KEKLAHFRIKEL-----KDVLT---------------
-------QLGLS-------------------KQGKKQDLV--------DRILAILS--DD
Q-----------------------VS--K-------------------------------
----------------------------M--WAKK-S-PVSKEEVAKLVDDTHR------
------------------------------------------------------------
-----------KLQVS-------------------------------------V-APDLA
SKGGQG--------------VSNSSN------------------IKIKGEMDDYIQS---
------------DTKVCCPCGSSL-ET-----ES-MIKCEDPRCPVWQHMSCVIIPEKP-
------TEGN-PP-VPE-LFYCEICRLSRADP--FWVTIGHP---LY-PLK---FTTTN-
-IPTDG-TN-----PARILEKTFPITRADKDLL--SKQEYDVQAWCMLLNDKVPFRMQWP
QYADLQVN----------------------------GIPVRAINRPNSQLLGANGRDDGP
I--ITPW-----------------TKDGI--NKILLTG-CDARIFCLGVRIVKRRSVQQ-
-VLNLIPKESEGEHFEDALARVCRCV-GGGN-----------------AADNA-D--SDS
DLE-VVADSIGVNLRCP----------------------------------MSGSRIKVA
GRFKPCV-HMGCFDLDVFVELNQRSRK-----------------------WQCPICLRNY
SLENII---IDPYFNRITSKM-RNCG----------------------------------
-----------EDITELEVKPDGSWRVKTRSESDRRE-IGDLAS-WHFPD----------
-----------------------------GS-L-CAPA--------------GGEDKP--
-KVEMLKH------------VK---------QEG-VSEA-HI--GLKLGI-RKNR-----
NGLWEV---------SKP-EDM----------NG-SSGSRL-QEKF--------ENH-DL
K----------VI-----------PM-SSSATGS-----------GRDGEDASVN-----
-----QDVGGT-----FDFT-NNGI-EHDSM-----------SLNVDP------TYA---
--F---TDRNPCAPV-GN--------------TEVI-VLSDSE-DE--------------
------------------------------N-GLFISSE--NLYR---------------
--------------DNR---ND-VG-GV-------SFSVPSAGIA--N-SYHE-------
------------DP--------------------AIG-----------------AG----
-------GDPC-LGY---LA-SNDNDF----------W-------------ALQSGT---
--QGGPGF-Q-LFTPDVDVS-DGF-MDLQHGS----------------------------
-----------------INCS-APMN----------GY-------------T-LAPD---
----------------TSM-GSASLVP-----GCTVGAA-ADMS----------------
-------------DALVD---------NPLAF--D-REDPSLQIFL--------------
-PTR--------------------PSD----TS----VQ---TEL---------------
----RDQADVA--------NG-IRTEDWISLRL-GD---------------G------VT
---------------------GCQNEL------------AAA----------NGLKSKQP
VHSRE-SAMDS-------------------LADTAS-LLLGMNEGRSEKA----------
------SRQR------SDSPFSFP-RQKRSV-------------RPR-------------
---------------------------------LYLS-----------------------
------------------------------------------------IDSDSE------
------------------------------------------------------------
----------------------------
>Solanumlycopersum|Solyc11g069160.3.1 SUMO E3 ligase SI.1
----------------------------M---------------------DLVAS-----
------------------------------------------------------C-----
------------------------------------------------------------
-----------------------KDKLAYFRIKEL-----KDVLN---------------
-------QLGLS-------------------KQGKKQDLV--------DRILATLS--DE
R-----------------------AS--G-------------------------------
----------------------------L--FPKR-N-SVGKEDVAKLVDDIYR------
------------------------------------------------------------
-----------KMQVSG-------------------------------ATGATG-ATDLA
SK-SQV--------------VSDTSN------------------VKLKEEIEDTY-----
------------HMKIRCVCTSSL-QT-----ET-MIQCEDRRCHTWQHIRCVVIPEKP-
------MEGGDPP-IPPTTFYCEVCRLVRADP--FWVTMGHP---LY-PAK---LAITS-
-VPADG-TN-----PVQSIEKTFQITRADRDLL--AKQEYDLQAWCMLLNDKVQFRMQWP
QYADLQVN----------------------------GVPVRAINRPGSQLLGANGRDDGP
I--ITPC-----------------TRDGI--NKVTLTG-CDARVFCLGVRLVKRRTVQQ-
-VLSMIPKVSDGEKFEDALARVRRCV-GGGT-----------------ATENA-D--SDS
DLE-VVADCIPVNLRCP----------------------------------MSGSRMKIA
GRFKPCI-HMGCFDLDVFVEMNQRSRK-----------------------WQCPICLKNY
SLEHVI---IDPYFNRITSQM-RSCG----------------------------------
-----------EDVTEIEVKPDGSWRAKT--ESDRRS-LGDLGR-WHLPD----------
-----------------------------GS-L-SESP--------------DIESKP--
-KPEILKQ------------VK---------QEG-GSDG--N--GLKVGL-KKNR-----
DGLWEI---------SKP-ED-----------QTFSSGNRL-RENF------------GQ
D----------VI-----------PM-SSSATGS-----------GKEGEDRSVN-----
-----QDGNGN-----LEFS-NNAF-DLEAI-----------SLNIDP------PYG---
--F---GNGNPSIPA-GD--------------AEVI-VLSDSD-EE--------------
------------------------------N-EPIIPSG--AVFN---------------
--------------NNH---SD-AP-VV-------SFPAQPLGIP--D-SFHD-------
------------SA--------------------LVN------------------G----
-------GNSC-LGL---FN-SNDDEF----GM--NLW-------------SLPSGT---
--QGGPGF-Q-LFSSDADVS-GSL-VDVQHES----------------------------
-----------------INCT-SSMS----------GY-------------G-LGAE---
----------------SGI-GSASLLP-----ETYTDRPNADIN----------------
-------------DSLVD---------NPLGF--S-GNDPSLQIFL--------------
-PTR--------------------PS-----IT----SV---EAA---------------
----RDQPDVS--------NG-VGTEDWISLRL-G----------------G------DG
---------------------GVPGDT------------AVA----------NGLSSGQQ
VQTKD-TALDS-------------------LADTAS-LLIGMNDSRSTKS----------
------SRER------SDSPFTFP-RQRRSV-------------RPR-------------
---------------------------------LYLS-----------------------
------------------------------------------------IDSDSE------
------------------------------------------------------------
----------------------------
>Citrussinensis|CsNadorcott.v0.1.P14805.1 
----------------------------M---------------------DLIAS-----
------------------------------------------------------C-----
------------------------------------------------------------
-----------------------KEKLAHFRIKEL-----KDVLT---------------
-------QLGLS-------------------KQGKKQDLV--------DRILAILS--DD
Q-----------------------VS--K-------------------------------
----------------------------M--WAKK-S-PVSKEEVAKLVDDTHR------
------------------------------------------------------------
-----------KLQVS-------------------------------------V-APDLA
SKGGQG--------------VSNSSN------------------IKIKGEMDDYIQS---
------------DTKVCCPCGSSL-ET-----ES-MIKCEDPRCPVWQHMSCVIIPEKP-
------TEGN-PP-VPE-LFYCEICRLSRADP----------------------------
-------TN-----PARILEKTFPITRADKDLL--SKQEYDVQAWCMLLNDKVPFRMQWP
QYADLQVN----------------------------GVPVRAINRPGSQLLGANGRDDGP
I--ITPW-----------------TKDGI--NKIVLTG-CDARIFCLGVRIVKRRSVQQ-
-VLNLIPKESEGEHFEDALARVCRCV-GGGN-----------------AADNA-D--SDS
DLE-VVADSIGVNLRCP----------------------------------MSGSRIKVA
GRFKPCV-HMGCFDLD----------------------------------WQCPICLRNY
SLENII---IDPYFNRITSKM-RNCG----------------------------------
-----------EDITELEVKPDGSWRVKTRSESDRRE-IGDLAS-WHFPD----------
-----------------------------GS-L-CAPA--------------GGEDKP--
-KVEMLKH------------VK---------QEG-VSEG-HI--GLKLGI-RKNR-----
NGLWEV---------SKP-EDM----------NG-SSGSRL-QEKF--------ENH-DL
K----------VI-----------PM-SSSATGS-----------GRDGEDASVN-----
-----QDVGGT-----FDFT-NTGI-EHDSM-----------SLNVDP------TYA---
--F---TDRNPCAPV-GN--------------TEVI-VLSDSE-DE--------------
------------------------------N-DLFISSE--NIYR---------------
--------------DNR---ND-VG-GV-------SFSVPSAGIA--N-SYPE-------
------------DP--------------------AIG-----------------AG----
-------GDSC-LGY---LA-SNDNDF----GM--PLW-------------PLPSGT---
--QGGPGF-Q-LFSPDVDVP-DGF-MDLQHGS----------------------------
-----------------INCS-TPMN----------GY-------------T-LAPD---
----------------TSM-GSASLVP-----GCTVGAA-ADMS----------------
-------------DALVD---------NPLAF--D-REDPSLQIFL--------------
-PTR--------------------PSD----TS----VQ---TEL---------------
----RDQADVA--------NG-IRTEDWISLRL-GD---------------G------VT
---------------------GGQNEL------------AAA----------NGLNSKQP
VHSRE-SAMDS-------------------LADTAS-LLLGMNEGRSEKA----------
------SRQR------SDSPFSFP-RQKRS------------------------------
------------------------------------------------------------
-------------------------------------------------EADS-------
------------------------------------------------------------
----------------------------
>Citrussinensis|CsNadorcott.v0.1.P22156.1 protein 
----------------------------M---------------------DSVAS-----
------------------------------------------------------C-----
------------------------------------------------------------
-----------------------KEKLAHFRIKEL-----KDVLT---------------
-------QLGLS-------------------KQGKKQDLV--------DRILAILS--DD
Q-----------------------VS--K-------------------------------
----------------------------M--WAKK-S-PVSKEEVAKLVDDTHR------
------------------------------------------------------------
-----------KLQVS-------------------------------------V-APDLA
SKGGQG--------------VSNSSN------------------IKIKGEMDDYIQS---
------------DTKVCCPCGSSL-ET-----ES-MIKCEDPRCPVWQHMSCVIIPEKP-
------TEGN-PP-VPE-LFYCEICRLSRADP----------------------------
-------TN-----PARILEKTFPITRADKDLL--SKQEYDVQAWCMLLNDKVPFRMQWP
QYADLQVN----------------------------GVPVRAINRPGSQLLGANGRDDGP
I--ITPW-----------------TKDGI--NKIVLTG-CDARIFCLGVRIVKRRSVQQ-
-VLNLIPKESEGEHFEDALTRVCRCV-GGGN-----------------AADNA-D--SDS
DLE-VVADSIGVNLRCP----------------------------------MSGSRIKVA
GRFKPCV-HMGCFDLD----------------------------------WQCPICLRNY
SLENII---IDPYFNRITSKM-RNCG----------------------------------
-----------EDITELEVKPDGSWRVKTRSESDRRE-IGDLAS-WHFPD----------
-----------------------------GS-L-CAPA--------------GGEDKP--
-KVEMLKH------------VK---------QEG-VSEG-HI--GLKLGI-RKNR-----
NGLWEV---------SKP-EDM----------NG-SSGSRL-QEKF--------ENH-DL
K----------VI-----------PM-SSSATGS-----------GRDGEDASVN-----
-----QDVGGT-----FDFT-NNGI-EHDSM-----------SLNVDP------TYA---
--F---ADRNPCAPV-GN--------------AEVI-VLSDSE-DE--------------
------------------------------N-DLFISSE--NIYR---------------
--------------DNR---ND-VG-GV-------SFSVPSAGIA--N-SYPE-------
------------DP--------------------AIG-----------------AG----
-------GDSC-LGY---LA-SNDNDF----GM--PLW-------------PLPSGT---
--QGGPGF-Q-LFSPDVDVP-DGF-MDLQHGS----------------------------
-----------------INCS-TPMN----------GY-------------T-LAPD---
----------------TSM-GSASLVP-----GCTVGAA-ADMS----------------
-------------DALVD---------NPLAF--D-REDPSLQIFL--------------
-PTR--------------------PSD----TS----VQ---TEL---------------
----RDQADVA--------NG-IRTEDWISLRL-GD---------------G------VT
---------------------GGQNEL------------AAA----------NGLNSKQP
VHSRE-SAMDS-------------------LADTAS-LLLGMNEGRSEKA----------
------SRQR------SDSPFSFP-RQKR-------------------------------
------------------------------------------------------------
------------------------------------------------------------
------------------------------------------------------------
----------------------------
>Oryzasativa|Os05t0125000-01 SUMO 
----------------------------M--------------------ADLVSS-----
------------------------------------------------------C-----
------------------------------------------------------------
-----------------------KDKLAYFRIKEL-----KDILN---------------
-------QLGLP-------------------KQGKKQDLI--------DRVLALLT--DE
Q-----------------------GQ--R-------------------------------
----------------------------HHGWGRK-N-SLTKEAVAKIVDDTYR------
------------------------------------------------------------
-----------KMQIQ-------------------------------------C-APDLA
TR-SHS--------------GSDFS-------------------FRPIEEAYDSFQP---
------------EAKVRCICSSTM-VN-----DS-MIQCEDQRCQVWQHLNCVLIPDKP-
------GES--AE-VPP-VFYCELCRLSRADP--FWVTAGNP---LL-PVK---FVSSG-
-VTNDG-TS-----VPQSVEKSFQLSRSDRETV--QRQEYDLQVWCMLLNDKVQFRMQWP
QYAELHVN----------------------------GISVRVVTRPGSQLLGINGRDDGP
L--ITTC-----------------SREGI--NKICLSR-VDARTFCFGVRIAKRRTVAQ-
-VLNLVPKEAEGESFEHALARVRRCL-GGGD-----------------TAENA-D--SDS
DLE-VVAESVTVNLRCP----------------------------------NSGSRMRIA
GRFKPCI-HMGCFDLETFVELNQRSRK-----------------------WQCPICLKNY
SLESLM---IDPYFNRITSLL-RNCN----------------------------------
-----------EDVNEVDVKPDGSWRVKG--DAASR----ELSQ-WHMPD----------
-----------------------------GT-L-CNPK---------------EDVKP--
-AMQNGNE------------QM---------MEG-TSDG-QK--SLKIGI-KRNP-----
NGIWEV--------SSKA-DDK----------KPSVVGNRM-QNNS--------GFR-AL
N----------NI----------MHM-SNSPTSS-----------YRDGEDPSVN-----
-----QESNRH-----VDLSLNNGNNEFDSF-----------SLNFGQ------ACN---
------TDDRPQQQH-NA--------------TDVI-VLSDSD-EE--------------
------------------------------N-DAMVCPP--AVYD---------------
--------------NTT---TA-NGSGF-------PFTTNGIGYT--E-RYQE-------
------------DA--------------------GV------------------------
-------GTSG-LGL---LS-NNVDDF----EM--NNWQ------------MHSSYQ---
--QPEQGF-Q-FFGNDTDVH-NTF-VGSHNSF----------------------------
-----------------GLAP----N----------DY-------------S-LDCN---
----------------VGV-EEASVTP-----ALSVCRNSNEMH----------------
-------------GSLVD---------NPLAL--V-GDDPSLQIFL--------------
-PSQ--------------------PSS----VP----LQ---EEL---------------
----SERANAP--------NG-VQSDDWISLTL-AA---------------G------GG
-----------------------GNEE------------PAP----------ADVNSQPQ
IPSTE-TGIEP-------------------LTDAAS-AFLSTNIERRSGADL--------
------NPRR------IENIFSHP-RQPRSV-------------RPR-------------
---------------------------------LCLS-----------------------
------------------------------------------------IDTDSE------
------------------------------------------------------------
----------------------------
>Amborellatricopoda|ERM99329|
----------------------------M---------------------DLLSR-----
------------------------------------------------------S-----
------------------------------------------------------------
-----------------------KDKLSYFRIKEL-----KDVLT---------------
-------QLGLA-------------------KQGKKQELV--------DRILGMLS--DE
Q-----------------------GS--R-------------------------------
----------------------------SQGWGKK-P-SIGKEAIAKIIDDTYR------
------------------------------------------------------------
-----------KMQGH-------------------------------------G-AVDLA
SK-GQN--------------GTSLHV------------------VKPKEEEDDGTPL---
------------NMNIRCPCGSSL-VT-----DS-MIKCQDSKCHIWQHLGCVIIPEKP-
------EEGMQPE-VPA-QFYCELCRINRADP--FWVTMGHP---LY-PVR---LIIAN-
-PSTDG-TS-----PVQSLEKTFTLTRTDRELL--QKPGCDLQVWSILLNDKVPFRMQWP
QYTDLQIN----------------------------GVPVRTTNRPGGQLLGINGRDDGP
A--ITSC-----------------SKEGT--NRVTLSA-CDARPFCLGVRIVRRRTVNQ-
-VLNLVPKESDGERFEDALARVCRCI-GGGT-----------------ATENADQ--SDS
DLE-VVAESVTVNLRCP----------------------------------MSGSRMKVA
GRFKPCV-HMACFDLDTFVELNQRSRK-----------------------WQCPICLKNY
SLENVI---IDPYFNRITTMM-RDCG----------------------------------
-----------EDVTEIEVKPDGSWRAKN--EGELK----SLGQ-WHFPY----------
-----------------------------GS-P-YAAA--------------NGDTRH--
-HQEPLKS------------VK---------QEV-DSET-RT--GLKLKLGKRNR-----
DGHWEL---------RRP-DEL----------PPLSSSNNV-HEKP--------ESR-LQ
K----------VIP---------IPM-TSSATGS-----------NRDGEDPSVN-----
-----QDGGGN-----FDFSMNNGI-DIDPI-----------SPNFDP------TSCG-G
GVT---SKVVSSMPV-TG--------------GDII-VLSDSD-DDDL------------
------R--------------------PSSG-VPLMFPE--TAYG---------------
--------------SGA---AD-AS-AI-------PFTIPPPGGLGET-SFPD-------
------------DR--------------------A-------------------------
------------LGL---FNNSNNDDF----GM-PNLWT-----------NPMPPCP---
--PASSNF-R-LFGSEPDVSVDPLLVDVHQTS----------------------------
----------------VVALN-MPMN----------GYN------------T-LGSD---
----------------PQ--GVAN------------DPSSTMMN----------------
-------------NCLDD---------NPLAF--G-ADDPSLQLFL--------------
-PSQ--------------------PAGA--VSD----SP---SNY---------------
----RDRGDMS--------NG-VHTEDWISLSL-GG------------------------
--------------------SGSHMKP------------GPT----------TSRHSKHQ
FAPEE-GGMET-------------------LANTAS-LLLRMSDERVENPTP--------
------DQPG------SESPFSFH-RPSRSS-------------RSR-------------
---------------------------------QCLS-----------------------
------------------------------------------------IDTDSE------
------------------------------------------------------------
----------------------------
>Zosteramarina|Zosma114g00590.1 
-------------------------------------------------MDSGPS-----
------------------------------------------------------W-----
------------------------------------------------------------
-----------------------KDKLSQFRIKEL-----KDVLT---------------
-------KLARP-------------------KQGKKQDLM--------ERILALISA-GD
Q-----------------------SS--K-------------------------------
----------------------------VHGFEKN-N-FPSKNEIVKIIDDTYR------
------------------------------------------------------------
-----------KMQIN-------------------------------------G-ANDLA
SK-SHG--------------SSDFNI------------------VKPKEEVAYSYKH---
------------DVKVRCICGIAS-NTLASNAQS-LLKCEDAQCMIWQHINCVIVPDNQ-
------EHCVLPE-IPS-QFYCEICRINRADP--FWVTLGHP---LH-ATK---LNKSN-
-HGPDG-TL-----TVQTTERTFQLSKTDREVL--QRTDFDLQVWCILLNDKVPFRMQWP
QFIEVTVN----------------------------GLPIRTINRPGSQLLGINGRDDGP
I--ITTC-----------------SREGG--NKISLSQ-ADARVFCFGIRLTKRKTLQQ-
-VLNMVPKESEGEIFEDALSRVRRCICGG-------------------NTEKCVD--SDS
DIE-VVADNVPVNLRCP----------------------------------MSGARMKIA
GRFKPCV-HMGCFDLETFVELNQRSKK-----------------------WQCPICLKNY
TLENII---IDPYFNRITSLL-RECG----------------------------------
-----------EDVNEIEVKPDGSWRVKN--ETEHK----ELGQ-WHLPD----------
-----------------------------GS-L-CTFA--------------KTEMKP--
-ELETMKQ------------IK---------QEG-FSDG-PT--NTNIKL-KRNR-----
NGIWKV---------CKP-GHL--------------------PSEK--------YEP-NN
I----------LI--------------SNSPTGN-----------YRDGEDRSVN-----
-----Q-GAVP-----YDFSINTKD-----------------------------------
---------RNNTLP-KN--------------PNVIVLDSDSE-DE--------------
--------------------------------LTGNSPN--IRFD---------------
--------------N--------------------PNSLPNSRPVISE-AYIN-------
------------DH--------------------GAC-----------------TSV---
-------MNPI----------VNCPEY----GM--PYW-------------PLESCP---
--QPGSGY-Q-FF--DTDVPPDAM-SNVLPDS----------------------------
-----------------LGCQ--TVG----------GY-------------E-STPD---
----------------GGR-ENSLFME-----DIPTCH-GTEIN----------------
-------------GTLVD---------N-LAF--V-NDDPSLQIFL--------------
-PTR--------------------HAD----VS----MQ---ADN---------------
----NEHADVS--------NG-IKTDDWISLRL-GAA--------------G--------
---------------------SSQGQS------------STA----------DGLVRGHH
VPSRGIRGGRSES-----------------LVDSDS-FHLSMNDDRSHNNVN--------
-----LNTKQ------FDGPFSHP-RQPRSV-------------RPR-------------
---------------------------------VLLS-----------------------
------------------------------------------------INTDSGSDS---
------------------------------------------------------------
----------------------------
>Citrussinensis|Ciaus4t05820 
----------------------------ME-------------------TDLVAS-----
------------------------------------------------------S-----
------------------------------------------------------------
-----------------------KGKLVNFRMKEL-----KDVLT---------------
-------KLGLP-------------------KQGKKQDLV--------DRIFHQLS--DE
G-----------------------------------------------------------
--------------------------------------------VARIIDDTYR------
------------------------------------------------------------
-----------KMQIP-------------------------------------E-AADLA
IM-GQS--------------GLDICN------------------VKVEMEAEDSLNL---
------------GGKIFCPCGTSL-PS-----ES-KIQCVDPRCLVQQHISCVIIPEKP-
------MEEI-RL-LPP-LFFCETCRIKRADPVEFWITVAHL---VS-PMK---LVASN-
-IPTDG-TN-----PLQKAEAAFHLTKAHSDLL--QNTEYDVQAWCILLNDKVSFRMQWP
LHAELQVN----------------------------GLLVRTVNRPGTQLLGSNGRDDGA
L--ITLY-----------------IGEGV--NQISLSR-CDARNFCFGVRLVKRRTVAQ-
-VLSLVPKETAGEVFEDALTRVRRCF-G-GV-----------------ATGNE-D--GDS
DLE-IIADSIIVNLRCP----------------------------------MSGSRIRVA
GRFKPCV-HTGCFDLETFVELNQRTRK-----------------------WQCPICMKNY
SLEDLI---IDPYFHRITTMM-RNFA----------------------------------
-----------DDLTEIEVKHDGSWRVKC--KGENN----NLAE-WHSPD----------
-----------------------------GS-T-YAAR---------------SEVVS--
-NSETKQL------------VN---------S--------GQ--TIIARI-KKNL-----
SANVDV---------SKY-W-------------STPPNKHM-SYHV--------ENN-SE
K----------II-----------TM-SSSASGC-----------IRDEEDPTVN-----
-----QDT-------------NSRK-DLNDI-----------PHRIDP------IFG---
------TGNQTDGPI-GD--------------TDII-VLSDSE-ED--------------
------------------------------N-DHLAPST--SYQS---------------
--------------YHP---ID-SA---------------PDGIC--E-SYFE-------
------------DP--------------------AFD-----------------GG----
-------DGPC-FGP---FN-GTVDAV----GL--SNW-------------SYPSGT---
--QAGSSF-Q-VFDAVSNVS-DVF-VNLDHPS----------------------------
-----------------VACS-LPMN----------GY-------------K-SPSK---
----------------STL-TCDSGVL-----DSPVCHSNIDIG----------------
-------------EQLIDISEQL--IENTLPF--V-REDPSIGHFV--------------
-PSQ--------------------PTA----LF----SE---SNS---------------
----GN----------------YTSENWISLRL-GS-------------TCA------DT
---------------------GSHSQS------------ATT----------NALELRSS
CRPS--G---------------------------AS-LR---GDPKCTRT-N--------
------DAKI------FDGPFSFP-RQPRSV-------------RQK-------------
---------------------------------VHLS-----------------------
------------------------------------------------------------
------------------------------------------------------------
----------------------------
>Pinustaeda|PTA00084009 
----------------------------M--------------------DNIVSH-----
------------------------------------------------------C-----
------------------------------------------------------------
-----------------------REKLALFRLKEL-----KDVLS---------------
-------RIGMA-------------------KQGKKQVLV--------ERILAMLS--DE
E-----------------------GS--K-------------------------------
----------------------------LHRMGNK-N-LIGRDEVAKIIDDIYR------
------------------------------------------------------------
-----------KMHGP-------------------------------------G-ASDLA
SK-SRN--------------GPSVNA------------------IVRSDVIGDSVIP---
------------ESKTCCPCGSSM-DS-----GK-MIRCVE--CGVRQHERCVIVPENP-
------VESVPPE-SPV-QFYCDICRINHGDP--FCVTLAQP---LL-PTK---LITTP-
-MTVDG-TN-----PLQTVEKTFVLRRQDTVLL--HKPGHDLQVWCLLLNDKVPFRMHWP
QHADLRVN----------------------------GVAVQVTNRPGPQLLGANGRDDGP
V--ITAR-----------------NTDGT--YRISLQA-RDSRPFVLGVRIIQRQTVEQ-
-VLNLIPNQSEGEPFEKALARVCRCV-GGGG-----------------SLENADN--SDN
DLE-VVAESVTVNLRCP----------------------------------MSGTRIKIA
GRFKPCI-HMGCFDLESFVELSQRTRK-----------------------WQCPICMKNY
SLDNII---IDPYFNLITTFM-KNYP----------------------------------
-----------EDVAEVEVKPDASWRPKL--EGDAK----HREH-WHRPD----------
-----------------------------GS-I-IIVD---------------GEVTH--
-QQGILNQ------------VK---------CEG-TSEG-HM--PLKIGF-KRNR-----
DGYWEL---------SGA-IP-------------SSTANTM-SRK----------KR-N-
-----------MV-----------PPVSNSATDT-----------NGDDEDPSVN-----
-----QEGSEN-----LDFSA-NDA-GFDSP-----------FLGCNQ------TLQ---
-TT---ANHVGTELA-KN--------------SEVI-VLSDSE-EENP------------
------DDVNIGSSTVSAF-AGSDTFGQGIS-VPLNSHE--ALQE---------------
--------------ASQ---ID-CN-GI-------PFIPPNSGPPI-G-SFSEVI-----
------------PP----------------------Q-----------------HN----
-------INSP-LGF---IG-ASSGEFSEF-NL---NWS------------THPQ-----
----NAPF-R-FFGTNTDVS-DSS----QCAS----------------------------
-----------------VVRP-TPVN----------RYG---LLA-TQQQEN-ARVG---
----------------PTI-PDYSRSL-----DSSLC-----------------------
---------------------------NSPRV--D-AVDAPIQFFP--------------
-PSQ--------------------PAQ----AS----VQ---TDY---------------
----REPAITC--------DD-V---HWISLSL-GS---------------S------NN
L-------------------GKTSFK-------------EPA----------AAARSRQQ
SAPEG-DGLHS-------------------LA-TAS-VLMKMSDNRIDGASG--------
------DNQG------SDSPLR-H-QRVRSV-------------RPR-------------
---------------------------------LYLS-----------------------
------------------------------------------------VDSDSD------
------------------------------------------------------------
----------------------------
>Oryzasativa|Os03t0719100-01 
----------------------------MA-------------L-DPADDPLLAD-----
------------------------------------------------------C-----
------------------------------------------------------------
-----------------------KYKLNHFRIKEL-----KDVLH---------------
-------QLGLP-------------------KQGRKQELV--------DKIIAVLSDQQE
Q-----------------------DS--R-------------------------------
----------------------------LNGLPNK-K-MVGKETVAKIVDDTFA------
------------------------------------------------------------
-----------KMN---------------------------------------G-STNAV
PA-SRN--------------QTDSGH-----------------IVKPKRKSDDSAQL---
------------DVKVRCPCGYSM-AN-----DS-MIKCEGPQCNTQQHVGCVIISEKP-
------ADSVPPE-LPP-HFYCDMCRITRADP--FWVTVNHP---VL-PVS---ITPCK-
-VASDG-SY-----AVQYFEKTFPLSRANWEML--QKDEYDLQVWCILFNDSVPFRMQWP
LHSDIQIN----------------------------GIPIRVVNRQPTQQLGVNGRDDGP
V--LTAY-----------------VREGS--NKIVLSR-SDSRTFCLGVRIAKRRSVEQ-
-VLSLVPKEQDGENFDNALARVRRCV-GGGT-----------------EADNA-D--SDS
DIE-VVADSVSVNLRCP----------------------------------MTGSRIKIA
GRFKPCV-HMGCFDLEAFVELNQRSRK-----------------------WQCPICLKNY
SLDNII---IDPYFNRITALV-QSCG----------------------------------
-----------DDVSEIDVKPDGSWRVKG--GAELK----GLAQ-WHLPD----------
-----------------------------GT-L-CMPT--------------DTRSKP--
-NIRIVKQE-----------IK---------EEP-LSEETGG--RLKLGI-RRNN-----
NGQWEI---------NKR-LD----------------SNNG-QNGY--------IED-EN
C----------VV----------------SASNT-----------DDENSKNGIY-----
-----NPEPGQ-----FDQLTSNIY-DLDSS-----------PMDAHF------PPA---
--------------P-TE--------------QDVI-VLSDSD-DD--------------
------------------------------N-VMVLSPGD-VNFS---------------
--------------SAH---DN----GN-------AFPPNPPEAS--G-ICGE-------
------------QPR-------------------GAG-----------------PD----
-------VTSF-LDG---FD-----DL----EL--PFWE------------SSSS-----
--QDAAGT-Q-VTDNQCEMQ-NFI-VNHQF------------------------------
-----------------LHEPILGVN----------------------------------
------------------------------------------LG----------------
-------------GTAAS---------NTLEC----EHDGALQ-----------------
-------------------------------AC----QS---SDQ---------------
---DGDQNQTC--------HD-GHSGDLTNLSI-IS---------------T------QD
--------------------SLTNGK--------------------------NASQKRTN
CEDGT-AGLDG------------------SVVRSA-------------------------
------NGLR------GEMPPLGQ-EQDRTV-------------RQK-------------
---------------------------------LILT-----------------------
------------------------------------------------IESDSD------
------------------------------------------------------------
----------------------------
>Citrussinensis|CsNadorcott.v0.1.P36761.1 protein 
----------------------------M--------------------KTFLES-----
------------------------------------------------------------
------------------------------------------------------------
------------------------GKLVNFRMKEL-----KDVLT---------------
-------KLGLP-------------------KQGKKQDLV--------DRIFHQLS--DE
G-----------------------------------------------------------
--------------------------------------------VARIIDDTYST-----
------------------------------------------------------------
-------DSVLDKHIS-------------------------------------E-AADLA
IM-GQS--------------GLDICN------------------VKVEMEAEDSLNL---
------------GGKIFCPCGTSL-PS-----ES-KIQCVDPRCLVQQHISCVIIPEKP-
------MEEI-RL-LPP-LFFCETCRIKRADP--FWITVAHL---VS-PMK---LVASN-
-IPTDG-TN-----PLQKAEAAFHLTKAHSDLL--QNTEYDVQAWCILLNDKVSFRMQWP
LHAELQVNGTE------------------------LGLLVRTVNRPGTQLLGSNGRDDGA
L--ITLY-----------------IGEGV--NQISLSG-CDARNFCFGVRLVKRRTVAQ-
-VLSLVPKETAGEVFEDALTRVRRCF-G-GV-----------------ATGNE-D--GDS
DLE-IIADSIIVNLRCPVSYSIILSFQYVLIVKKSQSVKCGALQRDVATFFMSGSRIRVA
GRFKPCV-HTGCFDLETFVELNQRTRKASYSFILLFLSMFRIFKLIKVGKWQCPICMKNY
SLEDLI---IDPYFHRITTMM-RNFA----------------------------------
-----------DDLTEIEVKHDGSWRVKC--KGENN----NLAE-WHSPD----------
-----------------------------GS-T-YAAR---------------SEVVS--
-NSETKQL------------VN---------S--------GQ--TIIARI-KKNL-----
SANVDV---------SKY-W-------------STSPNKHM-SYHV--------ENN-SE
K----------II-----------TM-SSSASGC-----------SRHEEDPIVN-----
-----QDT-------------NSRK-DLNDI-----------PHRIDP------IFG---
------TGNQTDGLI-GD--------------TDII-VLSDSE-ED--------------
------------------------------N-DPLAPST--SYQS---------------
--------------YHP---ID-SA---------------PDGIC--E-SYFE-------
------------DP--------------------AFD-----------------GG----
-------DGPC-FGP---FN-GTVDAV----GL--SNW-------------SYPSGT---
--QAGSSF-Q-VFDAVSNVS-DVF-VDLDHPS----------------------------
-----------------VACS-LPMN----------GY-------------K-SPSK---
----------------STL-TCDSGVL-----DSPVCHSNIDIG----------------
-------------EQLIDISEQL--IENTLPF--V-REDPSIGHFV--------------
-PSQ--------------------PTA----LF----SE---SNS---------------
----GN----------------YTSENWISLRL-GS-------------TCA------DT
---------------------GSHSQS------------ATT----------NALELRSS
CRPS--GGRDTKISS-----------DVMVIPATAS-LR---GDPKCTRT-N--------
------DAKI------FDGPFSFP-RQPRSV-------------RQ--------------
------------------------------------------------------------
------------------------------------------------------------
------------------------------------------------------------
----------------------------
>Chlorokybusatmophyticus|Chrsp6S07487 
----------------------------MC------------------TASAKST-----
----------------------------------------------TL------ALFF--
------------------------------------------------------------
-------------------VEIWQEYIRHFRLKEL-----KEALG---------------
-------RLSLP-------------------RSGKKNELQ--------QRLYDVLQEPRT
MVS--------------------LGSYIR-------------------------------
------------------------------------TPAVSLEEAARVVTEVYR------
------------------------------------------------------------
-----------ELQGS----------------------------TRRTPNQLTAVANEIT
NA------------------MANGTN-----------------GNANGNAVDAPATEH--
-----------ENGVIRCPCGVNA-DS-----HQLMVQCDG--CGVWVHCSCFGLGA---
---------VESD-LPA-QYYCDVCRAARADP--FWQSVAVV---F--PST---MLQ---
-AVAQQ-SN-----PMLLLERTFLLTRSHMRML--QSKECELQVMCILLNDAVPFRLHWP
TFANLRVN----------------------------VMPVRVYTRGGQQQLGNNARDEPA
K--ISAF-----------------VREGI--NRVALTA-YDTRPFALMIVLSRQRLLQE-
-LTAQVVRDESQDAYEVALEMVRQRC-GGGK-----------------SSEAEDG--DDN
D---LVALSSVVSLRDP----------------------------------LGGMRIQEP
GRYRDCT-HLACFDIPTYLEMQQRTRK-----------------------WQCPICLKHA
AIETLY---IDPYFLRVLQAL-QQD-----------------------------------
-----------EDATEIELAADASWRPR---DEDGKV---LNEA-WHPPE----------
--------------F--------------GAPL---------------------------
-LPPVAAS-------------------------------------------QPTS-----
NGVHEL------------------------------------------------------
---------------------------SDAEDES-----------TQDASRKRVS-----
-----QGA-----------------------------------------G----------
------SSAAPAKKP-KGA-----------TMESAI-SLSDSD-DEAPA-----------
----AAPSAQMKSEGEGVT-------------SNQSEPDFARLLASF-------------
------------TTDSQ------ATNSIQDS----TFPAYA--------SLAQGT-----
-----------SAPST------------------SYS-----------------SSVE--
-----HSTNQGRFNM-SLFSTLHTSQPA---EARNVPWG------------SVPSTSM--
-WPQLSPFGQPHASYNTRPR----------------------------------------
-----------------AIRP-QPM-----------------LPSSWQTQHNFGNAP---
----------------APV-ARTTRPH-----ASTAHQFNLSSNPW--------------
-------------RQVSS-------QVNDQTA----ADDAP-------------------
-PPV------------------VSSAA----STL---LN--LTSS---------------
---PQQSSYYN----APLELGPLPSSTFNTISN-GH---------------S--------
----------------------------------------------------PQANQAHI
LTPSTAISLDSD------------------------------------------------
------------------------------------------------------------
------------------------------------------------------------
-----------------------------------------------DDDDDGEY-----
------------------------------------------------------------
----------------------------
>Spirogloeamuscicola|SM000250S08726  
------------------------------------------------------------
------------------------------------------------------------
------------------------------------------------------------
------------------------------------------------------------
--------MAAP-------------------KTTKRV-----------------------
----------------------------R---------G---------------------
------------------------------------E-YHNREEAADVVHTVFR------
------------------------------------------------------------
-----------NMQAG-------------------------------------T-KPKPA
GK-GRPQM------------SGAENS-----------------AARPGRLAKDRATG---
------------DGVIRCPCGNSA-DI-----GM-MIQCDG-ECGVWQHVSCVLAPLKP-
------AEEAHVD-LPS-TFFCELCRISQGDP--FSVTEANP---LQ-PLK---LRIMP-
-AKADG-ST-----PLQSVERGFVLSRAQRDQL--HHASWDLQVWCALLNDPVPLRMHWP
AYADLRLN----------------------------GMPVRVTSRPGQQLLGINGRDEGP
S--VSAV-----------------AADTA------------------GV-----------
-VLDQIPREEDGEHILSALARIRRCLGMGPS-----------------ENGNGDG--SDS
DVE-VVSDKVVVSLRCP-------------------------------------------
--------------------------------------------------WQCPICLHNY
SLQHLI---IDPCFNRITTLM-KDYP----------------------------------
-----------EEVTDVEMKADGSWRPLI--EGPSG----SQEK-WRSLD----------
-----------------------------GG-I-------------------DHDTFP--
-QQQPLENGYDVSHRASRVNVKVE------QQEL------QQ--PLRLGL-RRSS-----
DGSWAA---------------------------ITSALNGS-------------------
-----------HV-----------GH-GNSAVEVT---PYEMD--EAERYPPTVN-----
---------GGN----AEPIGTGAE-----------------------------------
--------------------------------ASLI-LLSDSD-EEAI------------
-----------------------DVLA---S-DQARRREH--------------------
--------------------AD-RE-----------------------------------
------------------------------------------------------------
-------QESS------------------------SNWG------------QRESHE---
--ATHAAH-----ETTTDNH----------------------------------------
-----------------VTPP---------------------------------------
--------------------NEWLDVA-----ESHEQQFNAAQN----------------
-------------RHAQD------------------FWYANYEATL--------------
-PDSSA------------------PGS----SD--HSYD---EDT---------------
----QQQLEPP--------QEALEST--------G-------------------------
------------------------------------------------------------
---------EL--------------------------LMLPA------------------
------------------------------------------------------------
------------------------------------------------------------
------------------------------------------------------------
------------------------------------------------------------
----------------------------
>Azollafiliculoides|Azfi_s2587.g112218 
----------------------------M--------------------DLLAAQ-----
------------------------------------------------------C-----
------------------------------------------------------------
-----------------------KKKLETFRIKEL-----KDVLS---------------
-------RIGAA-------------------KQGKKQALI--------DKIMAVILLQES
QQLNPMV----------------AGL--K-------------------------------
----------------------------LENWSSR-H-SLNREKVAKVIDEIYR------
------------------------------------------------------------
------------VRQF-------------------------------------G-APDLA
TT-IGN--------------ARHGSC-----------------NQPQLCELEDVKKH---
------------VESTRCPCGNSV-GS-----NN-MIQCEDPSCLVWQHVYCVIIPEK--
-------EGMKPQ-IPT-IFSVKYAV--------FCLSVSHP---LL-PTK---TTTSF-
LYAAEG-G------IMQNLESTFMLNRFERERL--KNPGCDLQVWCVLLGDEVAFRMHWP
LKAELRVNGDYCIDVNYSTRTVKEFYMVLNPLVYVIGDSVRVTNRPGQQKLGLNGRDDGP
V--ITDY-----------------VREGI--NRISFSA-YDARSFCLGVRVIQRLTVDQ-
------------------------------------------------------------
---------------------------------------------------MSGSRMKMA
GRFKPCM-HMGCFDLRTFVELNQRARK---------------------------------
------------------------------------------------------------
------------------------------------------------------------
------------------------------------------------------------
------------------------------------------------------------
------------------------------------------------------------
------------------------------------------------------------
------------------------------------------------------------
------------------------------------------------------------
------------------------------------------------------------
------------------------------------------------------------
------------------------------------------------------------
------------------------------------------------------------
------------------------------------------------------------
------------------------------------------------------------
------------------------------------------------------------
------------------------------------------------------------
------------------------------------------------------------
------------------------------------------------------------
------------------------------------------------------------
------------------------------------------------------------
------------------------------------------------------------
------------------------------------------------------------
------------------------------------------------------------
------------------------------------------------------------
----------------------------
>Mesotaeniumviridae|ME000161S01598  
------------------------------------------------------------
------------------------------------------------------------
------------------------------------------------------------
------------------------------------------------------------
------------------------------------------------------------
------------------------------------------------------------
------------------------------------------------------------
------------------------------------------------------------
------------MRNL-----------------------------------DNGEIHTMG
TA-----------------RAAAAGT-----------------GSVRGVGAAPCGGTS--
------------EGSIQCPCGSNI-DT-----GSTMIQCDGKGCGVWQHLECVIEADQSK
PGADTAGPSATRE-VPP-TFFCETCRLQRGDP----------------------------
-------DK-----PQQKADRTFSLTRPQLDSL--QLPGCDLQVYSVQLSDKSPNRIHWP
SHADLRVN----------------------------GQIVKATSRPPQQLLGINGREDAA
S-----------------------------------------------------------
-VLAMVPPEAAGESYDDALARVKRCVAGGLD----------------KRGASGDGD-SDS
DLE-VVQDVTVLSMRDP----------------------------------MSGARICTA
GRFRGCQ-HMGGFDLRTLVEINQRARK-----------------------WQCPVCLGSY
TVEDLI---VDPYFNCIAASLMGEFG----------------------------------
-----------EDVTDVEIRADGMWRPRP--ESGGR----PTDC-WREAS-AGD------
---------------PG-----------GGG-VKRVRN------------GYGYGFGS--
-SPPLDES-----------WSKP------PAIYGSTSSPPHP--PAAAAI---------V
DCSWPP-------GRGGGGEDI--------------SSNDRPPLLL--------------
---------------------------TESASHE-----------QQQQQQAAVSPV---
---PQQQP----------------------------------MLGGGP------------
-AI---SAAAPAAAAAGRA-------------EAPI-ELSDSD-DDD-------------
------DDLHL---------------------IPLPPSSAPTVAA---------------
--------------GHH---HH-HHGGDE--R-LLPLSLPRPGVV---------------
------------AP----------------------------------------------
-------------------------------------W----------------------
----ATPY---ALDGHSPAA----------------------------------------
-----------------AVKA--------------SGFG---------------------
----------------EGQ-SNHTNNY-----NGTPFPLRAMNN----------------
----------GLSSSGRD-------ATSAAAA--A-AAEPGHRGIL--------------
-MAQ-------------------WPQQL---------LQ---QQQ---------------
----RLGGKVG--------SDPVVHTASTLLVL-GA---------------A--------
----------------------------------------------------SGGDERDD
SSSSSEGGTSL-------------------------------------------------
--------------WRERSPFG---RQRRYV------------ESPE-------------
------------------------------------------------------------
------------------------------------------------GDDD--------
------------------------------------------------------------
----------------------------
>Azollafiliculoides|Azfi_s0138.g051128 
----------------------------M--------------------DELSAV-----
------------------------------------------------------C-----
------------------------------------------------------------
-----------------------QKKLETFRIKEL-----KDVLT---------------
-------RICAA-------------------KQGRKQVLV--------ERIMKIILPPER
QQF---------------------GP--K---------G---------------------
----------------------------LRYVSSS-TYAMSREDIAKVIDDIYR------
------------------------------------------------------------
-----------KMWGS-------------------------------------S-ALDLA
TQ------------------GDCNSTAR---------------TLIQLNTFEGSTEHP--
------------EEKIQCPCGSNV-KS-----DT-MKQCGDTKCMVWQHATCVSIPE---
-------DGELER-EHQ-RFFCELCRVQHGDP--YSAAVSHP---LL-PIK---MVISV-
-HGLEG-SK-----VLQNVEKSFMLTGSDINLL--RQKQYDLQ-----------------
------------------------------------------------------------
---ISKY-----------------VREGR--NHLSMST-SDGRPFCIGVRMIQSLTLQQ-
-VMKHIPSEDEGEPFDMSLARVRRSIIGS------------------DDMDNSND--SDS
-VE-IISECISVNLRCP----------------------------------M--------
------------------------------------------------------------
----------------------KTYG----------------------------------
-----------EEVTEVEMKPDGHWRPKLG--GEAR----LTEP-WRSPD----------
-----------------------------GS-S-GLKS-------------MYTNHIN--
-REEIIET------------IKL--------KEIQTVES-SS--PLKIGI-KRAR-----
NGKWKV-------------KQTEV-------HYHPNSTSQSASHES--------------
---------------------------DSSKLGSG---VYNFS-SNMNERENCQQ-----
-----QEG--------LPLTCGTTDDEVNSVI----------------------PMS---
-LT---IEDSDTEID----------------DIDVI-VLSDSD-EEDIG-----------
-----SEEQ--NPSSLEML-------------QSVAQAEEEMFYD---------------
--------------------TD-NS----------ILVVEQSQGNTMM-AYAEGN-----
------------------------------------------------------------
-------RNGSNLPV---------NAF----VM------------------ERPN-----
--MPSEAM---VISAERADS----------------------------------------
----------------------CNVN----------------LAS--------SEVS---
--------------------------------QSEVEISSTEKQ----------------
------------GGDAID---------HDMLS--EHSETMENRTVLTHVQV---------
-PTLCLSSSS------------GQPLK----KGL---VQ---HGS---------------
----QKEIMPT--------PRNDAQTGLFSLSS-GN---------------S------ER
IID-------------------------------------------------DYSNTRSL
PCPTVEERLDSG------------------------------------------------
------NVFQ----FFARQFFSYS-FQGF-------------------------------
------------------------------------------------------------
------------------------------------------------------------
------------------------------------------------------------
----------------------------
>Coccomyxa subellipsoidea |48449 pacid=27388070 
----------------------------MPALLPLLR-SVCLGLLPLGLSNICAS-----
--------------------------------------------FPTLC-----CELSG-
------------------------------------------------------------
--GSWT--RAGSSSAQIMASATLRRYIFAFRVAEL-----QLCLQ---------------
-------ELGLS-------------------KKGLKGELQ--------SRLFAYFGD---
----------------------YTGVAAR---------G---------------------
---------VNPP-----------------------KEQHRLDTAARLVTQIYH------
------------------------------------------------------------
-----------RMKGL------------------------------PSPEALPA-RETIP
TA-GYLQGSGDV------PLAPAAPI--L-------------PNGNAAAAVQAAARS---
------------NTQIRCICGSNY-DR-----GT-MIQCEDEACGVWQHCDCVGVDLNV-
--------------MPE-HYLCELCRLARADP--FWRRVGAP---VMSPVK---LAPVQP
PRSFPD-GRTQEEDVVQVADRNFMLTHAQIDPARRQSHNFQLQVACIMMGDSVPMRIHWP
RHADLRLN----------------------------NMLYRPYSRNSATKLGANARDEPA
S--VGVM-----------------CSQGR--NRLWVSV-MESRSFCVMVQLAQRRTMDE-
-VKALM---APPETEQAALKRVVRQTRGVKG----------------------EG--DES
DDE-VEIGRTVVSLRCP----------------------------------MSGSRMRVP
ARFASVG-GLNAFDLDTFLDVVQRSRK-----------------------WQCPHSMRNL
PVQQLM---VDAYLSHILARL-KAVSPVQLLQGPRYAAWFCYVTLYGVHLIICQMCYFPG
EVASAEEATDMAEVTEVEVSPGGEWRVGG---TEGR---------WHSISE---------
------------------------------------------------------------
-DPSLPIE-----------DVKV----------------------------KADPE----
TAKQEAG-----------------------------------------------------
---------------------------SAGAFDS--------------DSDEEMS-----
-----EGE------------------ELRRAA----------------------AAA---
------KSTVRPKPP-----------------PDVI-VISDSD-EEDDA-----------
------EMSRQGPAP-----------------APLRPPAP--------------------
-------------PQQH------QQTGYQ--------------------PAGHAP-----
------------QP----------------------------------------------
------EASSSGRGQ---LQ-HSPNSY---------------------GRQQGPAPTG--
-RSYVGPYPGSLPAAGGHRA----------------------------------------
-----------------ADRP---------------------------------------
------------------------------------------------------------
-------------GGGTV------------------VRGRGITLRL--------------
-PPR--------------------PER---------------------------------
------------------------------------------------------------
---------------------------------------PPS------------------
------------------------------------------------------------
----------------GQSPFPMS------------------------------------
------------------------------------------------------------
---------------------------------------------------------G--
------------------------------------------------------------
---------------------------V
>Mesostigmaviridae|Mesvi1470S02947 
----------------------------M--------------------QSIPDK-----
------------------------------------------------------------
------------------------------------------------------------
--------------------EVLEGYLEGFRLKEL-----KDVLA---------------
-------RVGLP-------------------RVGRKNELQ--------DRIRQSMSGWNV
P----------------------LAAQER-------VQG---------------------
------------------------------------HPMSGAHRVAQAVHDVHM------
------QSGMG-------------------------------------------------
-------YSPSRDNGG----------------------------------HPPGSTKALV
MSSNRTVTAGGAMLGHHPPPATSPGTAKLKPRQPGVFQGGVPAAGPQAAGVRHAAGGGTG
---GASTKNVSSNTAIRCPCGDNT-DR-----GV-MVQCDSARCGVWQHCKCVGLGD---
----------EKQ-LPE-RFFCELCRGELANP--FMACVKELTAPAM-PTG---VTVST-
-----G-SV-----SHVTLDRSWYMTREQLRSL--RTGKQVVRVESVMLHDPVTFRFHWP
SFCELQVN----------------------------TYRFRVYGRQQHAQLMSDGRDEPQ
K--VESY-----------------LQEGN--NRFSVTA-YDNRQFAMTVRICTPVGLDA-
-VAQLVLFDASAQGFAAALEKGKKLISTS-------------------SGKGAGD--DDS
DDE-IMALYSVVSLRDP----------------------------------VGCVRMSVP
GRFVDCA-HISCFDLAIFLQMNERVNK-----------------------WQCPHCNRHG
SVEQLQ---VDPVFWQIVTKL-EKE-----------------------------------
-----------PEAMEVEMTPSLSWRRSK--APQSS----WQDPVWEGPADPQDASRHAQ
DQLARVRKLLCYNPYAGRGDAETKKEASEGSGPGVSPAKGGVPGSAMGGGGASGSTGAIS
APPKMSSSAPAGRPPPSTAAVIV--------IDSSDDEDAPP--PTRVPP-ARASHS--W
GGTSAARGTVPSAHAAGAGKSPAAVPGATPPFAHMNGHGQGPLLTAVDPRHPQPASQAAP
RLSGPGPLGAGTVSLSSGRAHHRHEAPLSSVTGTGLAAPPSENPMGGGASSGSGS-----
-----AGGASGTQ-HRAELAGGRPSSSSPSSLLARATGTGGSGINATGVGL--GAWA---
------GAGAGAAHP-QGVLPTSP------LLSPVTQLRRDTAVAGGAGGWNGGAGAGGP
AASRSGWSAAIAAAAAAAGAAAGGMAAAAANAGRVSGQDP-SMPSRPLSSSPLPSSPSPP
VSPPVGLSPPLGMRDRQ--AAS-SGGGTRAGGSLGGFGLPPANLSAGM-GGGEGALMGVT
GGGDGGYNVGVSRPLSLGSLASVNTPHGTSVGASAFP---GAG---GLDRATGGSTGSDV
VQFHVADATGGALGA-E-FS---ADALS---TMELPEWLDADFGMMSAMAGANPGQGV--
-VAPSVAGGNVVANASGDLARDAS-GNLVTAASGIGAGGNLATSGAVGSSGDTAGPGAGG
ASLLSMVRATVAELAGAAPAP-SSMG-TGWGASPSSGYGTAGLAAPGVVTPGVAQQH---
----------------ASL-GTLAPSQIA--ADLTPTAHGLAAQPMALSPGDFLPPSQGT
SFPACPPAFSLASYAAVD-------PANDRRA--AGSDTQASASTLGQTAPLSGPGLAST
QPGRAAGM--------------LPPAQLGAGASATARVD---KDSINYSAIAAALPAGPS
SLSPRPSAAAAR-----VSPSGTATQAASQASASGGEQPRVSAGERARGSPGQA-PPPAS
MVSTRGVLTASGWRPYLVSGTTTPGTS------------SPA----DPGRGGGGPASAAS
PAATAAAATGSPGAG---------------AAATAS-VAVGGSQAGGGQARQ-GLTRVPG
GGSPGENGYRTGGGGVPRRPAGQGLRRARGVGQDPGGQWGSLRARPA-------------
------------------------------KRRHIIQDDDDEDEDEDEEVDIVGSDGDEE
GEEDDGDGDDEGEEHDGGGGGRGPGDSGLTSGS--------------DVDSDSEYAAEIR
DSFLFGDLALPMDDEPPWGPNKSSNNNNIGGGSGGGVGEGGYGGCGREGGGAALASSARG
GSSGKERSGGVAVAHHRAASQAPPSFVH
>Chlamydomonasreendirti|PNW74998|
----------------------------MAT----------------NGVDFADV-----
------------------------------------------------------------
------------------------------------------------------------
-----------------------RRRINGLRKPDL-----MECLE---------------
-------RLGMR-------------------KSGNKGELQ--------TRLLELFEDSYH
L--------------------VNSGSVPR-------------------------------
------------------------------------D-MWRLAAAQRIIEDVHN------
------------------------------------------------------------
-----------KMHGGGGGAAAAGPGAAGA-AVAAAPGYRGYGTQQPTPAGAGA-AAAVA
AG-GSSRHG-----------AAAYAN------------GG--GGGALAESLTAALRER--
---GGTRAAAAASRVIRCVCAQPSADR-----PP-LLQCAAPGCGVWQHSACVGVPHGQ-
----------RPA-GPRGEFYCERCRVARADP--FWEIVDAS---ITAPIL---PAPTGK
TAPPPG-ST--EPQYVRTAERSFELSAAQHSRFRSRQGDHQLHLACLQLNDAVPCRHHWP
LGCSLEVN----------------------------GVQYRVYARGGGAKLGANARDEPA
N--IGLL-----------------CPR----GRLTLQC-TDSRGFLLLVLLVRKRAAAE-
-VRGLM---KPQLAPPDAVARVQQQLRG------------------------------DD
DDE-LQVGATVLSLRCP----------------------------------LLGSRIRTP
GRFAEVP-GLACFDLEAFLDSAARTRK-----------------------WQCPTSMAHT
SVHSLM---VDTYMQRIITAL-AAH-----------------------------------
-----------PAVTEVEVDGDGGWRPAG-----------SRDS-FYSIL----------
-----------------------------ED-----------------------------
-DNPLARPGA----------------------------------AAAAGL-KS-------
EGEGAAG--------GGA------------------------------------------
---------------------------GGGAGGGG---R------GGEDNDEETD-----
-----EEE------------------ELRRAA-----------------A----AVA---
------GQKRKRAPS-----------------PDVI-DLADSD-EEEAAA----------
----AAKPPAAAPAAARPA-----------QPAAAATPAAAAAAAQA-------AQPG--
-------------RVQH---TAVPNGGVAA----AARAAPAAAAAQPQPQAQQGQ-----
----------GQQP----------------------------------------QAQG--
------QQSGGGLRI-S-LQ--------------PNRWV-------VQGRGTQPAAAATT
AAAPAAPG-KPVTAASAAAP----------------------------------------
-----------------AAAA-VPLG--GVVAAQRQAYE---LLARQAAAAAAAAAGGHA
SAARTAVVGGGGGGGATGAGGQQAQGHIQ--AAAPVHQAHASARPGAMAAAAAAAGGTGT
GVGA---GAGAAAAGAVSAATAGAGGLSHRSTVNA-AARNPIRISMAAGVP-AG------
-PGDSGNNAAASRSAAGTSGAGAAPAQ----AGV---VAAPHPNAAAAAAVVAIM----A
AAAGRTGPGGG----GGGGQSAAALPAWLTAAQAGAG--------------GGS---SSN
QQQQQQ-----------QQQQQQQNKSQVLGMPGAVAVPPPA----ARPLPQQQQHQQQQ
PQQQPQQPQRSAADWLRQAAAAQQQSQKQVATAAAAAVVAAMQQQNSYYAQVQAATGIHN
GNQPLQKQQQQ--QQQQQQPQQQQQQQQQPQ-----------QQKPQQ------------
-------------------------APGTGTRQQTPPPQTAAAGVAQQPTAPIPPPPPPP
PPPPPPPPPPARAPAPAPAAAPAPAAAAAAPAAAAAAAPVPQSPDVIDLATDSGDES---
------------------------------------------------------------
----------------------------
>Gnetummontanum|TnS000823917t01 
----------------------------M--------------------EEAVYD-----
------------------------------------------------------CN----
------------------------------------------------------------
----------------------SRREIILFSYKEL-------------------------
------SRLGIG-------------------KQGKKQVLM--------DRIMQVLS--DD
Q-----------------------GS--R-------------------------------
----------------------------SQGWTNR-N-LVSKEEVARIIDHIYR------
------------------------------------------------------------
-----------KMQGS-------------------------------------G-AADLA
LK-NRS-------------------------------------------SIRDVIQES--
------------ETKVCCPCGMSM-QS-----EN-LIKCDENRCNLWQHQRCMIIPEN--
------GDGSLLD-HPS-SYYCCTCCINRGD-----------------------------
------------------------------------------------------------
------------------------------------------------------------
------------------------------------------------------------
------------------------------------------------------------
------------------------------------------------------------
------------------------------------------------------------
------------------------------------------------------------
------------------------------------------------------------
------------------------------------------------------------
------------------------------------------------------------
------------------------------------------------------------
------------------------------------------------------------
------------------------------------------------------------
------------------------------------------------------------
------------------------------------------------------------
------------------------------------------------------------
------------------------------------------------------------
------------------------------------------------------------
------------------------------------------------------------
------------------------------------------------------------
------------------------------------------------------------
------------------------------------------------------------
------------------------------------------------------------
------------------------------------------------------------
------------------------------------------------------------
------------------------------------------------------------
------------------------------------------------------------
------------------------------------------------------------
------------------------------------------------------------
------------------------------------------------------------
----------------------------
>Gnetummontanum||TnS000266635t04 
----------------------------M--------------------PKFITG-----
------------------------------------------------------------
------------------------------------------------------------
-------------------------EIILFSYKEL-------------------------
------SRLGIG-------------------KQGKKQVRM--------DRIMQVLS--DD
Q-----------------------GS--R-------------------------------
----------------------------SQGWTNR-N-LVLKEEVARIIDHIYR------
------------------------------------------------------------
-----------KMQGS-------------------------------------G-AVDLA
LK-NRS-------------------------------------------SIRDVIQES--
------------ETKVCCPCGMSM-QS-----EN-LIKCDENRCNLWQHQRCMIIPKN--
------GDGSLLD-RPS-SYFCCTCCINGVD-----------------------------
------------------------------------------------------------
------------------------------------------------------------
------------------------------------------------------------
------------------------------------------------------------
------------------------------------------------------------
------------------------------------------------------------
------------------------------------------------------------
------------------------------------------------------------
------------------------------------------------------------
------------------------------------------------------------
------------------------------------------------------------
------------------------------------------------------------
------------------------------------------------------------
------------------------------------------------------------
------------------------------------------------------------
------------------------------------------------------------
------------------------------------------------------------
------------------------------------------------------------
------------------------------------------------------------
------------------------------------------------------------
------------------------------------------------------------
------------------------------------------------------------
------------------------------------------------------------
------------------------------------------------------------
------------------------------------------------------------
------------------------------------------------------------
------------------------------------------------------------
------------------------------------------------------------
------------------------------------------------------------
------------------------------------------------------------
----------------------------
>Citrussinensis|CsNadorcott.v0.1.P11323.1 
------------------------------------------------------------
------------------------------------------------------------
------------------------------------------------------------
------------------------GKLVNFRMKEL-----KDVLT---------------
-------KLGLP-------------------KQGKKQDLV--------DRIFHQLS--DE
G-----------------------------------------------------------
--------------------------------------------VARIIDDTYR------
------------------------------------------------------------
-----------KMQIS-------------------------------------E-AADLA
IM-GQS--------------GLDICN------------------VKVEMEAEDSLNL---
------------GGKIFCPCGTSL-PS-----ES-KIQCVDPRCLVQQHISCVIIPEKP-
------MEEI-RL-LPP-LFFCETCRIKRADP--FWITVAHL---VS-PMK---LVASN-
-IPTDG-TN-----PLQKAEAAFHLTKAHSDLL--QNTEYDVQAWCILLNDKVSFRMQWP
LHAELQVN----------------------------GLLVRTVNRPGTQLLGSNGRDDGA
L--ITLY-----------------IGEGV--NQISLSG-CDARNFCFGVRLVKRRTVAQ-
-VLSLVPKETAGEVFEDALTRVRRCF-G-GV-----------------ATGNE-D--GDS
DLE-IIADSIIVNLRCPVSYSIILSFQY-----------------------MSGSRIRVA
GRFKPCV-HMGCFDLETFVELNQRTRKASYS-------------------YR-----ENS
D------------FH-LLGQM-RNFA----------------------------------
-----------DDLTEIEVKHDGSWRVKC--KGENN----NLAE-WHLPD----------
-----------------------------GS-T-YAAR---------------SEVVS--
-NSETKQL------------VN---------S--------GQ--TIIARI-KKNL-----
SANVDV---------SKY-W-------------STSPNKHM-SYHV--------ENN-SE
K----------II-----------TM-SSSASGC-----------SRHEEDPTVN-----
-----QDT-------------NSRK-YLNDI-----------PHRIDP------IFG---
------TGNQTDGPI-GD--------------TDII-VLSDSE-ED--------------
------------------------------N-DHLAPST--SYQS---------------
--------------YHP---ID-SA---------------PDGIC--E-SYFE-------
------------DP--------------------AFD-----------------GG----
-------DGPC-FGP---FN-GTVDAV----GL--SNW-------------SYPSGT---
--QAGSSF-Q-VFDAVSNVS-DVF-VDLDHPS----------------------------
-----------------VACS-LPMN----------GY-------------K-SPSK---
----------------STL-TCDSGVL-----DSPVCHSNIDIG----------------
-------------EQLIDISEQL--IENTLPF--V-REDPSIGHFV--------------
-PSQ--------------------PTA----LF----SE---SNS---------------
----GN----------------YTSENWISLRL-GS-------------TCA------DT
---------------------GSHSQS------------ATT----------NALELRSS
CRPS--GGRDV-------------------------------------------------
------------------------------------------------------------
------------------------------------------------------------
------------------------------------------------------------
------------------------------------------------------------
----------------------------
>Pinustaeda|PTA00084180 
----------------------------M--------------------DELASR-----
------------------------------------------------------C-----
------------------------------------------------------------
-----------------------KEKLLTFRIKEL-----KDVLS---------------
-------RVRLA-------------------RHGKKQVLV--------ERIMALLSPSDQ
Q-----------------------GY--K-------------------------------
----------------------------CNGGGLKNH-TVDMEEVAKIIDDIFR------
------------------------------------------------------------
-----------KMQGS-------------------------------------G-APDLA
SK-AQN--------------VQKSQA------------------I-HDEKYDEPSLP---
------------ETKTRCPCGSAI-D------DT-MI----------QHLSCVVIPEKA-
------GEEVQTE-IPS-IFYCEVCRINRADP--FCETMAHP---LL-PTR---LTTSF-
-VSGEG-SS-----PLQNVEKHFVLTRSDRDLL--QRPGYDLQVWCILLNDTVLFRMQWP
QYADLRVN----------------------------GRNVRVTNRPGPQLLGFNGRDDGA
G--VRAYLHDLGAYDRCRLPIMGYINEGT--NKVSLSA-YDARQFCLGVRIIKRRTSEQ-
-VLRLVPHETEGEPLEEALARVRRCI-GGGG-----------------SLENSED--GDS
DLE-VVSDSVTVNLRCP----------------------------------MSGSRIRVA
GRFKPCE-HMGCFDLQSLIELTQHTRK-----------------------WQCPICLKNF
SLENIV---IDQYFSRIASVM-KNYP----------------------------------
-----------EDVCEVEVKPDASWRPKL--EGEAR----SHQQ-WRLPD----------
-----------------------------GS-L-PIAN---------------GDAQN--
-EPQILKL------------VK---------QEDHISEN-LN--VLRNGM-KRNR-----
DGHWEL---------NGA-KD-------------NQTSSNA-YQKK--------EKK-LR
K----------TQ-----------Q--YSSATRS-----------NGDHQDPSVN-----
-----QAASQC-----QDNLVDNVP-DCDSA-----------LLGLVC------PTS---
-SL---VNPVCSDLP-RE--------------PDVI-VLSDSE-EEIG------------
------DGLNIVSEGASGF-CGSDNHVQGGL-ATLNTSE--TLPE---------------
--------------G---------N-GF-------SFIHSGFSMHP-M-PLSEVS-----
-----------SVP----------------------------------------YN----
-------ANAH-FDL---FG-ANDVEL----NP--PHWP------------VHSQ-----
----NATF-Q-LFGTQGDAS-DTS-ANSQNSS----------------------------
-----------------VVRS-MPAR----------HND-----A-SHQQAN-SLSG---
----------------SSL-ADYAQMS-----DSRPDYLTTAVN----------------
-------------GDLIE---------NSRGI--G-NGDAPLELLF--------------
-SDV--------------------PAQ----GT----VQ---DDT---------------
----SEPVNAS--------DS-L-NTNWISLSL-GI---------------G------IK
--------------------DGTCTR-------------ENC----------IGEWNRQK
NTDER-SGLDS-------------------LANTA----LDIINNANQLGSV--------
------ENCG------SESPSIAH-RCSRPI-------------CPQ-------------
---------------------------------LCLP-----------------------
------------------------------------------------VDSDSE------
------------------------------------------------------------
----------------------------
>Marchantiapolymorpha|Mp6g08590
----------------------------M---------------------DDVSR-----
------------------------------------------------------C-----
------------------------------------------------------------
-----------------------REQLASFRIREL-----KDVLS---------------
-------RLGLP-------------------KQGKKQVLM--------EKIMGVLVPTER
PAIALKSL----------------GR--G-------------------------------
--------------------------------ANK-N-ALSREDCVNVIDDIYR------
------------------------------------------------------------
-----------KLRGS-------------------------------------A-APDLA
SA-GKKDV-------------GAGSS-----------------SVARSEEPDEAGGLE--
------------ASKTRCPCGNSR-DM-----GT-MIQCDEAKCGVWQHINCVVIPEKA-
------DEKAEPE-VPN-SFYCEQCRINRSDP--FCATVT-P---IT-ATK---LQTT--
GTRTEG-QS-----PMQNVEKTFNLSTNEKDMI--SRPNYDLQVWCVLLNDKVPFRMHWP
AFADLRIN----------------------------GVSVRVTNRPGGQLLGANGRDEGP
G--ITTY-----------------AKDGT--NRIAFSA-YDARPFCIGVRIIRRNTLAQ-
-VLASIPDVNKGEDFEEAIARVRRAFNGGG------------------QGNADDG--DDS
DLE-VVAESVSVTLRCP----------------------------------MSGGRIKVA
GRFKPCT-HMGCFDLNTFVEMNQRARK-----------------------WQCPICLKNY
SLENLV---IDPYFNRVTSAL-KGYA----------------------------------
-----------EDVTEVELKPDGLWRPKV--EGE-K----SRDP-WRTPD----------
-----------------------------GT-V-VVAN-------------GSAKEQK--
-IP----LVH----------VKL--------EEGV-SHE-RGSRSLMIGV-KRAV-----
DGQWAV---------SPA-KRA---------NGWASANAAGPSER---------AKP-TV
N-----------I-----------SR-SSSATDS------NDE-ENGEDGERSVNQ----
----EQEPSEKD--ENNGYLDENEVE-FSSR-----------GAHAGS------AWP--T
-NK---A--GPSEKQ--PA-------------ADVI-VLSDTD-DEDG------------
------DIMVVGSSGASAY-AGSDTMG---R-PTSTRPA---SPDR--------------
--------------DTQ---EN-PD-DE-------HFVS----------SIPQ-P-----
-----------FALVNPL--------LSTRGLTNSME------------------NKS--
-------NNGGNLG----LP-LDS--M----------W-------------P-PAIR---
--PSTGPY-N-YFSTSSDHI-NS--SSVQHNP----------------------------
-----------------PIRP-TA-----VQAVAGP-YG---LTSNQQTRD--PGRS---
----------------TGW--KFGRSP-----TRSQSNSE--CN----------------
-------------GASND---------GGLVV--T-SRDCPLRLLL--------------
-PHQ--------------------PAR----AQ----TQ---PSL---------------
----REPH------------EEVDNT-WFSLSI-PG----------------H----DNN
S------------------------NP------------VPA----------RRDKQRPA
SQGRACF--DS-------------------LAETASEVLLGMNSR-SGQAE---------
----------------NR---------SKAH------------SSPPYGSPVDSLSPAPT
SPPYGRVPAIQSSSPRSNSHRSPAVSNRHHRHSYFRV-----------------------
-------------------------------------------------DSDSD------
------------------------------------------------------------
----------------------------
>Gnetummontanum|TnS000939231t02 
----------------------------MD------------------RDVLVSG-----
------------------------------------------------------C-----
------------------------------------------------------------
-----------------------QEKLFYFRIKEL-----KDVLS---------------
-------RLGIG-------------------KQGRKQVLM--------DRIMQVLS--DE
Q-----------------------GS--R-------------------------------
----------------------------SQGWTNR-N-LVSKEEVARIIDDIYR------
------------------------------------------------------------
-----------KMQGS-------------------------------------G-AADLA
SK-NRS-------------------------------------------SIRDVIQES--
------------ETKVCCPCGMSM-QS-----EN-LIKCDENRCNLWQHQRCVIISEN--
------GDGSLLD-PPS-SYYCCTCRINRGDP--FSVTVEQP---LP-PTK---LNASS-
-MPVDG-TN-----RLLILEKSFELRRQDRDYL--QKSGYDLQVWCVLLNDQVPFRIHWP
QSSDLRVN----------------------------DVGIRATTRQHTQLLGLKARDDGP
I--ITSC-----------------FKEGT--NRITFRA-QDNRQFVIGVRILRRRKSQE-
-VRSLIPSESDGESFDVSVGRVRHCV-GG-------------------------D--DDG
DLE-VVAESQTVNLRCP----------------------------------LSSSRIKVA
GRFKHCS-HMSCFDLDTLIEFNQVARK-----------------------WQCPTCMENY
SVYDII---IDRYFNRIASCL-QNYP----------------------------------
-----------EDVTEVEVRPDACWRPKI--EGDSG----QNER-WRQPD----------
-----------------------------GS-V-INPN---------------GQMIS--
-QPLIVSK------------VK---------SEG-ATEG-QL--SSKIRM-KRNR-----
EGMWEV---------SGA-TPSY--------PQDIIVGNGICNLKT--------RRT---
---------------------------TSSATAT-----------NRDDEDPSVN-----
-----QEGSDAP-----EFSGSFER--IDSSH----------RYNPVP------VIN---
------GNPGSSGHL---------------KVPEVIDI--DSD-DENM------------
------DDM---TSNVSTF----DTPR---QVTSMISPE--TLHE---------------
-------------PPMH------DS-NI-------SFMPPG--------AFSEIL-----
-------------P----------------------------------------------
-------ADHSSLGF---FI---NDNF--------GNWP------------SNPQ-----
----NTEL-N-FFATNAGIP-----ETPHCPS----------------------------
----------------LTSCD-VP------------TFD---------------------
--------------------FDSNRPL-----DSTFGISNAEAN----------------
-------------GGFN----------NPVRV--D-DEDPQLQCFL--------------
-SLE--------------------PTR----SS----IQ---TDR---------------
----RNAFNTC--------EEGL----HISLTL-GS---------------G-----GNN
PS------------------TTCPDET-------------------------AAACNFQQ
SAQDG----DD-------------------LA-TAS-VLLNMSENRTEPCSG--------
------DEQG------SESPFITH-QRQRVG-------------RPR-------------
---------------------------------LCLP-----------------------
------------------------------------------------VDSDSD------
------------------------------------------------------------
----------------------------
>Anthocerosagrestis|AagrOXF_evm.model.utg000103l.39.1 
----------------------------MD-----------------GRDDLEAV-----
------------------------------------------------------C-----
------------------------------------------------------------
-----------------------RERLETFRIKEL-----KDVLH---------------
-------RLGLP-------------------KQGKKQVLR--------DKIMAVFAPGER
Q----------------------AGV--R---------G---------------------
------------------------------------R-TPGKEDAARIIADIYR------
------------------------------------------------------------
-----------KLQGP-------------------------------------A-APDLA
TG------------------RPAASS------------------SPRSEEPDNEVIVE--
------------KNETRCPCGNPS-EL-----GT-MIQCDDQNCSIWQHISCVVIPEKV-
------EDATVP--VPT-QFYCELCRIARGDP--FCVSLGNP---LL-PTK---LSGSA-
-PKIEG-SH-----VMQNVERVFRISRSERELI--TKPNHDLQVWCVLLNDKVPFRMHWP
TYADLRIN----------------------------GMQVRVTTRPGQQLLGLNGRDEGP
G--IATL-----------------LKDGD--NRFSLWS-NDARQFCVGIRIIRRLTMAQ-
-VLEKIPDVSGGENIDEALGRVRRAVTGG-------------------AAEAADG--EDD
DL--VVLDSITVNLRCP----------------------------------LSSSRIKTA
GRFRPCA-HMGCFDLETLVGINQRARK-----------------------WQCPICLKNF
SLEHLI---IDPFFNRVASAM-RGYS----------------------------------
-----------EEVTEVEMKADGFWRPKL--EGDAG----AREL-WRTPE----------
-----------------------------GS-F-VQSN-------------GAAKNATA-
-QPDFVT-------------VKV--------EEGLSSHG-GL-RPPNIKL-KRSR-----
DGQWAW---------NGA-KRV---------NGVTSHNVIGPSHQ-------------KP
T----------VI-----------TR-STSATAS------NVN-VGNGDDERSVN-----
-----QEPSDGS----GDANGGVRPSAVHTSG----------PFDTGR------SMA-IA
---------------GSNDP------------GDVI-VLSDSD-DD--------------
------DDILVNYSGAQAV---GGDLG-----MTRRSPE--VLSDE--------------
---------IRGEPDLA---PD-RT-GL-------SLG----AIPILQ-PYRQV------
------------NPLSPV----------------GAQ-----------LV----SSPAG-
-------GNSA-SGF---LPLDKNNGF----------W-------------NGPV-----
-----HTF---VFTGASDTGPSNV---NQLTQ----------------------------
-----------------PLRP-TP-----LQAVEGANYG---LSS-QANGRSFSVGG---
----------------VGTGSPIRHSS-----------YDRNFG----------------
-------------GENSG---------RG-----S-PTESPLHIFL--------------
-PPQ--------------------PAR----AV---------ETTL--------------
----REPVLPE--------DDEINNS-WFSLSL-GPDMSMEA------TLPG--------
-------------------------TA------------APA--------------PVPE
ATSQARGHLDT-------------------LTTTAN-VLLGMTSRDSATSV---------
------EPMTS-----LHRSFVHP-TQRRSS---------SNSVRHR-------------
---------------------------------RYYR-----------------------
------------------------------------------------IETDSD------
------------------------------------------------------------
----------------------------
>Phycomitriumpatens|Pp3c8_11400V3.1.p 
----------------------------M--------------------ADLASR-----
------------------------------------------------------C-----
------------------------------------------------------------
-----------------------RNQLGSFRIREL-----KDVLA---------------
-------RLGLP-------------------KQGKKQILM--------EKIMGLINPVEK
QSLT-K------------------GS--K-------------------------------
--------------------------------SSK-K-VVSREEAIAVIDEQYR------
------------------------------------------------------------
-----------KLRNS-------------------------------------G-A-EL-
---SRYKS------------AKSGSS-----------------SVYPSAGHEERRVHD--
------------ETKVHCPCGSSV-ET-----GK-MIQCVEPKCRIRQHMSCVVFPENT-
------VDGDAVV-MPP-NFYCELCRISRGDP--FCVAVSHP---LL-PVK---LLSS--
TVKTDG-TN-----TLQNIDQQFTLSAADHGLL--QKPHHDLQVWCVLLCDKVSFRMHWP
SYADLRVN----------------------------GMNVRVTNRPGQQLLGANGRDEGP
S--IAAC-----------------TREGI--NRLIMSS-YDARPFCLGVRIIRRRSLEE-
-VVSIIPSERDGEPFEEAMARVRRCINGGGG-----------------QGLGADGDGSDS
DLE-VVAESISVNLRCP----------------------------------MSGSRIKVA
GRFKPCL-HMGCFDLDTYVEMNQRARK-----------------------WQCPICLKNY
SIEHLI---IDPFFNRITNAV-RTLD----------------------------------
-----------EDITEVELKADGFWRPKL--EGNAR----NGEP-WRPSP----------
-----------------------------AA---AAAA-------------VTNGIKSV-
--PVLFPNHH----------IKV--------EEGLSSHD-HR--ALRF---RRTS-----
EGQWAL---------NGT-RR----------------LNANPNHQ---------VMP-LA
R-----------L-----------SR-SSSATDS------NLK---GDEDEHSVN-----
-----QDPSEKN----VMFMDDNDDAEYSSK-----------PRNEPG-V----TWQ---
-TS---CDE-PA-----NG-------------ADVI-VLSDTD-DEGA------------
-----EEEAVVGSSGASMY-AESDV-G---N-GRVRSSEV-SIRN---------------
--------------DTN---GD-SS-GL-------ALGLDSTDVTLAS-NSACLT-----
-----------FGSLL-----------STRV-----P-----------------DEGT--
-------SNNSGLG----LQ-LDNNSF----------W-------------TVPAAI---
--P------R-YYGTPAETV-G-----LQRPS----------------------------
-----------------LVRP-TP-----LQAGAGPGF----LST-SLVRND-SLQS---
-----------------GW-KSFRESH-----APIHY-GI--TD----------------
-------------GCSMD---------NDTTA--S-PL----QNFL--------------
-PAQ--------------------PAR----AETFLQVQ---ENL---------------
----REPFLP---------EEDIDNS-WFSLSL-GG---------------G------EN
LV-----------------------KS------------TPT-----QNPR-TSSMERYS
PILQPRV-AEI-------------------DPQGRG-----LDNNGS-SQR---------
----LVD---------SRPPVRSH-FTADGH------------PFPV-------------
-------------RPRSS---------PNHARRVYSQ-----------------------
---------------------------------------------VRMDDSE--------
------------------------------------------------------------
----------------------------
>Sphagnumphallax|Sphfalx15G048700.1.p 
----------------------------M--------------------DELVIR-----
------------------------------------------------------C-----
------------------------------------------------------------
-----------------------QNQLASFRITEL-----KDVLS---------------
-------RLGLS-------------------KQGKKQILM--------EKIMGVLMPAVT
LPSKIK------------------GS--K-------------------------------
--------------------------------LSK-N--VSREIAANVIDDIYR------
------------------------------------------------------------
-----------KLRSS-------------------------------------G-VPELV
LA-GRTRV------------VAGGSS-----------------SIAQSDEQEEVLHLD--
------------EAKTCCPCGNSV-DM-----GT-MIQCDDNRCGVWQHLNCVL----P-
------SDGVEPE-IPP-SFYCELCRIARCDP--FFVSLSHP---LL-PTK---PSMS--
PSNVEG-SN-----PLQSVEKSFTLSCADQDLL--QKPNYDLQVWCLLLSDKVPFRMHWP
AYCHLHIN----------------------------AVSVRVTNRPGQQLLGANGRDEGP
G--ITTY-----------------TREGL--NRLSLSA-YDSRNFCVGVRIIRRNSLRQ-
-VMDLIPAVTKGEAFEDALVRLRRCINGGHG-----------------AGGGVDDDDDDS
DLE-VITESITVSLRCP----------------------------------MSGSRIKVA
GRFKPCL-HMGCFDLNTFVELNQRARK-----------------------WQCPICLKNY
SIESLI---IDPLFNCITSAM-KQME----------------------------------
-----------EHITEVEMKDNGFWRPKL--EGEVR----FQEP-WRAPR----------
-----------------------------GDIV-PAAN-------------GSTHHKLVA
SQPPLL---P----------VKV--------EDVLSSHE-WG--SLKLGM-KRMH-----
DGVWAV---------NGS-KHL------------NGWADAGPSKR---------VKP-TT
N-----------I-----------SR-SNSATGI------NEE---HEDGDRSVN-----
-----QEASDKP----AEYSEDGDEVGFPVK-----------VINPTA-G----MWQ---
-NS---GGD-VA-----NG-------------DNVI-VLSDSD-DEAG------------
------EEPVLGSSGASVY-LGSDAMG---Q-GNSQSPNI-AAEDLP-------------
--------------DLH---AE-SP-GL-------ALATEN-EPGLGF-NSSSLQ-----
-----------FKHLL-----------GTRM-----------------------DN----
------------LG----LQ-TESNNL----------W-------------PSQVPN---
--VPSGPY-G-YYGGLDSPS------NSHHTL----------------------------
-----------------PVRP-TP-----VQVAAGMGFA---LPS-PLHRED-SLRG---
----------------ASW-TRYSRPS-----HSLPY-ASAEHN----------------
-------------GGSSD---------SGRGP--S-PSESALQLFL--------------
-PPQ--------------------PAR----VP----VQ---SHS---------------
----QEPLMVE--------EEEMDDT-WFSLSL-GG---------------G------RN
RF-----------------------DS------------ALP-----QSIPSSSAREVYG
PPPKARGGLDT-------------------ISSTAS-VLFGMSGNGTAHAR---------
----LIDSQGS---GHSQSPFVHNPVPTRPL------------ISP--------------
------------------------------PHRRYRQ-----------------------
---------------------------------------------FRVADSDSE------
------------------------------------------------------------
----------------------------
>Phycomitriumpatens|Pp3c20_14153V3.1.p 
----------------------------M--------------------ADVATR-----
------------------------------------------------------C-----
------------------------------------------------------------
-----------------------RSQLGSFRIREL-----KDVLS---------------
-------RLGLP-------------------KQGKKQILM--------DKIMGLINPADK
QSLT-K------------------GS--K-------------------------------
--------------------------------SSK-K-VVSREEAIAIIDEQYR------
------------------------------------------------------------
-----------KLRHS-------------------------------------G-T-E--
---SKHKV------------AKSGSS-----------------SGYPSAGPEDHEVVE--
------------ETRTRCPCGSNV-ET-----GT-MIQCDNNKCKIWQHMDCVVIPEKP-
------SDGTQPE-IPS-SFYCELCRIARGDP--FCEAQTHT---LM-PTK---LLSS--
TAKTEG-SN-----TLQTIEKSFFLSRADRELL--QKLNYDLQVWCVLLSDKVSFRMHWP
SYADLRVN----------------------------GISVRVTNRPGQQLLGANGRDEGP
G--ITVC-----------------AREGM--NRLNMSA-YDARPFCLGVRIIRRLTLEQ-
-VKDLIPNEKDGEPFEEAMARVRRCINGGGG-----------------QGLGGNDD-SDS
DLE-VVAESITVNLRCP----------------------------------MSGSRIKVA
GRFKPCL-HMGCFDLDTCVELNQRARK-----------------------WQCPICLKNY
SIENLI---IDPFFNQITNAV-RTMD----------------------------------
-----------EDITEVELKADGSWRPKL--EGHAK----NGES-WRPPP----------
-----------------------------VA---VGAN-------------IHKATAA--
--PVLFFK-H----------VKT--------EEGMSSHD-NG--FSRF---KVNP-----
SGDWAR---------NAT-KH----------------LNDGPSQK---------VVD-AP
R-----------L-----------SR-SSSATDS------NLK---IDEDEHSVN-----
-----HDPSEKN----AVSMDDNEEVEYLAR-----------PRDAPG-G----TWQ---
-TS---GDD-PA-----NG-------------ADVI-VLSDSD-DDGG------------
-----EEEDVVASSAASMY-AESDV-G---N-RRMRSREV-S------------------
--------------HTN---GD-SS-GL-------ALGLESTDVTLAS-NSVCNP-----
-----------FDPPL-----------STRVGV-GVS-----------------DEGT--
-------SNNSGFG----LQ-SDRNSF----------W-------------V-SAEK---
--TRNGQY-S-FYAPRTESV-N----VLQHPP----------------------------
-----------------PVRP-TP-----VQALAGPGF----LSV-PLVRDDASLAS---
-----------------GW-KRYSR----------PY-GATGTD----------------
-------------GGSVD---------SDTDA--S-PL----QNFL--------------
-PSQ--------------------PAR----AE----VQ---DNL---------------
----RGPFLPE--------ADDIDNS-WFSLSL-GG---------------G------EN
LA-----------------------EP------------SPA-----RSNL-RTSLEQRS
PIPQPRVTAHD-------------------DTHGRSG---RLGKHGS-SQR---------
----LMD---------SRPPVRSH-FTADGH------------PFPV-------------
-------------RPRSS---------PMHARKNPRQ-----------------------
---------------------------------------------VRMDDSDVD------
------------------------------------------------------------
----------------------------
>Phycomitriumpatens|Pp3c20_14150V3.1.
----------------------------M--------------------ADVATR-----
------------------------------------------------------C-----
------------------------------------------------------------
-----------------------RSQLGSFRIREL-----KDVLS---------------
-------RLGLP-------------------KQGKKQILM--------DKIMGLINPADK
QSLT-K------------------GS--K-------------------------------
--------------------------------SSK-K-VVSREEAIAIIDEQYR------
------------------------------------------------------------
-----------KLRHS-------------------------------------G-T-E--
---SKHKV------------AKSGSS-----------------SGYPSAGPEDHEVVE--
------------ETRTRCPCGSNV-ET-----GT-MIQCDNNKCKIWQHMDCVVIPEKP-
------SDGTQPE-IPS-SFYCELCRIARGDP--FCEAQTHT---LM-PTK---LLSS--
TAKTEG-SN-----TLQTIEKSFFLSRADRELL--QKLNYDLQVWCVLLSDKVSFRMHWP
SYADLRVN----------------------------GISVRVTNRPGQQLLGANGRDEGP
G--ITVC-----------------AREGM--NRLNMSA-YDARPFCLGVRIIRRLTLEQ-
-VKDLIPNEKDGEPFEEAMARVRRCINGGGG-----------------QGLGGNDD-SDS
DLE-VVAESITVNLRCP----------------------------------MSGSRIKVA
GRFKPCL-HMGCFDLDTCVELNQRARK-----------------------WQCPICLKNY
SIENLI---IDPFFNQITNAV-RTMD----------------------------------
-----------EDITEVELKADGSWRPKL--EGHAK----NGES-WRPPP----------
-----------------------------VA---VGAN-------------IHKATAA--
--PVLFFK-H----------VKT--------EEGMSSHD-NG--FSRF---KVNP-----
SGDWAR---------NAT-KH----------------LNDGPSQK---------VVD-AP
R-----------L-----------SR-SSSATDS------NLK---IDEDEHSVN-----
-----HDPSEKN----AVSMDDNEEVEYLAR-----------PRDAPG-G----TWQ---
-TS---GDD-PA-----NG-------------ADVI-VLSDSD-DDGG------------
-----EEEDVVASSAASMY-AESDV-G---N-RRMRSREV-S------------------
--------------HTN---GD-SS-GL-------ALGLESTDVTLAS-NSVCNP-----
-----------FDPPL-----------STRVGV-GVS-----------------DEGT--
-------SNNSGFG----LQ-SDRNSF----------W-------------V-SAEK---
--TRNGQY-S-FYAPRTESV-N----VLQHPP----------------------------
-----------------PVRP-TP-----VQALAGPGF----LSV-PLVRDDASLAS---
-----------------GW-KRYSR----------PY-GATGTD----------------
-------------GGSVD---------SDTDA--S-PL----QNFL--------------
-PSQ--------------------PAR----AE----VQ---DNL---------------
----RGPFLPE--------ADDIDNS-WFSLSL-GG---------------G------EN
LA-----------------------EP------------SPA-----RSNL-RTSLEQRS
PIPQPRVTAHD-------------------DTHGRSG---RLGKHGS-SQR---------
----LMD---------SRPPVRSH-FTADGH------------PFPV-------------
-------------RPRSS---------PMHARKNPRQ-----------------------
---------------------------------------------VRMDDSDVD------
------------------------------------------------------------
----------------------------
>Sphagnumfallax|Sphfalx04G035600.1.p 
----------------------------M--------------------DELATR-----
------------------------------------------------------C-----
------------------------------------------------------------
-----------------------QNQLASFRITEL-----KHVLS---------------
-------RLGLS-------------------KQGKKQILM--------DKIMEVLVPAET
TPSKIK------------------GS--K-------------------------------
--------------------------------MSK-N-AVSREEAANVIDDIYR------
------------------------------------------------------------
-----------KLRSI-------------------------------------G-APDLG
LA-GRSRV------------VAGVSG-----------------SMAQSDEQEEVVGWD--
------------EAKTRCPCGNSV-DK-----GT-MIQCDDSKCGVWQHLNCVLPSEKP-
------SEGGEPE-IPS-SFYCELCRIARCDP--FCVSLSHP---LL-PTK---PTLS--
VSKVEG-SN-----PLQNVEKTFTLSHADWELL--HKPNYDLQVWCVLLTDKVPFRMHWP
AYCGLRIN----------------------------SASVRVTNRPGQQLLGTNGRDDGP
G--ITTS-----------------TREGL--NQLLLSA-YDARDFCIGVRIIHRNSLKQ-
-VMDLIPAVTKGEAFEDALLRLRRSINGGGG-----------------AGGGVDDDDDDS
DLE-VITESITVTLRCP----------------------------------MSGSRIKVA
GRFKPCL-HMGCFDLNTFVELNQRARK-----------------------WQCPICLKNY
SIESLI---IDPLFNCITSAM-KHMG----------------------------------
-----------EDITEVEMKDDGSWRPKL--EGEAR----LQEP-WRTPQ----------
-----------------------------GSFV-IAAN-------------GSNHHKPVS
WQPPLM---P----------VKV--------EEGLSSHE-QA--SLKLGM-KRMH-----
DGVWAI---------NGF-KH----------P--NGWADAGPSKR---------LKP-VA
N-----------I-----------SR-S---TDV------NEE---QEDGDRSVN-----
-----QEASEKA----AVYSDDGDEVAFPVK-----------MGDAST-G----MWQ---
-ST---GGD-VE-----NG------------DTDVI-VLSDTDEEEAG------------
------EDTVLGSSGAPVY-MGSDGLG---H-GTTQSPNI-AAEDLHD-----LH---D-
------LHDLHDLHDLH---AE-SP-GL-------ALAPDR-ETGLAL-SSGSLH-----
-----------FKHLP-----------DTRM-----------------------DSFT--
-------NNEEGLG----LQ-LENSNF----------W-------------SSQMRN---
--ISSGPF-G-YYGGSDPPS-I-----SHHPL----------------------------
-----------------PTRP-TP-----VQVAAGMGFS---LPSPPPHRED-SIRG---
----------------SSW-RRYSQPS-----HSLPY-ASAEHN----------------
------------GGGSSD---------SGRGA--S-PSESALYLFL--------------
-PPQ--------------------PAR----VP----VQ---SNS---------------
----QEALMAE--------EEEMDNT-WFSLSLGGG---------------G------RN
GI-----------------------DS------------ALP-----SHIPSSPSQEVYG
PPLKARGGLDT-------------------ISSTGA-VLFGMSGTGTAQAR---------
----LFNSQGS---GHSRSMFVRNTIPARPR------------SSP--------------
------------------------------PDRRYHQ-----------------------
---------------------------------------------FRVADSDSE------
------------------------------------------------------------
----------------------------
>Solanumlycopersum|Solyc06g010100.2.1 
--MYP--LEMLVIDEAAQLKECET-AISMQL--PGLRQAILVG----DERQLPAM-----
---------------------------------V----------HSKI------CEKANF
GRSLFERLVIVGHKKHLLNVQYRMHPAISLFPNREFYENKITDGRNVKEAMYEKRFLKGN
IFGSYSFINISNGNEQYDNKHSTRNMSEVYVISEIVANLHKESVTSRRKVSVGCISPYKA
QVFEIQQKLGHKYSTDVNSHFSVNVRSIDGFQGGEEDVIIISTVRCNGSGLVGFLSSCQR
ANVALTRARFCLWVLGNAKTLVNSGSIWKQLVIDSKARGRFFDVNEDKSLGQAILSATIE
VGQIETLLTMNSPLFKTSKWKVLFSEDFSKSIARI-KDVAMRKEVISLLEKLSSGWRNPG
NLNLFGNSGRSSYELLKIYSVKHLKLIWSVDILLENLTYFQVLKFWDILPGHQISRLVKV
LDVRFDTYTIDKMNRCKHKLVERNLTLPMTWPIDGNDNSR--KNSAQSDLEKNS-AHQLA
SS-FRCFL------------ASSRKM-----------------QVSKSQDVSDEEFED--
----------PNQMKIRCPCGSSS-QT-----EP-IIQCEDRRCRAWQHVDCVIIPETT-
------IEGVAQQNTPE-TFYCELCRLSHADP--FWETIDNP---LY-PVK---FGFTS-
-APAEG-IN-----IEQKIEKTFQLGRASRYLL--AKQEYDLQAWCMLLNDKVQFRMQWP
QNVDLQVN----------------------------GVPVNCIDRSGSQLLGANDRDDGV
I--ITRC-----------------FRDGI--NKILLTG-CDARAFCIGVRLVERRTIQQ-
-ILNMIPKEADGETYEGALARVCRCI-GGRT-----------------ATENAD---NDC
DLEAVVAGFVPVNLRCP----------------------------------LSGSRMKIA
GRFRPCL-HMGCFDLQVFIELNQKSRK-----------------------WQCPICFNNY
SLEHLI---IDPYFNRVTSQM-QTCG----------------------------------
-----------ELVTEIEVKPDGSWRAKA--EGYLRQ--------WHLPH----------
------------------------------------------------------------
------------------------------------------------------------
------------------------------------------------------------
------------------------------------------------------------
------------------------------------------------------------
------------------------------------------------------------
------------------------------------------------------------
------------------------------------------------------------
------------------------------------------------------------
------------------------------------------------------------
------------------------------------------------------------
------------------------------------------------------------
------------------------------------------------------------
------------------------------------------------------------
------------------------------------------------------------
------------------------------------------------------------
------------------------------------------------------------
------------------------------------------------------------
------------------------------------------------------------
------------------------------------------------------------
------------------------------------------------------------
------------------------------------------------------------
----------------------------
>Ceratopteris_thalictroidesp|PIVW_scaffold_2025289 
-------------HRRTALVSLM--HGTM--------------------DKLSSS-----
------------------------------------------------------C-----
------------------------------------------------------------
-----------------------QEKLETFRIKEL-----KDVLS---------------
-------RIGAA-------------------KQGKRQVLI--------DKIMAIVSAPER
QPLGLR------------------GP--R-------------------------------
----------------------------NES-SAK-Y-NPSREEVAKVIDDVYR------
------------------------------------------------------------
-----------KMRGS-------------------------------------S-ALDLA
TA-SDI--------------LAHLRT------------------------STPSSKHA--
------------ENTVRCPCGSKM-AS-----QS-MIQCDSPKCMVWQHVNCVLIPEK--
-------EGLKVE-QPP-RFYCELCRIQFGDP--YCVAISNP---LL-PVK---MVTSI-
-PASEG-SN-----PLQNIEKTFLITRSDQEML--LKRQYDIQVWSLLLNDKVSFRMHWP
LHSELRIN----------------------------GYPIRATNRPPHQSLGINGRDDGV
A--ISDY-----------------IREGS--NSISMSA-GDGRPFCIGVRIIQRLSVEQ-
-VLSCIPAEHEGESFEVSLNRVRRCISGGNG-----------------EVNNGDD--SDS
DLE-VISECVFVNLRCP----------------------------------MSGSRMRIA
GRFKPCI-HMGCFDLHTFVELNQRTRK-----------------------WQCPICLTNY
SLEELI---IDPFLTGVLKAM-KNYG----------------------------------
-----------EDVVEVEMKPDGSWRPKL--EGDAR----LKEP-WRSPQ----------
-----------------------------GL-----------------------------
--LATAKSE---------------------------------------------------
------------------------------------------------------------
------------------------------------------------------------
------------------------------------------------------------
------------------------------------------------------------
------------------------------------------------------------
------------------------------------------------------------
------------------------------------------------------------
------------------------------------------------------------
------------------------------------------------------------
------------------------------------------------------------
------------------------------------------------------------
------------------------------------------------------------
------------------------------------------------------------
------------------------------------------------------------
------------------------------------------------------------
------------------------------------------------------------
-----------------SYSLANH-VEL--------------------------------
-----------------------------------KP-----------------------
------------------------------------------------VKTEEGL-----
------------------------------------------------------------
----------------------------
>Ceratopteris_thalictroides|PIVW_scaffold_2025495 
----------------------------M--------------------DQLAVQ-----
------------------------------------------------------C-----
------------------------------------------------------------
-----------------------KKKLESFRIREL-----KDVLS---------------
-------KIGVG-------------------KQGRKQVLV--------DKIMAIMLSAER
GHFTAM------------------GVGPK-------------------------------
----------------------------IESLGSR-N-SRSREDVARIIDDIYR------
------------------------------------------------------------
------------LRHF-------------------------------------N-APDLA
TSVINN--------------ENGGNL----------------SNLKRQRTLHGVTNAT--
------------QSKIQCPCGNQM-DF-----GR-MIQCEDPTCFAWQHVNCVVVPEK--
-------EDMKPE-IPP-NFYCELCRIQHGDP--FLVSVANL---LM-PIK---TTASIV
YSPEKG-AS-----LMQNVEASFNLTDSHQELL--QDPHYGLQIWCVLIGDEVKFRMHWP
LKAELRVN----------------------------GHFVRVTNRPGQQKLGTNGRDDGP
M--IADQ-----------------TREGL--NRISFSS-HDGRSFCLGVRIVQRLTVDQ-
-VLNLVPREGEGESLDVALARVRRCICGGAS--------------------LNDD--SDS
DLE-VVSESVTVNLRCP----------------------------------MSGSRIKVA
GRFKACT-HMRCFDLQTFVELTQRTRK-----------------------WQCPNCLKNY
SLRDLV---IDPFFTPIAKAL-ESYN----------------------------------
-----------EDVTEVEMKPDGCWRPKI--DGEAM----SNEV-WRSP-----------
------------------------------------------------------------
------------------------------------------------------------
------------------------------------------------------------
------------------------------------------------------------
------------------------------------------------------------
------------------------------------------------------------
------------------------------------------------------------
------------------------------------------------------------
------------------------------------------------------------
------------------------------------------------------------
------------------------------------------------------------
------------------------------------------------------------
------------------------------------------------------------
------------------------------------------------------------
------------------------------------------------------------
------------------------------------------------------------
------------------------------------------------------------
------------------------------------------------------------
------------------------------------------------------------
------------------------------------------------------------
------------------------------------------------------------
------------------------------------------------------------
----------------------------
>Huperzia_selago|onekp|NYBX_scaffold_2023768 
------------------------------------------------------K-----
------------------------------------------------------C-----
------------------------------------------------------------
-----------------------HEQLSSFRIKEL-----KDVLT---------------
-------RLGLP-------------------KQGKKQVLM--------ERIMGLLLPSEL
QPKLLN------------------GK--A-------------------------------
--------------------------------SNR-L-YGSREEAAKVIDDIFR------
------------------------------------------------------------
-----------KLRGS-------------------------------------A-TPDLA
---SHSTI------------IRAKSD-----------------SLARSDDQDETTRAG--
------------EGRIQCPCGSAA-DL-----DT-MIQCDNPTCGVWQHVKCVIIPCSP-
------TDG-DPE-IPP-IFYCELCRINRGDP--FCVPLSHP---LF-PTL---LNTSV-
-TKVEG-ST-----PMQTVEKTFILSRKDRELL--YQANHDIQVWCILITDKVPFRMHWP
AYADVRVN----------------------------GIAVRVINRPGTQLLGDNGRDDGP
G--IASC-----------------V----------LSA-YDARSFCIGVRIIRRLTVEQ-
-VLSMIPRVSEGEPFEEALSRLRRCI-GGAS-----------------AVGTADD--DDS
DLQ-VVADSVTVNLRCP----------------------------------MSGSRIKVA
GRFLPCV-HMGCFDLNTFVELNQRTRK-----------------------WQCPICLKNY
SLGDLV---IDPYFNVIASVM-ISYG----------------------------------
-----------DDISEVEMKADGQWRPKL--EGDLR----FHEP-WRAPD----------
-----------------------------GL-L-VSAD-------------VPKSGVLS-
---------S----------VRV--------KRE--SED-QV--SHKLRF-KRTF-----
DGQWSL---------QRE-HNS---------HSVTSNSATRPSQRQ--------KIS---
------------L----------NSG-SNSTTDS------NEG--QFEEEEKSVN-----
-----QENIGRE----FDNDGDSNSGHLSK-----------------------------K
-AG---RLD-------KNLP----------IETDII-VLSDS--EDDG------------
------GALNFNGSETLRY-SGSDAVG---H----------TS-E---------------
--------------NLN------AS-NL-------FLGEQSQQGNLL--SPISLR-----
-----------QNPMAII--------DPTPLSVQGNH----------LQH----GESS--
-------KNIIRLA-VEAVP-AQSNAA----------L-------------S---PS---
--MAANLF-R-LLGP-SELP-IAT-VDACHE-----------------------------
-----------------LVK---------LAPVSDLEYG---LSS-QQQRDGGTLIAN--
---------------GSGY-RSASECP-----QNTHL-LN--YY----------------
-------------DISNE---------GTTDA--A-AVESSLRLFL--------------
-PPQ--------------------PAR----AS----EQ---LTA---------------
----QVPLLDP--------GEELDNS-WFSLSL-GG---------------S------DN
VL-----------------------EA------------CPV-----NT-----------
------------------------------------------------------------
------------------------------------------------------------
------------------------------------------------------------
------------------------------------------------------------
------------------------------------------------------------
----------------------------
>Selaginella moellendorffii|93518 
------------------------------------------------------------
------------------------------------------------------------
------------------------------------------------------------
-------------------------QLASFRIKEL-----KDVLT---------------
-------RLGLP-------------------KQGKKQVLM--------DKVLAVLVPSEW
QQHP---------------------P--D-------------------------------
--------------------------------GNR-S-SIA----AQVIDDIYR------
------------------------------------------------------------
-----------KLRGS-------------------------------------G-AVELA
S--GHRNF------------SGAVSV-----------------SAGRSDEPDET------
--------------ENRCPCGSSL-DT-----GT-MIQCDNQACKVWQHLNCVVIPENA-
------AEGVEPD-VPS-QFYCEICRINYGDP--FCVTLSQP---LP-AAK---FYAPA-
ALQMEG-AS-----PLHSLEKTFILSKADRENL--HKPNHDLQVWCLLLNDKVPFRMHWP
DCAELRVN----------------------------GVVVRVTTRAAKQLLGANGRDDGP
G--ITAC-----------------TREGT--NRISLSA-CDARPFCMGVRIIRRLSVEQ-
-VMSLIPSAARGESFEEALARVRRCIDGG-------------------ASDAGDD--DDS
DLE-VVADSVTMNLSCP----------------------------------MSGSRIHIA
GRFKPCA-HMGGFDLKTFVELNQRARK-----------------------WQCPVCMKNY
SLDQLI---IDPFFNRITHAM-KDYG----------------------------------
-----------EDIKEVELKADGSWRPKL--EGETV----SRQP-WRSPD----------
-----------------------------GT-P-VLAN-------------GFHKA----
--T-----------------VKQ--------EEG-VSQG-RP--PLKIGM-KRAH-----
DGSWAV------------------------------------------------------
------------------------------------------------------------
------------------------------------------------------------
------------------------------------------------------------
------------------------------------------------------------
------------------------------------------------------------
------------------------------------------------------------
------------------------------------------------------------
------------------------------------------------------------
------------------------------------------------------------
------------------------------------------------------------
------------------------------------------------------------
------------------------------------------------------------
------------------------------------------------------------
------------------------------------------------------------
------------------------------------------------------------
------------------------------------------------------------
------------------------------------------------------------
------------------------------------------------------------
------------------------------------------------------------
----------------------------
>Micromeria_fruticosa|onekp|WHNV_scaffold_2009615
----------------------------M---------------------DLVAS-----
------------------------------------------------------C-----
------------------------------------------------------------
-----------------------KDKLAYFRIKEL-----KDVLT---------------
-------QLGLS-------------------KQGKKQDLV--------DRILAILS--DD
R-----------------------VS--G-------------------------------
----------------------------T--WAKK-N-AVGKDEVAKLIDDTYR------
------------------------------------------------------------
-----------KMQIS-------------------------------------G-AADLA
SK-SQG--------------FSDSAN------------------VKPKEEIVDSYH----
------------TEKIRCVCGSSL-PT-----DS-MIKCEDPRCNVWQHIACVVIPEKP-
------TDGILPS-PPQ-TFYCEMCRLSRADP--FLVSIAHP---LN-PVK---LNITS-
-VPADG-SN-----PGLSIEKTFQLTRADKDLL--LKQEFDVQAWSMLLNDKVTYRMQWP
QYADLQVN----------------------------GVLVRAINRPGSQLLGANGRDDGP
T--ITTC-----------------TRDGI--NKISLTG-CDARVFCVGVRIVKRRTLQQ-
-ILNLIPKVDEGERFEDAVARVRKCV-GGGG----------------AATENA-D--SDS
DIE-VVADFVPVNLRCP----------------------------------MSGMRMKVA
GRFKPCA-HMGCFDLEVFVEMNQRSRK-----------------------WQCPICLKNY
SWETVI---IDPYFNRITSKM-RDAG----------------------------------
-----------EDVADIEVKPDGSWRAKA--EGDRRG-LGELGL-WHLPD----------
-----------------------------GT-V-CSST--------------EAETKP--
-KVE-LKP------------VK---------QEN-GSDG-HN--PLKLGI-RKNR-----
NGCWEF---------NKA-NNV----------RGVSPANTN-QKNI--------KNN-GE
N----------VI-----------PM-SSSATGS-----------GRDGEDGSVN-----
-----QDGRGN-----FDFSRANGS-EYESM-----------PLTGEP------PHG---
--F---NDPFTAGPG-RD--------------AEII-VLSDSD-EE--------------
------------------------------D-GPLMPST--AVYK---------------
--------------SHG---AD-TS-GI-------QFPAPQHGIS--D-SFYE-------
------------NP--------------------AVN-----------------DG----
-------ENPC-LDP---YN-TNDDEF-------GSIW-------------SLPPGG---
--QGVPNF-Q-LFGADADIS-DPL-VDMHHDT----------------------------
------------------------LN----------GY-------------A-LDPE---
----------------TSM-GSGAHIP-----ESDVQHDNTD------------------
-------------GCLVD---------NHLAL--S-GNDPSLQIFL--------------
-PTR--------------------PTDA---AT----AQ---TDS---------------
----RDRRDIS--------NGSIRSEDWISLRL-GD---------------G------GG
---------------------GGQGEL------------TPA----------NSLGSGNQ
LQPQD-SKLDT-------------------LADHAS-FLLGMNGNRNGKT----------
------GRER------SDSPFSFP-RQRRSV-------------RPR-------------
---------------------------------LYLS-----------------------
------------------------------------------------IDSDSE------
------------------------------------------------------------
----------------------------
>Sphagnumfallax|Sphfalx01G093400.1.p 
--MCE-DAKVFGTDKQQAVLKLLCPFFAM--------------------DELAIR-----
------------------------------------------------------C-----
------------------------------------------------------------
-----------------------QNQLVSLRIKEL-----KDVLS---------------
-------RLGLP-------------------KQGKKQILM--------EKIMGVIAPAEV
LPPKVK------------------GL--K-------------------------------
--------------------------------TIK-N-AISREEAATIVNDMYR------
------------------------------------------------------------
-----------KVQRS-------------------------------------V-APDLA
SA-VRSSN------------NIGGSS-----------------SLAHSDEQDEVVGWD--
------------EAKTRCPCGNTV-DT-----GT-MIQCDSRTCGVWQHLNCVVISDKP-
------SEGVKPE-IPS-SFYCDLCRITHCDP--FCVALSHP---LL-PTK---LTTS--
FSKMEG-SN-----PLQNVEKSFTLTRGDRDLL--KK-NTDLQVWCVLLNDKVPFRMHWP
AYSDLRIN----------------------------GVAVRVTNRPGQQLLGANGRDEGP
G--ITAY-----------------TREGL--NRLSFSA-YDARAFCLGVRIVQRKSLQE-
-VMQMIPAVAEGEAFEDAMTRLRRCINGGVG-----------------SGGGLDDEDDDS
DLE-VVAESITVNLRCP----------------------------------MSGSRIKVA
GRFKPCL-HIGCFDLDTFVEINQRARK-----------------------WQCPICLRNY
SIDSLI---RDPLFNKIISAM-KDMG----------------------------------
-----------EDVTEVELKAEGLWRPKL--EGDAR----LHEP-WQTIC----------
-----------------------------CT---VLPT-------------ANGSGRPNC
AAPQQQPLKP----------VKV--------EQVASLQE-RV--SLRLGI-KRTL-----
DGVWTV---------NGS-NKP---------L--NGWADAGPSKR---------VKS-TP
E-----------L-----------PQ-SSSATDG------YGE---QEDGNQSVN-----
-----QEPSERD----VDYTEDASEVRFPKTT----------AIDPVP-G---IVWQ---
-TP---GCEIP------NI-------------ADVV-VLSDSD-D---------------
------DEPVLGSSSVSAY-LGNEAVG---H-MRLPSPGV-IVPG---------------
--------------DLQ--VDDLQP-SL-------AFGTDS-DMGMGT-SSGPLQ-----
-----------FNHLTE----------ATRA---DPI-----------------DTGN--
-------SSGNELG----LQ-MEDNNF----------W-------------SASFQD---
--HPDLPY-G-FFSGPDPPV-MG---QQHHPG----------------------------
-----------------PVRP-TA-----IAGGLSVAYG---LPS-PLFRDEPARVS---
----------------SGW-TRLSQHL-----PAQPY-SSMEHN----------------
-------------GGIDD---------NDRVA--S-PSESALHLFL--------------
-PPQ--------------------PAR----VQ----IP---PPV---------------
----ELPIE----------QEEMDNA-WFSLSL-GG---------------G------GN
VE-----------------------NP------------PAA--PP-PSVPSTSAQELHR
PAPKARV---------------------------SG--FLELSSNGTAQAR---------
----IVEFQRR---GRSRSPIRYHPISTRPR------------SSPT-------------
------------------------------RRRCFRHR----------------------
---------------------------------------------FRVDDSNSSD-----
------------------------------------------------------------
----------------------------
>Anthocerosagrestis|AagrBONN_evm.model.Sc2ySwM_117.2142.1 
----------------------------MD-----------------GRDDLEAV-----
------------------------------------------------------C-----
------------------------------------------------------------
-----------------------RERLETFRIKEL-----KDVLH---------------
-------RLGLP-------------------KQGKKQVLR--------DKIMAVFAPGER
Q----------------------AGV--R---------G---------------------
------------------------------------R-TPGKEDAARIIADIYR------
------------------------------------------------------------
-----------KLQGP-------------------------------------A-APDLA
TG------------------RPAASS------------------SPRSEEPDNEVIVE--
------------KNETRCPCGNPS-EL-----GT-MIQCDDQNCSIWQHISCVVIPEKV-
------EDATVP--VPT-QFYCELCRIARGDP--FCVSLGNP---LL-PTK---LSGSA-
-PKIEG-SH-----VMQNVERVFRISRSERELI--TKPNHDLQVWCVLLNDKVPFRMHWP
TYADLRIN----------------------------GMQVRVTTRPGQQLLGLNGRDEGP
G--IATL-----------------LKDGD--NRFSLWS-NDARQFCVGIRIIRRLTMAQ-
-VLEKIPDVSGGENIDEALGRVRRAVTGG-------------------AAEAADG--EDD
DL--VVLDSITVNLRCP----------------------------------LSSSRIKTA
GRFRPCA-HMGCFDLETLVGINQRARK-----------------------WQCPICLKNF
SLEHLI---IDPFFNRVASAM-RGYS----------------------------------
-----------EEVTEVEMKADGFWRPKL--EGDAG----AREL-WRTPE----------
-----------------------------GS-F-VQSN-------------GMAS-----
------------------------------------------------------------
----------------------------------------G-------------------
------------L-----------GM-ELSVSTA------NVN-VGNGDDERSVN-----
-----QEPSDG-------------------------------------------------
------------------------------------------------------------
-------------SGAQAV---GGDLG-----MTRRSPE--VLSDE--------------
---------IRGEPDLA---PD-RT-GL-------SLG----AIPILQ-PYR--------
------------------------------------------------------------
--------------------------Y----------W-------------T--------
------------------------------------------------------------
------------------LKC-PS-----VWEEWGQVHP---LDT-QAMIVILVV-----
----------------------------------------KTLD----------------
-------------GALQQ---------NH-----H-CTSSCLHNLQ--------------
-GLL--------------------KPR----CV---------SR----------------
------------------------NS-------------------------G--------
------------------------------------------------------------
TCSGSGGNISS-------------------KRPS------GHAHNDS-------------
------------------KCFTRN-DQS--------------------------------
------------------------------------------------------------
------------------------------------------------------------
------------------------------------------------------------
----------------------------
>Anthocerospunctatus|Apun_evm.model.utg000023l.648.1 )
----------------------------MD-----------------GRDDLEAV-----
------------------------------------------------------C-----
------------------------------------------------------------
-----------------------RERLETFRIKEL-----KDVLH---------------
-------RLGLP-------------------KQGKKQVLR--------DKIMAVFAPGER
Q----------------------AGV--R---------G---------------------
------------------------------------R-TPGKEDAARIIADIYR------
------------------------------------------------------------
-----------KLQGP-------------------------------------A-APDLA
TG------------------RPAASS------------------SPRSEEPDNEVIVE--
------------KNETRCPCGNPS-EL-----GT-MIQCDDQNCSIWQHISCVVIPEKV-
------EDATVP--VPT-QFYCELCRIARGDP--FCVSLGNP---LL-PTK---LSGSA-
-PKIEG-SH-----VMQNVERVFRISRSERELI--TKPNHDLQVWCVLLNDKVPFRMHWP
TFADLRIN----------------------------GMQVRVTTRPGQQLLGLNGRDEGP
G--IATL-----------------LKDGD--NRFSLWS-NDARQFCVGIRIIRRLTMAQ-
-VLEKIPDVSVGENIDEAFGRVRRAVTGG-------------------AAEAADG--EDD
DL--VVLDSITVNLRCP----------------------------------LSASRIKTA
GRFRPCA-HMGCFDLETLVGINQRARK-----------------------WQCPICLKNF
SLEHLI---IDPFFNRVASAM-RGYS----------------------------------
-----------EEVTEVEMKADGFWRPKL--EGDA-------------------------
------------------------------------------------------------
------------------------------------------------------------
----------------------------------------GPSHQ-------------KP
T----------VI-----------TR-STSATAS------NVN-VGNGDDERSVN-----
-----QEPSDG-------------------------------------------------
------------------------------------------------------------
-------------SGAQAV---GGDLG-----MTRRSPE--VLSDE--------------
---------IRGEPDLA---PD-ST-GL-------SLG----AIPILQ-PYR--------
------------------------------------------------------------
--------------------------Y----------W-------------T--------
------------------------------------------------------------
------------------------------------------------------------
------------------------------------------------------------
---------------------------------------------L--------------
-KCE--------------------PAY----TT---------SKT---------------
------------------------NT----------------------------------
------------------------------------------------------------
TSSCGRGKLWS-------------------IFSS--------------------------
------------------------------------------------------------
------------------------------------------------------------
------------------------------------------------------------
------------------------------------------------------------
----------------------------
>Phycomitriumpatens|Pp3c23_6780V3.1.p 
----------------------------M--------------------ADIATR-----
------------------------------------------------------C-----
------------------------------------------------------------
-----------------------RIQLSSFQIKHL-----KDTLT---------------
-------RLGLS-------------------KRGTKPMLM--------DKIMGLINPAEK
QPT--K------------------GL--K-------------------------------
--------------------------------YSK-Q-IVSREEAIAIIEEEYR------
------------------------------------------------------------
-----------KLRHS-------------------------------------R-S-E--
---SKRKA------------AKSGFG-----------------SKHPSAGLEELTCVE--
------------EAKTRCPCGNNT-ET-----GT-MIQCVNLKCRVWQHMSCVVIPEKS-
------GDGTQTG-IPS-NFYCELCRISRSDP--FCEAQLQT---LM-PSK---LIPS--
GANTEG-SN-----IVQTLEKSFYLSRSDRELL--QKPNHDLQVWCVLLSDNVSFRMHWP
SFADLRVN----------------------------GIGVRVTNRTGQQLLGANGRDEGT
S--VTVC-----------------AREGL--NRLNIST-YDARSFCLGVRIIRRLSLEQ-
-IMESIPNEKDGEKLEEAMARVRRCINGGGS-----------------QGLGADDD-SDS
DLE-VVADFITVNLRCP----------------------------------MSGSRIKVA
GRFKPCL-HMGCFDLDTFVELNQQARK-----------------------WQCPICLKNY
CIDNLI---IDPFFNRITNAV-NCLH----------------------------------
-----------EDIAAVELKSDGFWRPKL--EGRVR----SREP-WRPSP----------
----------------------------------VVTN-------------VVNETTSV-
--PVLFSE-N----------VRT--------EEKLSSHD-NG--SSCF---NRNP-----
CGVLVL---------HCT-EN----------------LNGGHSQE---------VIN-VS
R-----------L-----------SR-SNSITDG------NLR---GDEDEHSAN-----
-----QD---RG----AVSTVDGDNVGLSSRS----------PQPTSK------TLQ---
-TC---ADL-------ANG-------------AQVI-VLSDSE-DEGE------------
-----DEETIVVSSCASIY-VESNVVG---N-WRMRSRKS-Y------------------
--------------QTN---GD-SS-GL-------AVGLEYADVTPAS-HSVCHP-----
-----------SDPAT-----------SRRIDI--VI-----------------NEQM--
-------TDDSGLG----LH-LDSGSL----------S-------------AVPAEI---
--ARNGEC-G-VHESQTEVV-N-----VLQGQ----------------------------
-----------------PVRQ-TP-----VRFVAGCGS----SFR-PLDKDD-TTSP---
----------------SGW-ESLCLPN-----------GATDTD----------------
-------------GGSMD---------NEGTG--L-PL----QKFL--------------
-PSQ--------------------PVR----VEVL--VA---EKN---------------
----HAL------------EEATHRTLLLQLTC---------------------------
----------------------------------------------------TS------
------------------------------------------------------------
------------------------------------------------------------
------------------------------------------------------------
------------------------------------------------------------
------------------------------------------------------------
----------------------------
>Azollafiliculoides|Azfi_s0335.g065515 
----------------------------M--------------------DQLVSH-----
------------------------------------------------------C-----
------------------------------------------------------------
-----------------------QDKLESFRVKEL-----KDVLT---------------
-------RIGAA-------------------KQGKRQVLI--------DKIMAVLQSHGK
QQYGSR------------------GL--R-------------------------------
----------------------------PES-SAR-H-SISPEEVAKVIDDVYR------
------------------------------------------------------------
-----------KMRGS-------------------------------------S-ALDLA
TT-GDG--------------LSHSRT-----------------LGQLSDLEAPLRRER--
------------TEKICCPCGSKV-KR-----DT-MLQCDSAKCMVWQHMNCVIIPEK--
-------EGLIVE-PPT-LFYCELCRLQLGDP--YHVSVSHP---LL-ATK---LVTSI-
-PSSEG-SN-----PVQKLEKSFILSQNDRDLI--RKPHYDLQIWSMLLNDKAVYRMHWP
LHTELIIN----------------------------GCPVRVTNRPGHQALGINGRDDGV
V--ITDY-----------------VRDGS--ISISLGA-SDGRPFCIGIRVIQRLTVDQ-
-VLSRIPSEAEGETFDTALARVRRCLGGGGG-----------------EVDNGND--SDS
DLE-VISENVFVNLRCP----------------------------------MSGSRIRIA
GRFKSCA-HMGCFDLHTLVESNQRTRK---------------------------------
--------------------M-KNYG----------------------------------
-----------EDVTEVEMKPDGSWRPKS--EGDSK----LQEL-WRTPD----------
-----------------------------GL-S-DIPK---------------GENQHN-
WRLVTVKAEA---------------------EES-LPVE-KV--PLKIGI-KRTR-----
DGTWQVK------PTSGY-SHVL--------NNGSFEPNSL------------------L
G----------ST-----------DY-SRSSSMT-----------ANTTDIPGLR-----
-----RGQ--EA----LQLLKMAET-EVNSI-----------PTEVSP------FRG--S
-GV---VVP-ELEST-KD--------------AEVI-ILSDSE-EENG------------
------DECNL---------------REVND-TRLSVQQ---------------------
--------------------------DN-------DRLYE--TAD--V-PLLEM------
------------DS---------------------FR-----------------------
--------ESH-VDF---FQ-SNREESTP---S-AGLWP------------LHTR-----
----DSSY-ESLVPPTNIVR-KAR-ST-TSTQ----------------------------
-----------------TGQ--HMNH----------GYQ-----S-HQQKRN-ALSE---
----------------ARMYNGYARAS--------------DYQ----------------
-------------SELME---------SGREL-LP-SSDPSLHMFL--------------
-PHQ--------------------PAR----AS----RG---YTN---------------
----YESSATP--------RE-DIQDGWFSLGV-GS---------------D------QR
E-------------------SSTHHQRG------SSSAHRSS----------RIGNSAYN
DERD-FERFDP-------------------VANSAS-VLLNLSSQTNAPT----------
------STQR------RSHSVAAH-RSSGH--------------RHR-------------
---------------------------------RYFP-----------------------
------------------------------------------------VESESDD-----
------------------------------------------------------------
----------------------------
>Gnetummontanum|TnS000230141t01 
----------------------------M-------------------DDDLTLR-----
------------------------------------------------------C-----
------------------------------------------------------------
-----------------------KEMLAKFHIKEL-----KEVLG---------------
-------RFHLS-------------------KQGKKQVLV--------QRIVSVLAPCQS
D----------------------FGY----------------------------------
----------------------------EASALNM-H-GKDREDIAHVIEEIYR------
------------------------------------------------------------
-----------------------------------------------------S-TFGMA
S--CHN--------------SNAASN-----------------SLQLTEDTCNSKYND--
----SCI----SKSKTQCPCGSPI-ER-----GL-MIQCEENSCSVWQHLDCVVVPEND-
------RKAGKPD-IPS-MFYCEVCRIKYSDP--FCVTISHP---VQ-PIK---LIASG-
-GLEDG-SG-----PLQSIEKTFILSKKDRELL--KMPDYDLQVWCILLNDVVYFRMQWP
QYSDLHIN----------------------------GTAVRVTSRGSHQLLGVNSRDYGA
G--IIDY-----------------VKEGV--NKISFSA-YDARPFCLGVRIIKRRTVSE-
-VLNLVPGEKEGETLEKAVDRVCRCMSSN-------------------THEIGDD--GDN
DLE-VLMDSITVNLRCP----------------------------------LSGSRIKVA
GRFRHCE-HLGCFDLQTYLELNQNTKK-----------------------WQCPTCMKNY
VMEHIV---IDQYMNRIVALM-ETYP----------------------------------
-----------EDVVEVEIKSDASWRPKL--ESKAG----RHGR-WHLPD----------
-----------------------------GR---LLDD----------------------
--------------------IK---------EEHVPADN-----SFR----KRRFME---
DGQDKF------------------------------------------------------
---------------------------NSGDTHA-----VSRELYVSGDHNPNRN-----
----KQDMDPISI---GIEKGQNSTPGLDNVC----------SIPSDS------------
----------------NNDIH---------KEADVI-ILSDSD-DENA------------
-------------AATDQF-----------------------------------------
--------------KMS---VSPYSGGVNHQ------------------SFHELQ-----
------------VPCND-----------------RLP-----------------DECL--
-----LNKSDAPFGF---FE----------------------------------------
----HDPL---MVNSSANPY-DAT------------------------------------
-----------------PTAP--------------------------------AVAA---
------------------------------------------------------------
----------------------------------G-YDEVPLNCFE--------------
RPPE-------------------MNAQ----ES----LQ--LYHS---------------
----HEVSVND------ANDTVFENPRAYCNDY-GVF--------------G--------
------------------------------------------------------------
------------------------------------------------------------
--------------------FFNH------------------------------------
------------------------------------------------------------
------------------------------------------------------------
------------------------------------------------------------
----------------------------
>Phycomitriumpatens|Pp3c24_13070V3.1.p 
--MEEPTARRQKERRAWKEGFII--VVAI--------------------VDVATSYVCIV
SPEQPPACMSNLVGLRLRGTLSALPRIDLVSVFVCLPVPASRRDPGTLFLMEWLCS----
------------------------------------------------------------
-----------------------RSQLGSFRIREL-----KDVLA---------------
-------RLGLP-------------------KQGKKQILI--------DKIMDLINPAEK
ESLA-K------------------GS--K-------------------------------
--------------------------------SSK-K-AISGDEAIAIVDEQYR------
------------------------------------------------------------
-----------KLRSI-------------------------------------G-T-DL-
---SRHKS------------AKSASS-----------------SGYPSPGLDE-------
---------------SRCPCGSSV-EA-----GR-MIQCDSHGCRIWQHRSCVDFPKKP-
------KDGVPVE-TPP-NFYCELCRISQGDP--FCEALFHP---LL-PVK---FPSS--
TAKSER-AI-----TLQSIDEQFTLSLAHQELL--QSPNYDLQVWCVLLSDKVSFRMHWP
LSAVLRVN----------------------------DANVRVTNRPAEQPLGANSRDEGH
S--ITSY-----------------TREGL--NRLNMSC-DDARPFCLGVRIIRRRSLEE-
-VMDMIPNEKDGEPFDEAVARVRRCINGGGG-----------------QGLGSDDDGADS
DLE-IVAESLTVNLRCP----------------------------------MSGSQIKVA
GRFKPCP-HMGCFDLDTYVEMNQRTRK-----------------------WQCPICLKNY
SIEHLI---IDPFFNRITNAL-RTLD----------------------------------
-----------EDVTEVELKADGSWRPKL--EGNVK----NGEP-WSPSP----------
-----------------------------AA---AVAI-------------VSNGNKSA-
--PVLFSSHH----------VKI--------EAGRSSHD-HG--SLQL---KWTP-----
EVQRVV---------NGR-NY----------------RNGGPSLQ---------VMP-LP
R-----------L-----------SR-SSSATGS------NLK---VGEDENSVN-----
-----QDASEKN----TVSMDDTD-VEFLSI-----------LQEAAR-G----TWQ---
-AS---GDD-PA-----NG-------------GDII-VLSDSD-D-GE------------
-----DEVTVVGSSHVSMY---SDVIG---N-GGVRFSEG-RVPN---------------
--------------DIN---GD-PS-RF-------ALGL---------------------
------------------------------------------------------------
------------------------------------------------------------
-----GQY-E-YYGSQTEAV-A-----LQH-P----------------------------
-----------------PLQP-TP-----VEVVGSSDF----LCT-SLIGND-PSQL---
-----------------DW-ESFGQSH-----TPTLY-EV--ID----------------
-------------SESID---------INKDG--S-PL----QNLL--------------
-PSQ--------------------PAR----SE----VQ---ENL---------------
----RDLTLP---------AEVMDNS-WFSLSL-GG---------------I------GN
VV-----------------------KP------------TPE-----RSLF-TTSIEWCS
PISQPGV-NEY-------------------DPHG-------LGSNGS-SQH---------
----LMD---------SRHPLRGH-FTADGY------------PFPV-------------
-------------RPCSG---------HIHARRVSR------------------------
------------------------------------------------------------
------------------------------------------------------------
----------------------------
>Salviniacuculatta|Sacu_v1.1_s0034.g011141 
----------------------------M--------------------DPLAIQ-----
------------------------------------------------------C-----
------------------------------------------------------------
-----------------------KKKLETFRIKEL-----KDVLS---------------
-------RIGAA-------------------KQGRKQVLV--------DKIMAALLLQEE
-RLNPM------------------GL--K-------------------------------
----------------------------LEHGNSR-Y-MMNREKVATVIDEIYR------
------------------------------------------------------------
------------MRQT-------------------------------------G-APDLA
TS-IGN--------------GKSSFF-----------------SQQKSCELEHVKKYS--
------------GYKIRCPCGNQV-KS-----DD-MIQCEDRSCLIWQHLSCIIIPEK--
-------DDTKPQ-VPS-RFFCEICCLKNGDP--FSASVVHL---LL-PTK---ITAKFR
YGADEG--------MMQSFEEKFMLSHSERELL--RNPGYALQVWCKLLGDEVAFRMHWP
LKAELRVN----------------------------GEFVRPTNRLIQQKLGLNGRDDGP
V--VTDY-----------------VREGV--NIISICA-SDGRNFCVGVRIIRRLTVDE-
-VFHCIPNEREGEDFDMAVSRVRRCFVGCAG--------------------SGDD--SDS
DIE-VVTDIVNVNLRCP----------------------------------MSGSRMNLA
GRFKPCR-HMGCFDLHTFLELVQRTCK-----------------------WQCPICLKNY
TLNDLI---IDPFFNRIASAL-KKYG----------------------------------
-----------DDVTEVEMKPDGSWRPKI--EGDLI----Y-EY-WRSPD----------
-----------------------------GT-I-ATSN----------------------
-KLTSCSQFH---------------------EDP-FDET-IP--PFMTSS-KWIF-----
DSTQHI--------DKGP-MHV---------NNKVNDVNLL----F--------VKE-TL
Q----------NH-----------ER-SYSSDAS-----------INNGEL-NLN-----
-----QEQVRPS----MELLG-GRT-IANSK-----------LVEAPA------ASW--P
-SV---LIPSELEKP-RS--------------PEII-FLSDTE-EDVH------------
------TEYVKELRV---------ASKEVLN-VDVNTEF---------------------
--------------------------GR-------DFNVH-------V-PLGET------
------------DS---------------------LQ-----------------RY----
-------MNLP-LNF---FG-TSTENLDNQLGL-AAFWP------------EGMH-----
----NMPS-E-LFSVVPDVE-NST-RD-HFP-----------------------------
------------------------IE----------AMF-----S-ITNEQ---INT---
----------------S--YANCNPEAL----NLI--------N----------------
-------------TETAE---------NGIQ--SS-STDPSLRIFL--------------
-PEQ--------------------PIR----CN----GE---PHI---------------
----QETMSFP--------DD-SLQE-WFSLSL-GG---------------S------GS
F-------------------GIMP---------------PPS------------------
------------------------------------------------------------
------------------------------------------------------------
------------------------------------------------------------
------------------------------------------------------------
------------------------------------------------------------
----------------------------
>Salviniacuculatta|Sacu_v1.1_s0014.g006409 
----------------------------M--------------------DQLISL-----
------------------------------------------------------C-----
------------------------------------------------------------
-----------------------QNKLESFRVKEL-----KDVLT---------------
-------RIGAA-------------------KQGKRQVLI--------DKIMAVIQSSGK
QQFGTR------------------GL--R-------------------------------
----------------------------PES-STR-R-AVTPEEVAKIIDDVYR------
------------------------------------------------------------
-----------KMRSP-------------------------------------S-APDLA
TP-DGG--------------LSSAKI-----------------PLQSVNSEAPVRQER--
------------TETVRCPCGNKM-KT-----DS-MLQCDNPKCMVWQHINCVIIPEK--
-------EGLNVE-PPA-VFFCELCRLQLGDP--YRVSVSHP---LF-PTK---LATAL-
-PSSEG-LN-----TVQKLNKSFILSQSDRDLI--WKQHCDLQIWSILLNDKAIYRMHWP
LNTELNVN----------------------------GYPVRVTNRPGHQSLGINGRDDGA
V--ITDY-----------------VRDGN--INISLSA-SDGRPFVMGIRVMQHLTVDQ-
-VLSRIPSESEGEAFDTALARVRRCL-AGGG-----------------KVDNDND--SDS
DIE-VIAGHEFVNLRCP----------------------------------MSGSRMKIA
GRFKKCV-HMGGFDLHTFVELNKRTRK---------------------------------
--------------------M-QNYG----------------------------------
-----------EDVTEVEMKPDGSWRPKV--EGDSK----LHEP-WRTPD----------
-----------------------------GV-C-EFTG---------------NKCQD--
-RLQAVKVE----------------------EEP-I-IE-KA--PIRIGI-KRTR-----
DGTWQVK------PSLGY-LH-----------DGTCESNNL------------------L
T----------NT-----------NY-YQSNSTA-----------MNAREIPGVH-----
-----QG---------LQLLKMTDT-DVSSR-----------STATSK------NGV--A
-GL---LNA-EPELT-KD--------------ADVI-ILSDSE-EEID------------
------EGCIL---------------RDVND-VEITNEA---------------------
--------------------------EN-------E-------VD--V-PFLEA------
------------AP---------------------FQ-----------------------
--------EVP-VDF---FQ-PNRQESNR---F-ANSWP------------SQSQ-----
----NSHY-D-ILGSANILR-KPR-S--SSRQ----------------------------
-----------------TGQ--QLNH----------GLS-----S-HQQRQN-SMAD---
----------------GRMYD-YDSSR--------------QYQ----------------
-------------GSLFE---------NDRE--LR-SSDPSLHMFL--------------
-PQQ--------------------PAR----PA----ST---YGT---------------
----YEAAATA--------RE-DIQDGWFSLRV-GS---------------D------QR
G-------------------SV-----------------QPS----------TMANSAYS
GEQDSLERFNP-------------------VVDHAS-VLLKLSSQ--GAS----------
------TIAR------KSASAASH-RST-Q--------------RQR-------------
---------------------------------RYFP-----------------------
------------------------------------------------VESDSDG-----
------------------------------------------------------------
----------------------------
>Sphagnumfallax|Sphfalx11G073500.1.p
------------------------------------------------------------
------------------------------------------------------------
------------------------------------------------------------
------------------------------------------------------------
------------------------------------------------------------
------------------------------------------------------------
--------------------------------MPK-N-MVSMENAATVIDDIYR------
------------------------------------------------------------
-----------KLHST-------------------------------------G-ALDLA
SA-GRNRV------------IAGRSS-----------------SMVRSDEQEEVLVWD--
------------EANTRCPCGNFV-DM-----GT-MIQCDDDKCGVWQHLNCVLPSDGY-
------SEGCEPE-IPP-YFYCELCRIARCDP--FCVSLSHP---LL-PTK---PIVS--
SSKVES-SN-----PLQTVEKTFTLSCADWDLL--HKQNHDIQVWCVLLTDKVPFRMHWP
AYCGLHIN----------------------------SVSIQVTNRPGTQLLGANGRDEGP
R--ITAY-----------------IREGI--NQLSLSA-HDAHDFCVGVRIFRRSSVKQ-
-VMDLIPAVTKGEDFEDALLRLRRCINGGGG-----------------GGSGVDDDDNDS
DLE-IITDSITVSLRCP----------------------------------MSGSRIKVA
GRFKPCL-HMGCFNLNSFVELNQRARK-----------------------WQCPICLKNY
SIDSLI---IDPLFNCITSSM-KYME----------------------------------
-----------EDVIEVEMKDNGFWRPKL--AGEAR----FQEP-WRTPR----------
-----------------------------GTFV-TAAN-------------ESNHY----
------------------------------------------------------------
---------------------------------------AGPSKH---------VKL-IA
T-----------T-----------FR-SPSATED------NQE---QEDGDHSVN-----
-----QEASDNG----AQYLEDGDEVASPVN-----------MVNSMA-G----MFQ---
-TC---DGV-VA-----NG------------D-DVI-VLSDTD-DEAG------------
------EEPVFGSSGASVY-VASD--G---H-GNSHLPNI-VSE----------------
-----------DLHDLH---TE-LP-GL-------ALAPDS-EAGLGL-NSDSLD-----
-----------FKHLP-----------STRM-----------------------DSFL--
-------NQKD-LG----QQ-LESKNF----------W-------------ASQLHN---
--IPSSPH-G-YYGGSNPHS-V-----NKHPL----------------------------
-----------------PVQP-TP-----VQVAEGMGFV---LPS-PPLKED-PMKG---
----------------SSW-VRYSKPS-----HSLSY-GSAVQN----------------
-------------GSSRD---------SQRAV--S-PSESGLHLFL--------------
-PPQ--------------------PAP----IP----VQ---PNS---------------
----EEPLMTE--------KKVMDNT-GFSLTL--G---------------G------RN
GM-----------------------DS------------ALP-----PSSPSSSSCQVYG
SPRKPRVGLNT-------------------ISSTAS-VLFSMTGNGTAQAH---------
----PIDSQGS---GHSQSPF-DTPIPARPH-------------SP--------------
------------------------------PHQHYHQ-----------------------
---------------------------------------------FHVQDLDSE------
------------------------------------------------------------
----------------------------
>Spirogloeamuscicola|SM000120S25721  
----------------------------M--------------------DDSVSQ-----
------------------------------------------------------L-----
------------------------------------------------------------
-----------------------LERLQAY-FADL-----RRPTS----------VPF--
-----PTSLQAP-------------------KTTKRV-----------------------
----------------------------R---------G---------------------
------------------------------------E-YHNREEAADVVHTVFR------
------------------------------------------------------------
-----------NMQAG-------------------------------------T-KPKPV
GK-GRSEM------------GGAEET-----------------AGRPGRLAKDRTTG---
------------DGVIRCPCGNSA-DI-----GM-MIQCDG-ECGVWQHVSCVLAPLKP-
------AEEAHLD-LPS-TFFCELCRISQGDP--FSVTEANP---LQ-PLK---LRIMP-
-AKADG-ST-----PLQSVERGFVLSRAQRDQL--HHASWDLQVWCALLNDPVPLRMHWP
AYADLQLN----------------------------GMPVRVTSRPGQQLLGINGRDEGP
S--VTAV-----------------TREGT--NRLSMSA-YDARPFCIGVRIIRRLSFEQ-
-VLDQIPREEDGEHLLSALARIRRCLGMGPS-----------------ENGNGDG--SDS
DVE-VVTDKVVVSLRCP----------------------------------MSGSRIKVA
ARFRPCL-HLGCFDLHTLVSINQRARK-----------------------WQCPICLHNY
SLQHLI---IDPCFNRITTLM-KHYP----------------------------------
-----------EEVTDIEMKADGSWRPLI--EGPSG----SQEK-WRSLD----------
-----------------------------GG-I-------------------DHDTLS--
-QQQPLENGYGASHRVSGANVKVE------QQEL------QQ--PLRLGL-RRSS-----
DGSWAA---------------------------ITSALNGS-------------------
-----------HV-----------SR-GNSAVEVT---PYEMD--EVERYPPTID-----
---------GGN----AEPIGTGAD-----------------------------------
--------------------------------SSLI-LLSDSD-EEAM------------
-----------------------DVLA---S-DQARRKEH--------------------
--------------------AD-RE-----------------------------------
------------------------------------------------------------
-------QESS------------------------SNWD------------QRDSYE---
--ATHAAH-----GTTTDNH----------------------------------------
-----------------VTPP---------------------------------------
--------------------NDWLDVA-----ESHEQQLNSTQN----------------
-------------KHAQD------------------FWYANYEATL--------------
-PDSSA------------------PGS----SE--HSYD---EDI---------------
----QQQLEPP--------QEALEST--------EG---------------G------QS
CC------------------------------------EVPCYLCK--------------
------ANVQA--------------------------MILDAWMH---------------
----------------TATPLGVV------------------------------------
--------------------------I-C---QLYG------------------------
------------------------------------------------------------
------------------------------------------------------------
----------------------------
>Charabraunii|g4437.t1 
----------------------------M--------------------EQARSE-----
------------------------------------------------------A-----
------------------------------------------------------------
-----------------------RRLASGFRIKEL-----KEALA---------------
-------RLGMP-------------------KQGNKQILR--------DRLLEVFE----
------------------------------------------------------------
-----------------------------SGYGPE-N-NRMKEEALAIIEDVHKR-----
------------------------------------------------------------
---------MSSVQGE-------------------------------------A-MPSLP
GS-IPH------------------------------------IIPCLGANIKDDGTP---
------------QQVVRCPCGSNI-ES-----GK-MVLCDGDDCLTMQHRACVGLPENT-
------ENGEDPE--PP--FHCEQCRVRRADP--FSV-LNKH---IL-TSK---LRPAV-
-GKSES--------NMQSAERNFIMSKQQKELL--ARPAHELQVWSILLNDAVPFRLHWP
AYTDLQIN----------------------------GTQVRVTNRPGQQKLGQNGRDDFA
R--VTDL-----------------VKEGM--NQFSISA-YDDRPFCVGIRIVKRRTVDQ-
-VLALVPSIDHGEKFDDALARVKRCISGGGG----------------GGGNANDDDDDDS
DLE-MVAETVTVSLRCP----------------------------------LSGSRIKTP
ARFHACP-HMGCFDLQTYVELNQRARK-----------------------WQCPICMRNA
SIESLI---IDPFFSKVINAM-REYD----------------------------------
----------VDEVTEVEMNMDATWRPRL--EGDER----RRVP-WRNPY----------
-----------------------------GV-L-IQTSQ---------------------
-RPPLPPEVE----------VK---------QEVHLDEFPEST--------KRSRED---
DDTFAVQ--------NGW-NRPDR------PEKRHKGMNGGPLISI--------GRE---
---------------------------SSSENVS-----------LGGSNSHQLG-----
-----TGNTVGGL-SVGEVTSKADHRAVVSVP----------------------------
--------------------------------PTVIEVPSDSD-DDDQ------------
------DTVSMGRQGNAHT----------RNADGLYEPEL-TMASRP---------P---
-------------PQAH---RD-HPVGSG--------------------SLQEAR-----
------------------------------------------G-----------------
-------SSGHGSDCVP-TH-APPPNFV------PALWP------------GRPAPVKP-
-FVATHSL-HPVLDSSQNRSGSGM------------------------------------
----------------------LAIG-------LSSGML--AVSA-RQPQSR-ESSG---
----------------GGVVERAQRLDGH--GASGGGSHSREGG----------------
-------------GGTSH----------------S-GSSSSGNLFI-----GLG------
-PRH------------------SPPHRH---PR--HNPQH-LSAV---------------
----RSTPSMGTSSNGGGGSFSARGDDWLSLR--GGE--------------G--------
---------------------------------------IEL----------TGTCGIGG
VHVRTNSGLQNGV-----------------VAGSRSGAGTGAGHGGGNGCD---------
--------------WRTGDAESCH------------------------------------
---------------------------------GVFQ-----------------------
------------------------------------------------------------
------------------------------------------------------------
----------------------------
>klebsormidiumnitens|kfl00529_0050_v1.1 
----------------------------M--------------------QSLDGR-----
------------------------------------------------------V-----
------------------------------------------------------------
-----------------------QGRLPQLRLKEL-----KEVLA---------------
-------RLGLP-------------------RVGAKAVLL--------DRIAKALEAPPS
D-----------------------GEAWD---------SF--------------------
---------------------------PIAAMGRS-R-HVSKEAVERAVDDVWQ------
------------------------------------------------------------
-----------AWHRG--------------------------------------------
-------------------------------------------GAARTPEKREPRPPK--
-----------REGVVRCVCHTLV-AQ-----GA-MAQCCD--CRVWQHNKCVALDDAS-
------ALG---------EFRCEACRLAKGDP--FSVAVAQP---LP-AAK---LRPPL-
VAPVRG-DN-----MMQQVERTFQLSAAHREML--LNPDHDLQVYSVLLNDPVPYRCHWP
AYPDLRIN----------------------------GMVVRVTGRQGQQKLGVGGRDETP
S--IATV-----------------ARDGL--NRLSLSA-YDDRPFCVGVRIIEKRSLEE-
-IMARVPGPEEGETFEDALARVKRVVAGSGG----------------------DA--DDS
DDE-LMTLQSAVSVRDP----------------------------------MSGVRIQVP
GRFRSCS-HLACFDLPTLVEMNRRARK-----------------------WQCPHCLHNC
SLDDLI---IDPYFHRVLAVFSAEHD----------------------------------
-----------SDHTDLEIAPDGAWRAFL--SGDAKKAAGGVQPRWHKPEE---------
-----------------------------TT---YVAP----------------------
-PPEEQPAPV----------VKK-------EDEGRRGSG-----ILKIRL-KRDRGD--A
QGAWQIER-----HENGTAERPA--------KLARTDTDGGSSDRKSD-----VNKALAA
DEGGTG--KNLVI-----------DL-SDSDDDD------DLVVAARPADKKSANGWGGA
GGAAEQGPAQLEARGLHDLLAAAAAADGPSV-----------SGGAPA-SE--GQRQSSP
HTA---DAHAGGAAQ-GEGLWGRGGGERYWGEARVP-GLAEPR-HGAG------------
-----PPPLEGGFVAAPAFDTGVSVAF-----SMPRSPGFGAQPG---------------
--------------------AS-SEAGRR----LPSFVHSNSEVSRGP-GFRRYA-----
------------------------------------------------------EA----
-------GRGGGEGL-------------------VPSWPP-----RKVAASGHPKGQRT-
-NRTSSPA---RWGDFASRSGGDLY-----------------------------------
-----------------AAPP-EQRN-----GFGGAGYG----AA--------SLPG---
----------------GGA-TLARQTDAV---DPRNGFGGSNYD----------------
----------RFGGGVGP----------------S-GGDSHPPGFG--------------
-PGECGDTGA----------ARGRPAEFDPFAM--GGLE---DDMSWRGYL---------
-ERERSPEQAG------QAEHGAGGGDWFP----GS---------------GQF---DAG
GL-------------------------------------DPG----------AVRDGGGR
NGVRDGDNMDAW------------------FRDTFGADDMGHFGGLEDTAR---------
--------------GGLGAGGVWH------------------------------------
------------------------------------------------------------
------------------------------------------------------------
------------------------------------------------------------
----------------------------
>Azollafiliculoides|Azfi_s0158.g053893 
----------------------------M--------------------DLLAAQ-----
------------------------------------------------------C-----
------------------------------------------------------------
-----------------------KKKLETFRIKEL-----KDVLS---------------
-------RIGAA-------------------KQGKKQALI--------DKIMAVILLQES
QQLNPM------------------GL--K-------------------------------
----------------------------LENWSSR-H-SLNREKVAKVIDEIYR------
------------------------------------------------------------
------------VRQF-------------------------------------G-APDLA
TT-IGN--------------ARHGSC-----------------NQPQLCELEDVKKH---
------------VESTRCPCGNSV-GS-----NN-MIQCEDPSCLVWQHVYCVIIPEK--
-------EGMKPQ-IPT-IFSVKYAVLSLS----FSSTIANQDYNLF-PLC---------
--------C-----RRGNLESTFMLNRFERERL--KNPGCDLQVWCVLLGDEVAFRMHWP
LKAELRVNGDYCIDVNYSTRTVKEFYMVLNPLVYVIGDSVRVTNRPGQQKLGLNGRDDGP
V--ITDY-----------------VREGI--NRISFSA-YDARSFCLGVRVIQRLTVDQ-
------------------------------------------------------------
---------------------------------------------------MSGSRMKMA
GRFKPCM-HMGCFDLRTFVELNQRARK-----------------------WQCPICLKNY
TLNELI---IDPVFNRIAQAL-KGYG----------------------------------
-----------EDVTEIEMKPDGYWRPKL--EGDLN----P-EF-WRSPD----------
-----------------------------GV-I-TSTN----------------------
-KLTGCPEILS--------AVK--------VEEG-LSNE-MA--SFKMGL-KRSR-----
DETWNV--------SGVA-MDA---------VNEIIDNNII----F--------RQD-AV
Q----------NC-----------AL-SQNSTAT-----------GSNEDS-SVN-----
-----QEPVEPP----VELRR-NEV-EVSSM-----------PAELSE------TGW--S
-NA---LVSSDPDQP-KF--------------LDII-ILSDTE-EDNL------------
------NEYNMESRT---------GFMPNVN-VNGSSAS---------------------
--------------------------EG-------GFDLQPASGA--I-PSTEF------
------------SN---------------------FL-----------------VN----
-------TSMP-LDF---FS-TNKGNSYHPPDS-GAFWP------------IETH-----
----NVSF-E-LFSPLPAVP-IPR-QNYHAPH----------------------------
-----------------LGSA-QSHE----------SLY-----A-ACNEQT-GIHN---
----------------SMPYDDCNLETQ----NFMG----VDCQ----------------
-------------TQHGE---------DTGG--PA-SSDSSLRIFL--------------
-PQQ--------------------PAR----YA----DK---PAT---------------
----REPLVVP--------DD-SLQE-WFSLSL-GG---------------N------GS
L-------------------CDVA---------------PQH----------KLSHQRVP
LDPDS----DP--------------------------VLLDFGNH---------------
-------VTR------TDEDICIQ-STINQ--------------TTM-------------
---------------------------------SL-------------------------
------------------------------------------------------------
------------------------------------------------------------
----------------------------
>gnl|onekp|SZPD_scaffold_2066623 Tetrastigma_voinierianum
----------------------------M---------------------DLVTS-----
------------------------------------------------------C-----
------------------------------------------------------------
-----------------------KDKLAYFRIKEL-----KDVLT---------------
-------QLGLS-------------------KQGKKQDLV--------DRILAILS--DE
Q-----------------------VS--R-------------------------------
----------------------------M--WAKK-N-AVGKDEVAKLVEDTYR------
------------------------------------------------------------
-----------KMQVS-------------------------------------G-ATDLA
SK-GQG--------------LSDSSN------------------VKFREEIEDSYN----
------------DMKIRCPCGSTL-QT-----ET-MLKCDDPKCQAWQHVGCVIIPEKP-
------MEGI-PP-APD-PFYCEICRLSRADP--FWVTVSHP---LL-PVK---LTTTS-
-IPTDG-TN-----PVQSVEKTFQLTRADKDML--SKPEYEVQAWCILLNDKVSFRMQWP
QFAELHVN----------------------------GMPVRAINRPGSQLLGANGRDDGP
V--ITPC-----------------TKDGI--NKISLTG-CDARIFCLGIRIVKRRTIQQ-
-ILSSIPKESEGECFEDALARVRRCI-GGGG-----------------ATDNA-D--SDS
DLE-VVADFFTVNLRCP----------------------------------MSGSRMKVA
GRFKPCA-HMGCFDLDVFVEMNQRSRK-----------------------WQCPICLKNF
SLENVI---IDPYFNRITSLM-QYCG----------------------------------
-----------EDVTEIQVKPDGCWRVKP--DSERG----VLAQ-WHNAD----------
-----------------------------GT-L-CVPA--------------EGEVKP--
-KIDVLKQ------------IK---------QEG-ISEC-HS--SLKLQI--KNR-----
NGVWEV---------SKP-DGL----------NIFTPGNNRLQDKF--------EDP-GQ
Q----------VI------------M-SSSATGS-----------GRDGEDASVN-----
-----QDGGGN-----FDFPTNPGP-ELDSI-----------SLNIDN------TYA---
--F---PERNTSAPM-GD--------------AEVI-VLSDSE-EE--------------
------------------------------N-DHIISSG--ALYN---------------
--------------HSR---AD-SG-GI-------SFPI-PTGIP--D-SYPE-------
------------DC--------------------TAG-----------------PG----
-------GSSC-LGL---FS-AADDDF----GMPGSLW-------------QLPTGG---
--QSGPGF-Q-FFGADVS---DAL-ADLQHNP----------------------------
-----------------MTCP-TSMN----------GY-------------T-LGPE---
----------------AAM-GSGALVP-----DSSIGRSDTDMN----------------
-------------DGLVD---------NPLAF--S-GDDPSLQIFL--------------
-PTR--------------------SSD----AS----AP---TDL---------------
----RSQAGVS--------NG-IRTDDWISLSL-GG---------------S--------
--------------------SGGHVES------------PAP----------NGLNTRQQ
LPSKDGSDMES-------------------LTDTAS-LLLGMHDGRSDKTS---------
------SRQR------SDSPFSFP-RGKRSV-------------RPR-------------
---------------------------------LYLS-----------------------
------------------------------------------------IDSDSE------
------------------------------------------------------------
----------------------------
>gnl|onekp|EMIG_scaffold_2000789 Aerva_lanata
----------------------------M---------------------DLVSS-----
------------------------------------------------------C-----
------------------------------------------------------------
-----------------------KEKLQYFRIKEL-----KDVLT---------------
-------QLGSS-------------------KQGKKQDLV--------DRILAFLV--DD
Q-----------------------AS--K-------------------------------
----------------------------L--WAKR-P-TLTKEEVARLVDDIYR------
------------------------------------------------------------
-----------KMQGS-------------------------------------G-ATDLA
SK-VPC--------------TSDSAP------ATVTATSTPVITLKPKVEIEETVAV---
------------DMKVRCPCGSSL-LT-----ES-MIKCEDPRCQVWQHISCVIIPEKP-
------TEGI-PA-VPS-QFYCEVCRLNRADP--FWSTLGHP---LF-PVK---LIASN-
-VSTDG-TN-----PVQCVDKTFHLTRSDRELL--AKPEYAVQAWCMLLNDKVSFRMQWP
QYADLQVN----------------------------GVPVRAISRPGSQLLGANGRDDGP
N--ISQC-----------------TRDGI--NKIFLSG-CDSRIFCLGVRLVKRRSLQQ-
-ILSMIPKESDGELFEDALARVRRCI-GGG------------------AAENADD--SDS
DLE-VVADSITVNLRCP----------------------------------MSGSRMKTA
GRFRPCG-HMGCFDLETFVEMQQRSRK-----------------------WQCPICLKNY
SLENLI---ID-YFNRIANMM-HWCG----------------------------------
-----------EDTSEIEVKPDGSWRVKS--EGERR----DLRQ-WHMAD----------
-----------------------------GS-L-YLPD--------------EGEIKK--
-GPETSKP------------IK---------QEG-------T--GLKLEI-RKNS-----
NGVWEV---------SKH-GDT----------NTLSSSDRV-PENL--------VNG-GT
K----------VI-----------PM-SSSATFS-----------GRDGEDLSVN-----
-----QDANGH-----FDLSVNNGV-EFESI-----------SLNLDP------TYG---
--L---TNQNALTGA-KD--------------SEVI-VLSDSD-DE--------------
------------------------------N-G-MMGHG--IVNS---------------
--------------NGL---LD-NG--V-------DYSVNTHGIT--G-SYQE-------
------------DP--------------------GLG-----------------VG----
-------GSSC-LDL---FN--PDDEF----GL--PLW-------------PLPSST---
--QGASSF-Q-LFGSDGDGS-DSL-ANPHLTS----------------------------
-----------------VNCP-MSMN----------GY-------------M-LAPD---
----------------ATM-NPASLLP-----DPSVAQSNNDLN----------------
-------------DGLVD---------NPLAF--G-GEDPSLQIFL--------------
-PTR--------------------PSD----AC----GP---TDA---------------
----RNHHDIG--------NG-LHGEDWISLRL-GD---------------G------GG
---------------------TDHGDS------------AAM----------NGLHIGQH
PESRE-GAVDS-------------------MAETAS-FLLGSNGSKSEKT----------
-------RER------SDSPFSLP-RTKRP--------------KQR-------------
---------------------------------FYLS-----------------------
------------------------------------------------IDSDSE------
------------------------------------------------------------
----------------------------
>gnl|onekp|KKCW_scaffold_2025865 Papaver_somniferum
----------------------------M---------------------DLVSS-----
------------------------------------------------------C-----
------------------------------------------------------------
-----------------------KDKLGYFRVKEL-----KDVLT---------------
-------HLGLG-------------------KQGRKQDLM--------DRILAAIT--DD
Q-----------------------VT--K-------------------------------
--------------------------------SKK-N-SIGKEGIAKIIEDTYR------
------------------------------------------------------------
-----------KMQTS-------------------------------------G-ATDLA
SK-GQS--------------DSSFDT------------------AKFKDEVVDSRKI---
------------DIKVQCPCGSSL-QT-----ES-MIQCEDPRCQVWQHIGCVVIPDKP-
------TEGV-PP-IPP-QFFCEICRINRADP--FWLTVTYP---LP-PIK---LTALS-
-IPTDG-TN-----PMQNVEKTFQLTRADRDMV--QKPEYDVQAWCMLLNDKVIFRMHWP
QFSDLQVN----------------------------GVPVRSINRPGSQLLGANGRDDGP
A--ITTC-----------------TREGM--NKISLTG-CDARIFCLGIRIAKRRTVQQ-
-VLNLIPKELDGERFEDAHARVCRCI-GGGN-----------------DAENA-D--SDS
DLE-VVADSVTANLRCP----------------------------------MSGSRIKIA
GRFKPCI-HMGCFDLETFVELNQRSRK-----------------------WQCPICLKNY
TLEHMI---IDPYFNRITAMM-GRCG----------------------------------
-----------EDVTEIDVRPDGSWRAKN--DRGHL----DLAQ-WHFPD----------
-----------------------------GS-L-CIET--------------GKNIKP--
-DLENSKQ------------IK---------HDG-PLEG-QS--PFKLGI-KKNS-----
NGTWEV---------KKP-ELL-----------TLSPESQL-EEKY--------DIN-SG
G----------GI-----------PR-SSSGTGS-----------ARDVDDRNAN-----
-----RDVGGQ-----FDFLANNGN-ELDSV-----------SPNFDS------AYE---
---------VPSAPV-GN--------------ADII-ILSDSD-EE--------------
------------------------------M-EDLISHG--AVFE---------------
--------------TGQ---SN-AC-GT-------SFSVPSLGVP--V-SYPE-------
------------DP--------------------GLI-----------------------
-------TDSA-LDL---LN-SNGDEF----EM--PLWP------------SVASCT---
--HAGPGF-Q-FFGTETDVS-GSL-EDVQRTS----------------------------
-----------------INCP-TSTD---------GGF-------------S-LAPE---
----------------TTL-GSAVQIS-----ES-ICHSDTNVN----------------
-------------YVLID---------NSLTT--G-EDDPSLQIFL--------------
-PTH--------------------PTA----SS----AP---TDA---------------
----RDPPVST--------NG-IRKEDWISLRV-GD---------------G--------
---------------------VGHDRS------------AAT----------NGLNAGHE
SVSKE-----------------------------AS-SLPSSNDERSDRTTT--------
------NQQK------SA--FSFP-RQARSV-------------RPR-------------
---------------------------------LYLS-----------------------
------------------------------------------------IDSDSD------
------------------------------------------------------------
----------------------------
>gnl|onekp|QZBA_scaffold_2016274 Papaver_rhoeas
----------------------------M---------------------DLVSS-----
------------------------------------------------------C-----
------------------------------------------------------------
-----------------------KDKLGYFRVKEL-----KDVLT---------------
-------HLGLG-------------------KQGRKQDLM--------DRILAAIT--DD
Q-----------------------VT--K-------------------------------
--------------------------------SKK-N-SIGKEGIAKIIEDTYR------
------------------------------------------------------------
-----------KMQTS-------------------------------------G-ATDLA
SK-GQS--------------DSSFDT------------------AKFKDEVVDSRKI---
------------DIKVQCPCGSSL-QT-----ES-MIQCEDPRCQVWQHIGCVVIPDKP-
------TEGV-PP-IPP-QFFCEICRINRADP--FWLTVTYP---LP-PIK---LTALS-
-IPTDG-TN-----PMQNVEKTFQLTRADRDMV--QKPEYDVQAWCMLLNDKVIFRMHWP
QFSDLQVN----------------------------GVPVRSINRPGSQLLGANGRDDGP
A--ITTC-----------------TREGM--NKISLTG-CDARIFCLGVRIAKRRTVQQ-
-VLNLIPKELDGECFEDAHARVCRCI-GGGN-----------------DAENA-D--SDS
DLE-VVADSVTVNLRCP----------------------------------MSGSRIKIA
GRFKPCI-HMGCFDLETFVELNQRSRK-----------------------WQCPICLKNY
TLEHMI---IDPYFNRITAMM-GRCG----------------------------------
-----------EDVTEIDVKPDGSWRAKN--DREHL----DLAQ-WHFPD----------
-----------------------------GS-L-CVET--------------GKNIKP--
-DLENSKQ------------IK---------HDG-PLEG-QS--PFKLGI-KKNS-----
NGTWEV---------KKP-ELL-----------TLSPESQL-EEKY--------DIH-SG
G----------GI-----------LR-SSSGTGS-----------ARDVDDRNAD-----
-----RDAGGQ-----FNFLADNGN-ELDSV-----------SPNFDS------AYE---
---------VPSAPV-GN--------------ADII-ILSDSD-EE--------------
------------------------------M-ENLISHG--AVFE---------------
--------------TGQ---SN-AC-GT-------SLSVPSLGVP--V-SYPE-------
------------DP--------------------GLI-----------------------
-------TDSA-LDL---LN-SNGDEF----EI--PLWP------------SVASCT---
--HAGPGF-Q-FFGTETDVS-DSL-EDVQRTS----------------------------
-----------------INCP-TSTN---------GGF-------------S-LAPE---
----------------TTL-GSAIQMS-----ES-ICHSDTNIN----------------
-------------GVLID---------NSLTI--G-EDDPSLQIFL--------------
-PTH--------------------PTA----SS----AP---TDA---------------
----RDPPVST--------NG-IREEDWISLRV-GD---------------G--------
---------------------VGHDRS------------AAT----------NGLNAGHE
SVSKE-----------------------------AS-SLPSPNDEMSDRTTT--------
------NQQK------TASPFSFP-RQARSV-------------RPR-------------
---------------------------------LYLS-----------------------
------------------------------------------------IDSDSD------
------------------------------------------------------------
----------------------------
>gnl|onekp|GMAM_scaffold_2020129 Papaver_rhoeas
----------------------------M---------------------DLVSS-----
------------------------------------------------------C-----
------------------------------------------------------------
-----------------------KDKLGYFRVKEL-----KDVLT---------------
-------HLGLG-------------------KQGRKQDLM--------DRILAAIT--DD
Q-----------------------VT--K-------------------------------
--------------------------------SKK-N-SIGKEGIAKIIEDTYR------
------------------------------------------------------------
-----------KMQTS-------------------------------------G-ATDLA
SK-GQS--------------DSSFDT------------------AKFKDEVVDSRKI---
------------DIKVQCPCGSSL-QT-----ES-MIQCEDPRCQVWQHIGCVVIPDKP-
------TEGV-PP-IPP-QFFCEICRINRADP--FWLTVTYP---LP-PIK---LTALS-
-IPTDG-TN-----PMQNVEKTFQLTRADRDMV--QKPEYDVQAWCMLLNDKVIFRMHWP
QFSDLQVN----------------------------GVPVRSINRPGSQLLGANGRDDGP
A--ITTC-----------------TREGM--NKISLTG-CDARIFCLGVRIAKRRTVQQ-
-VLNLIPKELDGECFEDAHARVCRCI-GGGN-----------------DAENA-D--SDS
DLE-VVADSVTVNLRCP----------------------------------MSGSRIKIA
GRFKPCI-HMGCFDLETFVELNQRSRK-----------------------WQCPICLKNY
TLEHMI---IDPYFNRITAMM-GRCG----------------------------------
-----------EDVTEIDVKPDGSWRAKN--DREHL----DLAQ-WHFPD----------
-----------------------------GS-L-CVET--------------GKNIKP--
-DLENSKQ------------IK---------HDG-PLEG-QS--PFKLGI-KKNS-----
NGTWEV---------KKP-ELL-----------TLSPESQL-EEKY--------DIH-SG
G----------GI-----------LR-SSSGTGS-----------ARDVDDRNAD-----
-----RDAGGQ-----FNFLADNGN-ELDSV-----------SPNFDS------AYE---
---------VPSAPV-GN--------------ADII-ILSDSD-EE--------------
------------------------------M-ENLISHG--AVFE---------------
--------------TGQ---SN-AC-GT-------SLSVPSLGVP--V-SYPE-------
------------DP--------------------GLI-----------------------
-------TDSA-LDL---LN-SNGDEF----EI--PLWP------------SVASCT---
--HAGPGF-Q-FFGTETDVS-DSL-EDVQRTS----------------------------
-----------------INCP-TSTN---------GGF-------------S-LAPE---
----------------TTL-GSAIQMS-----ES-ICHSDTNIN----------------
-------------GVLID---------NSLTI--G-EDDPSLQIFL--------------
-PTH--------------------PTA----SS----AP---TDA---------------
----RDPPVST--------NG-IREEDWISLRV-GD---------------G--------
---------------------VGHDRS------------AAT----------NGLNAGHE
SVSKE-----------------------------AS-SLPSPNDEMSDRTTT--------
------NQQK------TASPFSFP-RQARSV-------------RPR-------------
---------------------------------LYLS-----------------------
------------------------------------------------IDSDSD------
------------------------------------------------------------
----------------------------
>gnl|onekp|ACYX_scaffold_2003511 Papaver_rhoeas
----------------------------M---------------------DLVSS-----
------------------------------------------------------C-----
------------------------------------------------------------
-----------------------KDKLGYFRVKEL-----KDVLT---------------
-------HLGLG-------------------KQGRKQDLM--------DRILAAIT--DD
Q-----------------------VT--K-------------------------------
--------------------------------SKK-N-SIGKEGIAKIIEDTYR------
------------------------------------------------------------
-----------KMQTS-------------------------------------G-ATDLA
SK-GQS--------------DSSFDT------------------AKFKDEVVDSRKI---
------------DIKVQCPCGSSL-QT-----ES-MIQCEDPRCQVWQHIGCVVIPDKP-
------TEGV-PP-IPP-QFFCEICRINRADP--FWLTVTYP---LP-PIK---LTALG-
-IPTDG-TN-----PMQNVEKTFQLTRADRDMV--QKPEYDVQAWCMLLNDKVIFRMHWP
QFSDLQVN----------------------------GVPVRSINRPGSQFLGANGRDDGP
A--ITTC-----------------TREGM--NKISLTG-CDARIFCLGVRIAKRRTVQQ-
-VLNLIPKELDGECFEDAHARVCRCI-GGGN-----------------DAENA-D--SDS
DLE-VVADSVTVNLRCP----------------------------------MSGSRIKIA
GRFKPCI-HMGCFDLETFVELNQRSRK-----------------------WQCPICLKNY
TLEHMI---IDPYFNRITAMM-GRCG----------------------------------
-----------EDVTEIDVKPDGSWRAKN--DREHL----DLAQ-WHFPD----------
-----------------------------GS-L-CVET--------------GKNIKP--
-DLENSKQ------------IK---------HDG-PLEG-QS--PFKLGI-KKNS-----
NGTWEV---------KKP-ELL-----------TLSPESQL-EEKY--------DIH-SG
G----------GI-----------LR-SSSGTGS-----------ARDVDDRNAD-----
-----RDAGGQ-----FNFLADNGN-ELDSV-----------SPNFDS------AYE---
---------VPSAPV-GN--------------ADII-ILSDSD-EE--------------
------------------------------M-ENLISHG--AVFE---------------
--------------TGQ---SN-AC-GT-------SLSVPSLGVP--V-SYPE-------
------------DP--------------------GLI-----------------------
-------TDSA-LDL---LN-SNGDEF----EI--PLWP------------SVASCT---
--HAGPGF-Q-FFGTETDVS-DSL-EDVQRTS----------------------------
-----------------INCP-TSTN---------GGF-------------S-LAPE---
----------------TTL-GSAIQMS-----ES-ICHSDTNIN----------------
-------------GVLID---------NSLTI--G-EDDPSLQIFL--------------
-PTH--------------------PTA----SS----AP---TDA---------------
----RDPPVST--------NG-IREEDWISLRV-GD---------------G--------
---------------------VGHDRS------------AAT----------NGLNAGHE
SVSKE-----------------------------AS-SLPSPNDEMSDRTTT--------
------NQQK------TASPFSFP-RQARSV-------------RPR-------------
---------------------------------LYLS-----------------------
------------------------------------------------IDSDSD------
------------------------------------------------------------
----------------------------
>gnl|onekp|XSSD_scaffold_2012732 Amaranthus_cruentus
----------------------------M---------------------DLVSS-----
------------------------------------------------------C-----
------------------------------------------------------------
-----------------------KEKLQYFRIKEL-----KDVLT---------------
-------RIGFS-------------------KQGKKQDLV--------DRILSFLA--DD
Q-----------------------VS--K-------------------------------
----------------------------L--WAKR-P-ALTKEELARLVDDIHR------
------------------------------------------------------------
-----------KMQGS-------------------------------------G-ATELA
TK-VQC--------------TPDTAI-----V---------IGTLKPKEEVDDAVPM---
------------DMKIRCPCGSSL-FT-----ES-MIKCEDPRCQVWQHISCVIIPEKP-
------MDGI-PP-LPS-QFYCEVCRLNRADP--FWSTLGHP---LY-PVK---LVAPN-
-VPIDG-TN-----PVQIAEKTFHLSRSDRELL--SKPEYSIQAWCMLLNDKVSFRMQWP
QYADLQVN----------------------------GVPVRAFSRPGSQLLGLNGRDDGP
N--ISQW-----------------TRDGI--NKILLSG-CDARIFCIGVRLVKRRTLQQ-
-ILSMIPKESVGELFEDALARVRRCI-GGG------------------ATENADD--SDS
DLE-VVADSITVNLRCP----------------------------------MSGSRMKIA
GRFRPCM-HMGCFDLETFVDMQQRSRK-----------------------WQCPICLKNY
SLESII---IDPYFNRIANMM-RSCG----------------------------------
-----------EDTSEVEVKPNGSWRVKG--DNECR----DLRQ-WHLPD----------
-----------------------------GS-L-CLHD--------------EGESKH--
-KPEASKP------------IK---------QES-------T--CLKLGI-RKNS-----
HGKWEV---------SKH-EEM----------NTHSSGDRV-LGNL--------ENG-GR
K----------VI-----------PM-SSSATAS-----------GRDGEDPSVD-----
-----QDVNGH-----FDLSISNGL-ELDSI-----------SLNLDP------TFG---
--L---TTQNAV-AT-KD--------------AELI-VLSDSD-DE--------------
------------------------------N-A-MMANG--VIHT---------------
--------------NGL---MD-NG--V-------NYPVDPHGIT--G-SYQD-------
------------DP--------------------GLG-----------------VG----
-------GTSC-LEL---FN--PDDEY----GL--PLW-------------PLSSTT---
--QGASSF-Q-LFGADGGGT-DPL-ANPHLST----------------------------
-----------------VNCP-VSMN----------DY-------------I-LAPD---
----------------TAM-NPATLMP-----DSTVDHSRNDLN----------------
-------------DGLVD---------NPLAF--C-GEDPSLQLFL--------------
-PTR--------------------PSD----AC----GP---TDS---------------
----RNHQDIG--------NG-IRSDDWISLRL-GD---------------G------GG
---------------------RSNGDL------------DSR----------NGLHNGQQ
PHSR------E-------------------VMETAS-FLMGSNGSKSEKT----------
-------RER------SDSPFSLP-RSKRS--------------KQR-------------
---------------------------------LFLS-----------------------
------------------------------------------------IDSDSD------
------------------------------------------------------------
----------------------------
>gnl|onekp|MVTX_scaffold_2014988 Papaver_rhoeas
----------------------------M---------------------DLVSS-----
------------------------------------------------------C-----
------------------------------------------------------------
-----------------------KDKLGYFRVKEL-----KDVLT---------------
-------HLGLG-------------------KQGRKQDLM--------DRILAAIT--DD
Q-----------------------VT--K-------------------------------
--------------------------------SKK-N-SIGKEGIAKIIEDTYR------
------------------------------------------------------------
-----------KMQTS-------------------------------------G-ATDLA
SK-GQS--------------DSSFDT------------------AKFKDEVVDSRKI---
------------DIKVQCPCGSSL-QT-----ES-MIQCEDPRCQVWQHIGCVVIPDKP-
------TEGV-PP-IPP-QFFCEICRINRADP--FWLTVTYP---LP-PIK---LTALS-
-IPTDG-TN-----PMQNVEKTFQLTRADRDMV--QKPEYDVQAWCMLLNDK--FRMHWP
QFSDLQVN----------------------------GVPVRSINRPGSQLLGANGRDDGP
A--ITTC-----------------TREGM--NKISLTG-CDARIFCLGVRIAKRRTVQQ-
-VLNLIPKELDGECFEDAHARVCRCI-GGGN-----------------DAENA-D--SDS
DLE-VVADSVTVNLRCP----------------------------------MSGSRIKIA
GRFKPCI-HMGCFDLETFVELNQRSRK-----------------------WQCPICLKNY
TLEHMI---IDPYFNRITAMM-GRCG----------------------------------
-----------EDVTEIDVKPDGSWRAKN--DREHL----DLAQ-WHFPD----------
-----------------------------GS-L-CVET--------------GKNIKP--
-DLENSKQ------------IK---------HDG-PLEG-QS--PFKLGI-KKNS-----
NGTWEV---------KKP-ELL-----------TLSPESQL-EEKY--------DIH-SG
G----------GI-----------LR-SSSGTGS-----------ARDVDDRNAD-----
-----RDAGGQ-----FNFLADNGN-ELDSV-----------SPNFDS------AYE---
---------VPSAPV-GN--------------ADII-ILSDSD-EE--------------
------------------------------M-ENLISHG--AVFE---------------
--------------TGQ---SN-AC-GT-------SLSVPSLGVP--V-SYPE-------
------------DP--------------------GLI-----------------------
-------TDSA-LDL---LN-SNGDEF----EI--PLWP------------SVASCT---
--HAGPGF-Q-FFGTETDVS-DSL-EDVQRTS----------------------------
-----------------INCP-TSTN---------GGF-------------S-LAPE---
----------------TTL-GSAIQMS-----ES-ICHSDTNIN----------------
-------------GVLID---------NSLTI--G-EDDPSLQIFL--------------
-PTH--------------------PTA----SS----AP---TDA---------------
----RDPPVST--------NG-IREEDWISLRV-GD---------------G--------
---------------------VGHDRS------------AAT----------NGLNAGHE
SVSKE-----------------------------AS-SLPSPNDEMSDRTTT--------
------NQQK------TASPFSFP-RQARSV-------------RPR-------------
---------------------------------LYLS-----------------------
------------------------------------------------IDSDSD------
------------------------------------------------------------
----------------------------
>gnl|onekp|IORZ_scaffold_2002005 Papaver_rhoeas
----------------------------M---------------------DLVSS-----
------------------------------------------------------C-----
------------------------------------------------------------
-----------------------KDKLGYFRVKEL-----KDVLT---------------
-------HLGLG-------------------KQGRKQDLM--------DRILAAIT--DD
Q-----------------------VT--K-------------------------------
--------------------------------SKK-N-SIGKEGIAKIIEDTYR------
------------------------------------------------------------
-----------KMQTS-------------------------------------G-ATDLA
SK-GQS--------------DSSFDT------------------AKFKDEVVDSRKI---
------------DIKVQCPCGSSL-QT-----ES-MIQCEDPRCQVWQHIGCVVIPDKP-
------TEGV-PP-IPP-QFFCEICRINRADP--FWLTVTYP---LP-PIK---LTALG-
-IPTDG-TN-----PMQNVEKTFQLTRADRDMV--QKPEYDVQAWCMLLNDKVIFRMHWP
QFSDLQVN----------------------------GVPVRSINRPGSQFLGANGRDDGP
A--ITTC-----------------TREGM--NKISLTG-CDARIFCLGVRIAKRRTVQQ-
-VLNLIPKELDGECFEDAHARVCRCI-GGGN-----------------DAENA-D--SDS
DLE-VVADSVTVNLRCP----------------------------------MSGSRIKIA
GRFKPCI-HMGCFDLETFVELNQRSRK-----------------------WQCPICLKNY
TLEHMI---IDPYFNRITAMM-GRCG----------------------------------
-----------EDVTEIDVKPDGSWRAKN--DREHL----DLAQ-WHFPD----------
-----------------------------GS-L-CVET--------------GKNIKP--
-DLENSKQ------------IK---------HDG-PLEG-QS--PFKLGI-KKNS-----
NGTWEV---------KKP-ELL-----------TLSPESQL-EEKY--------DIH-SG
G----------GI-----------LR-SSSGTGS-----------ARDVDDRNAD-----
-----RDAGGQ-----FNFLADNGN-ELDSV-----------SPNFDS------AYE---
---------VPSAPV-GN--------------ADII-ILSDSD-EE--------------
------------------------------M-ENLISHG--AVFE---------------
--------------TGQ---SN-AC-GT-------SLSVPSLGVP--V-SYPE-------
------------DP--------------------GLI-----------------------
-------TDSA-LDL---LN-SNGDEF----EI--PLWP------------SVASCT---
--HAGPGF-Q-FFGTETDVS-DSL-EDVQRTS----------------------------
-----------------INCP-TSTN---------GGF-------------S-LAPE---
----------------TTL-GSAIQMS-----ES-ICHSDTNIN----------------
-------------GVLID---------NSLTI--G-EDDPSLQIFL--------------
-PTH--------------------PTA----SS----AP---TDA---------------
----RDPPVST--------NG-IREEDWISLRV-GD---------------G--------
---------------------VGHDRS------------AAT----------N--NAGHE
SVSKE-----------------------------AS-SLPSPNDEMSDRTTT--------
------NQQK------TASPFSFP-RQARSV-------------RPR-------------
---------------------------------LYLS-----------------------
------------------------------------------------IDSDSD------
------------------------------------------------------------
----------------------------
>gnl|onekp|BCGB_scaffold_2050001 Cinnamomum_camphora
----------------------------M---------------------DLVSS-----
------------------------------------------------------C-----
------------------------------------------------------------
-----------------------KDKLAYFRIKEL-----KDVLN---------------
-------QLGLV-------------------RQGKKQDLV--------DRILAALS--DE
------------------------GS--K-------------------------------
----------------------------LHGWTKK-N-SIGKEAVAKIIDDTYR------
------------------------------------------------------------
-----------KMQVH-------------------------------------G-ATDLA
SK-FQN--------------GSDSSN------------------LKPKEEIDDSYQL---
------------DMKVRCPCGSSL-LT-----DS-MIKCEDPRCHVWQHISCIIIPERP-
------TEGVLPA-LPT-QFYCEICRINRADP--FWVTLAHP---LP-PVK---MTVSN-
-IPADG-TN-----PVQNVEKTFQLTRADRDLL--QKQEYDLQAWCILLNDKVPFRMQWP
QYVDLQVN----------------------------GVPIRTTNRPGSQLLGTHGRDDGP
A--ITTC-----------------SREGM--NKISLSA-CDARIFCLGVRIARRRTLQQ-
-VLNLIPKETDGECFEEALARVCRCI-SGGG-----------------AQENA-D--SDS
DLE-VVADSVTVNLRCP----------------------------------MSGSRMKVA
GRFKPCV-HMGCFDLKTFVELNQRSRK-----------------------WQCPICMKNY
SLENII---IDPYFNLIVSLM-HNCG----------------------------------
-----------EDVTEIDVKPDGSWRAKN--ENDNR----DLAQ-WHFPN----------
-----------------------------GS-L-CIPT--------------EVDIKP--
-DQETLRQ------------IK---------Q-G-VSDG-QT--SLKLGI-KRNR-----
NGNWEF---------SKP-EDM----------RALSSGNHA-TENF--------ESH-CQ
K----------VV-----------PM-SSSATGS-----------WRDGEDASVN-----
-----QEGGGH-----FDFSTNNGN-ELDSI-----------SLNVDA------TYS---
--N---VNRIPTAPL-TD--------------EEII-VLSDSE-DN--------------
-----------------------------GN-VNILSPE--TGYD---------------
--------------VGT---AG----DN-------VFPVPTHGVM--D-SFPE-------
------------DS--------------------GLG-----------------AG----
-------GNTG-LDL---FN-ANGDDY----GM----W-------------HLPSC----
---QVSGF-Q-LFDTDTNDP-DVL-VDAQDSS----------------------------
-----------------IPCP-STMN----------GF-------------G-LATD---
----------------TNVIADTSQAQ-----NLSICRPNTEIN----------------
-------------GGLVD---------NPLAF--D-EVDPSLQIFL--------------
-PTR--------------------PVG----AS----VQ---ANM---------------
----RDHTDAS--------NG-GRTEDLLSLRL-GG---------------G------GC
-----------------------RVES------------PST----------DGLHSKNQ
FPTEE-SRIDS-------------------VATSAA-LLLSMNDNGAVRATS--------
------TRPR------SDGPFSHP-RQPRSA--------QQRFVRPR-------------
---------------------------------LYLS-----------------------
------------------------------------------------IDTDSE------
------------------------------------------------------------
----------------------------
>gnl|onekp|EPRK_scaffold_2004228 Papaver_setigerum
----------------------------M---------------------DLAST-----
------------------------------------------------------C-----
------------------------------------------------------------
-----------------------KDKLTYFRIKEL-----KDVLT---------------
-------KLGVA-------------------KQGKKQDLI--------DRILGLIA--DE
Q-----------------------VS--K-------------------------------
----------------------------THGWPKK-H-SIGKEGIIKIIDDTYR------
------------------------------------------------------------
-----------KMQIP-------------------------------------G-ATDLA
SK-GHS--------------DVDINH------------------TKLKEEGEDSFQL---
------------NMKVQCVCGSSL-PN-----ES-MIQCEHPGCRVWQHIGCVIIPEKP-
------TEGV-PP-TPP-QFYCQICRINRADP--FWVTVAQP---LL-PVK---LTVTN-
-LPADG-TN-----PVQTVEKTFQLTRVDRELV--QKGEYDVQAWCMLLNDKVTFRMQWP
QYSDLQVN----------------------------GMAVRTINRPGPQLLGANGRDDGP
A--ITTC-----------------TREGM--NKIFLSG-CDARVFCLGVRIARRRTVQQ-
-VLRMIPKESEGEPFDDALARVCRCI-GGGN-----------------AAENA-D--SDS
DLE-VVADSVTVNLRCP----------------------------------MSGSRMKVA
GRFKPCA-HMGCFDLHVFVELNQRSRK-----------------------WQCPICLKNY
TLEHMI---IDPYFNRITAMM-GRCG----------------------------------
-----------EDVTEIDVKPDGSWRAKN--DREHL----DLAQ-WHFPD----------
-----------------------------GS-L-CRQA--------------KALNKP--
-DLENSKQ------------IK---------HDG-PLEG-QS--PFKLGI-KKNS-----
NGTWEV---------KKP-ELL-----------TLSPESQL-EEKY--------DIN-SG
G----------GI-----------PR-SSSGTGS-----------ARDVDDRNAN-----
-----RDVGGQ-----FDFLANNGN-ELDSI-----------SPNFDS------AYE---
---------VPSAPV-GN--------------ADII-ILSDSD-EE--------------
------------------------------M-ENLISHG--AVFE---------------
--------------TGQ---SN-AC-GT-------SFSVPSLGVP--V-SYPE-------
------------DP--------------------GLI-----------------------
-------TDSA-LDL---LN-SNGDEF----EM--PLWP------------SVASCT---
--HAGPGF-Q-FFGTETDVS-DSL-EDVQRTS----------------------------
-----------------INCP-TSTN---------GGF-------------S-LVPE---
----------------TTL-DSAVQIS-----ES-ICHSDTNVN----------------
-------------GVLID---------NSLTT--G-EDDPSLQIFL--------------
-PTH--------------------PTA----SS----AP---TDA---------------
----RDPPVST--------NG-IREEDWISLRV-GD---------------G--------
---------------------VGHDRS------------AAT----------NGLNAGHE
SVSKE-----------------------------AS-SLPSSNDERSDRTTT--------
------NQQK------SASPFSFP-RQARSV-------------RPR-------------
---------------------------------LYLS-----------------------
------------------------------------------------IDSDSD------
------------------------------------------------------------
----------------------------
>gnl|onekp|ZSNV_scaffold_2000928 Papaver_bracteatum
----------------------------M---------------------DLAST-----
------------------------------------------------------C-----
------------------------------------------------------------
-----------------------KDKLTYFRIKEL-----KDVLT---------------
-------KLGVA-------------------KQGKKQDLI--------DRILNLIA--DE
Q-----------------------VS--K-------------------------------
----------------------------THGWPKK-H-SIGKEGIIKIIDDTYR------
------------------------------------------------------------
-----------KMQIP-------------------------------------G-ATDLA
SK-GQS--------------DLDINH------------------TKLKEEGEDSFQL---
------------NMKVQCVCGSSL-PN-----ES-MIQCEHPGCRVWQHIGCVIIPDKP-
------TEGV-PP-TPP-QFYCQICRINRADP--FWVTVAQP---LP-PVK---LTVTS-
-LPADG-TN-----PVQTVEKTFQLTRVDRELV--QKGEYDVQAWCMLLNDKVTFRMQWP
QYSDLQVN----------------------------GIAVRTINRPGPQLLGANGRDDGP
A--ITTC-----------------TREGM--NKIFLSG-CDARVFCLGVRIARRRSVQQ-
-VLRMIPKESEGEPFDDALARVCRCI-GGGN-----------------AAENA-D--SDS
DLE-VVADSVTVNLRCP----------------------------------MSGSRMKVA
GRFKPCA-HMGCFDLHVFVELNQRSRK-----------------------WQCPICLKNY
SLEHVI---VDPYFNRIATLM-RDCG----------------------------------
-----------EDVTEIDVNPDGSWRAKN--EHERK----DLAQ-WHSPC----------
-----------------------------GS-L-RGHV--------------DEAGKS--
-ELENSK-------------IK---------QEV-HSEG-HN--GLRIGI-KKNQ-----
NGKWEL---------NRP-EGQ-----------TASSENRL-LVK----------LE-NR
K----------VI-----------PG-TSSASGS-----------CRDGEDPSVN-----
-----QDGGAQ-----FDFSTNNGN-DLDAI-----------SLNFD-------------
----------PTCTV-GNRMQ-------FEPLGGVI-VLSDSE-DE--------------
------------------------------N-ENVAGTG----FE---------------
--------------SHS---AN-TA-GI-------PYSAPPLAMP--D-SYPN-------
------------DA--------------------ELG-----------------------
-------TSGGCLGL---FN-SNCDDF----EI--PLW-------------QLPSGT---
--QAGPGF-Q-LFGTETNVS-DSF-VDVQHTS----------------------------
-----------------V-----PNM---------NGF-------------T-LAAE---
----------------IAM-GSDTQGL-----D-----SNYELN----------------
-------------GGLVD---------NPLAF--G-RDDPSLQIFL--------------
-PSH--------------------PAD----TS----VR---TDY---------------
----RDQPETP--------NG-ALNDDWISLRL-GG---------------GGSGSGGSG
SG-----------------GSIGRNDS------------RTT----------NGLSPRHQ
VASKE-VGTEK-------------------LANTAS-LKLSMNNDRTDKTGT--------
------KRQL------SDSLFSHP-RQPRSA-------------RPR-------------
---------------------------------I-LS-----------------------
------------------------------------------------MDSPSE------
------------------------------------------------------------
----------------------------
>gnl|onekp|TMWO_scaffold_2025427 Papaver_bracteatum
----------------------------M---------------------DLAST-----
------------------------------------------------------C-----
------------------------------------------------------------
-----------------------KDKLTYFRIKEL-----KDVLT---------------
-------KLGVA-------------------KQGKKQDLI--------DRILNLIA--DE
Q-----------------------VS--K-------------------------------
----------------------------THGWPKK-H-SIGKEGIIKIIDDTYR------
------------------------------------------------------------
-----------KMQIP-------------------------------------G-ATDLA
SK-GQS--------------DLDINH------------------TKLKEEGEDSFQL---
------------NMKVQCVCGSSL-PN-----ES-MIQCEHPGCRVWQHIGCVIIPDKP-
------TEGV-PP-TPP-QFYCQICRINRADP--FWVTVAQP---LP-PVK---LTVTS-
-LPADG-TN-----PVQTVEKTFQLTRVDRELV--QKGEYDVQAWCMLLNDKVTFRMQWP
QYSDLQVN----------------------------GIAVRTINRPGPQLLGANGRDDGP
A--ITTC-----------------TREGM--NKIFLSG-CDARVFCLGVRIARRRSVQQ-
-VLRMIPKESEGEPFDDALARVCRCI-GGGN-----------------AAENA-D--SDS
DLE-VVADSVTVNLRCP----------------------------------MSGSRMKVA
GRFKPCA-HMGCFDLHVFVELNQRSRK-----------------------WQCPICLKNY
SLEHVI---VDPYFNRIATLM-RDCG----------------------------------
-----------EDVTEIDVNPDGSWRAKN--EHERK----DLAQ-WHSPC----------
-----------------------------GS-L-RGHV--------------DEAGKS--
-ELENSK-------------IK---------QEV-HSEG-HN--GLRIGI-KKNQ-----
NGKWEL---------NRP-EGQ-----------TASSENRL-LVK----------LE-NR
K----------VI-----------PG-TSSASGS-----------CRDGEDPSVN-----
-----QDGGAQ-----FDFSTNNGN-DLDAI-----------SLNFD-------------
----------PTCTV-GNRMQ-------FEPLGGVI-VLSDSE-DE--------------
------------------------------N-ENVAGTG----FE---------------
--------------SHS---AN-TA-GI-------PYSAPPLAMP--D-SYPN-------
------------DA--------------------ELG-----------------------
-------TSGGCLGL---FN-SNCDDF----EI--PLW-------------QLPSGT---
--QAGPGF-Q-LFGTETNVS-DSF-VDVQHTS----------------------------
-----------------V-----PNM---------NGF-------------T-LAAE---
----------------IAM-GSDTQGL-----D-----SNYELN----------------
-------------GGLVD---------NPLAF--G-RDDPSLQIFL--------------
-PSH--------------------PAD----TS----VR---TDY---------------
----RDQPETP--------NG-ALNDDWISLRL-GG---------------GGSGSGGSG
SG-----------------GSIGRNDS------------RTT----------NGLSPRHQ
VASKE-VGTEK-------------------LANTAS-LKLSMNNDRTDKTGT--------
------KRQL------SDSLFSHP-RQPRSA-------------RPR-------------
---------------------------------I-LS-----------------------
------------------------------------------------MDSPSE------
------------------------------------------------------------
----------------------------
>gnl|onekp|RRID_scaffold_2023437 Papaver_bracteatum
----------------------------M---------------------DLAST-----
------------------------------------------------------C-----
------------------------------------------------------------
-----------------------KDKLTYFRIKEL-----KDVLT---------------
-------KLGVA-------------------KQGKKQDLI--------DRILNLIA--DE
Q-----------------------VS--K-------------------------------
----------------------------THGWPKK-H-SIGKEGIIKIIDDTYR------
------------------------------------------------------------
-----------KMQIP-------------------------------------G-ATDLA
SK-GQS--------------DLDINH------------------TKLKEEGEDSFQL---
------------NMKVQCVCGSSL-PN-----ES-MIQCEHPGCRVWQHIGCVIIPDKP-
------TEGV-PP-TPP-QFYCQICRINRADP--FWVTVAQP---LP-PVK---LTVTS-
-LPADG-TN-----PVQTVEKTFQLTRVDRELV--QKGEYDVQAWCMLLNDKVTFRMQWP
QYSDLQVN----------------------------GIAVRTINRPGPQLLGANGRDDGP
A--ITTC-----------------TREGM--NKIFLSG-CDARVFCLGVRIARRRSVQQ-
-VLRMIPKESEGEPFDDALARVCRCI-GGGN-----------------AAENA-D--SDS
DLE-VVADSVTVNLRCP----------------------------------MSGSRMKVA
GRFKPCA-HMGCFDLHVFVELNQRSRK-----------------------WQCPICLKNY
SLEHVI---VDPYFNRIATLM-RDCG----------------------------------
-----------EDVTEIDVNPDGSWRAKN--EHERK----DLAQ-WHSPC----------
-----------------------------GS-L-RGHV--------------DEAGKS--
-ELENSK-------------IK---------QEV-HSEG-HN--GLRIGI-KKNQ-----
NGKWEL---------NRP-EGQ-----------TASSENRL-LVK----------LE-NR
K----------VI-----------PG-TSSASGS-----------CRDGEDPSVN-----
-----QDGGAQ-----FDFSTNNGN-DLDAI-----------SLNFD-------------
----------PTCTV-GNRMQ-------FEPLGGVI-VLSDSE-DE--------------
------------------------------N-ENVAGTG----FE---------------
--------------SHS---AN-TA-GI-------PYSAPPLAMP--D-SYPN-------
------------DA--------------------ELG-----------------------
-------TSGGCLGL---FN-SNCDDF----EI--PLW-------------QLPSGT---
--QAGPGF-Q-LFGTETNVS-DSF-VDVQHTS----------------------------
-----------------V-----PNM---------NGF-------------T-LAAE---
----------------IAM-GSDTQGL-----D-----SNYELN----------------
-------------GGLVD---------NPLAF--G-RDDPSLQIFL--------------
-PSH--------------------PAD----TS----VR---TDY---------------
----RDQPETP--------NG-ALNDDWISLRL-GG---------------GGSGSGGSG
SG-----------------GSIGRNDS------------RTT----------NGLSPRHQ
VASKE-VGTEK-------------------LANTAS-LKLSMNNDRTDKTGT--------
------KRQL------SDSLFSHP-RQPRSA-------------RPR-------------
---------------------------------I-LS-----------------------
------------------------------------------------MDSPSE------
------------------------------------------------------------
----------------------------
>gnl|onekp|SUFP_scaffold_2006464 Papaver_somniferum
----------------------------M---------------------DLAST-----
------------------------------------------------------C-----
------------------------------------------------------------
-----------------------KDKLTYFRIKEL-----KDVLT---------------
-------KLGVA-------------------KQGKKQDLI--------DRILGLIA--DE
Q-----------------------VS--K-------------------------------
----------------------------PHGWPKK-H-SIGKEGIIKIIDDTYR------
------------------------------------------------------------
-----------KMQIP-------------------------------------G-ATDLA
SK-GHS--------------DVDINN------------------TKLKEEGEDSFQL---
------------NMKVQCVCGSSL-PN-----ES-MIQCEHPGCRVWQHIGCVIIPEKP-
------TEGV-PP-TPP-QFYCQICRINRADP--FWVTVAQP---LL-PVK---LTVTS-
-LPADG-TN-----PVQTVEKTFQLTRVDRELV--QKGEYDVQVWCMLLNDKVTFRMQWP
QYSDLQVN----------------------------GMAVRTINRPGPQLLGANGRDDGP
A--ITTC-----------------TREGM--NKIFLSG-CDARVFCLGVRIARRRTVQQ-
-VLRMIPKESEGEPFDDALARVCRCI-GGGN-----------------AAENA-D--SDS
DLE-VVADSVTVNLRCP----------------------------------MSGSRMKVA
GRFKPCA-HMGCFDLHVFVELNQRSRK-----------------------WQCPICLKNY
SLEHVI---IDPYFNRIATLM-RDCG----------------------------------
-----------EHVTEIDVNPDGSWRAKN--EHERK----DLAQ-WHSPS----------
-----------------------------GS-L-RGPV--------------DEAGKS--
-ELENSK-------------IK---------QEV-HSEG-HN--GLRIGI-KKNP-----
NGKWEL---------NRP-EGQ-----------TVSSENRL-LVK----------LE-NP
K----------VI-----------PG-TSSATGS-----------CRDGEDPSVN-----
-----QDGGGQ-----FDFSTNNGN-DLDAI-----------SLNFD-------------
----------PTCTV-GNRMP-------FEPLGGVI-VLSDSE-DE--------------
------------------------------N-ENVTGTA----YE---------------
--------------SHS---AN-TA-GI-------PYSAPPLAMP--D-SYPN-------
------------DA--------------------ELG-----------------------
-------TSGGCLGL---FN-SNCDDF----EI--PLW-------------QLPSGT---
--QAGPGF-Q-LFGTETNVS-DSF-VDVQQTS----------------------------
-----------------V-----PNM---------NGF-------------A-LGSD---
----------------MAM-GSDTQAL-----D-----SNYELN----------------
-------------GGLVD---------NPLAF--G-RDDPSLQIFL--------------
-PSH--------------------PAD----TS----VR---TDY---------------
----RDQPETP--------NG-TLNDDWISLRL-GG---------------GG---GGSG
SA-----------------GSIGRNES------------RTT----------NGLSSRHQ
VASKE-GGIEN-------------------LANTAS-LKLSMNNDRTDKTGT--------
------KRQL------SDSLFSHP-RQPRSA-------------RPR-------------
---------------------------------I-LS-----------------------
------------------------------------------------MDSPSE------
------------------------------------------------------------
----------------------------
>gnl|onekp|BMRX_scaffold_2015007 Papaver_somniferum
----------------------------M---------------------DLAST-----
------------------------------------------------------C-----
------------------------------------------------------------
-----------------------KDKLTYFRIKEL-----KDVLT---------------
-------KLGVA-------------------KQGKKQDLI--------DRILGLIA--DE
Q-----------------------VS--K-------------------------------
----------------------------THGWPKK-H-SIGKEGIIKIIDDTYR------
------------------------------------------------------------
-----------KMQIP-------------------------------------G-ATDLA
SK-GHS--------------DVDINN------------------TKLKEEGEDSFQL---
------------NMKVQCVCGSSL-PN-----ES-MIQCEHPGCRVWQHIGCVIIPEKP-
------TEGV-PP-TPP-QFYCQICRINRADP--FWVTVAQP---LL-PVK---LTVTN-
-LPADG-TN-----PVQTVEKTFQLTRVDRELV--QKGEYDVQVWCMLLNDKVTFRMQWP
QYSDLQVN----------------------------GMAVRTINRPGPQLLGANGRDDGP
A--ITTC-----------------TREGM--NKIFLSG-CDARVFCLGVRIARRRTVQQ-
-VLRMIPKESEGEPFDDALARVCRCI-GGGN-----------------AAENA-D--SDS
DLE-VVADSVTVNLRCP----------------------------------MSGSRMKVA
GRFKPCA-HMGCFDLHVFVELNQRSRK-----------------------WQCPICLKNY
SLEHVI---IDPYFNRIATLM-RDCG----------------------------------
-----------EHVTEIDVNPDGSWRAKN--EHERK----DLAQ-WHSPS----------
-----------------------------GS-L-RGPV--------------DEAGKS--
-ELENSK-------------IK---------QEV-HSEG-HN--GLRIGI-KKNP-----
NGKWEL---------NRP-EGQ-----------TVSSENRL-LVK----------LE-NP
K----------VI-----------PG-TSSATGS-----------CRDGEDPSVN-----
-----QDGGGQ-----FDFSTNNGN-DLDAI-----------SLNFD-------------
----------PTCTV-GNRMP-------FEPLGGVI-VLSDSE-DE--------------
------------------------------N-ENVTGTA----YE---------------
--------------SHS---AN-TT-GI-------PYSAPPLAMP--D-SYPN-------
------------DA--------------------ELG-----------------------
-------TSGGCLGL---FN-SNCDDF----EI--PLW-------------QLPSGT---
--QAGPGF-Q-LFGTETNVS-DSF-VDVQQTS----------------------------
-----------------V-----PNM---------NGF-------------A-LGSD---
----------------MAM-GSDTQAL-----D-----SNYELN----------------
-------------GGLVD---------NPLTF--G-RDDPSLQIFL--------------
-PSH--------------------PAD----TS----VR---TDY---------------
----RYQPETP--------NG-ALNDDWISLRL-GG---------------GGGGSGGSG
SA-----------------GSIGRNES------------RTT----------NGLSSRHQ
VASKE-GGIEN-------------------LANTAS-LKLSMNNDRTDKTGT--------
------KRQL------SDSLFSHP-RQPRSA-------------RPR-------------
---------------------------------I-LS-----------------------
------------------------------------------------MDSPSE------
------------------------------------------------------------
----------------------------
>gnl|onekp|IORZ_scaffold_2004062 Papaver_rhoeas
----------------------------M---------------------DLAST-----
------------------------------------------------------C-----
------------------------------------------------------------
-----------------------KDKLTYFRIKEL-----KDVLT---------------
-------KLGVA-------------------KQGKKQDLI--------DRILNLIA--DE
Q-----------------------VS--K-------------------------------
----------------------------THGWPKK-H-SIGKEGIIKIIDDTYR------
------------------------------------------------------------
-----------KMQIP-------------------------------------G-ATDLA
SK-GQS--------------DLDINH------------------TKLKEEGEDSFQL---
------------NMKVQCVCGSSL-PN-----ES-MIQCEHPGCRVWQHIGCVIIPEKP-
------TEGV-PP-TPP-QFYCQICRINRADP--FWVTVAQP---LL-AVK---MAVTS-
-LPADG-TN-----PVQTVEKTFQLTRVDRELV--QKGEYDVQAWCMLLNDKVTFRMQWP
QYSDLQVN----------------------------GIAVRTINRPGPQLLGANGRDDGP
A--ITTC-----------------TREGM--NKIFLSG-CDARVFCLGVRIARRRSVQQ-
-VLRMIPKESEGEPFDDALARVCRCI-GGGN-----------------AAENA-D--SDS
DLE-VVADSVTVNLRCP----------------------------------MSGSRMKVA
GRFKPCA-HMGCFDLHVFVELNQRSRK-----------------------WQCPICLKNY
SLEHVI---IDPYFNRIATLM-RDCG----------------------------------
-----------EDVTEIDVNPDGSWRAKN--EHERK----DLAQ-WHSPT----------
-----------------------------GS-L-LGRL--------------EEAGKS--
-ELENSK-------------IK---------QEV-HSEG-HN--GLRIGM-KKNQ-----
NGKWEL---------NRP-EGQ-----------TVSSENRL-LVK----------LE-NP
K----------VI-----------PG-TSSATGS-----------CRDGEDPSVN-----
-----QDGGGQ-----FDFSTNNGN-DLDAI-----------SLNFD-------------
----------PTCTV-GNRMQ-------FEPLGGVI-VLSDSE-DE--------------
------------------------------N-ENVAGTG----FE---------------
--------------SHS---AN-TA-GI-------PCSAPPLAMP--D-SYPN-------
------------DA--------------------ELG-----------------------
-------TSGGCLGL---FN-NNCDDF----EI--PLW-------------QLPSGT---
--QAGPGF-Q-LFGTETNVS-DSF------------------------------------
---------------------------------------------------A-LASD---
----------------IAM-GSDTQGL-----D-----SNYLLN----------------
-------------GGLVD---------NPLAF--G-RDDPSLQIFL--------------
-PSH--------------------PAD----TS----VQ---TDY---------------
----RDQPETP--------NG-ALNDDWISLRL-GG---------------G-----GSG
SG-----------------GSVDRNDS------------RTT----------NGLSPRHQ
VASKE-GGTEN-------------------LANTAS-LKLSMNNDRTDKTGT--------
------KRQL------SDSLFSHP-RQPRSA-------------RPR-------------
---------------------------------I-LS-----------------------
------------------------------------------------MDTPSE------
------------------------------------------------------------
----------------------------
>gnl|onekp|IORZ_scaffold_2004061 Papaver_rhoeas
----------------------------M---------------------DLAST-----
------------------------------------------------------C-----
------------------------------------------------------------
-----------------------KDKLTYFRIKEL-----KDVLT---------------
-------KLGVA-------------------KQGKKQDLI--------DRILNLIA--DE
Q-----------------------VS--K-------------------------------
----------------------------THGWPKK-H-SIGKEGIIKIIDDTYR------
------------------------------------------------------------
-----------KMQIP-------------------------------------G-ATDLA
SK-GQS--------------DLDINH------------------TKLKEEGEDSFQL---
------------NMKVQCVCGSSL-PN-----ES-MIQCEHPGCRVWQHIGCVIIPEKP-
------TEGV-PP-TPP-QFYCQICRINRADP--FWVTVAQP---LL-AVK---MAVTS-
-LPADG-TN-----PVQTVEKTFQLTRVDRELV--QKGEYDVQAWCMLLNDKVTFRMQWP
QYSDLQVN----------------------------GIAVRTINRPGPQLLGANGRDDGP
A--ITTC-----------------TREGM--NKIFLSG-CDARVFCLGVRIARRRSVQQ-
-VLRMIPKESEGEPFDDALARVCRCI-GGGN-----------------AAENA-D--SDS
DLE-VVADSVTVNLRCP----------------------------------MSGSRMKVA
GRFKPCA-HMGCFDLHVFVELNQRSRK-----------------------WQCPICLKNY
SLEHVI---IDPYFNRIATLM-RDCG----------------------------------
-----------EDVTEIDVNPDGSWRAKN--EHERK----DLAQ-WHSPT----------
-----------------------------GS-L-LGRL--------------EEAGKS--
-ELENSK-------------IK---------QEV-HSEG-HN--GLRIGM-KKNQ-----
NGKWEL---------NRP-EGQ-----------TVSSENRL-LVK----------LE-NP
K----------VI-----------PG-TSSATGS-----------CRDGEDPSVN-----
-----QDGGGQ-----FDFSTNNGN-DLDAI-----------SLNFD-------------
----------PTCTV-GNRMQ-------FEPLGGVI-VLSDSE-DE--------------
------------------------------N-ENVAGTG----FE---------------
--------------SHS---AN-TA-GI-------PCSAPPLAMP--D-SYPN-------
------------DA--------------------ELG-----------------------
-------TSGGCLGL---FN-NNCDDF----EI--PLW-------------QLPSGT---
--QAGPGF-Q-LFGTETNVS-DSF------------------------------------
---------------------------------------------------A-LASD---
----------------IAM-GSDTQGL-----D-----SNYLLN----------------
-------------GGLVD---------NPLAF--G-RDDPSLQIFL--------------
-PSH--------------------PAD----TS----VQ---TDY---------------
----RDQPETP--------NG-ALNDDWISLRL-GG---------------G-----GSG
SG-----------------GSVDRNDS------------RTT----------NGLSPRHQ
VASKE-GGTEN-------------------LANTAS-LKLSMNNDRTDKTGT--------
------KRQL------SDSLFSHP-RQPRSA-------------RPR-------------
---------------------------------I-LS-----------------------
------------------------------------------------MDTPSE------
------------------------------------------------------------
----------------------------
>gnl|onekp|QZBA_scaffold_2023770 Papaver_rhoeas
----------------------------M---------------------DLAST-----
------------------------------------------------------C-----
------------------------------------------------------------
-----------------------KDKLTYFRIKEL-----KDVLT---------------
-------KLGVA-------------------KQGKKQDLI--------DRILNLIA--DE
Q-----------------------VS--K-------------------------------
----------------------------THGWPKK-H-SIGKEGIIKIIDDTYR------
------------------------------------------------------------
-----------KMQIP-------------------------------------G-ATDLA
SK-GQS--------------DLDINH------------------TKLKEEGEDSFQL---
------------NMKVQCVCGSSL-PN-----ES-MIQCEHPGCRVWQHIGCVIIPEKP-
------TEGV-PP-TPP-QFYCQICRINRADP--FWVTVAQP---LL-AVK---MAVTS-
-LPADG-TN-----PVQTVEKTFQLTRVDRELV--QKGEYDVQAWCMLLNDKVTFRMQWP
QYSDLQVN----------------------------GIAVRTINRPGPQLLGANGRDDGP
A--ITTC-----------------TREGM--NKIFLSG-CDARVFCLGVRIARRRSVQQ-
-VLRMIPKESEGEPFDDALARVCRCI-GGGN-----------------AAENA-D--SDS
DLE-VVADSVTVNLRCP----------------------------------MSGSRMKVA
GRFKPCA-HMGCFDLHVFVELNQRSRK-----------------------WQCPICLKNY
SLEHVI---IDPYFNRIATLM-RDCG----------------------------------
-----------EDVTEIDVNPDGSWRAKN--EHERK----DLAQ-WHSPT----------
-----------------------------GS-L-LGRL--------------EEAGKS--
-ELENSK-------------IK---------QEV-HSEG-HN--GLRIGM-KKNQ-----
NGKWEL---------NRP-EGQ-----------TVSSENRL-LVK----------LE-NP
K----------VI-----------PG-TSSATGS-----------CRDGEDPSVN-----
-----QDGGGQ-----FDFSTNNGN-DLDAI-----------SLNFD-------------
----------PTCTV-GNRMQ-------FEPLGGVI-VLSDSE-DE--------------
------------------------------N-ENVAGTG----FE---------------
--------------SHS---AN-TA-GI-------PCSAPPLAMP--D-SYPN-------
------------DA--------------------ELG-----------------------
-------TSGGCLGL---FN-NNCDDF----EI--PLW-------------QLPSGT---
--QAGPGF-Q-LFGTETNVS-DSF------------------------------------
---------------------------------------------------A-LASD---
----------------IAM-GSDTQGL-----D-----SNYLLN----------------
-------------GGLVD---------NPLAF--G-RDDPSLQIFL--------------
-PSH--------------------PAD----TS----VQ---TDY---------------
----GDQPETP--------NG-ALNDDWISLRL-GG---------------G-----GSG
SG-----------------GSVDRNDS------------RTT----------NGLSPRHQ
VASKE-GGTEN-------------------LANTAS-LKLSMNNDRTDKTGT--------
------KRQL------SDSLFSHP-RQPRSA-------------RPR-------------
---------------------------------I-LS-----------------------
------------------------------------------------MDTPSE------
------------------------------------------------------------
----------------------------
>gnl|onekp|GMAM_scaffold_2015733 Papaver_rhoeas
----------------------------M---------------------DLAST-----
------------------------------------------------------C-----
------------------------------------------------------------
-----------------------KDKLTYFRIKEL-----KDVLT---------------
-------KLGVA-------------------KQGKKQDLI--------DRILNLIA--DE
Q-----------------------VS--K-------------------------------
----------------------------THGWPKK-H-SIGKEGIIKIIDDTYR------
------------------------------------------------------------
-----------KMQIP-------------------------------------G-ATDLA
SK-GQS--------------DLDINH------------------TKLKEEGEDSFQL---
------------NMKVQCVCGSSL-PN-----ES-MIQCEHPGCRVWQHIGCVIIPEKP-
------TEGV-PP-TPP-QFYCQICRINRADP--FWVTVAQP---LL-AVK---MAVTS-
-LPADG-TN-----PVQTVEKTFQLTRVDRELV--QKGEYDVQAWCMLLNDKVTFRMQWP
QYSDLQVN----------------------------GIAVRTINRPGPQLLGANGRDDGP
A--ITTC-----------------TREGM--NKIFLSG-CDARVFCLGVRIARRRSVQQ-
-VLRMIPKESEGEPFDDALARVCRCI-GGGN-----------------AAENA-D--SDS
DLE-VVADSVTVNLRCP----------------------------------MSGSRMKVA
GRFKPCA-HMGCFDLHVFVELNQRSRK-----------------------WQCPICLKNY
SLEHVI---IDPYFNRIATLM-RDCG----------------------------------
-----------EDVTEIDVNPDGSWRAKN--EHERK----DLAQ-WHSPT----------
-----------------------------GS-L-LGRL--------------EEAGKS--
-ELENSK-------------IK---------QEV-HSEG-HN--GLRIGM-KKNQ-----
NGKWEL---------NRP-EGQ-----------TVSSENRL-LVK----------LE-NP
K----------VI-----------PG-TSSATGS-----------CRDGEDPSVN-----
-----QDGGGQ-----FDFSTNNGN-DLDAI-----------SLNFD-------------
----------PTCTV-GNRMQ-------FEPLGGVI-VLSDSE-DE--------------
------------------------------N-ENVAGTG----FE---------------
--------------SHS---AN-TA-GI-------PCSAPPLAMP--D-SYPN-------
------------DA--------------------ELG-----------------------
-------TSGGCLGL---FN-NNCDDF----EI--PLW-------------QLPSGT---
--QAGPGF-Q-LFGTETNVS-DSF------------------------------------
---------------------------------------------------A-LASD---
----------------IAM-GSDTQGL-----D-----SNYLLN----------------
-------------GGLVD---------NPLAF--G-RDDPSLQIFL--------------
-PSH--------------------PAD----TS----VQ---TDY---------------
----GDQPETP--------NG-ALNDDWISLRL-GG---------------G-----GSG
SG-----------------GSVDRNDS------------RTT----------NGLSPRHQ
VASKE-GGTEN-------------------LANTAS-LKLSMNNDRTDKTGT--------
------KRQL------SDSLFSHP-RQPRSA-------------RPR-------------
---------------------------------I-LS-----------------------
------------------------------------------------MDTPSE------
------------------------------------------------------------
----------------------------
>gnl|onekp|ACYX_scaffold_2011817 Papaver_rhoeas
----------------------------M---------------------DLAST-----
------------------------------------------------------C-----
------------------------------------------------------------
-----------------------KDKLTYFRIKEL-----KDVLT---------------
-------KLGVA-------------------KQGKKQDLI--------DRILNLIA--DE
Q-----------------------VS--K-------------------------------
----------------------------THGWPKK-H-SIGKEGIIKIIDDTYR------
------------------------------------------------------------
-----------KMQIP-------------------------------------G-ATDLA
SK-GQS--------------DLDINH------------------TKLKEEGEDSFQL---
------------NMKVQCVCGSSL-PN-----ES-MIQCEHPGCRVWQHIGCVIIPEKP-
------TEGV-PP-TPP-QFYCQICRINRADP--FWVTVAQP---LL-AVK---MAVTS-
-LPADG-TN-----PVQTVEKTFQLTRVDRELV--QKGEYDVQAWCMLLNDKVTFRMQWP
QYSDLQVN----------------------------GIAVRTINRPGPQLLGANGRDDGP
A--ITTC-----------------TREGM--NKIFLSG-CDARVFCLGVRIARRRSVQQ-
-VLRMIPKESEGEPFDDALARVCRCI-GGGN-----------------AAENA-D--SDS
DLE-VVADSVTVNLRCP----------------------------------MSGSRMKVA
GRFKPCA-HMGCFDLHVFVELNQRSRK-----------------------WQCPICLKNY
SLEHVI---IDPYFNRIATLM-RDCG----------------------------------
-----------EDVTEIDVNPDGSWRAKN--EHERK----DLAQ-WHSPT----------
-----------------------------GS-L-LGRL--------------EEAGKS--
-ELENSK-------------IK---------QEV-HSEG-HN--GLRIGM-KKNQ-----
NGKWEL---------NRP-EGQ-----------TVSSENRL-LVK----------LE-NP
K----------VI-----------PG-TSSATGS-----------CRDGEDPSVN-----
-----QDGGGQ-----FDFSTNNGN-DLDAI-----------SLNFD-------------
----------PTCTV-GNRMQ-------FEPLGGVI-VLSDSE-DE--------------
------------------------------N-ENVAGTG----FE---------------
--------------SHS---AN-TA-GI-------PCSAPPLAMP--D-SYPN-------
------------DA--------------------ELG-----------------------
-------TSGGCLGL---FN-NNCDDF----EI--PLW-------------QLPSGT---
--QAGPGF-Q-LFGTETNVS-DSF------------------------------------
---------------------------------------------------A-LASD---
----------------IAM-GSDTQGL-----D-----SNYLLN----------------
-------------GGLVD---------NPLAF--G-RDDPSLQIFL--------------
-PSH--------------------PAD----TS----VQ---TDY---------------
----GDQPETP--------NG-ALNDDWISLRL-GG---------------G-----GSG
SG-----------------GSVDRNDS------------RTT----------NGLSPRHQ
VASKE-GGTEN-------------------LANTAS-LKLSMNNDRTDKTGT--------
------KRQL------SDSLFSHP-RQPRSA-------------RPR-------------
---------------------------------I-LS-----------------------
------------------------------------------------MDTPSE------
------------------------------------------------------------
----------------------------
>gnl|onekp|MVTX_scaffold_2007648 Papaver_rhoeas
----------------------------M---------------------DLAST-----
------------------------------------------------------C-----
------------------------------------------------------------
-----------------------KDKLTYFRIKEL-----KDVLT---------------
-------KLGVA-------------------KQGKKQDLI--------DRILNLIA--DE
Q-----------------------VS--K-------------------------------
----------------------------THGWPKK-H-SIGKEGIIKIIDDTYR------
------------------------------------------------------------
-----------KMQIP-------------------------------------G-ATDLA
SK-GQN--------------DLDINH------------------TKLKEEGEDSFQL---
------------NMKVQCVCGSSL-PN-----ES-MIQCEHPGCRVWQHIGCVIIPEKP-
------TEGV-PP-TPP-QFYCQICRINRADP--FWVTVAQP---LL-AVK---MAVTS-
-LPADG-TN-----PVQTVEKTFQLTRVDRELV--QKGEYDVQAWCMLLNDKVTFRMQWP
QYSDLQVN----------------------------GIAVRTINRPGPQLLGANGRDDGP
A--ITTC-----------------TREGM--NKIFLSG-CDARVFCLGVRIARRRSVQQ-
-VLRMIPKESEGEPFDDALARVCRCI-GGGN-----------------AAENA-D--SDS
DLE-VVADSVTVNLRCP----------------------------------MSGSRMKVA
GRFKPCA-HMGCFDLHVFVELNQRSRK-----------------------WQCPICLKNY
SLEHVI---IDPYFNRIATLM-RDCG----------------------------------
-----------EDVTEIDVNPDGSWRAKN--EHERK----DLAQ-WHSPT----------
-----------------------------GS-L-LGRL--------------EEAGKS--
-ELENSK-------------IK---------QEV-HSEG-HN--GLRIGM-KKNQ-----
NGKWEL---------NRP-EGQ-----------TVSSENRL-LVK----------LE-NP
K----------VI-----------PG-TSSATGS-----------CRDGEDPSVN-----
-----QDGGGQ-----FDFSTNNGN-DLDAI-----------SLNFD-------------
----------PTCTV-GNRMQ-------FEPLGGVI-VLSDSE-DE--------------
------------------------------N-ENVAGTG----FE---------------
--------------SHS---AN-TA-GI-------PCSAPPLAMP--D-SYPN-------
------------DA--------------------ELG-----------------------
-------TSGGCLGL---FN-NNCDDF----EI--PLW-------------QLPSGT---
--QAGPGF-Q-LFGTETNVS-DSF------------------------------------
---------------------------------------------------A-LASD---
----------------IAM-GSDTQGL-----D-----SNYLLN----------------
-------------GGLVD---------NPLAF--G-RDDPSLQIFL--------------
-PSH--------------------PAD----TS----VQ---TDY---------------
----GDQPETP--------NG-ALNDDWISLRL-GG---------------G-----GSG
SG-----------------GSVDRNDS------------RTT----------NGLSPRHQ
VASKE-GGTEN-------------------LANTAS-LKLSMNNDRTDKTGT--------
------KRQL------SDSLFSHP-RQPRSA-------------RPR-------------
---------------------------------I-LS-----------------------
------------------------------------------------MDTPSE------
------------------------------------------------------------
----------------------------
>gnl|onekp|FNXH_scaffold_2002575 Papaver_setigerum
------------------------------------------------------------
------------------------------------------------------------
------------------------------------------------------------
------------------------------------------------------------
------------------------------------------------------------
-------------------------T--K-------------------------------
--------------------------------SKK-N-SIGKEGIAKIIEDTYR------
------------------------------------------------------------
-----------KMQTS-------------------------------------G-ATDLA
SK-GQS--------------DSSFDT------------------AKFKDEVVDSRKI---
------------DIKVQCPCGSSL-QT-----ES-MIQCEDPRCQVWQHIGCVVIPDKP-
------TEGV-PP-IPP-QFFCEICRINRADP--FWLTVTYP---LP-PIK---LTALS-
-IPTDG-TN-----PMQNVEKTFQLTRADRDMV--QKPEYDVQAWCMLLNDKVIFRMHWP
QFSDLQVN----------------------------SVPVRSINRPGSQLLGANGRDDGP
A--ITTC-----------------TREGM--NKISLTG-CDARIFCLGVRIAKRRTVQQ-
-VLNLIPKELDGERFEDAHARVCRCI-GGGN-----------------DAENA-D--SDS
DLE-VVADSVTVNLRCP----------------------------------MSGSRIKIA
GRFKPCI-HMGCFDLETFVGLNQRSRK-----------------------WQCPICLKNY
TLEHMI---IDPYFNRITAMM-GRCG----------------------------------
-----------EDVTEIDVRPDGSWRAKN--DRGHL----DLAQ-WHFPD----------
-----------------------------GS-L-CIET--------------GKNIKP--
-DLENSKQ------------IK---------HDG-PLEG-QS--PFKLGI-KKNS-----
NGTWEV---------KKP-ELL-----------TLSPESQL-EEKY--------DIN-SG
G----------GI-----------PR-SSSGTGS-----------ARDVDDRNAN-----
-----RDVGGQ-----FDFLANNGN-ELDSV-----------SPNFDS------AYE---
---------VPSAPV-GN--------------ADII-ILSDSD-EE--------------
------------------------------M-ENLISHG--AVFE---------------
--------------TGQ---TN-WC-GT-------SFSVPSLGVP--V-LYPE-------
------------DP--------------------GLI-----------------------
-------TDSA-LDL---LN-SNGDEF----EM--PLWP------------SVASCT---
--HAGPGF-Q-FF--ETDVS-DSL-EDVQRTS----------------------------
-----------------INCP-TSTN---------GGF-------------S-LAPE---
----------------TTL-GSAVQIS-----ES-ICHSDTNVN----------------
-------------GVLID---------NSLTI--G-KDDPSLQIFL--------------
-PTH--------------------PTA----SS----AP---TDA---------------
----RDPPVST--------NG-IREEDWISLRV-GD---------------G--------
---------------------VGHDRS------------AAT----------NGLNAGHE
SVSKE-----------------------------AS-SLPSSNDERSDRTTT--------
------NQQK------SASPFSFP-RQARSV-------------RPR-------------
---------------------------------LYLS-----------------------
------------------------------------------------IDSDSD------
------------------------------------------------------------
----------------------------
>gnl|onekp|KKCW_scaffold_2005405 Papaver_somniferum
----------------------------M---------------------DLAST-----
------------------------------------------------------C-----
------------------------------------------------------------
-----------------------KDKLTYFRIKEL-----KDVLT---------------
-------KLGVA-------------------KQGKKQDLI--------DRILGLIA--DE
Q-----------------------VS--K-------------------------------
----------------------------THGWPKK-H-SIGKEGIIKIIDDTYR------
------------------------------------------------------------
-----------KMQIP-------------------------------------G-ATDLA
SK-GHS--------------DVDINN------------------TKLKEEGEDSFQL---
------------NMKVQCVCGSSL-PN-----ES-MIQCEHPGCRVWQHIGCVIIPEKP-
------TEGV-PP-TPP-QFYCQICRINRADP--FWVTVAQP---LL-PVK---LTVTS-
-LPADG-TN-----PVQTVE-------VDRELV--QKGEYDVQVWCMLLNDKVTFRMQWP
QYSDLQVN----------------------------GMAVRTINRPGPQLLGANGRDDGP
A--ITTC-----------------TREGM--NKIFLSG-CDARVFCLGVRIARRRTVQQ-
----------EGEPFDDALARVCRCI-GGGN-----------------AAENA-D--SDS
DLE-VVADSVTVNLRCP----------------------------------MSGSRMKVA
GRFKPCA-HMGCFDLHVFVELNQRSRK-----------------------WQCPICLKNY
SLEHVI---IDPYFNRIATLM-RDCG----------------------------------
-----------EDVTEIDVNPDGSWRAKN--EHERK----DLAQ-WHSPS----------
-----------------------------GS-L-RGPV--------------DEAGKS--
-ELENSK-------------IK---------QEV-HSEG-HN--GLRIGI-KKNP-----
TGKWEL---------NRP-EGQ-----------TVSSENRL-LVK----------LE-NP
K----------VI-----------PG-TNSATGS-----------CRDGEDPSVN-----
-----QDGGGQ-----FDFSTNNGN-DLDAI-----------SLNFD-------------
----------PTCTV-GNRMP-------FEPLGGVI-VLSDSE-DE--------------
------------------------------N-ENVTGTA----YE---------------
--------------SHS---AN-TT-GI-------PYSAPPLAMP--D-SYPN-------
------------DA--------------------ELG-----------------------
-------TSGGCLGL---FN-SNCDDF----EI--PLW-------------QLPSGT---
--QAGPGF-Q-LFGTETNVS-DSF-VDVQQTS----------------------------
-----------------V-----PNM---------NGF-------------A-LGSD---
----------------MAM-GSDTQAL-----D-----SNYELN----------------
-------------GGLVD---------NPLTF--G-RDDPSLQIFL--------------
-PSH--------------------PAD----TS----VR---TDY---------------
----RDQPETP--------NG-ALNDDWISLRL-GG---------------GG---GGSG
SA-----------------GSIGRNES------------RTT----------NGLSSRHQ
VASKE-GGIEN-------------------LANTAS-LKLSMNNDRTDKTGT--------
------KRQL------SDSLFSHP-RQPRSA-------------RPR-------------
---------------------------------I-LS-----------------------
------------------------------------------------MDSPSE------
------------------------------------------------------------
----------------------------
>gnl|onekp|FPYZ_scaffold_2015559 Papaver_somniferum
------------------------------------------------------------
------------------------------------------------------------
------------------------------------------------------------
------------------------------------------------------------
------------------------------------------------------------
------------------------------------------------------------
------------------------------------------------------------
------------------------------------------------------------
--------------------------------------------------------TDLA
SK-GQS--------------DSSFDT------------------AKFKDEVVDSRKI---
------------DIKVQCPCGSSL-QT-----ES-MIQCEDPRCQVWQHIGCVVIPDKP-
------TEGV-PP-IPP-QFFCEICRINRADP--FWLTVTYP---LP-PIK---LTAMS-
-IPTDG-TN-----PMQNVEKTFQLTRADRDMV--QKPEYDVQAWCMLLNDKVIFRMHWP
QFSDLQVN----------------------------GVPVRSINRPGSQLLGANGRDDGP
A--ITTC-----------------TREGM--NKISLTG-CDARIFCLGVRIAKRRTVQQ-
-VLNLIPKELDGERFEDAHARVCRCI-GGGN-----------------DAENA-D--SDS
DLE-VVADSVTVNLRCP----------------------------------MSGSRIKIA
GRFKPCI-HMGCFDLETFVELNQRSRK-----------------------WQCPICLKNY
TLEHMI---IDPYFNRITAMM-GRCG----------------------------------
-----------EDVTEIDVRPDGSWRAKN--DRGHL----DLAQ-WHFPD----------
-----------------------------GS-L-CIET--------------GKNIKP--
-DLENSKQ------------IK---------HDG-PLEG-QS--PFKLGI-KKNS-----
NGTWEV---------KKP-ELL-----------TLSPESQL-EEKY--------DIN-SG
G----------GI-----------PR-SSNGTGS-----------ARDVDDRNAN-----
-----RDVGGQ-----FDFLANNGN-ELDSV-----------SPNFDS------AYE---
---------VPSAPV-GN--------------ADII-ILSDSD-EE--------------
------------------------------M-ENLISHG--AVFE---------------
--------------TGQ---SN-AC-GT-------SFSVPSLGVP--V-SYPE-------
------------DP--------------------GLI-----------------------
-------TDSA-LDL---LN-SNGDEF----EM--PLWP------------SVASCT---
--HAGPGF-Q-FFGTETDVS-DSL-EDVQRTS----------------------------
-----------------INCP-TSTN---------GGF-------------S-LVPE---
----------------TTL-DSAVQIS-----ES-ICHSDTNVN----------------
-------------GVLID---------NSLTT--G-EDDPSLQIFL--------------
-PTH--------------------PTA----SS----AP---TDV---------------
----RDPPVST--------NG-IRKEDWISLRV-GD---------------G--------
---------------------VGHDRS------------AAT----------NGLN--QD
SVSKE-----------------------------AS-SLPSSNDERSDRTTT--------
------NQQK------SASPFSFP-RQARSV-------------RPR-------------
---------------------------------LYLS-----------------------
------------------------------------------------IDSDSD------
------------------------------------------------------------
----------------------------
>gnl|onekp|EPRK_scaffold_2004230 Papaver_setigerum
------------------------------------------------------------
------------------------------------------------------------
------------------------------------------------------------
------------------------------------------------------------
------------------------------------------------------------
------------------------------------------------------------
----------------------------------------------------WK------
------------------------------------------------------------
-----------NADFQ-------------------------------------G-STDLA
YK-GQM--------------HSSFHN------------------AKFKNVVVDSRNI---
------------NMKVQCPCGSSL-QT-----ES-MIQCEDPRCQVWQHIGCVVIPDKP-
------TEGV-PP-IPP-QFFCEICRINRADP--FWLTVTYP---LP-PIK---LTAMS-
-IPTDG-TN-----PMQNVEKTFQLTRADRDMV--QKPEYDVQAWCMLLNDKVIFRMHWP
-------N----------------------------GVPVRSINRPGSQLLGANGRDDGP
A--ITTC-----------------TREGM--NKISLTG-CDARIFCLGVRIAKRRTVQQ-
-VLNLIPKELDGERFEDAHARVCRCI-GGGN-----------------DAENA-D--SDS
DLE-VVADSVTVNLRCP----------------------------------MSGSRIKIA
GRFKPCI-HMGCFDLETFVELNQRSRK-----------------------WQCPICLKNY
TLEHMI---IDPYFNRITAMM-GRCG----------------------------------
-----------EDVTEIDVKPDGSWRAKN--DREHL----DLAQ-WHFPD----------
-----------------------------GS-L-CRQA--------------KALNKP--
-DLENSKQ------------IK---------HDG-PLEG-QS--PFKLGI-KKNS-----
NGTWEV---------KKP-E--------------------L-EEKY--------DIN-SG
G----------GI-----------PR-SSSGTGS-----------ARDVDDRNAN-----
-----RDVGGQ-----FDFLANNGN-ELDSI-----------SPNFDS------AYE---
---------VPSAPV-GN--------------ADII-ILSDSD-EE--------------
------------------------------M-ENLISHG--AVFE---------------
--------------TGQ---SN-AC-GT-------SFSVPSLGVP--V-SYPE-------
------------DP--------------------GLI-----------------------
-------TDSA-LDL---LN-SNGDEF----EM--PLWP------------SVASCT---
--HAGPGF-Q-FFGTETDVS-DSL-EDVQRTS----------------------------
-----------------INCP-TSTN---------GGF-------------S-LVPE---
----------------TTL-DSAVQIS-----ES-ICHSDTNVN----------------
-------------GVLID---------NSLTT--G-EDDPSLQIFL--------------
-PTH--------------------PTA----SS----AP---TDA---------------
----RDPPVST--------NG-IREEDWISLRV-GD---------------G--------
---------------------VGHDRS------------AAT----------NGLNAGHE
SVSKE-----------------------------AS-SLPSSNDERSDRTTT--------
------NQQK------SASPFSFP-RQARSV-------------RPR-------------
---------------------------------LYLS-----------------------
------------------------------------------------IDSDSD------
------------------------------------------------------------
----------------------------
>gnl|onekp|VYLQ_scaffold_2011336 Cassytha_filiformis
----------------------------M---------------------DLIAS-----
------------------------------------------------------C-----
------------------------------------------------------------
-----------------------RDKLQYFRIKEL-----KDVLNQLGLVR---------
-----QGQLGLV-------------------RQGKKQDLV--------DRILATLS--DE
------------------------GA--K-------------------------------
----------------------------VYGWTKM-N-SIGKEGVAKIIDDTFR------
------------------------------------------------------------
-----------KMQVP-------------------------------------G-ASDLA
SK-FQN--------------SSDLTK-------------------KPKENVDA--QP---
------------NAKVRCLCGSSLHSS-----ES-MIQCEDRRCEVWQHMSCVVIPEKP-
------MEGVSLK-VPS-QFYCEICRVNRADP--YWLTLVHP---LL-PVK---MAVSN-
-VSTDG-TN-----TVQSVEKTFQLSRTDRDLL--QKQEYDLQAWCILLNDKVPFRMQWP
QYVDLQVN----------------------------GVPVRVMNRPGSQLLGANGRDDGP
A--ITTC-----------------SREGI--NKISLSA-CDARVFCFGVRIAKRRTVMQ-
-VLSMIPKETDGEHFDEALARVCRCI-SGGT-----------------SAENA-D--SDS
DLE-VMAESVTVNLRCP----------------------------------MSGSRMKIA
GRFKPCV-HMGCFDLRSFVELTQRSRK-----------------------WQCPICLTNY
SLDHVI---IDPYFNRIVSMM-QNCG----------------------------------
-----------EDVTEIDIKPDGCWRVKS--ECDNR----DLAQ-WHLPD----------
-----------------------------GS-L-SVIN--------------EVDVKP--
-DEETLRQ------------IK---------L-G-ASDG-QT--SLKLGI-KRNC-----
NGIWEV---------NKP-EDA----------RALSSRNHV-EDKF--------ENH-CM
K----------DL-----------PI-SNSAT----------------DEDASVN-----
-----QDVGGH-----IDISSNNGN-D-QSI-----------SFNFDA------TYV---
--N---VNRNPLPPS-VE--------------EDII-ILSDSE-DN--------------
-----------------------------GN-VKILSPA--TFYK---------------
--------------DG-----------N-------AFPVAIQEGI--D-SFNE-------
------------DP--------------------GLG-----------------VN----
-------ANTG-LDL---F--SNGDEF----GI----W-------------SLHT-----
----DVAF-D-AFGADANDS-DML-IDTQDTS----------------------------
-----------------FHC--STMN----------GF-------------G-LNTD---
----------------TNA-GDTGQNQ-----KLSISRENAEMN----------------
-------------GGLND---------TRL-------LDPSFQIFL--------------
-PTG--------------------KAV----AS----EQ---ENT---------------
----LNCTDVS--------NV-G-SEDMLSLRL-GA---------------S------GF
-----------------------HGES------------PAT----------DGLHSGHQ
FPAKE-TRIDS-------------------V-TDTA-SLLSMNDNGSARATS--------
------IRPR------SDGPFSHP-RQPRSSL-------QQRSVRPR-------------
---------------------------------LYLS-----------------------
------------------------------------------------IDTDSD------
------------------------------------------------------------
----------------------------
>gnl|onekp|STDO_scaffold_2024240 Papaver_setigerum
------------------------------------------------------------
------------------------------------------------------------
------------------------------------------------------------
------------------------------------------------------------
------------------------------------------------------------
------------------------------------------------------------
------------------------------------------------------------
------------------------------------------------------------
------------------------------------------------------------
------------------------------------------------------------
---------------VQCPCGSSL-QT-----ES-MIQCEDPRCQVWQHIGCVVIPDKP-
------TEGV-PP-IPP-QFFCEICRINRADP--FWLTVTYP---LP-PIK---LTALS-
-IPTDG-TN-----PMQNVEKTFQLTRADRDMV--QKPEYDVQAWCMLLNDKVIFRMHWP
QFSDLQVN----------------------------SVPVRSINRPGSQLLGANGRDDGP
A--ITTC-----------------TREGM--NKISLTG-CAALIFCLGVIIAKRRTVQQ-
-VLNLIPKELDGEHFEDAHARVCRCI-GGGN-----------------DAENA-D--SDS
DLE-VVADSVTVNLRCP----------------------------------MSGSRIKIA
GRFKPCI-HMGCFDLETFVGLNQRSRK-----------------------WQCPICLKNY
TLEHMI---IDPYFNRITAMM-GRCG----------------------------------
-----------EDVTEIDVRPDGSWRAKN--DREHL----DLAQ-WHFPD----------
-----------------------------GS-L-CIET------------GKGKSIKP--
-DLENSKQ------------IK---------HDG-PLEG-QS--PFKLGI-KKNS-----
NGTWEV---------KKP-ELL-----------TLSPESQL-EEKY--------DIN-SG
G----------GI-----------PR-SSSGTGS-----------ARDVDDRNAN-----
-----RDVGGQ-----FDFLANNGN-ELDSV-----------SPNFDS------AYE---
---------VPSAPV-GN--------------ADII-ILSDSD-EE--------------
------------------------------M-ENLISHG--AVFE---------------
--------------TGQ---SN-AC-GT-------SFSVPSLGVP--V-SYPE-------
------------DP--------------------GLI-----------------------
-------TDSA-LDL---LN-SNGDEF----EM--PLWP------------SVASCT---
--HAGPGF-Q-FFGTETDVS-DSL-EDVQRTS----------------------------
-----------------INCP-TSTN---------GGF-------------S-LAPE---
----------------TTL-GSAVQIS-----ES-ICHSDTNVN----------------
-------------GVLID---------NSLTT--G-EDDPSLQIFL--------------
-PTH--------------------PTA----SS----AP---TDA---------------
----RDPPVST--------NG-IREEDWISLRV-GD---------------G--------
---------------------VGHDRS------------AAT----------NGLNAGHE
SVSKE-----------------------------AS-SLPSSNDERSDRTAT--------
------NQQ-------TASPFSFP-RQARSV-------------RPR-------------
---------------------------------LYLS-----------------------
------------------------------------------------IDSDSD------
------------------------------------------------------------
----------------------------
>gnl|onekp|WMLW_scaffold_2000234 Amaranthus_retroflexus
----------------------------M---------------------ELVS------
------------------------------------------------------C-----
------------------------------------------------------------
-----------------------EEKLQCFRIREL-----KNVLT---------------
-------QLGFS-------------------KQGRKQDLV--------DRILAYFV--DD
Q-----------------------AS----------------------------------
----------------------------L--WEKR-P-AFTKENLARLVDDIYR------
------------------------------------------------------------
-----------KLQLS-------------------------------------G-ATDLT
SN-WQC--------------TSDSAI----------------GTLKPKEEVDGSLPVHVP
VLVPAPI--PIPEMKVWCPCGNSSLHT-----ES-MIKCEDPRCQVWQHISCVIIPEKP-
------TDEV-PL-CPS-QFYCEVCRLKRADP--FWATLGHP---LY-PVK---LVASN-
-IPTDG-TN-----PSQTVEKTFRLSRSDIELL--TKPEYAIQAWCMLLNDKVTFRMQWP
QHADLQIN----------------------------GR-------------A--GRDNGL
N--ISQY-----------------TKDGI--NKIVLSNRCDPRIFCIGVRLVKQRSLQQ-
-ILNMIPKESDGELFEDALARVRRCI-GGG------------------SAANADD--SDS
DLE-VVGESITVNLRCP----------------------------------MSGSRMKIA
GRFRPCV-HLGCFDLETFVEMQQRSRK-----------------------WQCPICLKNY
SLETLV---IDPYFNRITNMM-HSCG----------------------------------
-----------EDSSEIEVKPDGSWRVKS--DNERRD---DLRQ-WHLPD----------
-----------------------------GS-L-RLPD--------------ESEIKC--
-KPEASKP------------AN---------QES-------T--GLKLGI-RKNS-----
HGIWEF---------NKH-GLK----------NTLSSSDGV-SEHL--------ENS-GP
K----------VI-----------PM-SSIAAVS-----------GRDGGNQSVN-----
-----QDANRH-----FDLSVNNGM-ELDSI-----------SLNIDP------TFG---
--L---TTQNSSASA-KD--------------TEVI-VLSDSD-DG--------------
------------------------------N-G-VTAHE--FIHS---------------
--------------N-----------GF-------NYAVNPTGII--G-SYHE-------
------------EP--------------------LLV-----------------DVVG--
-------GSSC-LLH---FN--PDDEF----GM--PLW-------------PLPSTA---
--QGPSSF-Q-LYGSDGDNT-DPL-PNPHLTT----------------------------
-----------------VDCP--ISN----------GY-------------M-LAPD---
----------------TT--NPATFMP-----DSTVGQSINDLN----------------
-------------DGLVD---------YPLAF--G-GEDPSLQLFL--------------
-PTQ--------------------PSD----AC----GS---PNA---------------
----RNHPDMS--------NG-LHVDDWISLRL-GD---------------G------SG
---------------------RSHGES------------GSR----------NALNGGQQ
PQSIE-GAMDT-------------------LAETAS-FL---------------------
------------------------------------------------------------
------------------------------------------------------------
------------------------------------------------------------
------------------------------------------------------------
----------------------------
>gnl|onekp|MIKW_scaffold_2022434 Papaver_somniferum
------------------------------------------------------------
------------------------------------------------------------
------------------------------------------------------------
------------------------------------------------------------
------------------------------------------------------------
------------------------------------------------------------
------------------------------------------------------------
------------------------------------------------------------
------------------------------------------------------------
---------------------------------------------KLKEEGEDSIQL---
------------NMKVQCVCGSSL-PN-----ES-MIQCEHPGCRVWQHIGCVIIPEKP-
------TEGV-PP-TPP-QFYCQICRINRADP--FWVTVAQP---LL-PVK---LTVTS-
-LPADG-TN-----PVQTVEKTFQLTRVDRELV--QKGEYDVQAWCMLLNDKVTFRMQWP
QYSDLQVN----------------------------GMAVRTINRPGPQLLGANGRDDGP
A--ITTC-----------------TREGM--NKIFLSG-CDARVFCLGVRIARRRTVQQ-
-VLRMIPKESEGEPFDDALARVCRCI-GGGN-----------------AAENA-D--SDS
DLE-VVADSVTVNLRCP----------------------------------MSGSRMKVA
GRFKPCA-HMGCFDLHVFVELNQRSRK-----------------------WQCPICLKNY
SLEHVI---IDPYFNRIATLM-RDCG----------------------------------
-----------EDVTEIDVNPDGSWRAKN--EHERK----DLAQ-WHSPS----------
-----------------------------GS-L-RGPV--------------DEAGKS--
-ELENSK-------------IK---------QEV-HSEG-HN--GLRIGI-KKNP-----
NGKWEL---------NRP-EGQ-----------TVSSENRL-LVK----------LE-NP
K----------VI-----------PG-TSSATGS-----------CRDGEDPSVN-----
-----QDGGGQ-----FDFSTNNGN-DLDAI-----------SLNFD-------------
----------PTCTV-GNRMP-------FEPLGGVI-VLSDSE-DE--------------
------------------------------N-ENVTGTA----YE---------------
--------------SHS---AN-TA-GI-------PYSAPPLAMP--D-SYPN-------
------------DA--------------------ELG-----------------------
-------TSGGCLGL---FN-SNCDDF----EI--PLW-------------QLPSGT---
--QAGPGF-Q-LFGTETNVS-DSF-VDVQQTS----------------------------
-----------------V-----PNM---------NGF-------------A-LGSD---
----------------MAM-GSETQAL-----D-----SNYELN----------------
-------------GGLVD---------NPLAF--G-RDDPSLQIFL--------------
-PSH--------------------PAD----TS----VR---TDY---------------
----RDQPETP--------NG-TLNDDWISLRL-GG---------------GG---GGSG
SA-----------------GSIGRNES------------RTT----------NGLSSRHQ
VASKE-GGIEN-------------------LANTAS-LKLSMNNDRTDKTGT--------
------KRQL------SDSLFSHP-RQPRSA-------------RPR-------------
---------------------------------I-LS-----------------------
------------------------------------------------MDSPSE------
------------------------------------------------------------
----------------------------
>gnl|onekp|MIKW_scaffold_2022433 Papaver_somniferum
------------------------------------------------------------
------------------------------------------------------------
------------------------------------------------------------
------------------------------------------------------------
------------------------------------------------------------
------------------------------------------------------------
------------------------------------------------------------
------------------------------------------------------------
------------------------------------------------------------
---------------------------------------------KLKEEGEDSIQL---
------------NMKVQCVCGSSL-PN-----ES-MIQCEHPGCRVWQHIGCVIIPEKP-
------TEGV-PP-TPP-QFYCQICRINRADP--FWVTVAQP---LL-PVK---LTVTS-
-LPADG-TN-----PVQTVEKTFQLTRVDRELV--QKGEYDVQAWCMLLNDKVTFRMQWP
QYSDLQVN----------------------------GMAVRTINRPGPQLLGANGRDDGP
A--ITTC-----------------TREGM--NKIFLSG-CDARVFCLGVRIARRRTVQQ-
-VLRMIPKESEGEPFDDALARVCRCI-GGGN-----------------AAENA-D--SDS
DLE-VVADSVTVNLRCP----------------------------------MSGSRMKVA
GRFKPCA-HMGCFDLHVFVELNQRSRK-----------------------WQCPICLKNY
SLEHVI---IDPYFNRIATLM-RDCG----------------------------------
-----------EDVTEIDVNPDGSWRAKN--EHERK----DLAQ-WHSPS----------
-----------------------------GS-L-RGPV--------------DEAGKS--
-ELENSK-------------IK---------QEV-HSEG-HN--GLRIGI-KKNP-----
NGKWEL---------NRP-EGQ-----------TVSSENRL-LVK----------LE-NP
K----------VI-----------PG-TSSATGS-----------CRDGEDPSVN-----
-----QDGGGQ-----FDFSTNNGN-DLDAI-----------SLNFD-------------
----------PTCTV-GNRMP-------FEPLGGVI-VLSDSE-DE--------------
------------------------------N-ENVTGTA----YE---------------
--------------SHS---AN-TA-GI-------PYSAPPLAMP--D-SYPN-------
------------DA--------------------ELG-----------------------
-------TSGGCLGL---FN-SNCDDF----EI--PLW-------------QLPSGT---
--QAGPGF-Q-LFGTETNVS-DSF-VDVQQTS----------------------------
-----------------V-----PNM---------NGF-------------A-LGSD---
----------------MAM-GSETQAL-----D-----SNYELN----------------
-------------GGLVD---------NPLAF--G-RDDPSLQIFL--------------
-PSH--------------------PAD----TS----VR---TDY---------------
----RDQPETP--------NG-TLNDDWISLRL-GG---------------GG---GGSG
SA-----------------GSIGRNES------------RTT----------NGLSSRHQ
VASKE-GGIEN-------------------LANTAS-LKLSMNNDRTDKTGT--------
------KRQL------SDSLFSHP-RQPRSA-------------RPR-------------
---------------------------------I-LS-----------------------
------------------------------------------------MDSPSE------
------------------------------------------------------------
----------------------------
>gnl|onekp|FPYZ_scaffold_2034274 Papaver_somniferum
------------------------------------------------------------
------------------------------------------------------------
------------------------------------------------------------
------------------------------------------------------------
------------------------------------------------------------
------------------------------------------------------------
------------------------------------------------------------
------------------------------------------------------------
------------------------------------------------------------
---------------------------------------------KLKEEGEDSFQL---
------------NMKVQCVCGSSL-PN-----ES-MIQCEHPGCRVWQHIGCVIIPEKP-
------TEGV-PP-TPP-QFYCQICRINRADP--FWVTVAQP---LL-PVK---LTVTS-
-LPADG-TN-----PVQTVEKTFQLTRVDRELV--QKGEYDVQAWCMLLNDKVTFRMQWP
QYSDLQVN----------------------------GMAVRTINRPGPQLLGANGRDDGP
A--ITTC-----------------TREGM--NKIFLSG-CDARVFCLGVRIARRRTVQQ-
-VLRMIPKESEGEPFDDALARVCRCI-GGGN-----------------AAENA-D--SDS
DLE-VVADSVTVNLRCP----------------------------------MSGSRMKVA
GRFKPCA-HMGCFDLHVFVELNQRSRK-----------------------WQCPICLKNY
SLEHVI---IDPYFNRIATLM-RDCG----------------------------------
-----------EDVTEIDVNPDGSWRAKN--EHERK----DLAQ-WHSPS----------
-----------------------------GS-L-RGPV--------------DEAGKS--
-ELENSK-------------IK---------QEV-HSEG-HN--GLRIGI-KKNP-----
TGKWEL---------NRP-EGQ-----------TVSSENRL-LVK----------LE-NP
K----------VI-----------PG-TSSATGS-----------CRDGEDPSVN-----
-----QDGGGQ-----FDFSTNNGN-DLDAI-----------SLNFD-------------
----------PTCTV-GNRMP-------FEPLGGVI-VLSDSE-DE--------------
------------------------------N-ENVTGTA----YE---------------
--------------SHS---AN-TT-GI-------PYSAPPLAMP--D-SYPN-------
------------DA--------------------ELG-----------------------
-------TSGGCLGL---FN-SNCDDF----EI--PLW-------------QLPSGT---
--QAGPGF-Q-LFGTETNVS-DSF-VDVQQTS----------------------------
-----------------V-----PNM---------NGF-------------A-LGSD---
----------------MAM-GSETQAL-----D-----SNYELN----------------
-------------GGLVD---------NPLTF--G-RDDPSLQIFL--------------
-PSH--------------------PAD----TS----VR---TDY---------------
----RDQPETP--------NG-TLNDDWISLRL-GG---------------GG---GGSG
SA-----------------GSIGRNES------------RTT----------NGLSSRHQ
VASKE-GGIEN-------------------LANTAS-LKLSMNNDRTDKTGT--------
------KRQL------SDSLFSHP-RQPRSA-------------RPR-------------
---------------------------------I-LS-----------------------
------------------------------------------------MDSPSE------
------------------------------------------------------------
----------------------------
>gnl|onekp|IPWB_scaffold_2021673 Brassica_nigra
------------------------------------------------------------
------------------------------------------------------------
------------------------------------------------------------
------------------------------------------------------------
------------------------------------------------------------
------------------------------------------------------------
------------------------------------------------------------
------------------------------------------------------------
------------------------------------------------------------
------------------------------------------------------------
------------------------------------------------------------
------------------------------------------------------------
------------------------------------------------------------
------------------------------------------------------------
------------------------------------------------------------
------PEEAKGEPFEVALARVRRCI-GGSA-----------------GNDNAD---SDS
DIE-VVADFFGVNLRCP----------------------------------MSGSRMKVA
GRFKPCL-HMGCFDLEVFVELNQRSRK-----------------------WQCPICLKNY
SLEHII---VDPYFNRITSKM-RHLD----------------------------------
-----------EELTEIEMRPDGSWRGKFKNESERRD-LGVLSQ-WHKPD----------
-----------------------------GS-L--FPM--------------VDEIKS--
-KMEMQTL------------VK---------QE-GCSDG-PT--PLKLGI-RKNR-----
NGIWEV---------SKP-NN-----------NGLSSSNRQEKH----------GYQ-EL
N----------VI-----------PM-SSSTTGS-----------GKDGDDPSVN-----
-----QDA-VGS----FDFGNN-GM-ELDSF-----------SMNVDS------GYK---
-FP---DSNHQPPPA-SN--------------NDVI-VLSDSD-EE--------------
------DDVVI--TAGPAY-----------K-----------------------------
--------------ENQ------ADGGV-------NFPLHPVGITN---SYNE-------
------------DH----------------------------------------QAVA--
-------AGNSGLGL---FT-D-DDDY----DM--RLW-------------QLSSDA---
--QGGPGF-Q-LFGSDADVS-DGL-ASLQPS-----------------------------
----------------LLNCD-PAIN---------SGYS--------------MPPG---
----------------T----STPMVP-----E-SVGQTGADAN----------------
-------------DGLFD---------NPMAF--S-RDDPSLQIFL--------------
-PTR--------------------P-E----TS----AQ---SDF---------------
----RNQAEMS--------NG-VNNDDWISLRL-GD------------------------
-----------------------HGEA------------IGA----------NGLNESNP
VSTRE-GALDT-------------------LSETAS-LLLGMNDSSRQEKE---------
------SRKR------SESPFSFP-RQKRSV-------------RPR-------------
---------------------------------LFLS-----------------------
------------------------------------------------IDSDSE------
------------------------------------------------------------
----------------------------
>gnl|onekp|CUTE_scaffold_2014121 Blutoparon_vermiculare
------------------------------------------------------------
------------------------------------------------------------
------------------------------------------------------------
------------------------------------------------------------
------------------------------------------------------------
------------------------------------------------------------
------------------------------------------------------------
------------------------------------------------------------
------------------------------------------------------------
-------------------------------------------------EIEDSVPV---
------------SMKVRCPCGSTL-FT-----ES-MIQCEDPRCHIWQHMSCVLIPEKP-
------MDGI-PA-IPS-QFYCEICRLNRADP--FWSTLGHP---LS-PAK---LITSN-
-VSTDG-NN-----PVQCVDKNFNLSRSDRELL--LKPDYAIQAWCMLLNDKVSFRMQWP
QYADLQVN----------------------------GVPVRAISRPGSQLLGANGRDDGP
N--ISQC-----------------TREGS--NKIFLSG-CDSRIFCLGVRLVKRRSLEQ-
-ILSMIPKESDGELFADALARVRRCI-GGG------------------ATENADD--SDS
DLE-VVADSITVNLRCP----------------------------------MSGSRMKTA
GRFRPCG-HMGCFDLETFVAMQQRSRK-----------------------WQCPICLKNY
SLESLI---IDPYFNRIAIMM-QSCG----------------------------------
-----------EDTTEIEVKPDGSWRVKS--DSECK----DLRQ-WHMAD----------
-----------------------------GS-L-YLPN--------------EGEVKN--
-RPETSKP------------IK---------PEG-------T--GLKLGI-RKNS-----
NGVWEV---------SKQ-GDT----------NTLSSSDRV-PDNL--------VNG-GP
K----------VI-----------PM-SSSATFS-----------GRDGEDPSVD-----
-----QDANGH-----FDLSINNGV-DFESI-----------SLNLDP------TFG---
--L---TNQNALTAP-KD--------------SEVI-VLSDSD-DE--------------
------------------------------N-N-IMDPR--VFVS---------------
--------------NGL---LD-NGVNV-------NYSVNQHGITG-S-SYHE-------
------------DP--------------------NLG-----------------VA----
-------GSSC-LDL---FN--PDDEY----RM--PLWT------------PLPSST---
--QGPSNF-Q-LFGPDGDVS-D-----PHLTS----------------------------
-----------------LNCP-MSMN----------GY-------------L-LGPN---
----------------TSL-DPSSFLP-----DPSVGHSNNDLN----------------
-------------DGLVD---------NPLAF--G-GEDPSLQIFL--------------
-PTR--------------------PSD----AC----GP---TDS---------------
----RNHHDIG--------NG-LSGEDWISLRL-GDGGG---------GGGG------GG
---------------------TDNGNS------------VGF----------NGLHIGQQ
TEPR--GAMDP-------------------LADTAS-FLLGSNGSKSDKM----------
-------RER------SDSPFSLP-RNKRS--------------KQC-------------
---------------------------------FYLS-----------------------
------------------------------------------------IDSESE------
------------------------------------------------------------
----------------------------
>gnl|onekp|STDO_scaffold_2001235 Papaver_setigerum
----------------------------M---------------------DLAST-----
------------------------------------------------------C-----
------------------------------------------------------------
-----------------------KDKLTYFRIKEL-----KDVLT---------------
-------KLGVA-------------------KQGKKQDLI--------DRILGLIA--DE
Q-----------------------VS--K-------------------------------
----------------------------THGWPKK-H-SIGKEGIIKIIDDTYR------
------------------------------------------------------------
-----------KMQIP-------------------------------------G-ATDLA
SK-GHS--------------DVDINH------------------TKLKEEGEDSFQL---
------------NMKVQCVCGSSL-PN-----ES-MIQCEHPGCRVWQHIGCVIIPEKP-
------TEGV-PP-TPP-QFYCQICRINRADP--FWVTVTQP---LP-PVK---LTVTS-
-LPADG-TN-----PVQTVEKTFQLTRADRELV--QKGEYDVQAWCMLLNDKVTFRMQWP
QYSDLQVN----------------------------GMAVRTINRPGPQLLGANGRDDGP
A--ITTC-----------------TREGM--NKIFLSG-CDARVFCLGVRIARRRTVQQ-
-VLRMIPKESEGEPFDDALARVCRCI-GGGN-----------------AAENA-D--SDS
DLE-VVADSVTVNLRCP----------------------------------MSGSRMKVA
GRFKPCA-HMGCFDLHVFVELNQRSRK-----------------------WQCPICLKNY
SLEHVI---IDPYFNRIATLM-RDCG----------------------------------
-----------EDVTEIDVNPDGSWRAKN--EHERK----DLAQ-WHSPS----------
-----------------------------GS-L-RGPV--------------DEAGKS--
-ELENSK-------------IK---------QEV-HSEG-HN--GLRIGI-KKNQ-----
NGKWEL---------NRP-EGQ-----------TVSSENRL-LVK----------LE-NS
K----------VI-----------PG-TSSATGS-----------CRDGEDPSVN-----
-----QDGGGQ-----FDFSTNNGN-DLDAI-----------SLNFD-------------
----------PTCTV-GNRMP-------FEPLGGVI-VLSDSE-DE--------------
------------------------------N-ENVTGTA----YE---------------
--------------SHS---AN-TA-GI-------PYSAPPLAMP--D-SYPN-------
------------DA--------------------ELG-----------------------
-------TSGGCLGL---FN-SNCDDF----EI--PLW-------------QLPSGT---
--QAGPGF-Q-LFGTETNV-----------------------------------------
------------------------------------------------------------
------------------------------------------------------------
------------------------------------------------------------
------------------------------------------------------------
------------------------------------------------------------
------------------------------------------------------------
------------------------------------------------------------
------------------------------------------------------------
------------------------------------------------------------
------------------------------------------------------------
------------------------------------------------------------
----------------------------
>gnl|onekp|EPRK_scaffold_2004229 Papaver_setigerum
----------------------------M---------------------DLAST-----
------------------------------------------------------C-----
------------------------------------------------------------
-----------------------KDKLTYFRIKEL-----KDVLT---------------
-------KLGVA-------------------KQGKKQDLI--------DRILGLIA--DE
Q-----------------------VS--K-------------------------------
----------------------------THGWPKK-H-SIGKEGIIKIIDDTYR------
------------------------------------------------------------
-----------KMQIP-------------------------------------G-ATDLA
SK-GHS--------------DVDINH------------------TKLKEEGEDSFQL---
------------NMKVQCVCGSSL-PN-----ES-MIQCEHPGCRVWQHIGCVIIPEKP-
------TEGV-PP-TPP-QFYCQICRINRADP--FWVTVAQP---LL-PVK---LTVTN-
-LPADG-TN-----PVQTVEKTFQLTRVDRELV--QKGEYDVQAWCMLLNDKVTFRMQWP
QYSDLQVN----------------------------GMAVRTINRPGPQLLGANGRDDGP
A--ITTC-----------------TREGM--NKIFLSG-CDARVFCLGVRIARRRTVQQ-
-VLRMIPKESEGEPFDDALARVCRCI-GGGN-----------------AAENA-D--SDS
DLE-VVADSVTVNLRCP----------------------------------MSGSRMKVA
GRFKPCA-HMGCFDLHVFVELNQRSRK-----------------------WQCPICLKNY
SLEHVIPIFIDPYFNRIATLM-RDCG----------------------------------
-----------EDVTEIDVNPDGSWRAKN--EHERK----DLAQ-WHSPS----------
-----------------------------GS-L-RGPV--------------DEAGKS--
-ELENSK-------------IK---------QEV-HSEG-HN--GLRIGI-KKNQ-----
NGKWEL---------NRP-EGQ-----------TVSSENRL-LVK----------LE-NS
K----------VI-----------PG-TSSATGS-----------CRDGEDPSVN-----
-----QDGGGQ-----FDFSTNNGN-DLDAI-----------SLNFD-------------
----------PTCTV-GNRMP-------FEPLGGVI-VLSDSE-DE--------------
------------------------------N-ENVTGTA----YE---------------
--------------SHS---AN-TA-GI-------PYSAPPLAMP--D-SYPN-------
------------DA--------------------ELG-----------------------
-------TSGGCLGL---FN-SNCDDF----EI--PLW-------------QLPSGT---
--QAGPGF-Q-LFGTETNVS-DSF-VDVQQTS----------------------------
-----------------V------------------------------------------
------------------------------------------------------------
------------------------------------------------------------
------------------------------------------------------------
------------------------------------------------------------
------------------------------------------------------------
------------------------------------------------------------
------------------------------------------------------------
------------------------------------------------------------
------------------------------------------------------------
------------------------------------------------------------
----------------------------
>gnl|onekp|VYLQ_scaffold_2003758 Cassytha_filiformis
----------------------------M---------------------DLMSI-----
------------------------------------------------------C-----
------------------------------------------------------------
-----------------------RDKLQYFRLKEL-----KEVLN---------------
-------QLGLV-------------------RQGKKQDLV--------DRILATLS--EE
G------------------------Y--K-------------------------------
----------------------------LHGRTKI-N-SIGKEGVAKIIDDTLR------
------------------------------------------------------------
-----------KMQAR-------------------------------------A-SPDLA
SK-AQC--------------MSDSND-------------------KPKENIDDQL-----
------------NVKVHCPCGSLH-SS-----ES-MIQCEDQRCGVWQHMNCVIIPENP-
------MEGLSLK-VPH-QFYCEICRINRADP--YWSTLGHP---LP-PAK---LMASD-
-VSMDG-TN-----PIQNVEKTFLLSREERGLL--QKPEIDLQAWCILLNDKVPFRMQWP
QGVDLQVN----------------------------GVPIRVINRPISQLLGANGRDDGP
A--ITTY-----------------SREGI--NKISLSG-CDARIFCFGVRIAQRRTVAQ-
-VLKMIPKETEGECFDEALSRVFRCI-SGGA-----------------SAENA-D--SDS
DLE-VIAESVTVNLRCP----------------------------------MSGSRMKTA
GRFKPCV-HMGCFDLCTFVELNQRSRK-----------------------WQCPICLANY
SLENVI---IDPYFNRIVSMM-QNCG----------------------------------
-----------EGVNEIDLKPDGCWRVKN--EYDDR----DLAQ-WHFPD----------
-----------------------------GS-L-CMNN---------------GDVKS--
-HQETIRE------------VK---------H-G-VSDG-PA--SLKIGI-RKNR-----
NGIWEV---------SKT-EDS----------RPLLSKNHV-ADKF--------ESR-CL
K----------DA-----------PM-CNSATES--------------NEDASAD-----
-----QEAGGR-----FDLSSNNCN-ELDSI-----------SFNFDA------SYG---
--D---VNRIPPVPS-IE--------------EDII-ILSDSE-DN--------------
-----------------------------GN-VKIVSPEP-TVYD---------------
--------------VGH---AN-DA-----------FPDSAQRII--D-SINE-------
------------DP--------------------GLG-----------------VS----
-------GNTG-LSL---FD-PNCDEL----RM--PIW-------------PLQS-----
------GF-D-LFSTDANDT-DVL-INVQDNT----------------------------
-----------------LHCP--TTN----------DF-------------R-LDTA---
----------------TSV--GALQNH-----NLSLCHENAEMN----------------
-------------GDLM--------------------ADPSFQIFL--------------
-PSR--------------------TPV----AS----VQ---ENL---------------
----IGCTETS--------IS-GRTEDMLSLRL-GA---------------G--------
---------------------CCNGGS------------PLM----------DSLHSINQ
FPAKE-EEFKS-------------------LVDTAS-FL-NMSDNGTVKATS--------
------TRPR------SDGPFSHP-RQPRSSL-------HQRSVRQR-------------
---------------------------------LLLS-----------------------
------------------------------------------------IDTDSE------
------------------------------------------------------------
----------------------------
>gnl|onekp|BMRX_scaffold_2015009 Papaver_somniferum
----------------------------M---------------------DLAST-----
------------------------------------------------------C-----
------------------------------------------------------------
-----------------------KDKLTYFRIKEL-----KDVLT---------------
-------KLGVA-------------------KQGKKQDLI--------DRILGLIA--DE
Q-----------------------VS--K-------------------------------
----------------------------THGWPKK-H-SIGKEGIIKIIDDTYR------
------------------------------------------------------------
-----------KMQIP-------------------------------------G-ATDLA
SK-GHS--------------DVDINN------------------TKLKEEGEDSFQL---
------------NMKVQCVCGSSL-PN-----ES-MIQCEHPGCRVWQHIGCVIIPEKP-
------TEGV-PP-TPP-QFYCQICRINRADP--FWVTVAQP---LL-PVK---LTVTN-
-LPADG-TN-----PVQTVEKTFQLTRVDRELV--QKGEYDVQVWCMLLNDKVTFRMQWP
QYSDLQVN----------------------------GMAVRTINRPGPQLLGANGRDDGP
A--ITTC-----------------TREGM--NKIFLSG-CDARVFCLGVRIARRRTVQQ-
-VLRMIPKESEGEPFDDALARVCRCI-GGGN-----------------AAENA-D--SDS
DLE-VVADSVTVNLRCP----------------------------------MSGSRMKVA
GRFKPCA-HMGCFDLHVFVELNQRSRK-----------------------WQCPICLKNY
TLEHMI---IDPYFNRITAMM-GRCG----------------------------------
-----------EDVTEIDVRPDGSWRAKN--DREHL----DLAQ-WHFPD----------
-----------------------------GS-L-CIET--------------GKNIKP--
-DLENSKQ------------IK---------HDG-PLEG-QS--PFKLGI-KKNS-----
NGTWEV---------KKP-ELL-----------TLSPESQL-EEKY--------DIN-SG
G----------GI-----------PR-SSNGTGS-----------ARDVDDRNAN-----
-----RDVGGQ-----FDFLANNGN-ELDSV-----------SPNFDS------AYE---
---------VPSAPV-GN--------------ADII-ILSDSD-EE--------------
------------------------------M-ENLIS-----------------------
------------------------------------------------------------
------------------------------------------------------------
------------------------------------------------------------
------------------------------------------------------------
------------------------------------------------------------
------------------------------------------------------------
------------------------------------------------------------
------------------------------------------------------------
------------------------------------------------------------
------------------------------------------------------------
------------------------------------------------------------
------------------------------------------------------------
------------------------------------------------------------
------------------------------------------------------------
------------------------------------------------------------
----------------------------
>gnl|onekp|TMWO_scaffold_2021374 Papaver_bracteatum
----------------------------M---------------------DLVSS-----
------------------------------------------------------C-----
------------------------------------------------------------
-----------------------KDKLGYFRVKEL-----KDVLT---------------
-------HLGLG-------------------KQGRKQDLM--------DRILAAIT--DD
Q-----------------------VT--K-------------------------------
--------------------------------SKK-N-SIGKEGIAKIIEDTYR------
------------------------------------------------------------
-----------KMQTS-------------------------------------G-ATDLA
SK-GQS--------------DSSFDT------------------AKFKDEVVDSRKI---
------------DIKVQCPCGSSL-QT-----ES-MIQCEDPRCQVWQHIGCVVIPDKP-
------MEGV-PP-IPP-QFFCEICRINRADP--FWLTVTYP---LP-PIK---LTALS-
-IPTDG-TN-----PMQNVEKTFQLTRADRDMV--QKPEYDVQAWCMLLNDKVIFRMHWP
QFSDLQVN----------------------------GVPVRSINRPGSQLLGANGRDDGP
A--ITTC-----------------TREGM--NKISFTG-CDARIFCLGVRIAKRRTVQQ-
-VLNLIPKELDGERFEDAHARVCRCI-GGGN-----------------DAENA-D--SDS
DLE-VVADSVIVNLRCP----------------------------------MSGSRIKIA
GRFKPCI-HMGCFDLETFVELNQRSRK-----------------------WQCPICLKNY
TLEHMI---IDPYFNRITAMM-GRCG----------------------------------
-----------EDVTEIDVKPDGSWRAKN--DREHL----DLAQ-WHFPD----------
-----------------------------GS-L-CVET--------------GKNIKP--
-DLENSKQ------------IK---------HDG--------------------------
------------------------------------------------------------
------------------------------------------------------------
------------------------------------------------------------
------------------------------------------------------------
------------------------------------------------------------
------------------------------------------------------------
------------------------------------------------------------
------------------------------------------------------------
------------------------------------------------------------
------------------------------------------------------------
------------------------------------------------------------
------------------------------------------------------------
------------------------------------------------------------
------------------------------------------------------------
------------------------------------------------------------
------------------------------------------------------------
------------------------------------------------------------
------------------------------------------------------------
------------------------------------------------------------
------------------------------------------------------------
----------------------------
>gnl|onekp|DEMH_scaffold_2003768 Alternanthera_tenella
------------------------------------------------------------
------------------------------------------------------------
------------------------------------------------------------
------------------------------------------------------------
------------------------------------------------------------
------------------------------------------------------------
------------------------------------------------------------
------------------------------------------------------------
-------------QGS-------------------------------------G-ATDLA
SK-VQC--------------TSDGATASAT--ATTSATSTPIIALKPKLEVEDSVCV---
------------DMKVRCPCGSSL-LT-----ES-MIKCEDLRCQVWQHMRCVIIPEKP-
------MDGI-PA-VPS-QFYCEVCRLNRAGK--ELLEIHR-----Y-PVK---LIASI-
-VPTDG-TN-----PVQCADKTFHLPRSDRELL--SKPEYAVQAWCMLLNDKVSYRMQWP
QYAELQVN----------------------------GMPVRAISRPGSQLLGANGRDDGP
N--ISQF-----------------TREGI--NKIFLSG-CDSRIFCLGVRLVKRRTLQQ-
-ILNMIPKESDGELFEDALARVRRCI-GGG------------------AAENADD--SDS
DLE-VVADSITVNLRCP----------------------------------MSGSRMKTA
GRFRPCG-HMGCFDLETFVEMQQRSRK-----------------------WQCPICLKNY
SLENLI---IDPYFNRIANMM-LLCG----------------------------------
-----------EDTTEIEVKPDGSWRIKN--DNEHR----DLRQ-WHMAD----------
-----------------------------GS-L-YLPD--------------EGEIKN--
-NPEASKP------------IK---------QEG-------T--GLKLGI-RKNS-----
NGVWEV---------SKH-GDT----------NTVSSFDRV-PENL--------VNG-GP
K----------VI-----------PM-SSSATFS-----------GRDGDDPSVN-----
-----QDANGH-----FDFSLNNGV-ELESI-----------SLNLDP------TYG---
--L---TTQNTLTAA-KD---------------SVI-VLSDSD-DE--------------
------------------------------N-D-VMRHG--GIHG---------------
--------------DGL---LD-NG--V-------NYSADPNVIT--A-SYQE-------
------------EP--------------------GLG-----------------VG----
-------GSSC-LDL---FN--PDDEF----GM--PIWA------------PLPSST---
--QGGSNF-Q-LFGSDGDGS-DSL-TNPHLNS----------------------------
-----------------VNCP-ITMN----------GY-------------M-LAPD---
----------------ANM-NPASFLP-----D---------------------------
------------------------------------------------------------
------------------------------------------------------------
------------------------------------------------------------
------------------------------------------------------------
------------------------------------------------------------
------------------------------------------------------------
------------------------------------------------------------
------------------------------------------------------------
------------------------------------------------------------
----------------------------
>gnl|onekp|MIKW_scaffold_2029883 Papaver_somniferum
------------------------------------------------------------
------------------------------------------------------------
------------------------------------------------------------
------------------------------------------------------------
------------------------------------------------------------
------------------------------------------------------------
------------------------------------------------------------
------------------------------------------------------------
------------------------------------------------------------
------------------------------------------------------------
---------------VQCPCGSSL-QT-----ES-MIQCEDPRCQVWQHIGCVVIPDKP-
------TEGV-PP-IPP-QFFCEICRINRADP--FWLTVTYP---LP-PIK---LTAMS-
-IPTDG-TN-----PMQNVEKTFQLTRADRDMV--QKPEYDVQAWCMLLNDKVIFRMHWP
QFSDLQVN----------------------------GVPVWSINRAGSQLLGANGRDDGP
A--ITTC-----------------TREGM--NKISLTG-CDARIFCLGVRIAKRRTVQQ-
-VLNLIPKELDGERFEDAHARVCRCI-GGGN-----------------DAENA-D--SDS
DLE-VVADSVTANLRCP----------------------------------MSGSRIKIA
GRFKPCI-HMGCFDLETFVELNQRSRK-----------------------WQCPICLKNY
TLEHMI---IDPYFNRITAMM-GRCG----------------------------------
-----------EDVTEIDVRPDGSWRAKN--DREHL----DLAQ-WHFPD----------
-----------------------------GS-L-CIET--------------GKNIKP--
-DLENSKQ------------IK---------HDG-PLEG-QS--PFKLGI-KKNS-----
NGTWEV---------KKP-ELL-----------TLSPESQL-EEKY--------DIN-SG
G----------GI-----------PR-SSSGTGS-----------ARDVDDRNAN-----
-----RDVGGQ-----FDFLANNGN-ELDSV-----------SPNFDS------AYE---
---------VPSAPV-GN--------------ADII-ILSDSD-EE--------------
------------------------------M-ENLISHG--AVF----------------
------------------------------------------------------------
------------------------------------------------------------
------------------------------------------------------------
------------------------------------------------------------
------------------------------------------------------------
------------------------------------------------------------
------------------------------------------------------------
------------------------------------------------------------
------------------------------------------------------------
------------------------------------------------------------
------------------------------------------------------------
------------------------------------------------------------
------------------------------------------------------------
------------------------------------------------------------
------------------------------------------------------------
----------------------------
>gnl|onekp|TMWO_scaffold_2021375 Papaver_bracteatum
------------------------------------------------------------
------------------------------------------------------------
------------------------------------------------------------
------------------------------------------------------------
------------------------------------------------------------
------------------------------------------------------------
--------------------------------SKK-N-PIGKEGTAKIIEDTYR------
------------------------------------------------------------
-----------KMQTS-------------------------------------G-ATDLA
SK-GQS--------------DSSFDT------------------AKFKDEVVDSRKI---
------------DIKVQCPCGSSL-QT-----ES-MIQCEDPRCQVWQHIGCVVIPDKP-
------MEGV-PP-IPP-QFFCEICRINRADP--FWLTVTYP---LP-PIK---LTALS-
-IPTDG-TN-----PMQNVEKTFQLTRADRDMV--QKPEYDVQAWCMLLNDKVIFRMHWP
QFSDLQVN----------------------------GVPVRSINRPGSQLLGANGRDDGP
A--ITTC-----------------TREGM--NKISFTG-CDARIFCLGVRIAKRRTVQQ-
-VLNLIPKELDGERFEDAHARVCRCI-GGGN-----------------DAENA-D--SDS
DLE-VVADSVIVNLRCP----------------------------------MSGSRIKIA
GRFKPCI-HMGCFDLETFVELNQRSRK-----------------------WQCPICLKNY
TLEHMI---IDPYFNRITAMM-GRCG----------------------------------
-----------EDVTEIDVKPDGSWRAKN--DREHL----DLAQ-WHFPD----------
-----------------------------GS-L-CVET--------------GKNIKP--
-DLENSKQ------------IK---------HDG--------------------------
------------------------------------------------------------
------------------------------------------------------------
------------------------------------------------------------
------------------------------------------------------------
------------------------------------------------------------
------------------------------------------------------------
------------------------------------------------------------
------------------------------------------------------------
------------------------------------------------------------
------------------------------------------------------------
------------------------------------------------------------
------------------------------------------------------------
------------------------------------------------------------
------------------------------------------------------------
------------------------------------------------------------
------------------------------------------------------------
------------------------------------------------------------
------------------------------------------------------------
------------------------------------------------------------
------------------------------------------------------------
----------------------------
>gnl|onekp|BGZG_scaffold_2062912 Cissus_quadrandularis
----------------------------M---------------------DLVAA-----
------------------------------------------------------C-----
------------------------------------------------------------
-----------------------KDKLAYFRIKEL-----KDVLT---------------
-------QLGLS-------------------KQGKKQDLV--------DRILAILS--DE
Q-----------------------VS--R-------------------------------
----------------------------M--WAKK-N-AVGKEEVAKLVEDTYR------
------------------------------------------------------------
-----------KMQVS-------------------------------------G-ATDLA
SK-GQG--------------LSDSSN------------------VKLKEEFEDSYN----
------------DMKIRCPCGSTL-PT-----ET-MLKCDDPKCQVWQHIGCVIIPEKP-
------MDGI-PP-APD-PFYCEICRLSRADP--FWVTTAHP---LL-PVK---LTTTT-
-IPTDG-AN-----PVQSVEKTFQLTRADKDLL--SKPDYDVQAWCILLNDKVSFRMQWP
QYAELHVN----------------------------GMPVRAINRPGSQLLGANGRDDGP
I--ITPC-----------------TKDGI--NKISLSG-CDARIFCLGVRIVKRRTVQQ-
-ILSLIPNEQDGEQFEDALARVRRCI-GGGG-----------------ATDNA-D--SDS
DLE-VVADFFTVNLRCP----------------------------------MSGSRMKV-
------------------------------------------------------------
------------------------------------------------------------
------------------------------------------------------------
------------------------------------------------------------
------------------------------------------------------------
------------------------------------------------------------
------------------------------------------------------------
------------------------------------------------------------
------------------------------------------------------------
------------------------------------------------------------
------------------------------------------------------------
------------------------------------------------------------
------------------------------------------------------------
------------------------------------------------------------
------------------------------------------------------------
------------------------------------------------------------
------------------------------------------------------------
------------------------------------------------------------
------------------------------------------------------------
------------------------------------------------------------
------------------------------------------------------------
------------------------------------------------------------
------------------------------------------------------------
------------------------------------------------------------
------------------------------------------------------------
----------------------------
>gnl|onekp|CUTE_scaffold_2007606 Blutoparon_vermiculare
--------------------------------------------------ELISA-----
------------------------------------------------------C-----
------------------------------------------------------------
-----------------------REKLLHFRIKEL-----KDVLT---------------
-------QVGFP-------------------KQGKKQDLM--------DRILALLY--DE
S-----------------------------------------------------------
----------------------------TPSVFKN-H-VNGKEKLVEIIDDAYR------
------------------------------------------------------------
-----------MMQES-------------------------------------G-VNSSS
SK-KQN--------------SSGTSK-------------------TLAKEVDDSYGL---
------------ERKIQCPCGSDS-TS-----GM-LVKCVDPDCNVCQHVNCVIIPEKP-
------MGKV-S--VPT-QFLCELCRLKRADP--FWATMAHP---LY-PIK---LASSS-
-LPIDG-TN-----PHLNVEKTFKLTRADRELV--QKAEYDIQAWCMLFNDGVPFRMQWP
LHSILLVN----------------------------GNPVKTVGRAASQALGANGRDDGA
K--ISLY-----------------IVEGV--NKISLSG-ADARSFCFGVRLVKRRTLEQ-
-VLGMIPKESEGEIFENALARVQRCI-GGGI-----------------TTGND-D--SDS
DLE-VIADSISVNLRCP----------------------------------MSGSRMKTA
GRFRACA-HMGCFDLDTFVGLNERSRK-----------------------WQCPICLKNY
CLEDVV---VDPFFNLILKKM-QSCG----------------------------------
-----------EEIHEIDMKPDGSWRVKK---AQLG----DLSQ-WHNPD----------
-----------------------------GS-I---------------------------
-QVSSLQQ------------TG---------QEH-LSEC---N-TPQLGI-QNNVLNCHV
DGQGNVD-----------------------------------VENF--------EQN---
-----------II-----------TM-SSTTSGD-----------VKDDGDPSIN-----
-----QDDVDQ-----YGLSDMNEP-EIDSG-----------PPEFGQ------TYE---
--S---NHQNPELRS-----------------ADVI-ILSDSE-DD--------------
------------------------------------------------------------
------------------------------------------------------------
------------------------------------------------------------
------------------------------------------------------------
------------------------------------------------------------
------------------------------------------------------------
------------------------------------------------------------
------------------------------------------------------------
------------------------------------------------------------
------------------------------------------------------------
------------------------------------------------------------
------------------------------------------------------------
------------------------------------------------------------
------------------------------------------------------------
------------------------------------------------------------
------------------------------------------------------------
----------------------------
>gnl|onekp|CUTE_scaffold_2007605 Blutoparon_vermiculare
--------------------------------------------------ELISA-----
------------------------------------------------------C-----
------------------------------------------------------------
-----------------------REKLLHFRIKEL-----KDVLT---------------
-------QVGFP-------------------KQGKKQDLM--------DRILALLY--DE
S-----------------------------------------------------------
----------------------------TPSVFKN-H-VNGKEKLVEIIDDAYR------
------------------------------------------------------------
-----------MMQES-------------------------------------G-VNSSS
SK-KQN--------------SSGTSK-------------------TLAKEVDDSYGL---
------------ERKIQCPCGSDS-TS-----GM-LVKCVDPDCNVCQHVNCVIIPEKP-
------MGKV-S--VPT-QFLCELCRLKRADP--FWATMAHP---LY-PIK---LASSS-
-LPIDG-TN-----PHLNVEKTFKLTRADRELV--QKAEYDIQAWCMLFNDGVPFRMQWP
LHSILLVN----------------------------GNPVKTVGRAASQALGANGRDDGA
K--ISLY-----------------IVEGV--NKISLSG-ADARSFCFGVRLVKRRTLEQ-
-VLGMIPKESEGEIFENALARVQRCI-GGGI-----------------TTGND-D--SDS
DLE-VIADSISVNLRCP----------------------------------MSGSRMKTA
GRFRACA-HMGCFDLDTFVGLNERSRK-----------------------WQCPICLKNY
CLEDVV---VDPFFNLILKKM-QSCG----------------------------------
-----------EEIHEIDMKPDGSWRVKK---AQLG----DLSQ-WHNPD----------
-----------------------------GS-I---------------------------
-QVSSLQQ------------TG---------QEH-LSEC---N-TPQLGI-QNNVLNCHV
DGQGNVD-----------------------------------VENF--------EQN---
-----------II-----------TM-SSTTSGD-----------VKDDGDPSIN-----
-----QDDVDQ-----YGLSDMNEP-EIDSG-----------PPEFGQ------TYE---
--S---NHQNPELRS-----------------ADVI-ILSDSE-DD--------------
------------------------------------------------------------
------------------------------------------------------------
------------------------------------------------------------
------------------------------------------------------------
------------------------------------------------------------
------------------------------------------------------------
------------------------------------------------------------
------------------------------------------------------------
------------------------------------------------------------
------------------------------------------------------------
------------------------------------------------------------
------------------------------------------------------------
------------------------------------------------------------
------------------------------------------------------------
------------------------------------------------------------
------------------------------------------------------------
----------------------------
>gnl|onekp|JSVC_scaffold_2000824 Papaver_setigerum
----------------------------M---------------------DLAST-----
------------------------------------------------------C-----
------------------------------------------------------------
-----------------------KDKLTYFRIKEL-----KDVLT---------------
-------KLGVA-------------------KQGKKQDLI--------DRILGLIA--DE
Q-----------------------VS--K-------------------------------
----------------------------THGWPKK-H-SIGKEGIIKIIDDTYR------
------------------------------------------------------------
-----------KMQIP-------------------------------------G-ATDLA
SK-GHS--------------DVDINN------------------TKLKEEGEDSFQL---
------------NMKVQCVCGSSL-PN-----ES-MIQCEHPGCRVWQHIGCVIIPEKP-
------TEGV-PP-TPP-QFYCQICRINRADP--FWVTVTQP---LP-PVK---LTVTN-
-LPADG-TN-----PVQTVEKTFQLTRADRELV--QKGEYDVQAWCMLLNDKVTFRMQWP
QYSDLQVN----------------------------GIAVRTINRPGPQLLGANGRDDGP
A--ITTC-----------------TREGM--NKIFLSG-CDARVFCLGVRIARRRTVQQ-
-VLRMIPKESEGEPFDDALARVCRCI-GGGN-----------------AAENA-D--SDS
DLE-VVADSVTVNLRCP----------------------------------MSGSRMKVA
GRFKPCA-HMGCFDLHVFVELNQRSRK-----------------------WQCP------
------------------------------------------------------------
------------------------------------------------------------
------------------------------------------------------------
------------------------------------------------------------
------------------------------------------------------------
------------------------------------------------------------
------------------------------------------------------------
------------------------------------------------------------
------------------------------------------------------------
------------------------------------------------------------
------------------------------------------------------------
------------------------------------------------------------
------------------------------------------------------------
------------------------------------------------------------
------------------------------------------------------------
------------------------------------------------------------
------------------------------------------------------------
------------------------------------------------------------
------------------------------------------------------------
------------------------------------------------------------
------------------------------------------------------------
------------------------------------------------------------
------------------------------------------------------------
------------------------------------------------------------
----------------------------
>gnl|onekp|VKOE_scaffold_2052492 Aerva_lanata
------------------------------------------------------------
------------------------------------------------------------
------------------------------------------------------------
------------------------------------------------------------
------------------------------------------------------------
------------------------------------------------------------
------------------------------------------------------------
------------------------------------------------------------
------------------------------------------------------------
------------------------------------------------------------
------------------------------------------------------------
------------------------------------------------------------
------------------------------------------------------------
------------------------------------------------------------
--------------------------------------------------LVKRRSLQQ-
-ILSMIPKESDGELFEDALARVRRCI-GGG------------------AAENADD--SDS
DLE-VVADSITVNLRCP----------------------------------MSGSRMKTA
GRFRPCG-HMGCFDLETFVEMQQRSRK-----------------------WQCPICLKNY
SLENLI---IDPYFNRIANMM-HWCG----------------------------------
-----------EDTSEIEVKPDGSWRVKS--EGERR----DLRQ-WHMAD----------
-----------------------------GS-L-YLPD--------------EGEIKK--
-GPETSKP------------IK---------QEG-------T--GLKLEI-RKNS-----
NGVWEV---------SKH-GDT----------NTLSSSDRV-PENL--------VNG-GT
K----------VI-----------PM-SSSATFS-----------GRDGEDLSVN-----
-----QDANGH-----FDLSVNNGV-EFESI-----------SLNLDP------TYG---
--L---TNQNALTGA-KD--------------SEVI-VLSDSD-DE--------------
------------------------------N-G-MMGHG--IVNS---------------
--------------NGL---LD-NG--V-------DYSVNTHGIT--G-SYQE-------
------------DP--------------------GLG-----------------VG----
-------GSSC-LDL---FN--PDDEF----GL--PLW-------------PLPSST---
--QGASSF-Q-LFGSDGDGS-DSL-ANPHLTS----------------------------
-----------------VNCP-MSMN----------GY-------------M-LAPD---
----------------ATM-NPASLLP-----DPSVAQSNNDLN----------------
-------------DGLVD---------NPLAF--G-GEDPSLQIFL--------------
-PTR--------------------PSD----AC----GP---TDA---------------
----RNHHDIG--------NG-LHGEDWISLRL-GD---------------G------GG
---------------------TDHGDS------------AAM----------NGLHIGQH
PESRE-GAVDS-------------------MAETAS-FLLGSNGSKSEKT----------
-------RER------SDSPFSLP-RTKRP--------------KQR-------------
---------------------------------FYLS-----------------------
------------------------------------------------IDSDSE------
------------------------------------------------------------
----------------------------
>gnl|onekp|SUFP_scaffold_2001038 Papaver_somniferum
------------------------------------------------------------
------------------------------------------------------------
------------------------------------------------------------
------------------------------------------------------------
------------------------------------------------------------
------------------------------------------------------------
------------------------------------------------------------
------------------------------------------------------------
------------------------------------------------------------
------------------------------------------------------------
---------------VQCPCGSSL-QT-----ES-MIQCEDPRCQVWQHIGCVVIPDKP-
------TEGV-PP-IPP-QFFCEICRINRADP--FWLTVTYP---LP-PIK---LTAMS-
-IPTDG-TN-----PMQNVEKTFQLTRADRDMV--QKPEYDVQAWCMLLNDKVIFRMHWP
QFSDLQVN----------------------------GVPVRSINRPGSQLLGANGRDDGP
A--ITTC-----------------TREGM--NKISLTG-CAARIFCLGVIIAKRRTVQQ-
-VLNLIPKELDGERFEDTRARVCRCI-GGGN-----------------DAENA-D--SDS
DLE-VVADSVTVNLRCP----------------------------------MSGSRIKIA
GRFKPCI-HMGCFDLETFVELNQRSRK-----------------------WQCPICLKNY
TLEHMI---IDPYFNRITAMM-GRCG----------------------------------
-----------EDVTEIDVRPDGSWRAK--------------------------------
------------------------------------------------------------
------------------------------------------------------------
------------------------------------------------------------
------------------------------------------------------------
------------------------------------------------------------
------------------------------------------------------------
------------------------------------------------------------
------------------------------------------------------------
------------------------------------------------------------
------------------------------------------------------------
------------------------------------------------------------
------------------------------------------------------------
------------------------------------------------------------
------------------------------------------------------------
------------------------------------------------------------
------------------------------------------------------------
------------------------------------------------------------
------------------------------------------------------------
------------------------------------------------------------
------------------------------------------------------------
------------------------------------------------------------
------------------------------------------------------------
----------------------------
>gnl|onekp|ACYX_scaffold_2011818 Papaver_rhoeas
------------------------------------------------------------
------------------------------------------------------------
------------------------------------------------------------
------------------------------------------------------------
------------------------------------------------------------
------------------------------------------------------------
------------------------------------------------------------
------------------------------------------------------------
------------------------------------------------------------
------------------------------------------------------------
------------------------------------------------------------
------------------------------------------------------------
------------------------------------------------------------
--------------------------------------------------------DDGP
A--ITTC-----------------TREGM--NKIFLSG-CDARVFCLGVRIARRRSVQQ-
-VLRMIPKESEGEPFDDALARVCRCI-GGGN-----------------AAENA-D--SDS
DLE-VVADSVTVNLRCP----------------------------------MSGSRMKVA
GRFKPCA-HMGCFDLHVFVELNQRSRK-----------------------WQCPICLKNY
SLEHVI---IDPYFNRIATLM-RDCG----------------------------------
-----------EDVTEIDVNPDGSWRAKN--EHERK----DLAQ-WHSPT----------
-----------------------------GS-L-LGRL--------------EEAGKS--
-ELENSK-------------IK---------QEV-HSEG-HN--GLRIGM-KKNQ-----
NGKWEL---------NRP-EGQ-----------TVSSENRL-LVK----------LE-NP
K----------VI-----------PG-TSSATGS-----------CRDGEDPSVN-----
-----QDGGGQ-----FDFSTNNGN-DLDAI-----------SLNFD-------------
----------PTCTV-GNRMQ-------FEPLGGVI-VLSDSE-DE--------------
------------------------------N-ENVAGTG----FE---------------
--------------SHS---AN-TA-GI-------PCSAPPLAMP--D-SYPN-------
------------DA--------------------ELG-----------------------
-------TSGGCLGL---FN-NNCDDF----EI--PLW-------------QLPSGT---
--QAGPGF-Q-LFGTETNVS-DSF------------------------------------
---------------------------------------------------A-LASD---
----------------IAM-GSDTQGL-----D-----SNYLLN----------------
-------------GGLVD---------NPLAF--G-RDDPSLQIFL--------------
-PSH--------------------PAD----TS----VQ---TDY---------------
----GDQPETP--------NG-ALNDDWISLRL-GG---------------G-----GSG
SG-----------------GSVDRNDS------------RTT----------NGLSPRHQ
VASKE-GGTEN-------------------LANTAS-LKLSMNNDRTDKTGT--------
------KRQL------SDSLFSHP-RQPRSA-------------RPR-------------
---------------------------------I-LS-----------------------
------------------------------------------------MDTPSE------
------------------------------------------------------------
----------------------------
>gnl|onekp|VUIT_scaffold_2024655 Alternanthera_caracasana
-------------------------------------------------QELIDS-----
------------------------------------------------------Y-----
------------------------------------------------------------
-----------------------QNKLSQFRLKEL-----KDVLT---------------
-------QVGLS-------------------KQGRKQDLM--------DRIMALLY--DE
G-----------------------------------------------------------
----------------------------TPGVFKN-N-VNGKEKLVEAIDDIHR------
------------------------------------------------------------
-----------MMHES-------------------------------------G-VNGSS
SK-KQN--------------STGTSR-------------------MRKDEADKLSEL---
------------ERKIQCPCGSDV-PS-----GSPLVQCVDPDCSVWQHVDCVIIPENP-
------MEKI-S--API-EFLCEICRVKRADP--FWETMAHP---LY-PVK---LRFTT-
-LCADG-TN-----PQLTVEKTFRLTKADRELV--QKTDCDVQAWCMLLNDVVPFRMQWP
LHSALEVN----------------------------GIPVRTASRVASQPLGANGRDDGA
K--ITLY-----------------IVEGV--NKISLSG-TDARNFCFGVRIVRRRTFNQ-
-VLNMIPKESDGETFEDALARVQRCI-GVGI-----------------TTGND-D--SDS
DLE-VIADSIIVNLRCP----------------------------------MSGSRMKTA
GRFKACG-HMGCFDLETFVGLNERSRK-----------------------WQCPICLKNY
CLEDVI---VDPFFNLILNKI-QSCG----------------------------------
-----------EEIYEIDMKSDGSWRVK---KTQVG----DLSL-WHHPD----------
-----------------------------GS-I-QV------------------------
------------------------------------------------------------
------------------------------------------------------------
------------------------------------------------------------
------------------------------------------------------------
------------------------------------------------------------
------------------------------------------------------------
------------------------------------------------------------
------------------------------------------------------------
------------------------------------------------------------
------------------------------------------------------------
------------------------------------------------------------
------------------------------------------------------------
------------------------------------------------------------
------------------------------------------------------------
------------------------------------------------------------
------------------------------------------------------------
------------------------------------------------------------
------------------------------------------------------------
------------------------------------------------------------
------------------------------------------------------------
------------------------------------------------------------
----------------------------
>gnl|onekp|BGZG_scaffold_2011804 Cissus_quadrandularis
------------------------------------------------------------
------------------------------------------------------------
------------------------------------------------------------
------------------------------------------------------------
------------------------------------------------------------
------------------------------------------------------------
------------------------------------------------------------
------------------------------------------------------------
------------------------------------------------------------
------------------------------------------------------------
------------------------------------------------------------
------------------------------------------------------------
------------------------------------------------------------
------------------------------------------------------------
------------------------------------------------------------
------------------------------------------------------------
---------------------------------------------------MSGSRMKVA
GRFKPCA-HMGCFDLEIFVEMNQRSRK-----------------------WQCPICLKNY
SLENII---IDPYFNRITSLM-ECCG----------------------------------
-----------EDVTEIQVKPDGSWRVK-----PEHD-RGILAQ-WHNAD----------
-----------------------------GT-L-CVPA--------------EEEVKP--
-KMDGLKQ------------IK---------QE-GISEC-HS--SLKFQI--KNR-----
NGLWKV---------SRA-DEM----------NTPTSVNRLQKRFE-D-----PGQQ---
-----------VI-----------PM-SSSATGS-----------GRDGEDPSVN-----
-----QDV-GGN----FDFSTNPGI-ELDSI-----------SLNIDN------AYA---
-FP---ERN-SSAPV-GD--------------AEVI-VLSDSE-EE--------------
------DDTLI--SSGTLY-----------N-----------------------------
--------------TRP------DAGGI-------NFPI-PTGIPD---SYPE-------
------------DP----------------------------------------TAGP--
-------GGSSCLGL---FS-GPDDDL----LMPGSLW-------------HLPPGS---
--QPGPGF-Q-FFGTDTDVS-EAL-ADLQQN-----------------------------
----------------PINCP-TSMN----------GYA--------------LGPE---
----------------TGM-GSGALVP-----DTSFGRTDADMN----------------
-------------DGLVD---------NPLAF--G-GDDPSLQIFL--------------
-PTR--------------------PSD----AS----VP---NNS---------------
----RNQADVS--------NG-VRTDDWISLRL-GG---------------G--------
--------------------SGAHVES------------PVA----------NQLNTRQQ
VPSKD-SDMDA-------------------LVDTAS-LLLGMNDGRSDKTS---------
------SRPR------SDSPFSFP-RQRRSV-------------RPR-------------
---------------------------------LYLS-----------------------
------------------------------------------------IDSDSE------
------------------------------------------------------------
----------------------------
>gnl|onekp|WGUG_scaffold_2006720 Alternanthera_caracasana
----------------------------M---------------------DLVSS-----
------------------------------------------------------C-----
------------------------------------------------------------
-----------------------KEKLQCFRIKEL-----KDVLN---------------
-------QLGSS-------------------KQGKKQDLV--------ERILAFLV--DN
Q-----------------------GS--K-------------------------------
----------------------------L--WPKR-P-TLTKEELARLVDDTYR------
------------------------------------------------------------
-----------KMQGS-------------------------------------C-ATDLA
SK-VQC--------------TSDSGTATAI--AATSATSAPIIALKPKLEVEDSVGG---
------------DMKVRCPCGSSL-LT-----ES-MIKCEDLRCQVWQHIRCVIIPEKP-
------MDGI-PA-VPS-QFYCEVCRLNRADP--FWSTLGHP---LY-PVK---LIANG-
-VPTDG------------ADRAFHLTRSYRELL--SKPEYAVQAWCMLFNDKVSFRMQWP
QYAELQVN----------------------------GMPVRAISRPGSQLLGANGRDDGP
N--ISQF-----------------TREGI--NKIFLSG-CDSRIFCLGVRLVKRRTLQQ-
-ILSMIPKESDGELFEDALARVRRCI-GGG------------------AAENADD--SDS
DLE-VVADSITVNLRCP----------------------------------MSGSRIKTA
GRFRPCG-HMGCFDLE--------------------------------------------
------------------------------------------------------------
------------------------------------------------------------
------------------------------------------------------------
------------------------------------------------------------
------------------------------------------------------------
------------------------------------------------------------
------------------------------------------------------------
------------------------------------------------------------
------------------------------------------------------------
------------------------------------------------------------
------------------------------------------------------------
------------------------------------------------------------
------------------------------------------------------------
------------------------------------------------------------
------------------------------------------------------------
------------------------------------------------------------
------------------------------------------------------------
------------------------------------------------------------
------------------------------------------------------------
------------------------------------------------------------
------------------------------------------------------------
------------------------------------------------------------
------------------------------------------------------------
------------------------------------------------------------
----------------------------
>gnl|onekp|WGUG_scaffold_2006719 Alternanthera_caracasana
----------------------------M---------------------DLVSS-----
------------------------------------------------------C-----
------------------------------------------------------------
-----------------------KEKLQCFRIKEL-----KDVLN---------------
-------QLGSS-------------------KQGKKQDLV--------ERILAFLV--DN
Q-----------------------GS--K-------------------------------
----------------------------L--WPKR-P-TLTKEELARLVDDTYR------
------------------------------------------------------------
-----------KMQGS-------------------------------------C-ATDLA
SK-VQC--------------TSDSGTATAI--AATSATSAPIIALKPKLEVEDSVGG---
------------DMKVRCPCGSSL-LT-----ES-MIKCEDLRCQVWQHIRCVIIPEKP-
------MDGI-PA-VPS-QFYCEVCRLNRADP--FWSTLGHP---LY-PVK---LIANG-
-VPTDG------------ADRAFHLTRSYRELL--SKPEYAVQAWCMLFNDKVSFRMQWP
QYAELQVN----------------------------GMPVRAISRPGSQLLGANGRDDGP
N--ISQF-----------------TREGI--NKIFLSG-CDSRIFCLGVRLVKRRTLQQ-
-ILSMIPKESDGELFEDALARVRRCI-GGG------------------AAENADD--SDS
DLE-VVADSITVNLRCP----------------------------------MSGSRIKTA
GRFRPCG-HMGCFDLE--------------------------------------------
------------------------------------------------------------
------------------------------------------------------------
------------------------------------------------------------
------------------------------------------------------------
------------------------------------------------------------
------------------------------------------------------------
------------------------------------------------------------
------------------------------------------------------------
------------------------------------------------------------
------------------------------------------------------------
------------------------------------------------------------
------------------------------------------------------------
------------------------------------------------------------
------------------------------------------------------------
------------------------------------------------------------
------------------------------------------------------------
------------------------------------------------------------
------------------------------------------------------------
------------------------------------------------------------
------------------------------------------------------------
------------------------------------------------------------
------------------------------------------------------------
------------------------------------------------------------
------------------------------------------------------------
----------------------------
>gnl|onekp|WGUG_scaffold_2006718 Alternanthera_caracasana
----------------------------M---------------------DLVSS-----
------------------------------------------------------C-----
------------------------------------------------------------
-----------------------KEKLQCFRIKEL-----KDVLN---------------
-------QLGSS-------------------KQGKKQDLV--------ERILAFLV--DN
Q-----------------------GS--K-------------------------------
----------------------------L--WPKR-P-TLTKEELARLVDDTYR------
------------------------------------------------------------
-----------KMQGS-------------------------------------C-ATDLA
SK-VQC--------------TSDSGTATAI--AATSATSAPIIALKPKLEVEDSVGG---
------------DMKVRCPCGSSL-LT-----ES-MIKCEDLRCQVWQHIRCVIIPEKP-
------MDGI-PA-VPS-QFYCEVCRLNRADP--FWSTLGHP---LY-PVK---LIANG-
-VPTDG------------ADRAFHLTRSYRELL--SKPEYAVQAWCMLFNDKVSFRMQWP
QYAELQVN----------------------------GMPVRAISRPGSQLLGANGRDDGP
N--ISQF-----------------TREGI--NKIFLSG-CDSRIFCLGVRLVKRRTLQQ-
-ILSMIPKESDGELFEDALARVRRCI-GGG------------------AAENADD--SDS
DLE-VVADSITVNLRCP----------------------------------MSGSRIKTA
GRFRPCG-HMGCFDLE--------------------------------------------
------------------------------------------------------------
------------------------------------------------------------
------------------------------------------------------------
------------------------------------------------------------
------------------------------------------------------------
------------------------------------------------------------
------------------------------------------------------------
------------------------------------------------------------
------------------------------------------------------------
------------------------------------------------------------
------------------------------------------------------------
------------------------------------------------------------
------------------------------------------------------------
------------------------------------------------------------
------------------------------------------------------------
------------------------------------------------------------
------------------------------------------------------------
------------------------------------------------------------
------------------------------------------------------------
------------------------------------------------------------
------------------------------------------------------------
------------------------------------------------------------
------------------------------------------------------------
------------------------------------------------------------
----------------------------
>gnl|onekp|IPWB_scaffold_2000424 Brassica_nigra
------------------------------------------------------------
------------------------------------------------------------
------------------------------------------------------------
------------------------------------------------------------
------------------------------------------------------------
------------------------------------------------------------
------------------------------------------------------------
------------------------------------------------------------
------------------------------------------------------------
------------------------------------------------------------
------------------------------------------------------------
------------------------------------------------------------
------------------------------------------------------------
------------------------------------------------------------
------------------------------------------------------------
------------------------------------------------------------
------------------------------------------------------------
--------------------LNQRSRK-----------------------WQCPICLKNY
SVEHVI---VDPYFNRITSKM-MHCD----------------------------------
-----------E---EIEVKPDGSWRVKSKKESERRE-LGELSQ-WHAPD----------
-----------------------------GT-L-C-PS--------------ADEIKR--
-KMEMMIP------------VK---------QEG-FSDGSPT--PLKLGI-RKNR-----
NGVWEV---------SKP-NT-----------NGMSSSNR----------------Q-EK
N----------II-----------PM-SSSATGS-----------GRDGDDTSVN-----
-----QGAIGT-----FDFG-TNGI-ELDSI-----------SMNVDS------GYN---
--F---PDGNQAGED-RN--------------NEVI-VLSDSD-ED--------------
------------------------------N-DIVITPG--PAYS---------------
--------------DSR---TN--G-GV-------NFPLNPSGMI--N-SYNE-------
------------DS--------------------HTI-----------------AG----
-------GSSR-LGL---FN--DDDEF----DT--PLW-------------SFPSET---
--PEASGF-Q-LFASD--------------------------------------------
------------------------------------------------------------
------------------------------------------------------------
------------------------------------------------------------
------------------------------------------------------------
------------------------------------------------------------
------------------------------------------------------------
------------------------------------------------------------
------------------------------------------------------------
------------------------------------------------------------
------------------------------------------------------------
------------------------------------------------------------
----------------------------
>gnl|onekp|RRID_scaffold_2015467 Papaver_bracteatum
------------------------------------------------------------
------------------------------------------------------------
------------------------------------------------------------
------------------------------------------------------------
------------------------------------------------------------
------------------------------------------------------------
------------------------------------------------------------
------------------------------------------------------------
------------------------------------------------------------
------------------------------------------------------------
------------------------------------------------------------
------------------------------------------------------------
------------------------------------------------------------
------------------------------------------------------------
--------------------------EGM--NKISLTG-CDARIFCLGVRIAKRRTVQQ-
-VLNLIPKELDGERFEDAHARVCRCI-GGGN-----------------DAENA-D--SDS
DLE-VVADSVIVNLRCP----------------------------------MSGSRIKIA
GRFKPCI-HMGCFDLETFVELNQRSRK------------------------QCPICLKNY
TLEHMI---IDPYFNRITAMM-GRCG----------------------------------
-----------EDVTEIDVKPDGSWRAKN--DREHL----DLAQ-WHFPD----------
-----------------------------GS-L-CVET--------------GKNIKP--
-DLENSKQ------------IK---------HDG-PLEG-QS--PFKLGI-KKNS-----
NGTWEV---------KKP-ELL-----------TLSPESQL-EEKY--------DIH-SG
E----------GI-----------LR-SSSGTGS-----------ARDVDDRNAN-----
-----RDVGGQ-----FGFLANNGN-ELDSV-----------SPNFDS------AYE---
---------VPSAPV-GN--------------ADII-ILSDSD-EE--------------
------------------------------M-ENLISHG--AVFE---------------
--------------TGQ---NN-AC-GT-------SFSVPSLGVP--V-SYPE-------
------------DP--------------------GLI-----------------------
-------TDSA-LDL---LN-SNGDEF----EI--PLWP------------SVASCT---
--HAGPGF-Q--FGTETDVS-DSL-EDVQRTS----------------------------
-----------------INCP-TSTN---------GGF-------------S-LTSE---
----------------TTL-GSAIQIS-----ES-ICHSNTNVN----------------
-------------GVLID---------NSLTI--G-EDDPSLQIFL--------------
-PTH--------------------PTA----SS----AP---TDA---------------
----RDPPVST--------NG-IREEDWISLRV-GD---------------G--------
---------------------VGHDRS------------AAT----------NGLNA---
------------------------------------------------------------
------------------------------------------------------------
------------------------------------------------------------
------------------------------------------------------------
------------------------------------------------------------
----------------------------
>gnl|onekp|VUIT_scaffold_2012892 Alternanthera_caracasana
------------------------------------------------------------
------------------------------------------------------------
------------------------------------------------------------
------------------------------------------------------------
------------------------------------------------------------
------------------------------------------------------------
------------------------------------------------------------
------------------------------------------------------------
------------------------------------------------------------
------------------------------------------------------------
------------------------------------------------------------
------------------------------------------------------------
-------------------DKTFHLTRSDREFL--SKPEYAVQAWCMLFNDKVSFRMQWP
QYAELQV-----------------------------------------QLLGANGRDDGP
N--ISQF-----------------TREGI--NKIFLSG-CDSRIFCLGVRLVKRRTLEQ-
-ILSMIPKESDGELFEDALARVRRCI-GGG------------------AAENADD--SDS
DLE-VVADSITVNLRCP----------------------------------MSGSRIKTA
GRFRPCG-HMGCFDLETFLEMQQRSRK-----------------------WQCPICLKNY
SLENLI---IDPYFNRIANMM-HLCG----------------------------------
-----------EDTTEIEVKPDGSWRVKN--DNEHK----DLRQ-WHMAD----------
-----------------------------GS-V-YLPN--------------EGEIES--
-NPEASKP------------IK---------QEG-------T--GLKLGI-RKNS-----
NGKWEV---------SKH-GDT----------NIVSSFDRV-PENL--------VNG-GP
K----------VI-----------PM-SSSATFS-----------GRDGDDPSVN-----
-----QDTNGH-----FDFSLNNGV-ELESI-----------SLNLDP------TYG---
--L---TTQNTLAAA-KD--------------PNVI-VLSDSD-DE--------------
------------------------------N-----------------------------
------------------------------------------------------------
------------------------------------------------------------
------------------------------------------------------------
------------------------------------------------------------
------------------------------------------------------------
------------------------------------------------------------
------------------------------------------------------------
------------------------------------------------------------
------------------------------------------------------------
------------------------------------------------------------
------------------------------------------------------------
------------------------------------------------------------
------------------------------------------------------------
------------------------------------------------------------
------------------------------------------------------------
----------------------------
>gnl|onekp|DBCE_scaffold_2017246 Alternanthera_tenella
------------------------------------------------------------
------------------------------------------------------------
------------------------------------------------------------
------------------------------------------------------------
------------------------------------------------------------
------------------------------------------------------------
------------------------------------------------------------
------------------------------------------------------------
------------------------------------------------------------
------------------------------------------------------------
------------------------------------------------------------
------------------------------------------------------------
------------------------------------------------------------
------------------------------------------------------------
----------------------------------------G-------------------
------------------AA------------------------------ENADD--SDS
DLE-VVADSITVNLRCP----------------------------------MSGSRMKTA
GRFRPCG-HMGCFDLETFVEMQQRSRK-----------------------WQCPICLKNY
SLENLI---IDPYFNRIANMM-LLCG----------------------------------
-----------EDTTEIEVKPDGSWRIKN--DNEHR----DLRQ-WHMAD----------
-----------------------------GS-L-YLPD--------------EGEIKN--
-NPEASKP------------IK---------QEG-------T--GLKLGI-RKNS-----
NGVWEV---------SKH-GDT----------NTVSSFDRV-PENL--------VNG-GP
K----------VI-----------PM-SSSATFS-----------GRDGDDPSVN-----
-----QDANGH-----FDFSLNNGV-ELESI-----------SLNLDP------TYG---
--L---TTQNTLTAA-KD--------------S-VI-VLSDSD-DE--------------
------------------------------N-D-VMRHG--GIHG---------------
--------------DGL---LD-N--GV-------NYSADPNVIT--A-SYQE-------
------------EP--------------------GLG-----------------VG----
-------GSSC-LDL---FN--PDDEF----GM--PIWA------------PLPSST---
--QGGSNF-Q-LFGSDGDGS-DSL-TNPHLNS----------------------------
-----------------VNCP-ISMN----------GY-------------M-LAPD---
----------------ANM-NPASFLP-----DPTVGHSSNDLN----------------
-------------DGLVD---------NPLAF--G-GEDPSLQLFL--------------
-PTR--------------------PSD----AC----GP---SDA---------------
----RNNHDMG--------NG-LSGEDWISLRL-GD---------------G------GG
---------------------TNNGDS------------VAA----------NGFNIGQQ
PES-A-AVMDP-------------------LDETAS-FLLGSNGSKPEKT----------
-------RER------SDSPFSLR-QNKRS--------------KHR-------------
---------------------------------LYLS-----------------------
------------------------------------------------IDSDSE------
------------------------------------------------------------
----------------------------
>gnl|onekp|DBCE_scaffold_2017245 Alternanthera_tenella
------------------------------------------------------------
------------------------------------------------------------
------------------------------------------------------------
------------------------------------------------------------
------------------------------------------------------------
------------------------------------------------------------
------------------------------------------------------------
------------------------------------------------------------
------------------------------------------------------------
------------------------------------------------------------
------------------------------------------------------------
------------------------------------------------------------
------------------------------------------------------------
------------------------------------------------------------
----------------------------------------G-------------------
------------------AA------------------------------ENADD--SDS
DLE-VVADSITVNLRCP----------------------------------MSGSRMKTA
GRFRPCG-HMGCFDLETFVEMQQRSRK-----------------------WQCPICLKNY
SLENLI---IDPYFNRIANMM-LLCG----------------------------------
-----------EDTTEIEVKPDGSWRIKN--DNEHR----DLRQ-WHMAD----------
-----------------------------GS-L-YLPD--------------EGEIKN--
-NPEASKP------------IK---------QEG-------T--GLKLGI-RKNS-----
NGVWEV---------SKH-GDT----------NTVSSFDRV-PENL--------VNG-GP
K----------VI-----------PM-SSSATFS-----------GRDGDDPSVN-----
-----QDANGH-----FDFSLNNGV-ELESI-----------SLNLDP------TYG---
--L---TTQNTLTAA-KD--------------S-VI-VLSDSD-DE--------------
------------------------------N-D-VMRHG--GIHG---------------
--------------DGL---LD-N--GV-------NYSADPNVIT--A-SYQE-------
------------EP--------------------GLG-----------------VG----
-------GSSC-LDL---FN--PDDEF----SL--PLWA------------PLPSST---
--QGGSSF-Q-LFGSNGDGS-NSF-DNPHLTS----------------------------
-----------------VNCP-MSMN----------GY-------------M-MDPN---
----------------VTM-DPTSLLP-----DLSGGHSNNDLN----------------
-------------NGLVD---------IPLAF--G-GEDPSLQIFL--------------
-PTR--------------------PSD----AC----GP---TDA---------------
----RNHQDIG--------NG-LNGEDWISLRL-GD---------------G------GG
---------------------TDHGNS------------ITL----------NGLDVGQQ
PDSRG-GDMDS-------------------LAETAS-FLLGSNGSKSEKI----------
-------RER------SDSPFSVP-KSK--------------------------------
------------------------------------------------------------
------------------------------------------------------------
------------------------------------------------------------
----------------------------
>gnl|onekp|BGZG_scaffold_2011805 Cissus_quadrandularis
------------------------------------------------------------
------------------------------------------------------------
------------------------------------------------------------
------------------------------------------------------------
------------------------------------------------------------
------------------------------------------------------------
------------------------------------------------------------
------------------------------------------------------------
------------------------------------------------------------
------------------------------------------------------------
------------------------------------------------------------
------------------------------------------------------------
------------------------------------------------------------
------------------------------------------------------------
------------------------------------------------------------
------------------------------------------------------------
---------------------------------------------------MSGSRMKVA
GRFKPCA-HMGCFDLEIFVEMNQRSRK-----------------------WQCPICLKNY
SLENII---IDPYFNRITSLM-ECCG----------------------------------
-----------EDVTEIQVKPDGSWRVK-----PEHD-RGILAQ-WHNAD----------
-----------------------------GT-L-CVPA--------------EEEVKP--
-KMDGLKQ------------IK---------QE-GISEC-HS--SLKFQI--KNR-----
NGLWKV---------SRA-DEM----------NTPTSVNRLQKRFE-D-----PGQQ---
-----------VI-----------PM-SSSATGS-----------GRDGEDPSVN-----
-----QDV-GGN----FDFSTNPGI-ELDSI-----------SLNIDN------AYA---
-FP---ERN-SSAPV-GD--------------AEVI-VLSDSE-EE--------------
------DDTLI--SSGTLY-----------N-----------------------------
--------------TRP------DAGGI-------NFPI-PTGIPD---SYPE-------
------------DP----------------------------------------TAGP--
-------GGSSCLGL---FS-GPDDDL----LMPGSLW-------------HLPPGS---
--QPGPGF-Q-FFGTDTDVS-EAL-ADLQQN-----------------------------
----------------PINCP-TSMN----------GYA--------------LGPE---
----------------TGM-GSGALVP-----DTSFGRTDADMN----------------
-------------DGLVD---------NPLAF--G-GDDPSLQIFL--------------
-PTR--------------------PSD----AS----VP---NNS---------------
----RNQADVS--------NG-VRTDDWISLRL-GG---------------G--------
--------------------SGAHVES------------PVA----------NQLNTRQQ
VPSKD-SDMDA-------------------LVDT--------------------------
------------------------------------------------------------
------------------------------------------------------------
------------------------------------------------------------
------------------------------------------------------------
----------------------------
>gnl|onekp|JSVC_scaffold_2021894 Papaver_setigerum
------------------------------------------------------------
------------------------------------------------------------
------------------------------------------------------------
------------------------------------------------------------
------------------------------------------------------------
------------------------------------------------------------
------------------------------------------------------------
------------------------------------------------------------
------------------------------------------------------------
------------------------------------------------------------
------------------------------------------------------------
------------------------------------------------------------
------------------------------------------------------------
------------------------------------------------------------
------------------------------------------------------------
-----IPKELDGERFEDAHARVCRCI-GGGN-----------------DAENA-D--SDS
DLE-VVADSVTVNLRCP----------------------------------MSGSRIKIA
GRFKPCI-HMGCFDLETFVELNQRSRK-----------------------WQCPICLKNY
TLEHMI---IDPYFNRITAMM-GRCG----------------------------------
-----------EDVTEIDVRPDGSWRAKN--DREHL----DLA--WHFPD----------
-----------------------------GS-L-CVET--------------GKSIKP--
-DLENSKQ------------IK---------HDG-PLEG-QS--PFKLGI-KKNS-----
NGTWEV---------KKP-ELL-----------TLSPESQL-EEKY--------DIN-SG
G----------GI-----------PR-SSSGTGS-----------ARDVDDRNAN-----
-----RDVGGQ-----FDFLANNG---LDSV-----------SPNFDS------AYE---
---------VPSAPV-GN--------------ADII-ILSDSD-EE--------------
------------------------------M-EDLISHG--AVFE---------------
--------------TGQ---SN-AC-GT-------SFSVPSLGVP--V-SYPE-------
------------DP--------------------GLI-----------------------
-------TDSA-LDL---LN-SNGDEF----EM--PLWP------------SVASCT---
--HAGPGF-Q-FFGTETDVS-DSL-EDVQRTS----------------------------
-----------------INCP-TSTN---------GGF-------------S-LAPE---
----------------TTL-GSAVQIS-----ES-ICHSDTNVN----------------
-------------GVLID---------NSLTT--G-EDDPSLQIFL--------------
-PTH--------------------PTA----SS----AP---TDA---------------
----RDPPVST--------NG-IREEDWISLRV-GD---------------G--------
---------------------VGHDRS------------AAT----------NGLNAGHE
SVSKE-----------------------------AS-SLPSSNDERSDRTTT--------
------NQQ---------------------------------------------------
------------------------------------------------------------
------------------------------------------------------------
------------------------------------------------------------
----------------------------
>gnl|onekp|IPWB_scaffold_2015772 Brassica_nigra
------------------------------------------------------------
------------------------------------------------------------
------------------------------------------------------------
------------------------------------------------------------
------------------------------------------------------------
------------------------------------------------------------
------------------------------------------------------------
------------------------------------------------------------
------------------------------------------------------------
------------------------------------------------------------
------------------------------------------------------------
------------------------------------------------------------
------------------------------------------------------------
------------------------------------------------------------
------------------------------------------------------------
------------------------------------------------------------
------------------------------------------------------------
------------------------------------------------------------
------------------------------------------------------------
-----------EDVTEIELKPDGSWRVKSK---KERE----LSL-WHFPD----------
-----------------------------GS-L--CPS--------------ADDAKP--
-KMETLIP------------VK---------QEGGFSDG-PT--PLKLGI-RKNR-----
NGVWEV---------RKP-TP-----------NGLSSSNWTEKV----------GYQ-DK
N----------GI-----------PM-SSSATGS-----------GRDGDDASVS-----
-----QDA-IGS----FDFGTN-GI-ELDSD-----------SMNVDS------GYN---
-VP---DRN-QAGDD-MN--------------NEVI-VLSDSD-ED--------------
------NDVVI--TPGPEY-----------S-----------------------------
--------------GCR------TDGGV-------DFPLNPSGIIN---SYND-------
------------DQ----------------------------------------HTMA--
-------GGSSRLGV---SN-D-DDEF----VT--PFW-------------SFPSDT---
--TEAPGF-P-LFASDTDVS-EGL-LGLHHHG----------------------------
----------------PLNCA-PEIN---------GDYT--------------MAPE---
----------------T---------------------SEVVAN----------------
-------------DGLVD---------NPL------------------------------
------------------------------------------------------------
------------------------------------------------------------
------------------------------------------------------------
------------------------------------------------------------
------------------------------------------------------------
------------------------------------------------------------
------------------------------------------------------------
------------------------------------------------------------
----------------------------
>gnl|onekp|KTQI_scaffold_2011482 Alternanthera_brasileana
------------------------------------------------------------
------------------------------------------------------------
------------------------------------------------------------
------------------------------------------------------------
------------------------------------------------------------
------------------------------------------------------------
------------------------------------------------------------
------------------------------------------------------------
------------------------------------------------------------
------------------------------------------------------------
-----------------------------------------------------IIPEKP-
------MDRI-PA-VPS-QFYCEVCRLNRADP--FWLTLGHP---LS-PVK---LIASN-
-GPTDG-SS-----PIQCADKNFHLTRSDRELL--SKPEYAIQAWCMLLNDKVSFRMQWP
QYAELQVN----------------------------GVPVRAISRPGSQLLGANGRDDGP
N--ISQC-----------------TREGI--NKIFLSG-CDSRIFCLGVRLVKRRTLDQ-
-ILSMIPKESDGELFEDALGRVRRCI-GGG------------------AAENADD--SDS
DLE-VVAESITVNLRCP----------------------------------MSGSRMKIA
GRFRPCG-HMGCFDLETFVEMQQRSRK-----------------------WQCPICLKNY
SLENLI---IDPYFNRIANMM-HSCG----------------------------------
-----------ED-----------------------------------------------
------------------------------------------------------------
------------------------------------------------------------
------------------------------------------------------------
------------------------------------------------------------
------------------------------------------------------------
------------------------------------------------------------
------------------------------------------------------------
------------------------------------------------------------
------------------------------------------------------------
------------------------------------------------------------
------------------------------------------------------------
------------------------------------------------------------
------------------------------------------------------------
------------------------------------------------------------
------------------------------------------------------------
------------------------------------------------------------
------------------------------------------------------------
------------------------------------------------------------
------------------------------------------------------------
------------------------------------------------------------
------------------------------------------------------------
------------------------------------------------------------
----------------------------
>gnl|onekp|ABSS_scaffold_2074071 Sassafras_albidum
------------------------------------------------------------
------------------------------------------------------------
------------------------------------------------------------
------------------------------------------------------------
------------------------------------------------------------
------------------------------------------------------------
------------------------------------------------------------
------------------------------------------------------------
------------------------------------------------------------
------------------------------------------------------------
------------------------------------------------------------
------------------------------------------------------------
------------------------------------------------------------
------------------------------------------------------------
-------------------------------------------------RIARRRTLQQ-
-VLNLIPKETDGECFEEALARVCRCI-SGGG-----------------AQENA-D--SDS
DLE-VVADSVTVNLRCP----------------------------------MSGSRMKVA
GRFKPCV-HMGCFDLKTFVELNQRSRK-----------------------WQCPICMKNY
SLENII---IDPYFNRIVSLM-HNCG----------------------------------
-----------EDVTEIDVKPDGSWRVKN--ENDNR----DLAQ-WRFPN----------
-----------------------------GS-L-CIAT--------------EVDIKP--
-DQETLRQ------------IK---------Q-G-VSDG-QT--SLKLGI-KRNR-----
NGIWEV---------SKP-EDM----------RALSSGNHA-TENF--------GSH-CQ
K----------VV-----------PM-SSSATGS-----------WRDGEDASVN-----
-----QEGGGH-----FDFSTNNGN-ELDSI-----------SLNVDA------TYS---
--N---VNRIPTAPL-TD--------------EEII-VLSDSE-DN--------------
-----------------------------GN-VNILSPE--TGY----------------
--------------VGT---AG----DN-------VFPVPTHGVM--D-SYPE-------
------------DS--------------------GLD-----------------AGLDA-
------DGNTG-LDL---FN-ANGDDY----GM----W-------------HLPSC----
---QVSGF-Q-LFGTDTNDP-DVL-VDAQDSS----------------------------
-----------------IPCP-STMN----------DF-------------G-LATD---
----------------TNVISDTSQAQ-----NLSICRPNTEIN----------------
-------------GGLVD---------NPLAF--D-EADPSLQIFL--------------
-PTR--------------------------------------------------------
------------------------------------------------------------
------------------------------------------------------------
------------------------------------------------------------
------------------------------------------------------------
------------------------------------------------------------
------------------------------------------------------------
------------------------------------------------------------
----------------------------
>gnl|onekp|ABSS_scaffold_2072722 Sassafras_albidum
---------------------------------------------------LVTS-----
------------------------------------------------------C-----
------------------------------------------------------------
-----------------------KDKLAYFRIKEL-----KDVLN---------------
-------QLGLV-------------------RQGKKQDLV--------DRILAALS--DE
------------------------GS--K-------------------------------
----------------------------LHGWTKK-N-SIGKEAVAKIIDDTYR------
------------------------------------------------------------
-----------KMQVH-------------------------------------G-ATDLA
SK-LQN--------------GSDSSN------------------LKPKEEIDDSYQL---
------------DMKVRCPCGSSL-LT-----DS-MIKCEDPRCHVWQHISCVIIPERP-
------TEGVLPK-VPS-QFYCEICRINRADP--FWVTLAHP---LP-PVK---MTVSN-
-IPTDG-TN-----PVQNVEKTFQLTRADRDLL--QKQEYDLQAWCILLNDKVPFRMQWP
QYVDLQVN----------------------------GVPIRTTNRPGSQLLGAHGRDDGP
A--ITTC-----------------SREGM--NKILLSA-CDARIFCLGVRIARRRT----
------------------------------------------------------------
------------------------------------------------------------
------------------------------------------------------------
------------------------------------------------------------
------------------------------------------------------------
------------------------------------------------------------
------------------------------------------------------------
------------------------------------------------------------
------------------------------------------------------------
------------------------------------------------------------
------------------------------------------------------------
------------------------------------------------------------
------------------------------------------------------------
------------------------------------------------------------
------------------------------------------------------------
------------------------------------------------------------
------------------------------------------------------------
------------------------------------------------------------
------------------------------------------------------------
------------------------------------------------------------
------------------------------------------------------------
------------------------------------------------------------
------------------------------------------------------------
------------------------------------------------------------
------------------------------------------------------------
------------------------------------------------------------
------------------------------------------------------------
----------------------------
>gnl|onekp|VKOE_scaffold_2008901 Aerva_lanata
----------------------------M---------------------DLVSS-----
------------------------------------------------------C-----
------------------------------------------------------------
-----------------------KEKLQYFRIKEL-----KDVLT---------------
-------QLGSS-------------------KQGKKQDLV--------DRILAFLV--DD
Q-----------------------AS--K-------------------------------
----------------------------L--WAKR-P-TLTKEEVARLVDDIYR------
------------------------------------------------------------
-----------KMQGS-------------------------------------G-ATDLA
SK-VPC--------------TSDSAP------ATVTATSTPVITLKPKVEIEETVAV---
------------DMKVRCPCGSSL-LT-----ES-MIKCEDPRCQVWQHIS-VIIPEKP-
------TEGI-PA-VPS-QFYCEVCRLNRADP--FWSTLGHP---LF-PVK---LIASN-
-VSTDG-TN-----PVQCVDKTFHLTRSDRELL--AKPEYAVQAWCMLLNDKVSFRMQWP
QYADLQVN----------------------------GVPVRAISRPGSQLLGANGRDDGP
N--ISQC-----------------TRDGI--NKIF-------------------------
------------------------------------------------------------
---------------------------------------------------LSG------
------------------------------------------------------------
------------------------------------------------------------
------------------------------------------------------------
------------------------------------------------------------
------------------------------------------------------------
------------------------------------------------------------
------------------------------------------------------------
------------------------------------------------------------
------------------------------------------------------------
------------------------------------------------------------
------------------------------------------------------------
------------------------------------------------------------
------------------------------------------------------------
------------------------------------------------------------
------------------------------------------------------------
------------------------------------------------------------
------------------------------------------------------------
------------------------------------------------------------
------------------------------------------------------------
------------------------------------------------------------
------------------------------------------------------------
------------------------------------------------------------
------------------------------------------------------------
------------------------------------------------------------
------------------------------------------------------------
----------------------------
>gnl|onekp|WMLW_scaffold_2012065 Amaranthus_retroflexus
------------------------------------------------------------
------------------------------------------------------------
------------------------------------------------------------
------------------------------------------------------------
------------------------------------------------------------
------------------------------------------------------------
------------------------------------------------------------
------------------------------------------------------------
------------------------------------------------------------
------------------------------------------------------------
------------------------------------------------------------
------------------------------------------------------------
------------------------------------------------------------
------------------------------------------------------------
------------------------------------------------------------
------------------------------------------------------------
------------------------------------------------------------
------------FDLETFVDMQQRSRK-----------------------WQCPICLKNY
SLESII---IDPYFNRIANMM-RSCG----------------------------------
-----------EDTSEIEVKPDGSWRVKG--DNECR----DLRQ-WHLPD----------
-----------------------------GS-L-CLPD--------------EGESKH--
-KPEASKP------------IK---------QES-------T--GLKLGI-RKNS-----
HGKWEV---------SKH-EEM----------NTHSSGDRV-QGNL--------ENG-GR
K----------FI-----------PM-SSSATAS-----------GRDGEDPSVD-----
-----QDVNGH-----FDLSISNGL-ELDSI-----------SLNLDP------TFG---
--L---TTQNSV-AT-KD--------------AEVI-VLSDSD-DE--------------
------------------------------N-A-MMANG--VIHT---------------
--------------NGF---MD-NS--V-------NYPVDPHGIT--G-SYQD-------
------------DP--------------------GLG-----------------VG----
-------GTSC-LEL---FN--PDAEY----GL--PLW-------------PLSSTT---
--QGVSNF-Q-LFDSDGSGT-DPL-ANPHLST----------------------------
-----------------VNCP-LSMN----------DY-------------I-LAPD---
----------------TAM-NPATLMP-----DSTVDHSSNDLN----------------
-------------DGLVD---------NPLAF--C-GKDPSLQLFL--------------
-PTR--------------------PSD----AC----GR---TDS---------------
----RNHQDIG--------NG-IRSDDWISLRL-GD---------------G------GG
---------------------RSNGDL------------DST----------NGLHNGQQ
PHSR------E-------------------VMETA--FLLGSNGSKSEKT----------
-------RER------SDSPFSLP-RSKRS--------------KQR-------------
---------------------------------LFLS-----------------------
------------------------------------------------IDSDSD------
------------------------------------------------------------
----------------------------
>gnl|onekp|LUNL_scaffold_2006635 Alternanthera_sessilis
------------------------------------------------------------
------------------------------------------------------------
------------------------------------------------------------
------------------------------------------------------------
------------------------------------------------------------
------------------------------------------------------------
------------------------------------------------------------
------------------------------------------------------------
------------------------------------------------------------
------------------------------------------------------------
------------------------------------------------------------
------------------------------------------------------------
------------------------------------------------------------
-------------------------------------------------------RDDGP
N--ISQY-----------------TKDGI--NTIFLSG-CDSRIFCLGVRIVKRRSLQQ-
-ILSIIPKESDGELFEDALARVRRCI-GGG------------------AAENADD--SDS
DLE-VVEDSITVNLRCP----------------------------------MSGSRMKTA
GRFRSCG-HMGCFDLETFVAMQQRSRK-----------------------WQCPICLKNY
SLENLI---IDPYFNRIAIMM-HSCG----------------------------------
-----------EDTTEIEVKPDGSWRVKS--DSECR----DLRQ-WRMAD----------
-----------------------------GS-L-YLSD---------------GVIKN--
-QPETSKP------------TK---------QEG-------T--SLKLGI-RKNS-----
NGVWEV---------SKH-GDT----------NTLSLSDRV-LEKL--------VNG-VP
Q----------VI-----------PM-SSSATFS-----------DRDGEDPSVD-----
-----QDANGQ-----YDWSVSNGA-EHESI-----------SLNLDP------TFV---
--L---TDQNTIAAG-KD--------------SEVI-VLSDSE-TV--------------
------------------------------D-N---------------------------
--------------NGM---LD-NE--V-------NYSVNPHGIT--G-PFQE-------
------------DP--------------------DLG-----------------IA----
-------GSSC-LDL---FN--PDD-----------------------------------
------------------------------------------------------------
------------------------------------------------------------
------------------------------------------------------------
------------------------------------------------------------
------------------------------------------------------------
------------------------------------------------------------
------------------------------------------------------------
------------------------------------------------------------
------------------------------------------------------------
------------------------------------------------------------
------------------------------------------------------------
------------------------------------------------------------
----------------------------
>gnl|onekp|OYST_scaffold_2013677 Alternanthera_sessilis
------------------------------------------------------------
------------------------------------------------------------
------------------------------------------------------------
------------------------------------------------------------
------------------------------------------------------------
------------------------------------------------------------
------------------------------------------------------------
------------------------------------------------------------
------------------------------------------------------------
------------------------------------------------------------
--------------------------------------------------GCVIIPEKP-
------MDGI-PA-VPS-QFYCEVCRLNRADP--FWSTLRHP---LS-PVK---LIAGN-
-VPTDG-TN-----PLQCADKNFHLTRSERELL--SKPEYAVQAWCMLLNDKVPFRMQWP
QYTELQVN----------------------------GVPVRAISRPGSQLLGANGRDDGP
N--ISQC-----------------TREGI--NKIFLSG-CDSRIFCVGVRLVKRRTLQQ-
-ILNMIPKESDGELFEDALARVRRCI-GGG------------------AAENADD--SDS
DLE-VVAESITVNLRCP----------------------------------MSGSRIKIA
GRFRRCG-HMGCFDLETFVEMQQ-------------------------------------
------------------------------------------------------------
------------------------------------------------------------
------------------------------------------------------------
------------------------------------------------------------
------------------------------------------------------------
------------------------------------------------------------
------------------------------------------------------------
------------------------------------------------------------
------------------------------------------------------------
------------------------------------------------------------
------------------------------------------------------------
------------------------------------------------------------
------------------------------------------------------------
------------------------------------------------------------
------------------------------------------------------------
------------------------------------------------------------
------------------------------------------------------------
------------------------------------------------------------
------------------------------------------------------------
------------------------------------------------------------
------------------------------------------------------------
------------------------------------------------------------
------------------------------------------------------------
------------------------------------------------------------
----------------------------
>gnl|onekp|KTQI_scaffold_2011481 Alternanthera_brasileana
------------------------------------------------------------
------------------------------------------------------------
------------------------------------------------------------
------------------------------------------------------------
------------------------------------------------------------
------------------------------------------------------------
------------------------------------------------------------
------------------------------------------------------------
------------------------------------------------------------
------------------------------------------------------------
------------------------------------------------------------
-------------------------------------------------VK---LIASN-
-MLTDG-TN-----PVQCMDKTFHLTRSDRELL--LKPEYAVQAWCMLLNDKVSFRMQWP
QYAELQVN----------------------------GVPVRAISRPGSQLLGANGRDDGP
N--ISQC-----------------TREGI--NKIFLSG-CDSRIFCLGVRLVKRRTLDQ-
-ILSMIPKESDGELFEDALGRVRRCI-GGG------------------AAENADD--SDS
DLE-VVAESITVNLRCP----------------------------------MSGSRMKIA
GRFRPCG-HMGCFDLETFVEMQQRSRK-----------------------WQCPICLKNY
SLENLI---IDPYFNRIANMM-HSCG----------------------------------
-----------ED-----------------------------------------------
------------------------------------------------------------
------------------------------------------------------------
------------------------------------------------------------
------------------------------------------------------------
------------------------------------------------------------
------------------------------------------------------------
------------------------------------------------------------
------------------------------------------------------------
------------------------------------------------------------
------------------------------------------------------------
------------------------------------------------------------
------------------------------------------------------------
------------------------------------------------------------
------------------------------------------------------------
------------------------------------------------------------
------------------------------------------------------------
------------------------------------------------------------
------------------------------------------------------------
------------------------------------------------------------
------------------------------------------------------------
------------------------------------------------------------
------------------------------------------------------------
----------------------------
>gnl|onekp|SUFP_scaffold_2001039 Papaver_somniferum
------------------------------------------------------------
------------------------------------------------------------
------------------------------------------------------------
------------------------------------------------------------
------------------------------------------------------------
------------------------------------------------------------
------------------------------------------------------------
------------------------------------------------------------
------------------------------------------------------------
------------------------------------------------------------
---------------VQCPCGSSL-QT-----ES-MIQCEDPRCQVWQHIGCVVIPDKP-
------TEGV-PP-IPP-QFFCEICRINRADP--FWLTVTYP---LP-PIK---LTAMS-
-IPTDG-TN-----PMQNVEKTFQLTRADRDMV--QKPEYDVQAWCMLLNDKVIFRMHWP
QFSDLQVN----------------------------GVPVRSINRPGSQLLGANGRDDGP
A--ITTC-----------------TREGM--NKISLTG-CAARIFCLGVIIAKRRTVQ--
--LNLIPKELDGEHFEDAHARVCRCI-GGGN-----------------DAENA-D--SDS
DLE-VVADSVT-NL----------------------------------------------
------------------------------------------------------------
------------------------------------------------------------
------------------------------------------------------------
------------------------------------------------------------
------------------------------------------------------------
------------------------------------------------------------
------------------------------------------------------------
------------------------------------------------------------
------------------------------------------------------------
------------------------------------------------------------
------------------------------------------------------------
------------------------------------------------------------
------------------------------------------------------------
------------------------------------------------------------
------------------------------------------------------------
------------------------------------------------------------
------------------------------------------------------------
------------------------------------------------------------
------------------------------------------------------------
------------------------------------------------------------
------------------------------------------------------------
------------------------------------------------------------
------------------------------------------------------------
------------------------------------------------------------
------------------------------------------------------------
----------------------------
>gnl|onekp|OYST_scaffold_2013154 Alternanthera_sessilis
------------------------------------------------------------
------------------------------------------------------------
------------------------------------------------------------
------------------------------------------------------------
------------------------------------------------------------
------------------------------------------------------------
------------------------------------------------------------
------------------------------------------------------------
------------------------------------------------------------
------------------------------------------------------------
------------------------------------------------------------
------------------------------------------------------------
------------------------------------------------------------
------------------------------------------------------------
------------------------------------------------------------
------------------------------------------------------------
------------------------------------------------------------
---------------------------------------------------QCPICLKNY
SLENLI---IDPYFNRIANMM-HLCG----------------------------------
-----------EDTTEIEVKPDGSWRVKN--DNERR----DLRQ-WHMAD----------
-----------------------------GS-L-YLPD--------------EGEIKN--
-NPEIPKA------------IK---------PEG-------T--GLKLGI-KKNS-----
NGVWEV---------SKH-GDT----------NTISSTDRA-PDNL--------DNG-GP
K----------VI-----------PM-SSSATFS-----------GRDGDDPSVN-----
-----QDANGH-----FDFCVNNGA-ELESI-----------SLNLDT------TYG---
--L---TTQNPLTAP-MD--------------SNVI-VLSDSD-EE--------------
------------------------------N-D-VMGQG--VVHG---------------
--------------NGL---MD-D--GV-------NYSVDPHVTT--T-SYQE-------
------------DP--------------------GLG-----------------VG----
-------GSSC-LDL---FN--PDDEF----GM--PLWP------------PLPSST---
--QGSSSF-Q-LFGPDCDGS-DSL-ANPHRTS----------------------------
-----------------VNCP-VTMN----------GY-------------M-LASD---
----------------ANM-NPASFLP-----DPSIGLSSNDLN----------------
-------------DGLVD---------NPLAF--G-GEDPSLQLFL--------------
-PTK--------------------PSD----AC----GP---SDA---------------
----RNHHDMG--------NG-LSGEDWISLRL-GD---------------G------GG
---------------------TSNGNS------------VAA----------NGFNVGQQ
PES-R-AAMDS-------------------LAETAS-FLLGPNGRKPEKT----------
-------RDR------SDSPLSLP-RNKRS--------------KQS-------------
---------------------------------LFLS-----------------------
------------------------------------------------LDSDSE------
------------------------------------------------------------
----------------------------
>gnl|onekp|DEMH_scaffold_2003769 Alternanthera_tenella
------------------------------------------------------------
------------------------------------------------------------
------------------------------------------------------------
------------------------------------------------------------
------------------------------------------------------------
------------------------------------------------------------
------------------------------------------------------------
------------------------------------------------------------
------------------------------------------------------------
------------------------------------------------------------
------------------------------------------------------------
------------------------------------------------------------
-------------------------------------------------NDKVPFRMQWP
QYAELQVN----------------------------GMPVRAISRPGSQLLGANGRDDGP
N--ISQW-----------------TKDGM--NKIFLSS-CDSRIFCLGVRVVKRRSLQE-
-ILSMIPKESDGELLEDALARVRRCI-GGG------------------AAENADD--SDS
DLE-VVADSITVNLRCP----------------------------------MSGSRMKTS
GRFRPCG-HMGCFDLETFVAMQQRSRK-----------------------WQCPICLKNY
SLESLI---IDPYFNRIANMM-HSCG----------------------------------
-----------EDTTEIEVKCDGSWRVKS--DSEHR----DL------------------
------------------------------S-L-YFPE---------------GEVKN--
-RPEASKT------------IK---------QEG-------T--CLKLGI-RKNS-----
NGVWEV---------SKH-GNK----------NTLSLSDRV-PENL--------VNG-GP
Q----------VI-----------PM-SSCATFS-----------GGEGEDLS-------
------------------------------------------------------------
------------------------------------------------------------
------------------------------------------------------------
------------------------------------------------------------
------------------------------------------------------------
------------------------------------------------------------
------------------------------------------------------------
------------------------------------------------------------
------------------------------------------------------------
------------------------------------------------------------
------------------------------------------------------------
------------------------------------------------------------
------------------------------------------------------------
------------------------------------------------------------
------------------------------------------------------------
------------------------------------------------------------
------------------------------------------------------------
------------------------------------------------------------
----------------------------
>gnl|onekp|XSSD_scaffold_2002873 Amaranthus_cruentus
------------------------------------------------------------
------------------------------------------------------------
------------------------------------------------------------
------------------------------------------------------------
------------------------------------------------------------
------------------------------------------------------------
------------------------------------------------------------
------------------------------------------------------------
------------------------------------------------------------
------------------------------------------------------------
------------------------------------------------------------
------------------------------------------------------------
------------------------------------------------------------
------------------------------------------------------------
------------------------------------------------------------
------------------------------------------------------------
------------------------------------------------------------
----------------------QRSRK-----------------------WQCPICLKNY
SLETLV---IDPYFNRITNMM-QSSG----------------------------------
-----------EDSSEIEVKPDGSWRVKS--DNERR----DLRQ-WHLPD----------
-----------------------------GS-L-CLPD--------------ESEIKR--
-KPEASKP------------AN---------QES-------T--GLKLGI-RKNS-----
HGIWEF---------NKH-GLK----------NTLSSSDRV-SEHL--------ENS-GP
K----------VI-----------PM-SSSAAVS-----------GRDGEDQSVN-----
-----QDANGH-----FDLSVNNGM-ELDSI-----------SLNIDP------TFG---
--L---ATQNSSASA-KD--------------TEVI-VLSDSD-DE--------------
------------------------------N-G-VTAHG--VIHS---------------
--------------N-----------GV-------NYAVNPPGII--E-SYHE-------
------------EP--------------------LLV-----------------DVVG--
-------GSSC-LHH---FN--PDDEF----GM--PLW-------------LLPSTT---
--QGASSF-Q-LYGSNGDST-DPL-ANPHLTT----------------------------
-----------------VDCP--ISN----------GY-------------M-LATD---
----------------TT--NPATFMP-----DSTVGQSINNLN----------------
-------------DSLVD---------YPLAF--G-GEDPSLQLFL--------------
-PTQ--------------------PSD----AC----GS---PNA---------------
----RNHPDMS--------NG-LHGDDWISLRL-GD---------------G------SG
---------------------RSHGES------------GSS----------NGLNVGQQ
PQSRE-GALDT-------------------LAET--------------------------
------------------------------------------------------------
------------------------------------------------------------
------------------------------------------------------------
------------------------------------------------------------
----------------------------
>gnl|onekp|BMRX_scaffold_2015011 Papaver_somniferum
------------------------------------------------------------
------------------------------------------------------------
------------------------------------------------------------
------------------------------------------------------------
------------------------------------------------------------
------------------------------------------------------------
------------------------------------------------------------
------------------------------------------------------------
------------------------------------------------------------
------------------------------------------------------------
------------------------------------------------------------
------------------------------------------------------------
------------------------------------------------------------
------------------------------------------------------------
-------------------------------------G-CDARIFCLGIRIAKRRTVQQ-
-VLNLIPKELDGERFEDAHARVCRCI-GGGN-----------------DAENA-D--SDS
DLE-VVADSVTANLRCP----------------------------------MSGSRIKIA
GRFKPCI-HMGCFDLETFVELNQRSRK-----------------------WQCPICLKNY
TLEHMI---IDPYFNRITAMM-GRCG----------------------------------
-----------EDVTEIDVRPDGSWRAKN--DREHL----DLAQ-WHFPD----------
-----------------------------GS-L-CIET--------------GKNIKP--
-DLENSKQ------------IK---------HDG-PLEG-QS--PFKLGI-KKNS-----
NGTWEV---------KKP-ELL-----------TLSPESQL-EEKY--------DIN-SG
G----------GI-----------PR-SSNGTGS-----------ARDVDDRNAN-----
-----RDVGGQ-----FDFLANNGN-ELDSV-----------SPNFDS------AYE---
---------VPSAPV-GN--------------ADII-ILSDSD-EE--------------
------------------------------M-ENLIS-----------------------
------------------------------------------------------------
------------------------------------------------------------
------------------------------------------------------------
------------------------------------------------------------
------------------------------------------------------------
------------------------------------------------------------
------------------------------------------------------------
------------------------------------------------------------
------------------------------------------------------------
------------------------------------------------------------
------------------------------------------------------------
------------------------------------------------------------
------------------------------------------------------------
------------------------------------------------------------
------------------------------------------------------------
----------------------------
>gnl|onekp|IPWB_scaffold_2019035 Brassica_nigra
------------------------------------------------------------
------------------------------------------------------------
------------------------------------------------------------
------------------------------------------------------------
------------------------------------------------------------
------------------------------------------------------------
------------------------------------------------------------
------------------------------------------------------------
------------------------------------------------------------
------------------------------------------------------------
-------------------------------------------CHVWEHVGCVIVPEKS-
------NDGN-PP-LPE-IFYCEVCRLTRADP--FWVTVAHP---LY-PVR---LTPST-
-ISTDG-VN-----TVQTVERTFQITRADKDLL--AKQEYDVQAWCMLLNDKVVFRMQWP
QFAELQIN----------------------------GMSVRTISRPGSQLLGANGRDDGS
I--ITPY-----------------IRDGI--NRIILGG-GDTRRFCFGVRLVKRRTLQQ-
-VLNLIPEETKGETFENALARVRRCI-GG-------------------------------
------------------------------------------------------------
------------------------------------------------------------
------------------------------------------------------------
------------------------------------------------------------
-----------------------------GG-----------------------------
------------------------------------------------------------
------------------------------------------------------------
------------------------------------------------------------
------------------------------------------------------------
------------------------------------------------------------
------------------------------------------------------------
------------------------------------------------------------
------------------------------------------------------------
------------------------------------------------------------
------------------------------------------------------------
------------------------------------------------------------
------------------------------------------------------------
------------------------------------------------------------
------------------------------------------------------------
------------------------------------------------------------
------------------------------------------------------------
------------------------------------------------------------
------------------------------------------------------------
------------------------------------------------------------
------------------------------------------------------------
------------------------------------------------------------
----------------------------
>gnl|onekp|IPWB_scaffold_2002109 Brassica_nigra
----------------------------M---------------------DLVAS-----
------------------------------------------------------C-----
------------------------------------------------------------
-----------------------KEKLAYFRIKEL-----KDVLT---------------
-------KLGLS-------------------KQGKKQDLV--------ERIFAILS--DE
K-----------------------AA--R-------------------------------
-------------------------------GSKR-E-AVAREKVAKLVNDAYR------
------------------------------------------------------------
-----------RMQAS-------------------------------------G-TSDSP
SK-GQV--------------SSDISN------------------VKAKEELEDSFQP---
------------DVKVRCICGSSL-ET-----ES-MIQCEDPRCHAWEHVGCVIIPEKP-
------MGGN-PP-LPD-SFYCEICRLTRADP--FWLTVAHP---LF-PVR---LTATN-
-IPTDG-TN-----PMQSVDRTFQITRTDKDLL---------------------------
------------------------------------------------------------
------------------------------------------------------------
------------------------------------------------------------
------------------------------------------------------------
------------------------------------------------------------
------------------------------------------------------------
------------------------------------------------------------
------------------------------------------------------------
------------------------------------------------------------
------------------------------------------------------------
------------------------------------------------------------
------------------------------------------------------------
------------------------------------------------------------
------------------------------------------------------------
------------------------------------------------------------
------------------------------------------------------------
------------------------------------------------------------
------------------------------------------------------------
------------------------------------------------------------
------------------------------------------------------------
------------------------------------------------------------
------------------------------------------------------------
------------------------------------------------------------
------------------------------------------------------------
------------------------------------------------------------
------------------------------------------------------------
------------------------------------------------------------
------------------------------------------------------------
------------------------------------------------------------
----------------------------
>gnl|onekp|DBCE_scaffold_2075123 Alternanthera_tenella
------------------------------------------------------------
------------------------------------------------------------
------------------------------------------------------------
------------------------------------------------------------
------------------------------------------------------------
------------------------------------------------------------
------------------------------------------------------------
------------------------------------------------------------
------------------------------------------------------------
------------------------------------------------------------
------------------------------------------------------------
---------------PT-PYLCELCRLKRVDP--FWATVAHP---LH-PVK---LASST-
-LCIDG-TN-----PHLTVEKTFKLTRVDRELL--QTEEYDVQAWCMLLNDVVPFRMQWP
LHSALEVN----------------------------GIPVRTVSRAASQHLGANGRDDGA
K--ITLY-----------------IVEGV--NKISLSG-TDSRSFCFGVRIVRRRTYNQ-
-VLNMIPKESDGETFEDALARVQRCI-GGGI-----------------TTGND-D--SDS
DLE-VIADSISVNLRCP----------------------------------MSGSRMKTA
GRFKACG-HMGCFDLETFVGLNE-------------------------------------
------------------------------------------------------------
------------------------------------------------------------
------------------------------------------------------------
------------------------------------------------------------
------------------------------------------------------------
------------------------------------------------------------
------------------------------------------------------------
------------------------------------------------------------
------------------------------------------------------------
------------------------------------------------------------
------------------------------------------------------------
------------------------------------------------------------
------------------------------------------------------------
------------------------------------------------------------
------------------------------------------------------------
------------------------------------------------------------
------------------------------------------------------------
------------------------------------------------------------
------------------------------------------------------------
------------------------------------------------------------
------------------------------------------------------------
------------------------------------------------------------
------------------------------------------------------------
------------------------------------------------------------
----------------------------
>gnl|onekp|ENCD_scaffold_2031164 Alternanthera_brasileana
------------------------------------------------------------
------------------------------------------------------------
------------------------------------------------------------
------------------------------------------------------------
------------------------------------------------------------
------------------------------------------------------------
------------------------------------------------------------
------------------------------------------------------------
------------------------------------------------------------
------------------------------------------------------------
------------------------------------------------------------
------------------------------------------------------------
------------------------------------------------------------
--------------------------------------------------------DDGP
N--ISQY-----------------TKDGI--NTIFLSG-CDSRIFCLGVRIVKRRSLQQ-
-ILSMIPKESDGELFEDALARVRRCI-GGG------------------AAENADD--SDS
DLE-VVADSITVNLRCP----------------------------------MSGSRMKTA
GRFRSCG-HMGCFDLETFVAMQQRSRK-----------------------WQCPICLKNY
SLENLI---IDPYFNRIAIMM-HSCG----------------------------------
-----------EDTTEIEVKPDGSWRVKS--DSECR----DLKQ-WRMAD----------
-----------------------------GS-L-YLPD--------------GGEIKN--
-QPETSMP------------TK---------QEG-------T--SLKLGI-RKNS-----
NGVWEV---------SKH-GDT----------NTLSSSDRV-PEKL--------VNG-VT
Q----------VI-----------PM----------------------------------
------------------------------------------------------------
------------------------------------------------------------
------------------------------------------------------------
------------------------------------------------------------
------------------------------------------------------------
------------------------------------------------------------
------------------------------------------------------------
------------------------------------------------------------
------------------------------------------------------------
------------------------------------------------------------
------------------------------------------------------------
------------------------------------------------------------
------------------------------------------------------------
------------------------------------------------------------
------------------------------------------------------------
------------------------------------------------------------
------------------------------------------------------------
------------------------------------------------------------
----------------------------
>gnl|onekp|LUNL_scaffold_2010411 Alternanthera_sessilis
------------------------------------------------------------
------------------------------------------------------------
------------------------------------------------------------
------------------------------------------------------------
------------------------------------------------------------
------------------------------------------------------------
------------------------------------------------------------
------------------------------------------------------------
------------------------------------------------------------
------------------------------------------------------------
------------------------------------------------------------
-------------------------------------------------------IASN-
-MPTDG-TN-----PVLCMDKTFHLTRSDRELL--LEPEYAVQAWCMLLNDKVPFRMQWP
QYTELQVN----------------------------GVPVRAISRPGSQLLGANGRDDGP
N--ISQC-----------------TREGI--NKIFLSG-CDSRIFCVGVRLVKRRTLQQ-
-ILNMIPKESDGELFEDALARVRRCI-GGG------------------AAENADD--SDS
DLE-VVAESITVNLRCP----------------------------------MSGSRIKIA
GRFRRCG-HMGCFDLETFVEMQQRSRK---------------------------------
------------------------------------------------------------
------------------------------------------------------------
------------------------------------------------------------
------------------------------------------------------------
------------------------------------------------------------
------------------------------------------------------------
------------------------------------------------------------
------------------------------------------------------------
------------------------------------------------------------
------------------------------------------------------------
------------------------------------------------------------
------------------------------------------------------------
------------------------------------------------------------
------------------------------------------------------------
------------------------------------------------------------
------------------------------------------------------------
------------------------------------------------------------
------------------------------------------------------------
------------------------------------------------------------
------------------------------------------------------------
------------------------------------------------------------
------------------------------------------------------------
------------------------------------------------------------
------------------------------------------------------------
----------------------------
>gnl|onekp|IPWB_scaffold_2019036 Brassica_nigra
------------------------------------------------------------
------------------------------------------------------------
------------------------------------------------------------
------------------------------------------------------------
------------------------------------------------------------
------------------------------------------------------------
------------------------------------------------------------
------------------------------------------------------------
------------------------------------------------------------
------------------------------------------------------------
-------------------------------------------CHVWEHVGCVIVPEKS-
------NDGN-PP-LPE-IFYCEVCRLTRADP--FWVTVAHP---LY-PVR---LTPST-
-ISTDG-VN-----TVQTVERTFQITRADKDLL--AKQEYDVQAWCMLLNDKVVFRMQWP
Q---LQIN----------------------------GMPVRAIYRPGSQLLGANGRDDGP
I--ITPY-----------------VRDGI--NRISLSR-GDSRSFCFGVRLVKRRTLQQ-
-VLN--------------------------------------------------------
------------------------------------------------------------
------------------------------------------------------------
------------------------------------------------------------
------------------------------------------------------------
------------------------------------------------------------
------------------------------------------------------------
------------------------------------------------------------
------------------------------------------------------------
------------------------------------------------------------
------------------------------------------------------------
------------------------------------------------------------
------------------------------------------------------------
------------------------------------------------------------
------------------------------------------------------------
------------------------------------------------------------
------------------------------------------------------------
------------------------------------------------------------
------------------------------------------------------------
------------------------------------------------------------
------------------------------------------------------------
------------------------------------------------------------
------------------------------------------------------------
------------------------------------------------------------
------------------------------------------------------------
------------------------------------------------------------
------------------------------------------------------------
----------------------------
>gnl|onekp|KTQI_scaffold_2021486 Alternanthera_brasileana
------------------------------------------------------------
------------------------------------------------------------
------------------------------------------------------------
------------------------------------------------------------
------------------------------------------------------------
------------------------------------------------------------
------------------------------------------------------------
------------------------------------------------------------
------------------------------------------------------------
------------------------------------------------------------
------------------------------------------------------------
------------------------------------------------------------
------------------------------------------------------------
------------------------------------------------------------
------------------------------------------------------------
------------------------------------------------------------
------------------------------------------------------------
------------------------------------------------------------
------------------------------------------------------------
--------------------PDGSWRVKS--DSECR----DLKQ-WRMAD----------
-----------------------------GS-L-YLPD--------------GGEIKN--
-QPETSMP------------TK---------QEG-------T--SLKLGI-RKNS-----
NGVWEV---------SKH-GDT----------NTVSSTDRV-PDNL--------DNG---
---------------------------GSSATFS-----------GRDGDDPSVN-----
-----QDANGH-----FDFCVNNGV-ELESI-----------SLNLDA------TYG---
--L---TTQNALTAS-KD--------------SKVI-VLSDSD-DE--------------
------------------------------N-D-VMGQG--AVHG---------------
--------------NGL---LD-N--GV-------DYSAAPHVIT----SYQE-------
------------DP--------------------GLG-----------------VG----
-------GSSC-LDL---FN--TDDEF----GM--PLWS------------SLPSST---
--QGGSSF-Q-LFGPDCDGS-DSL-ANPHLTS----------------------------
-----------------VNCP-VTMN----------GY-------------M-LAPD---
----------------ANM-NPASFLP-----DPSVGHSSNDLN----------------
-------------DGLVD---------NPLAF--G-GEDPSLQLFL--------------
-PTK--------------------SSD----AC----GP---SDA---------------
----RNHHDMG--------NG-LSGEDWISLRL-GD---------------G------GG
---------------------TNNGDS------------VAA----------NGFNVGQQ
PESR--AVMDS-------------------LAETAS-FLLGSNGSKPEKT----------
-------RER------SDSPLSFP-RNKRS--------------KQS-------------
---------------------------------LYLS-----------------------
------------------------------------------------IDSDSE------
------------------------------------------------------------
----------------------------
>gnl|onekp|URDJ_scaffold_2000690 Amborella_trichopoda
----------------------------M---------------------DLLSR-----
------------------------------------------------------S-----
------------------------------------------------------------
-----------------------KDKLSYFRIKEL-----KDVLT---------------
-------QLGLA-------------------KQGKKQELV--------DRILGMLS--DE
Q-----------------------GS--R-------------------------------
----------------------------SQGWGKK-P-SIGKEAIAKIIDDTYR------
------------------------------------------------------------
-----------KMQGH-------------------------------------G-AVDLA
SK-GQN--------------GTSLHV------------------VKPKEEEDDGTPL---
------------NMNIRCPCGSSR-KQPG--LPS-FAKCQDSKCHIWQHLGCVIIPEKP-
------EEGMQPE-VPA-QFYCELCRINRADP--FWVTMGHP---LY-PVR---LIIAN-
-PSTDG-TS-----PVQSLEKTFTLTRTDRELL--QKPGCDLQVWSILLNDKVPFRMQWP
QYTDLQIN----------------------------GVPVRTTNRPGGQLLGINGRDDGP
A--ITSC-----------------SKEGT--NRVTLSA-CDARPFCLGVRIVRRRTVNQ-
-VLNLVPKESDGERFEDALARVCRCI-GGGT-----------------ATENADQ--SDS
DLE-VVAESVTVNLRCP----------------------------------MSGSRMKVA
GRFKPCV-HMACFDLDTFVELNQRSRK-----------------------WQCPICLKNY
SLENVI---IDPYFNRITTMM-RDCG----------------------------------
-----------EDVTEIEVKPDGSWRAKN--EGELK----SLGQ-WHFPY----------
-----------------------------GS-P-YAAA--------------NGDTRH--
-HQEPLKS------------VK---------QEV-DSET-RT--GLKLKLGKRNR-----
DGHWEL---------RRP-DEL----------PPLSSSNNV-HEKP--------ESR-LQ
K----------VIP---------IPM-TSSATGS-----------NRDGEDPSVN-----
-----QDGGGN-----FDFSMNNGI-DIDPI-----------SPNFDP------TSCG-G
GVT---SKVVSSMPV-TG--------------GDII-VLSDSD-DDDL------------
------R--------------------PSSG-VPLMFPE--TAYG---------------
--------------SGA---AD-AS-AI-------PFTIPPPGGLGET-SFPD-------
------------DR--------------------A-------------------------
------------LGL---FNNSNNDDF----GM-PNLWT-----------NPMPPCP---
--PASSNF-R-LFGSEPDVSVDPLLVDVHQTS----------------------------
----------------VVALN-MPMN----------GYN------------T-LGSD---
----------------PQ--GVAN------------DPSSTMMN----------------
-------------NCLDD---------NPLAF--G-ADDPSLQLFL--------------
-PSQ--------------------PAGA--VSD----SP---SNY---------------
----RDRGDMS--------NG-VHTEDWISLSL-GG------------------------
--------------------SGSHMKP------------GPT----------TSRHSKHQ
FAPEE-GGMET-------------------LANTAS-LLLRMSDERVENPTP--------
------DQPG------SESPFSFH-RPSRSS-------------RSR-------------
---------------------------------QCLS-----------------------
------------------------------------------------IDTDSE------
------------------------------------------------------------
----------------------------
>gnl|onekp|BCGB_scaffold_2050001 Cinnamomum_camphora
----------------------------M---------------------DLVSS-----
------------------------------------------------------C-----
------------------------------------------------------------
-----------------------KDKLAYFRIKEL-----KDVLN---------------
-------QLGLV-------------------RQGKKQDLV--------DRILAALS--DE
------------------------GS--K-------------------------------
----------------------------LHGWTKK-N-SIGKEAVAKIIDDTYR------
------------------------------------------------------------
-----------KMQVH-------------------------------------G-ATDLA
SK-FQN--------------GSDSSN------------------LKPKEEIDDSYQL---
------------DMKVRCPCGSSL-LT-----DS-MIKCEDPRCHVWQHISCIIIPERP-
------TEGVLPA-LPT-QFYCEICRINRADP--FWVTLAHP---LP-PVK---MTVSN-
-IPADG-TN-----PVQNVEKTFQLTRADRDLL--QKQEYDLQAWCILLNDKVPFRMQWP
QYVDLQVN----------------------------GVPIRTTNRPGSQLLGTHGRDDGP
A--ITTC-----------------SREGM--NKISLSA-CDARIFCLGVRIARRRTLQQ-
-VLNLIPKETDGECFEEALARVCRCI-SGGG-----------------AQENA-D--SDS
DLE-VVADSVTVNLRCP----------------------------------MSGSRMKVA
GRFKPCV-HMGCFDLKTFVELNQRSRK-----------------------WQCPICMKNY
SLENII---IDPYFNLIVSLM-HNCG----------------------------------
-----------EDVTEIDVKPDGSWRAKN--ENDNR----DLAQ-WHFPN----------
-----------------------------GS-L-CIPT--------------EVDIKP--
-DQETLRQ------------IK---------Q-G-VSDG-QT--SLKLGI-KRNR-----
NGNWEF---------SKP-EDM----------RALSSGNHA-TENF--------ESH-CQ
K----------VV-----------PM-SSSATGS-----------WRDGEDASVN-----
-----QEGGGH-----FDFSTNNGN-ELDSI-----------SLNVDA------TYS---
--N---VNRIPTAPL-TD--------------EEII-VLSDSE-DN--------------
-----------------------------GN-VNILSPE--TGYD---------------
--------------VGT---AG----DN-------VFPVPTHGVM--D-SFPE-------
------------DS--------------------GLG-----------------AG----
-------GNTG-LDL---FN-ANGDDY----GM----W-------------HLPSC----
---QVSGF-Q-LFDTDTNDP-DVL-VDAQDSS----------------------------
-----------------IPCP-STMN----------GF-------------G-LATD---
----------------TNVIADTSQAQ-----NLSICRPNTEIN----------------
-------------GGLVD---------NPLAF--D-EVDPSLQIFL--------------
-PTR--------------------PVG----AS----VQ---ANM---------------
----RDHTDAS--------NG-GRTEDLLSLRL-GG---------------G------GC
-----------------------RVES------------PST----------DGLHSKNQ
FPTEE-SRIDS-------------------VATSAA-LLLSMNDNGAVRATS--------
------TRPR------SDGPFSHP-RQPRSA--------QQRFVRPR-------------
---------------------------------LYLS-----------------------
------------------------------------------------IDTDSE------
------------------------------------------------------------
----------------------------
>gnl|onekp|SUFP_scaffold_2006464 Papaver_somniferum
----------------------------M---------------------DLAST-----
------------------------------------------------------C-----
------------------------------------------------------------
-----------------------KDKLTYFRIKEL-----KDVLT---------------
-------KLGVA-------------------KQGKKQDLI--------DRILGLIA--DE
Q-----------------------VS--K-------------------------------
----------------------------PHGWPKK-H-SIGKEGIIKIIDDTYR------
------------------------------------------------------------
-----------KMQIP-------------------------------------G-ATDLA
SK-GHS--------------DVDINN------------------TKLKEEGEDSFQL---
------------NMKVQCVCGSSL-PN-----ES-MIQCEHPGCRVWQHIGCVIIPEKP-
------TEGV-PP-TPP-QFYCQICRINRADP--FWVTVAQP---LL-PVK---LTVTS-
-LPADG-TN-----PVQTVEKTFQLTRVDRELV--QKGEYDVQVWCMLLNDKVTFRMQWP
QYSDLQVN----------------------------GMAVRTINRPGPQLLGANGRDDGP
A--ITTC-----------------TREGM--NKIFLSG-CDARVFCLGVRIARRRTVQQ-
-VLRMIPKESEGEPFDDALARVCRCI-GGGN-----------------AAENA-D--SDS
DLE-VVADSVTVNLRCP----------------------------------MSGSRMKVA
GRFKPCA-HMGCFDLHVFVELNQRSRK-----------------------WQCPICLKNY
SLEHVI---IDPYFNRIATLM-RDCG----------------------------------
-----------EHVTEIDVNPDGSWRAKN--EHERK----DLAQ-WHSPS----------
-----------------------------GS-L-RGPV--------------DEAGKS--
-ELENSK-------------IK---------QEV-HSEG-HN--GLRIGI-KKNP-----
NGKWEL---------NRP-EGQ-----------TVSSENRL-LVK----------LE-NP
K----------VI-----------PG-TSSATGS-----------CRDGEDPSVN-----
-----QDGGGQ-----FDFSTNNGN-DLDAI-----------SLNFD-------------
----------PTCTV-GNRMP-------FEPLGGVI-VLSDSE-DE--------------
------------------------------N-ENVTGTA----YE---------------
--------------SHS---AN-TA-GI-------PYSAPPLAMP--D-SYPN-------
------------DA--------------------ELG-----------------------
-------TSGGCLGL---FN-SNCDDF----EI--PLW-------------QLPSGT---
--QAGPGF-Q-LFGTETNVS-DSF-VDVQQTS----------------------------
-----------------V-----PNM---------NGF-------------A-LGSD---
----------------MAM-GSDTQAL-----D-----SNYELN----------------
-------------GGLVD---------NPLAF--G-RDDPSLQIFL--------------
-PSH--------------------PAD----TS----VR---TDY---------------
----RDQPETP--------NG-TLNDDWISLRL-GG---------------GG---GGSG
SA-----------------GSIGRNES------------RTT----------NGLSSRHQ
VASKE-GGIEN-------------------LANTAS-LKLSMNNDRTDKTGT--------
------KRQL------SDSLFSHP-RQPRSA-------------RPR-------------
---------------------------------I-LS-----------------------
------------------------------------------------MDSPSE------
------------------------------------------------------------
----------------------------
>gnl|onekp|BMRX_scaffold_2015007 Papaver_somniferum
----------------------------M---------------------DLAST-----
------------------------------------------------------C-----
------------------------------------------------------------
-----------------------KDKLTYFRIKEL-----KDVLT---------------
-------KLGVA-------------------KQGKKQDLI--------DRILGLIA--DE
Q-----------------------VS--K-------------------------------
----------------------------THGWPKK-H-SIGKEGIIKIIDDTYR------
------------------------------------------------------------
-----------KMQIP-------------------------------------G-ATDLA
SK-GHS--------------DVDINN------------------TKLKEEGEDSFQL---
------------NMKVQCVCGSSL-PN-----ES-MIQCEHPGCRVWQHIGCVIIPEKP-
------TEGV-PP-TPP-QFYCQICRINRADP--FWVTVAQP---LL-PVK---LTVTN-
-LPADG-TN-----PVQTVEKTFQLTRVDRELV--QKGEYDVQVWCMLLNDKVTFRMQWP
QYSDLQVN----------------------------GMAVRTINRPGPQLLGANGRDDGP
A--ITTC-----------------TREGM--NKIFLSG-CDARVFCLGVRIARRRTVQQ-
-VLRMIPKESEGEPFDDALARVCRCI-GGGN-----------------AAENA-D--SDS
DLE-VVADSVTVNLRCP----------------------------------MSGSRMKVA
GRFKPCA-HMGCFDLHVFVELNQRSRK-----------------------WQCPICLKNY
SLEHVI---IDPYFNRIATLM-RDCG----------------------------------
-----------EHVTEIDVNPDGSWRAKN--EHERK----DLAQ-WHSPS----------
-----------------------------GS-L-RGPV--------------DEAGKS--
-ELENSK-------------IK---------QEV-HSEG-HN--GLRIGI-KKNP-----
NGKWEL---------NRP-EGQ-----------TVSSENRL-LVK----------LE-NP
K----------VI-----------PG-TSSATGS-----------CRDGEDPSVN-----
-----QDGGGQ-----FDFSTNNGN-DLDAI-----------SLNFD-------------
----------PTCTV-GNRMP-------FEPLGGVI-VLSDSE-DE--------------
------------------------------N-ENVTGTA----YE---------------
--------------SHS---AN-TT-GI-------PYSAPPLAMP--D-SYPN-------
------------DA--------------------ELG-----------------------
-------TSGGCLGL---FN-SNCDDF----EI--PLW-------------QLPSGT---
--QAGPGF-Q-LFGTETNVS-DSF-VDVQQTS----------------------------
-----------------V-----PNM---------NGF-------------A-LGSD---
----------------MAM-GSDTQAL-----D-----SNYELN----------------
-------------GGLVD---------NPLTF--G-RDDPSLQIFL--------------
-PSH--------------------PAD----TS----VR---TDY---------------
----RYQPETP--------NG-ALNDDWISLRL-GG---------------GGGGSGGSG
SA-----------------GSIGRNES------------RTT----------NGLSSRHQ
VASKE-GGIEN-------------------LANTAS-LKLSMNNDRTDKTGT--------
------KRQL------SDSLFSHP-RQPRSA-------------RPR-------------
---------------------------------I-LS-----------------------
------------------------------------------------MDSPSE------
------------------------------------------------------------
----------------------------
>gnl|onekp|ZSNV_scaffold_2000928 Papaver_bracteatum
----------------------------M---------------------DLAST-----
------------------------------------------------------C-----
------------------------------------------------------------
-----------------------KDKLTYFRIKEL-----KDVLT---------------
-------KLGVA-------------------KQGKKQDLI--------DRILNLIA--DE
Q-----------------------VS--K-------------------------------
----------------------------THGWPKK-H-SIGKEGIIKIIDDTYR------
------------------------------------------------------------
-----------KMQIP-------------------------------------G-ATDLA
SK-GQS--------------DLDINH------------------TKLKEEGEDSFQL---
------------NMKVQCVCGSSL-PN-----ES-MIQCEHPGCRVWQHIGCVIIPDKP-
------TEGV-PP-TPP-QFYCQICRINRADP--FWVTVAQP---LP-PVK---LTVTS-
-LPADG-TN-----PVQTVEKTFQLTRVDRELV--QKGEYDVQAWCMLLNDKVTFRMQWP
QYSDLQVN----------------------------GIAVRTINRPGPQLLGANGRDDGP
A--ITTC-----------------TREGM--NKIFLSG-CDARVFCLGVRIARRRSVQQ-
-VLRMIPKESEGEPFDDALARVCRCI-GGGN-----------------AAENA-D--SDS
DLE-VVADSVTVNLRCP----------------------------------MSGSRMKVA
GRFKPCA-HMGCFDLHVFVELNQRSRK-----------------------WQCPICLKNY
SLEHVI---VDPYFNRIATLM-RDCG----------------------------------
-----------EDVTEIDVNPDGSWRAKN--EHERK----DLAQ-WHSPC----------
-----------------------------GS-L-RGHV--------------DEAGKS--
-ELENSK-------------IK---------QEV-HSEG-HN--GLRIGI-KKNQ-----
NGKWEL---------NRP-EGQ-----------TASSENRL-LVK----------LE-NR
K----------VI-----------PG-TSSASGS-----------CRDGEDPSVN-----
-----QDGGAQ-----FDFSTNNGN-DLDAI-----------SLNFD-------------
----------PTCTV-GNRMQ-------FEPLGGVI-VLSDSE-DE--------------
------------------------------N-ENVAGTG----FE---------------
--------------SHS---AN-TA-GI-------PYSAPPLAMP--D-SYPN-------
------------DA--------------------ELG-----------------------
-------TSGGCLGL---FN-SNCDDF----EI--PLW-------------QLPSGT---
--QAGPGF-Q-LFGTETNVS-DSF-VDVQHTS----------------------------
-----------------V-----PNM---------NGF-------------T-LAAE---
----------------IAM-GSDTQGL-----D-----SNYELN----------------
-------------GGLVD---------NPLAF--G-RDDPSLQIFL--------------
-PSH--------------------PAD----TS----VR---TDY---------------
----RDQPETP--------NG-ALNDDWISLRL-GG---------------GGSGSGGSG
SG-----------------GSIGRNDS------------RTT----------NGLSPRHQ
VASKE-VGTEK-------------------LANTAS-LKLSMNNDRTDKTGT--------
------KRQL------SDSLFSHP-RQPRSA-------------RPR-------------
---------------------------------I-LS-----------------------
------------------------------------------------MDSPSE------
------------------------------------------------------------
----------------------------
>gnl|onekp|TMWO_scaffold_2025427 Papaver_bracteatum
----------------------------M---------------------DLAST-----
------------------------------------------------------C-----
------------------------------------------------------------
-----------------------KDKLTYFRIKEL-----KDVLT---------------
-------KLGVA-------------------KQGKKQDLI--------DRILNLIA--DE
Q-----------------------VS--K-------------------------------
----------------------------THGWPKK-H-SIGKEGIIKIIDDTYR------
------------------------------------------------------------
-----------KMQIP-------------------------------------G-ATDLA
SK-GQS--------------DLDINH------------------TKLKEEGEDSFQL---
------------NMKVQCVCGSSL-PN-----ES-MIQCEHPGCRVWQHIGCVIIPDKP-
------TEGV-PP-TPP-QFYCQICRINRADP--FWVTVAQP---LP-PVK---LTVTS-
-LPADG-TN-----PVQTVEKTFQLTRVDRELV--QKGEYDVQAWCMLLNDKVTFRMQWP
QYSDLQVN----------------------------GIAVRTINRPGPQLLGANGRDDGP
A--ITTC-----------------TREGM--NKIFLSG-CDARVFCLGVRIARRRSVQQ-
-VLRMIPKESEGEPFDDALARVCRCI-GGGN-----------------AAENA-D--SDS
DLE-VVADSVTVNLRCP----------------------------------MSGSRMKVA
GRFKPCA-HMGCFDLHVFVELNQRSRK-----------------------WQCPICLKNY
SLEHVI---VDPYFNRIATLM-RDCG----------------------------------
-----------EDVTEIDVNPDGSWRAKN--EHERK----DLAQ-WHSPC----------
-----------------------------GS-L-RGHV--------------DEAGKS--
-ELENSK-------------IK---------QEV-HSEG-HN--GLRIGI-KKNQ-----
NGKWEL---------NRP-EGQ-----------TASSENRL-LVK----------LE-NR
K----------VI-----------PG-TSSASGS-----------CRDGEDPSVN-----
-----QDGGAQ-----FDFSTNNGN-DLDAI-----------SLNFD-------------
----------PTCTV-GNRMQ-------FEPLGGVI-VLSDSE-DE--------------
------------------------------N-ENVAGTG----FE---------------
--------------SHS---AN-TA-GI-------PYSAPPLAMP--D-SYPN-------
------------DA--------------------ELG-----------------------
-------TSGGCLGL---FN-SNCDDF----EI--PLW-------------QLPSGT---
--QAGPGF-Q-LFGTETNVS-DSF-VDVQHTS----------------------------
-----------------V-----PNM---------NGF-------------T-LAAE---
----------------IAM-GSDTQGL-----D-----SNYELN----------------
-------------GGLVD---------NPLAF--G-RDDPSLQIFL--------------
-PSH--------------------PAD----TS----VR---TDY---------------
----RDQPETP--------NG-ALNDDWISLRL-GG---------------GGSGSGGSG
SG-----------------GSIGRNDS------------RTT----------NGLSPRHQ
VASKE-VGTEK-------------------LANTAS-LKLSMNNDRTDKTGT--------
------KRQL------SDSLFSHP-RQPRSA-------------RPR-------------
---------------------------------I-LS-----------------------
------------------------------------------------MDSPSE------
------------------------------------------------------------
----------------------------
>gnl|onekp|RRID_scaffold_2023437 Papaver_bracteatum
----------------------------M---------------------DLAST-----
------------------------------------------------------C-----
------------------------------------------------------------
-----------------------KDKLTYFRIKEL-----KDVLT---------------
-------KLGVA-------------------KQGKKQDLI--------DRILNLIA--DE
Q-----------------------VS--K-------------------------------
----------------------------THGWPKK-H-SIGKEGIIKIIDDTYR------
------------------------------------------------------------
-----------KMQIP-------------------------------------G-ATDLA
SK-GQS--------------DLDINH------------------TKLKEEGEDSFQL---
------------NMKVQCVCGSSL-PN-----ES-MIQCEHPGCRVWQHIGCVIIPDKP-
------TEGV-PP-TPP-QFYCQICRINRADP--FWVTVAQP---LP-PVK---LTVTS-
-LPADG-TN-----PVQTVEKTFQLTRVDRELV--QKGEYDVQAWCMLLNDKVTFRMQWP
QYSDLQVN----------------------------GIAVRTINRPGPQLLGANGRDDGP
A--ITTC-----------------TREGM--NKIFLSG-CDARVFCLGVRIARRRSVQQ-
-VLRMIPKESEGEPFDDALARVCRCI-GGGN-----------------AAENA-D--SDS
DLE-VVADSVTVNLRCP----------------------------------MSGSRMKVA
GRFKPCA-HMGCFDLHVFVELNQRSRK-----------------------WQCPICLKNY
SLEHVI---VDPYFNRIATLM-RDCG----------------------------------
-----------EDVTEIDVNPDGSWRAKN--EHERK----DLAQ-WHSPC----------
-----------------------------GS-L-RGHV--------------DEAGKS--
-ELENSK-------------IK---------QEV-HSEG-HN--GLRIGI-KKNQ-----
NGKWEL---------NRP-EGQ-----------TASSENRL-LVK----------LE-NR
K----------VI-----------PG-TSSASGS-----------CRDGEDPSVN-----
-----QDGGAQ-----FDFSTNNGN-DLDAI-----------SLNFD-------------
----------PTCTV-GNRMQ-------FEPLGGVI-VLSDSE-DE--------------
------------------------------N-ENVAGTG----FE---------------
--------------SHS---AN-TA-GI-------PYSAPPLAMP--D-SYPN-------
------------DA--------------------ELG-----------------------
-------TSGGCLGL---FN-SNCDDF----EI--PLW-------------QLPSGT---
--QAGPGF-Q-LFGTETNVS-DSF-VDVQHTS----------------------------
-----------------V-----PNM---------NGF-------------T-LAAE---
----------------IAM-GSDTQGL-----D-----SNYELN----------------
-------------GGLVD---------NPLAF--G-RDDPSLQIFL--------------
-PSH--------------------PAD----TS----VR---TDY---------------
----RDQPETP--------NG-ALNDDWISLRL-GG---------------GGSGSGGSG
SG-----------------GSIGRNDS------------RTT----------NGLSPRHQ
VASKE-VGTEK-------------------LANTAS-LKLSMNNDRTDKTGT--------
------KRQL------SDSLFSHP-RQPRSA-------------RPR-------------
---------------------------------I-LS-----------------------
------------------------------------------------MDSPSE------
------------------------------------------------------------
----------------------------
>gnl|onekp|IORZ_scaffold_2004062 Papaver_rhoeas
----------------------------M---------------------DLAST-----
------------------------------------------------------C-----
------------------------------------------------------------
-----------------------KDKLTYFRIKEL-----KDVLT---------------
-------KLGVA-------------------KQGKKQDLI--------DRILNLIA--DE
Q-----------------------VS--K-------------------------------
----------------------------THGWPKK-H-SIGKEGIIKIIDDTYR------
------------------------------------------------------------
-----------KMQIP-------------------------------------G-ATDLA
SK-GQS--------------DLDINH------------------TKLKEEGEDSFQL---
------------NMKVQCVCGSSL-PN-----ES-MIQCEHPGCRVWQHIGCVIIPEKP-
------TEGV-PP-TPP-QFYCQICRINRADP--FWVTVAQP---LL-AVK---MAVTS-
-LPADG-TN-----PVQTVEKTFQLTRVDRELV--QKGEYDVQAWCMLLNDKVTFRMQWP
QYSDLQVN----------------------------GIAVRTINRPGPQLLGANGRDDGP
A--ITTC-----------------TREGM--NKIFLSG-CDARVFCLGVRIARRRSVQQ-
-VLRMIPKESEGEPFDDALARVCRCI-GGGN-----------------AAENA-D--SDS
DLE-VVADSVTVNLRCP----------------------------------MSGSRMKVA
GRFKPCA-HMGCFDLHVFVELNQRSRK-----------------------WQCPICLKNY
SLEHVI---IDPYFNRIATLM-RDCG----------------------------------
-----------EDVTEIDVNPDGSWRAKN--EHERK----DLAQ-WHSPT----------
-----------------------------GS-L-LGRL--------------EEAGKS--
-ELENSK-------------IK---------QEV-HSEG-HN--GLRIGM-KKNQ-----
NGKWEL---------NRP-EGQ-----------TVSSENRL-LVK----------LE-NP
K----------VI-----------PG-TSSATGS-----------CRDGEDPSVN-----
-----QDGGGQ-----FDFSTNNGN-DLDAI-----------SLNFD-------------
----------PTCTV-GNRMQ-------FEPLGGVI-VLSDSE-DE--------------
------------------------------N-ENVAGTG----FE---------------
--------------SHS---AN-TA-GI-------PCSAPPLAMP--D-SYPN-------
------------DA--------------------ELG-----------------------
-------TSGGCLGL---FN-NNCDDF----EI--PLW-------------QLPSGT---
--QAGPGF-Q-LFGTETNVS-DSF------------------------------------
---------------------------------------------------A-LASD---
----------------IAM-GSDTQGL-----D-----SNYLLN----------------
-------------GGLVD---------NPLAF--G-RDDPSLQIFL--------------
-PSH--------------------PAD----TS----VQ---TDY---------------
----RDQPETP--------NG-ALNDDWISLRL-GG---------------G-----GSG
SG-----------------GSVDRNDS------------RTT----------NGLSPRHQ
VASKE-GGTEN-------------------LANTAS-LKLSMNNDRTDKTGT--------
------KRQL------SDSLFSHP-RQPRSA-------------RPR-------------
---------------------------------I-LS-----------------------
------------------------------------------------MDTPSE------
------------------------------------------------------------
----------------------------
>gnl|onekp|IORZ_scaffold_2004061 Papaver_rhoeas
----------------------------M---------------------DLAST-----
------------------------------------------------------C-----
------------------------------------------------------------
-----------------------KDKLTYFRIKEL-----KDVLT---------------
-------KLGVA-------------------KQGKKQDLI--------DRILNLIA--DE
Q-----------------------VS--K-------------------------------
----------------------------THGWPKK-H-SIGKEGIIKIIDDTYR------
------------------------------------------------------------
-----------KMQIP-------------------------------------G-ATDLA
SK-GQS--------------DLDINH------------------TKLKEEGEDSFQL---
------------NMKVQCVCGSSL-PN-----ES-MIQCEHPGCRVWQHIGCVIIPEKP-
------TEGV-PP-TPP-QFYCQICRINRADP--FWVTVAQP---LL-AVK---MAVTS-
-LPADG-TN-----PVQTVEKTFQLTRVDRELV--QKGEYDVQAWCMLLNDKVTFRMQWP
QYSDLQVN----------------------------GIAVRTINRPGPQLLGANGRDDGP
A--ITTC-----------------TREGM--NKIFLSG-CDARVFCLGVRIARRRSVQQ-
-VLRMIPKESEGEPFDDALARVCRCI-GGGN-----------------AAENA-D--SDS
DLE-VVADSVTVNLRCP----------------------------------MSGSRMKVA
GRFKPCA-HMGCFDLHVFVELNQRSRK-----------------------WQCPICLKNY
SLEHVI---IDPYFNRIATLM-RDCG----------------------------------
-----------EDVTEIDVNPDGSWRAKN--EHERK----DLAQ-WHSPT----------
-----------------------------GS-L-LGRL--------------EEAGKS--
-ELENSK-------------IK---------QEV-HSEG-HN--GLRIGM-KKNQ-----
NGKWEL---------NRP-EGQ-----------TVSSENRL-LVK----------LE-NP
K----------VI-----------PG-TSSATGS-----------CRDGEDPSVN-----
-----QDGGGQ-----FDFSTNNGN-DLDAI-----------SLNFD-------------
----------PTCTV-GNRMQ-------FEPLGGVI-VLSDSE-DE--------------
------------------------------N-ENVAGTG----FE---------------
--------------SHS---AN-TA-GI-------PCSAPPLAMP--D-SYPN-------
------------DA--------------------ELG-----------------------
-------TSGGCLGL---FN-NNCDDF----EI--PLW-------------QLPSGT---
--QAGPGF-Q-LFGTETNVS-DSF------------------------------------
---------------------------------------------------A-LASD---
----------------IAM-GSDTQGL-----D-----SNYLLN----------------
-------------GGLVD---------NPLAF--G-RDDPSLQIFL--------------
-PSH--------------------PAD----TS----VQ---TDY---------------
----RDQPETP--------NG-ALNDDWISLRL-GG---------------G-----GSG
SG-----------------GSVDRNDS------------RTT----------NGLSPRHQ
VASKE-GGTEN-------------------LANTAS-LKLSMNNDRTDKTGT--------
------KRQL------SDSLFSHP-RQPRSA-------------RPR-------------
---------------------------------I-LS-----------------------
------------------------------------------------MDTPSE------
------------------------------------------------------------
----------------------------
>gnl|onekp|MVTX_scaffold_2007648 Papaver_rhoeas
----------------------------M---------------------DLAST-----
------------------------------------------------------C-----
------------------------------------------------------------
-----------------------KDKLTYFRIKEL-----KDVLT---------------
-------KLGVA-------------------KQGKKQDLI--------DRILNLIA--DE
Q-----------------------VS--K-------------------------------
----------------------------THGWPKK-H-SIGKEGIIKIIDDTYR------
------------------------------------------------------------
-----------KMQIP-------------------------------------G-ATDLA
SK-GQN--------------DLDINH------------------TKLKEEGEDSFQL---
------------NMKVQCVCGSSL-PN-----ES-MIQCEHPGCRVWQHIGCVIIPEKP-
------TEGV-PP-TPP-QFYCQICRINRADP--FWVTVAQP---LL-AVK---MAVTS-
-LPADG-TN-----PVQTVEKTFQLTRVDRELV--QKGEYDVQAWCMLLNDKVTFRMQWP
QYSDLQVN----------------------------GIAVRTINRPGPQLLGANGRDDGP
A--ITTC-----------------TREGM--NKIFLSG-CDARVFCLGVRIARRRSVQQ-
-VLRMIPKESEGEPFDDALARVCRCI-GGGN-----------------AAENA-D--SDS
DLE-VVADSVTVNLRCP----------------------------------MSGSRMKVA
GRFKPCA-HMGCFDLHVFVELNQRSRK-----------------------WQCPICLKNY
SLEHVI---IDPYFNRIATLM-RDCG----------------------------------
-----------EDVTEIDVNPDGSWRAKN--EHERK----DLAQ-WHSPT----------
-----------------------------GS-L-LGRL--------------EEAGKS--
-ELENSK-------------IK---------QEV-HSEG-HN--GLRIGM-KKNQ-----
NGKWEL---------NRP-EGQ-----------TVSSENRL-LVK----------LE-NP
K----------VI-----------PG-TSSATGS-----------CRDGEDPSVN-----
-----QDGGGQ-----FDFSTNNGN-DLDAI-----------SLNFD-------------
----------PTCTV-GNRMQ-------FEPLGGVI-VLSDSE-DE--------------
------------------------------N-ENVAGTG----FE---------------
--------------SHS---AN-TA-GI-------PCSAPPLAMP--D-SYPN-------
------------DA--------------------ELG-----------------------
-------TSGGCLGL---FN-NNCDDF----EI--PLW-------------QLPSGT---
--QAGPGF-Q-LFGTETNVS-DSF------------------------------------
---------------------------------------------------A-LASD---
----------------IAM-GSDTQGL-----D-----SNYLLN----------------
-------------GGLVD---------NPLAF--G-RDDPSLQIFL--------------
-PSH--------------------PAD----TS----VQ---TDY---------------
----GDQPETP--------NG-ALNDDWISLRL-GG---------------G-----GSG
SG-----------------GSVDRNDS------------RTT----------NGLSPRHQ
VASKE-GGTEN-------------------LANTAS-LKLSMNNDRTDKTGT--------
------KRQL------SDSLFSHP-RQPRSA-------------RPR-------------
---------------------------------I-LS-----------------------
------------------------------------------------MDTPSE------
------------------------------------------------------------
----------------------------
>gnl|onekp|QZBA_scaffold_2023770 Papaver_rhoeas
----------------------------M---------------------DLAST-----
------------------------------------------------------C-----
------------------------------------------------------------
-----------------------KDKLTYFRIKEL-----KDVLT---------------
-------KLGVA-------------------KQGKKQDLI--------DRILNLIA--DE
Q-----------------------VS--K-------------------------------
----------------------------THGWPKK-H-SIGKEGIIKIIDDTYR------
------------------------------------------------------------
-----------KMQIP-------------------------------------G-ATDLA
SK-GQS--------------DLDINH------------------TKLKEEGEDSFQL---
------------NMKVQCVCGSSL-PN-----ES-MIQCEHPGCRVWQHIGCVIIPEKP-
------TEGV-PP-TPP-QFYCQICRINRADP--FWVTVAQP---LL-AVK---MAVTS-
-LPADG-TN-----PVQTVEKTFQLTRVDRELV--QKGEYDVQAWCMLLNDKVTFRMQWP
QYSDLQVN----------------------------GIAVRTINRPGPQLLGANGRDDGP
A--ITTC-----------------TREGM--NKIFLSG-CDARVFCLGVRIARRRSVQQ-
-VLRMIPKESEGEPFDDALARVCRCI-GGGN-----------------AAENA-D--SDS
DLE-VVADSVTVNLRCP----------------------------------MSGSRMKVA
GRFKPCA-HMGCFDLHVFVELNQRSRK-----------------------WQCPICLKNY
SLEHVI---IDPYFNRIATLM-RDCG----------------------------------
-----------EDVTEIDVNPDGSWRAKN--EHERK----DLAQ-WHSPT----------
-----------------------------GS-L-LGRL--------------EEAGKS--
-ELENSK-------------IK---------QEV-HSEG-HN--GLRIGM-KKNQ-----
NGKWEL---------NRP-EGQ-----------TVSSENRL-LVK----------LE-NP
K----------VI-----------PG-TSSATGS-----------CRDGEDPSVN-----
-----QDGGGQ-----FDFSTNNGN-DLDAI-----------SLNFD-------------
----------PTCTV-GNRMQ-------FEPLGGVI-VLSDSE-DE--------------
------------------------------N-ENVAGTG----FE---------------
--------------SHS---AN-TA-GI-------PCSAPPLAMP--D-SYPN-------
------------DA--------------------ELG-----------------------
-------TSGGCLGL---FN-NNCDDF----EI--PLW-------------QLPSGT---
--QAGPGF-Q-LFGTETNVS-DSF------------------------------------
---------------------------------------------------A-LASD---
----------------IAM-GSDTQGL-----D-----SNYLLN----------------
-------------GGLVD---------NPLAF--G-RDDPSLQIFL--------------
-PSH--------------------PAD----TS----VQ---TDY---------------
----GDQPETP--------NG-ALNDDWISLRL-GG---------------G-----GSG
SG-----------------GSVDRNDS------------RTT----------NGLSPRHQ
VASKE-GGTEN-------------------LANTAS-LKLSMNNDRTDKTGT--------
------KRQL------SDSLFSHP-RQPRSA-------------RPR-------------
---------------------------------I-LS-----------------------
------------------------------------------------MDTPSE------
------------------------------------------------------------
----------------------------
>gnl|onekp|GMAM_scaffold_2015733 Papaver_rhoeas
----------------------------M---------------------DLAST-----
------------------------------------------------------C-----
------------------------------------------------------------
-----------------------KDKLTYFRIKEL-----KDVLT---------------
-------KLGVA-------------------KQGKKQDLI--------DRILNLIA--DE
Q-----------------------VS--K-------------------------------
----------------------------THGWPKK-H-SIGKEGIIKIIDDTYR------
------------------------------------------------------------
-----------KMQIP-------------------------------------G-ATDLA
SK-GQS--------------DLDINH------------------TKLKEEGEDSFQL---
------------NMKVQCVCGSSL-PN-----ES-MIQCEHPGCRVWQHIGCVIIPEKP-
------TEGV-PP-TPP-QFYCQICRINRADP--FWVTVAQP---LL-AVK---MAVTS-
-LPADG-TN-----PVQTVEKTFQLTRVDRELV--QKGEYDVQAWCMLLNDKVTFRMQWP
QYSDLQVN----------------------------GIAVRTINRPGPQLLGANGRDDGP
A--ITTC-----------------TREGM--NKIFLSG-CDARVFCLGVRIARRRSVQQ-
-VLRMIPKESEGEPFDDALARVCRCI-GGGN-----------------AAENA-D--SDS
DLE-VVADSVTVNLRCP----------------------------------MSGSRMKVA
GRFKPCA-HMGCFDLHVFVELNQRSRK-----------------------WQCPICLKNY
SLEHVI---IDPYFNRIATLM-RDCG----------------------------------
-----------EDVTEIDVNPDGSWRAKN--EHERK----DLAQ-WHSPT----------
-----------------------------GS-L-LGRL--------------EEAGKS--
-ELENSK-------------IK---------QEV-HSEG-HN--GLRIGM-KKNQ-----
NGKWEL---------NRP-EGQ-----------TVSSENRL-LVK----------LE-NP
K----------VI-----------PG-TSSATGS-----------CRDGEDPSVN-----
-----QDGGGQ-----FDFSTNNGN-DLDAI-----------SLNFD-------------
----------PTCTV-GNRMQ-------FEPLGGVI-VLSDSE-DE--------------
------------------------------N-ENVAGTG----FE---------------
--------------SHS---AN-TA-GI-------PCSAPPLAMP--D-SYPN-------
------------DA--------------------ELG-----------------------
-------TSGGCLGL---FN-NNCDDF----EI--PLW-------------QLPSGT---
--QAGPGF-Q-LFGTETNVS-DSF------------------------------------
---------------------------------------------------A-LASD---
----------------IAM-GSDTQGL-----D-----SNYLLN----------------
-------------GGLVD---------NPLAF--G-RDDPSLQIFL--------------
-PSH--------------------PAD----TS----VQ---TDY---------------
----GDQPETP--------NG-ALNDDWISLRL-GG---------------G-----GSG
SG-----------------GSVDRNDS------------RTT----------NGLSPRHQ
VASKE-GGTEN-------------------LANTAS-LKLSMNNDRTDKTGT--------
------KRQL------SDSLFSHP-RQPRSA-------------RPR-------------
---------------------------------I-LS-----------------------
------------------------------------------------MDTPSE------
------------------------------------------------------------
----------------------------
>gnl|onekp|ACYX_scaffold_2011817 Papaver_rhoeas
----------------------------M---------------------DLAST-----
------------------------------------------------------C-----
------------------------------------------------------------
-----------------------KDKLTYFRIKEL-----KDVLT---------------
-------KLGVA-------------------KQGKKQDLI--------DRILNLIA--DE
Q-----------------------VS--K-------------------------------
----------------------------THGWPKK-H-SIGKEGIIKIIDDTYR------
------------------------------------------------------------
-----------KMQIP-------------------------------------G-ATDLA
SK-GQS--------------DLDINH------------------TKLKEEGEDSFQL---
------------NMKVQCVCGSSL-PN-----ES-MIQCEHPGCRVWQHIGCVIIPEKP-
------TEGV-PP-TPP-QFYCQICRINRADP--FWVTVAQP---LL-AVK---MAVTS-
-LPADG-TN-----PVQTVEKTFQLTRVDRELV--QKGEYDVQAWCMLLNDKVTFRMQWP
QYSDLQVN----------------------------GIAVRTINRPGPQLLGANGRDDGP
A--ITTC-----------------TREGM--NKIFLSG-CDARVFCLGVRIARRRSVQQ-
-VLRMIPKESEGEPFDDALARVCRCI-GGGN-----------------AAENA-D--SDS
DLE-VVADSVTVNLRCP----------------------------------MSGSRMKVA
GRFKPCA-HMGCFDLHVFVELNQRSRK-----------------------WQCPICLKNY
SLEHVI---IDPYFNRIATLM-RDCG----------------------------------
-----------EDVTEIDVNPDGSWRAKN--EHERK----DLAQ-WHSPT----------
-----------------------------GS-L-LGRL--------------EEAGKS--
-ELENSK-------------IK---------QEV-HSEG-HN--GLRIGM-KKNQ-----
NGKWEL---------NRP-EGQ-----------TVSSENRL-LVK----------LE-NP
K----------VI-----------PG-TSSATGS-----------CRDGEDPSVN-----
[truncated: 537,900 more chars]
