# Supplementary material for: Charting the evolutionary path of the SUMO modification system in plants reveals molecular hardwiring of development to stress adaptation
Source: Plant Cell. 2024 Jun 26;36(9):3131–44. doi: 10.1093/plcell/koae192 (PMC11371177; doi:10.1093/plcell/koae192)
Supplement: koae192_Supplementary_Data [file koae192_supplementary_data.zip › SIZ1_PhyML_newick_tree.nhx]

(((Chlamydomonasreendirti_PNW74998_:0.54860073,(gnl_onekp_XDLL_scaffold_2010085_Oogamochlamys_gigantea:0.53930298,gnl_onekp_QWRA_scaffold_2009097_Vitreochlamys_sp:0.58200344)0.447:0.11013213)0.825:0.05728541,(gnl_onekp_UTRE_scaffold_2015899_Chloromonas_tughillensi:0.37197947,(gnl_onekp_UTRE_scaffold_2016028_Chloromonas_tughillensi:0.23927526,(gnl_onekp_AOUJ_scaffold_2000412_Chlamydomonas_sp:0.19876629,(gnl_onekp_LBRP_scaffold_2056521_Chloromonas_reticulata:0.03870119,gnl_onekp_AJUW_scaffold_2010576_Chloromonas_rosa:0.14480295)0.941:0.1001355)0.917:0.12448624)0.239:0.08713683)0.99:0.22415385)0.143:0.0489335,(gnl_onekp_ZIVZ_scaffold_2047859_Phacotus_lenticularis:0.37802468,(gnl_onekp_QRTH_scaffold_2039453_Chloromonas_perforata:0.62844403,gnl_onekp_GUBD_scaffold_2047353_Brachiomonas_submarina:0.49727098)0.079:0.09182036)0.838:0.07814457,((gnl_onekp_TSBQ_scaffold_2010956_Chlamydomonas_sp:0.07750817,gnl_onekp_GFUR_scaffold_2094250_Chloromonas_subdivisa:0.19991912)0.997:0.26557082,(Coccomyxa_subellipsoidea__48449_pacid_27388070:0.58178512,(((Charabraunii_g4437_t1:0.58751234,(((Spirogloeamuscicola_SM000250S08726:0.02986278,Spirogloeamuscicola_SM000120S25721:0.03131322)1:0.56798777,((((Azollafiliculoides_Azfi_s0138_g051128:0.38113444,(Ceratopteris_thalictroidesp_PIVW_scaffold_2025289:0.18779431,(Azollafiliculoides_Azfi_s0335_g065515:0.07273366,Salviniacuculatta_Sacu_v1_1_s0014_g006409:0.15903396)0.999:0.15462098)0.874:0.08679241)0.024:0.04095264,(Ceratopteris_thalictroides_PIVW_scaffold_2025495:0.22998219,(Salviniacuculatta_Sacu_v1_1_s0034_g011141:0.26426177,(Azollafiliculoides_Azfi_s2587_g112218:0.00000001,Azollafiliculoides_Azfi_s0158_g053893:0.04185422)1:0.16370412)0.786:0.07365487)0.991:0.11684747)1:0.17594025,((gnl_onekp_ACWS_scaffold_2070713_Arucaria_sp:0.23651603,(Gnetummontanum_TnS000230141t01:0.54613988,Pinustaeda_PTA00084180:0.14603978)0.631:0.05083945)0.997:0.0772244,((Pinus_radiata_onekp_DZQM_scaffold_2056458:0.13835175,gnl_onekp_GNQG_scaffold_2014395_Encephalartos_barteri:0.1072365)0.998:0.08254059,(((Amborellatricopoda_ERM99329_:0.00000001,gnl_onekp_URDJ_scaffold_2000690_Amborella_trichopoda:0.0063172)1:0.11887733,((Oryzasativa_Os03t0719100_01:0.43285504,(Oryzasativa_Os05t0125000_01_SUMO:0.1915001,Zosteramarina_Zosma114g00590_1:0.24834191)0.872:0.03992394)0.884:0.03912968,((((gnl_onekp_VYLQ_scaffold_2003758_Cassytha_filiformis_____gnl_onekp_VYLQ_scaffold_2003758_Cassytha_filiformis___1:0.00000001,gnl_onekp_VYLQ_scaffold_2003758_Cassytha_filiformis_____gnl_onekp_VYLQ_scaffold_2003758_Cassytha_filiformis___2:0.00000001)1:0.12450187,(gnl_onekp_VYLQ_scaffold_2011336_Cassytha_filiformis_____gnl_onekp_VYLQ_scaffold_2011336_Cassytha_filiformis___1:0.00000001,gnl_onekp_VYLQ_scaffold_2011336_Cassytha_filiformis_____gnl_onekp_VYLQ_scaffold_2011336_Cassytha_filiformis___2:0.00000001)0.998:0.06963695)1:0.08651288,(gnl_onekp_ABSS_scaffold_2074071_Sassafras_albidum:0.00568779,(gnl_onekp_ABSS_scaffold_2072722_Sassafras_albidum:0.00771782,(gnl_onekp_BCGB_scaffold_2050001_Cinnamomum_camphora_____gnl_onekp_BCGB_scaffold_2050001_Cinnamomum_camphora___1:0.00000001,gnl_onekp_BCGB_scaffold_2050001_Cinnamomum_camphora_____gnl_onekp_BCGB_scaffold_2050001_Cinnamomum_camphora___2:0.00000001)0.916:0.01368164)0.285:0.00448789)0.905:0.02047799)0.995:0.05026212,((((gnl_onekp_EPRK_scaffold_2004230_Papaver_setigerum_____gnl_onekp_EPRK_scaffold_2004230_Papaver_setigerum___1:0.00000001,gnl_onekp_EPRK_scaffold_2004230_Papaver_setigerum_____gnl_onekp_EPRK_scaffold_2004230_Papaver_setigerum___2:0.00000001)0.993:0.02252622,(((gnl_onekp_MVTX_scaffold_2014988_Papaver_rhoeas_____gnl_onekp_MVTX_scaffold_2014988_Papaver_rhoeas___2:0.00000001,(gnl_onekp_QZBA_scaffold_2016274_Papaver_rhoeas_____gnl_onekp_QZBA_scaffold_2016274_Papaver_rhoeas___2:0.00000001,((gnl_onekp_GMAM_scaffold_2020129_Papaver_rhoeas_____gnl_onekp_GMAM_scaffold_2020129_Papaver_rhoeas___2:0.00000001,(gnl_onekp_IORZ_scaffold_2002005_Papaver_rhoeas_____gnl_onekp_IORZ_scaffold_2002005_Papaver_rhoeas___1:0.00000001,(gnl_onekp_IORZ_scaffold_2002005_Papaver_rhoeas_____gnl_onekp_IORZ_scaffold_2002005_Papaver_rhoeas___2:0.00000001,(gnl_onekp_ACYX_scaffold_2003511_Papaver_rhoeas_____gnl_onekp_ACYX_scaffold_2003511_Papaver_rhoeas___2:0.00000001,gnl_onekp_ACYX_scaffold_2003511_Papaver_rhoeas_____gnl_onekp_ACYX_scaffold_2003511_Papaver_rhoeas___1:0.00000002)0:0.00000001)0:0.00000023)0.925:0.00204621)0:0.00000013,(gnl_onekp_MVTX_scaffold_2014988_Papaver_rhoeas_____gnl_onekp_MVTX_scaffold_2014988_Papaver_rhoeas___1:0.00000001,(gnl_onekp_GMAM_scaffold_2020129_Papaver_rhoeas_____gnl_onekp_GMAM_scaffold_2020129_Papaver_rhoeas___1:0.00000001,gnl_onekp_QZBA_scaffold_2016274_Papaver_rhoeas_____gnl_onekp_QZBA_scaffold_2016274_Papaver_rhoeas___1:0.00000007)0:0.00000007)0:0.00000001)0:0.00000019)0:0.00000019)0.994:0.01235431,(((gnl_onekp_SUFP_scaffold_2001039_Papaver_somniferum:0.00000022,(gnl_onekp_STDO_scaffold_2024240_Papaver_setigerum_____gnl_onekp_STDO_scaffold_2024240_Papaver_setigerum___1:0.00000001,gnl_onekp_STDO_scaffold_2024240_Papaver_setigerum_____gnl_onekp_STDO_scaffold_2024240_Papaver_setigerum___2:0.00000001)0.915:0.00773255)0.77:0.00385436,(gnl_onekp_SUFP_scaffold_2001038_Papaver_somniferum_____gnl_onekp_SUFP_scaffold_2001038_Papaver_somniferum___1:0.00000001,gnl_onekp_SUFP_scaffold_2001038_Papaver_somniferum_____gnl_onekp_SUFP_scaffold_2001038_Papaver_somniferum___2:0.00000001)0.889:0.00785584)0.888:0.00581632,((gnl_onekp_FPYZ_scaffold_2015559_Papaver_somniferum_____gnl_onekp_FPYZ_scaffold_2015559_Papaver_somniferum___2:0.00000015,gnl_onekp_FPYZ_scaffold_2015559_Papaver_somniferum_____gnl_onekp_FPYZ_scaffold_2015559_Papaver_somniferum___1:0.00000027)0.92:0.00239676,((gnl_onekp_JSVC_scaffold_2021894_Papaver_setigerum:0.00000016,(gnl_onekp_FNXH_scaffold_2002575_Papaver_setigerum_____gnl_onekp_FNXH_scaffold_2002575_Papaver_setigerum___2:0.00000001,gnl_onekp_FNXH_scaffold_2002575_Papaver_setigerum_____gnl_onekp_FNXH_scaffold_2002575_Papaver_setigerum___1:0.00000014)0.932:0.00448539)0:0.00000022,((gnl_onekp_KKCW_scaffold_2025865_Papaver_somniferum_____gnl_onekp_KKCW_scaffold_2025865_Papaver_somniferum___2:0.00000001,(gnl_onekp_KKCW_scaffold_2025865_Papaver_somniferum_____gnl_onekp_KKCW_scaffold_2025865_Papaver_somniferum___1:0.00000001,gnl_onekp_BMRX_scaffold_2015011_Papaver_somniferum:0.00583668)0:0.00000001)0.784:0.0030989,(gnl_onekp_MIKW_scaffold_2029883_Papaver_somniferum_____gnl_onekp_MIKW_scaffold_2029883_Papaver_somniferum___1:0.00000001,gnl_onekp_MIKW_scaffold_2029883_Papaver_somniferum_____gnl_onekp_MIKW_scaffold_2029883_Papaver_somniferum___2:0.00000001)0.887:0.0061522)0.761:0.00310953)0:0.00000023)0:0.00000013)0.618:0.00203747)0:0.00000022,(gnl_onekp_RRID_scaffold_2015467_Papaver_bracteatum:0.00000019,((gnl_onekp_TMWO_scaffold_2021374_Papaver_bracteatum_____gnl_onekp_TMWO_scaffold_2021374_Papaver_bracteatum___2:0.00000001,gnl_onekp_TMWO_scaffold_2021374_Papaver_bracteatum_____gnl_onekp_TMWO_scaffold_2021374_Papaver_bracteatum___1:0.0000001)0:0.0000001,(gnl_onekp_TMWO_scaffold_2021375_Papaver_bracteatum_____gnl_onekp_TMWO_scaffold_2021375_Papaver_bracteatum___2:0.00000001,gnl_onekp_TMWO_scaffold_2021375_Papaver_bracteatum_____gnl_onekp_TMWO_scaffold_2021375_Papaver_bracteatum___1:0.0000002)0.894:0.00659951)0.854:0.00454508)0.855:0.00321293)0.805:0.00669597)0.999:0.05707453,(gnl_onekp_EPRK_scaffold_2004228_Papaver_setigerum_____gnl_onekp_EPRK_scaffold_2004228_Papaver_setigerum___2:0.00000001,((gnl_onekp_EPRK_scaffold_2004228_Papaver_setigerum_____gnl_onekp_EPRK_scaffold_2004228_Papaver_setigerum___1:0.00000001,(gnl_onekp_MIKW_scaffold_2022434_Papaver_somniferum_____gnl_onekp_MIKW_scaffold_2022434_Papaver_somniferum___1:0.00000014,(((gnl_onekp_RRID_scaffold_2023437_Papaver_bracteatum_____gnl_onekp_RRID_scaffold_2023437_Papaver_bracteatum___2:0.00000001,(gnl_onekp_TMWO_scaffold_2025427_Papaver_bracteatum_____gnl_onekp_TMWO_scaffold_2025427_Papaver_bracteatum___2:0.00000001,(gnl_onekp_ZSNV_scaffold_2000928_Papaver_bracteatum_____gnl_onekp_ZSNV_scaffold_2000928_Papaver_bracteatum___2:0.00000001,(gnl_onekp_RRID_scaffold_2023437_Papaver_bracteatum_____gnl_onekp_RRID_scaffold_2023437_Papaver_bracteatum___1:0.00000001,(gnl_onekp_ZSNV_scaffold_2000928_Papaver_bracteatum_____gnl_onekp_ZSNV_scaffold_2000928_Papaver_bracteatum___1:0.00000001,gnl_onekp_TMWO_scaffold_2025427_Papaver_bracteatum_____gnl_onekp_TMWO_scaffold_2025427_Papaver_bracteatum___1:0.00000001)0:0.00000001)0:0.00000001)0:0.00000001)0:0.00000001)0.971:0.0103137,(gnl_onekp_ACYX_scaffold_2011818_Papaver_rhoeas_____gnl_onekp_ACYX_scaffold_2011818_Papaver_rhoeas___2:0.00000001,(gnl_onekp_IORZ_scaffold_2004061_Papaver_rhoeas_____gnl_onekp_IORZ_scaffold_2004061_Papaver_rhoeas___1:0.00000001,(gnl_onekp_IORZ_scaffold_2004062_Papaver_rhoeas_____gnl_onekp_IORZ_scaffold_2004062_Papaver_rhoeas___1:0.00000001,(gnl_onekp_QZBA_scaffold_2023770_Papaver_rhoeas_____gnl_onekp_QZBA_scaffold_2023770_Papaver_rhoeas___1:0.00000001,(gnl_onekp_GMAM_scaffold_2015733_Papaver_rhoeas_____gnl_onekp_GMAM_scaffold_2015733_Papaver_rhoeas___1:0.00000001,(gnl_onekp_ACYX_scaffold_2011817_Papaver_rhoeas_____gnl_onekp_ACYX_scaffold_2011817_Papaver_rhoeas___1:0.00000001,(gnl_onekp_MVTX_scaffold_2007648_Papaver_rhoeas_____gnl_onekp_MVTX_scaffold_2007648_Papaver_rhoeas___1:0.00000001,(gnl_onekp_IORZ_scaffold_2004062_Papaver_rhoeas_____gnl_onekp_IORZ_scaffold_2004062_Papaver_rhoeas___2:0.00000001,(gnl_onekp_IORZ_scaffold_2004061_Papaver_rhoeas_____gnl_onekp_IORZ_scaffold_2004061_Papaver_rhoeas___2:0.00000001,(gnl_onekp_MVTX_scaffold_2007648_Papaver_rhoeas_____gnl_onekp_MVTX_scaffold_2007648_Papaver_rhoeas___2:0.00000001,(gnl_onekp_QZBA_scaffold_2023770_Papaver_rhoeas_____gnl_onekp_QZBA_scaffold_2023770_Papaver_rhoeas___2:0.00000001,(gnl_onekp_GMAM_scaffold_2015733_Papaver_rhoeas_____gnl_onekp_GMAM_scaffold_2015733_Papaver_rhoeas___2:0.00000001,(gnl_onekp_ACYX_scaffold_2011817_Papaver_rhoeas_____gnl_onekp_ACYX_scaffold_2011817_Papaver_rhoeas___2:0.00000001,gnl_onekp_ACYX_scaffold_2011818_Papaver_rhoeas_____gnl_onekp_ACYX_scaffold_2011818_Papaver_rhoeas___1:0.00000019)0:0.00000001)0:0.00000001)0:0.00000001)0:0.00000001)0:0.00000001)0:0.00000001)0:0.00000001)0:0.00000001)0:0.00000001)0:0.00000001)0:0.00000001)0:0.00000001)0.877:0.00588256)0.939:0.00671983,(gnl_onekp_MIKW_scaffold_2022433_Papaver_somniferum_____gnl_onekp_MIKW_scaffold_2022433_Papaver_somniferum___1:0.00000001,(gnl_onekp_EPRK_scaffold_2004229_Papaver_setigerum_____gnl_onekp_EPRK_scaffold_2004229_Papaver_setigerum___2:0.00000001,(gnl_onekp_MIKW_scaffold_2022434_Papaver_somniferum_____gnl_onekp_MIKW_scaffold_2022434_Papaver_somniferum___2:0.00000001,((gnl_onekp_MIKW_scaffold_2022433_Papaver_somniferum_____gnl_onekp_MIKW_scaffold_2022433_Papaver_somniferum___2:0.00000001,((gnl_onekp_SUFP_scaffold_2006464_Papaver_somniferum_____gnl_onekp_SUFP_scaffold_2006464_Papaver_somniferum___1:0.00000001,gnl_onekp_BMRX_scaffold_2015007_Papaver_somniferum_____gnl_onekp_BMRX_scaffold_2015007_Papaver_somniferum___1:0.00000001)0:0.00000001,(gnl_onekp_SUFP_scaffold_2006464_Papaver_somniferum_____gnl_onekp_SUFP_scaffold_2006464_Papaver_somniferum___2:0.00000001,gnl_onekp_BMRX_scaffold_2015007_Papaver_somniferum_____gnl_onekp_BMRX_scaffold_2015007_Papaver_somniferum___2:0.00000001)0:0.00000001)0.943:0.00415501)0:0.00000018,(gnl_onekp_EPRK_scaffold_2004229_Papaver_setigerum_____gnl_onekp_EPRK_scaffold_2004229_Papaver_setigerum___1:0.00000001,((gnl_onekp_FPYZ_scaffold_2034274_Papaver_somniferum_____gnl_onekp_FPYZ_scaffold_2034274_Papaver_somniferum___1:0.00000028,(gnl_onekp_FPYZ_scaffold_2034274_Papaver_somniferum_____gnl_onekp_FPYZ_scaffold_2034274_Papaver_somniferum___2:0.00000001,(gnl_onekp_KKCW_scaffold_2005405_Papaver_somniferum_____gnl_onekp_KKCW_scaffold_2005405_Papaver_somniferum___1:0.00000001,gnl_onekp_KKCW_scaffold_2005405_Papaver_somniferum_____gnl_onekp_KKCW_scaffold_2005405_Papaver_somniferum___2:0.00000001)0.942:0.0043385)0:0.00000001)0.854:0.0020771,(gnl_onekp_STDO_scaffold_2001235_Papaver_setigerum_____gnl_onekp_STDO_scaffold_2001235_Papaver_setigerum___1:0.00000001,(gnl_onekp_STDO_scaffold_2001235_Papaver_setigerum_____gnl_onekp_STDO_scaffold_2001235_Papaver_setigerum___2:0.00000001,(gnl_onekp_JSVC_scaffold_2000824_Papaver_setigerum_____gnl_onekp_JSVC_scaffold_2000824_Papaver_setigerum___2:0.00000001,gnl_onekp_JSVC_scaffold_2000824_Papaver_setigerum_____gnl_onekp_JSVC_scaffold_2000824_Papaver_setigerum___1:0.00000014)0.914:0.00316862)0:0.00000001)0.921:0.00491381)0:0.00000015)0:0.00000001)0:0.00000015)0:0.00000015)0:0.00000022)0:0.00000016)0:0.00000014)1:0.10260385)0:0.00000025,(gnl_onekp_BMRX_scaffold_2015009_Papaver_somniferum_____gnl_onekp_BMRX_scaffold_2015009_Papaver_somniferum___2:0.00000001,gnl_onekp_BMRX_scaffold_2015009_Papaver_somniferum_____gnl_onekp_BMRX_scaffold_2015009_Papaver_somniferum___1:0.00000015)0.982:0.00976208)0:0.00000016)1:0.07511854)1:0.08939181,(((Citrussinensis_Ciaus4t05820:0.00605227,(Citrussinensis_CsNadorcott_v0_1_P36761_1_protein:0.01778518,Citrussinensis_CsNadorcott_v0_1_P11323_1:0.02465815)0.257:0.00497672)1:0.29217091,((gnl_onekp_CUTE_scaffold_2007606_Blutoparon_vermiculare_____gnl_onekp_CUTE_scaffold_2007606_Blutoparon_vermiculare___1:0.00000001,(gnl_onekp_CUTE_scaffold_2007605_Blutoparon_vermiculare_____gnl_onekp_CUTE_scaffold_2007605_Blutoparon_vermiculare___1:0.00000001,(gnl_onekp_CUTE_scaffold_2007606_Blutoparon_vermiculare_____gnl_onekp_CUTE_scaffold_2007606_Blutoparon_vermiculare___2:0.00000001,gnl_onekp_CUTE_scaffold_2007605_Blutoparon_vermiculare_____gnl_onekp_CUTE_scaffold_2007605_Blutoparon_vermiculare___2:0.00000001)0:0.00000001)0:0.00000001)1:0.10596743,(gnl_onekp_DBCE_scaffold_2075123_Alternanthera_tenella:0.06163022,(gnl_onekp_VUIT_scaffold_2024655_Alternanthera_caracasana_____gnl_onekp_VUIT_scaffold_2024655_Alternanthera_caracasana___1:0.00000001,gnl_onekp_VUIT_scaffold_2024655_Alternanthera_caracasana_____gnl_onekp_VUIT_scaffold_2024655_Alternanthera_caracasana___2:0.00000001)0.998:0.08288458)0.517:0.03111684)1:0.30811334)0.957:0.07239555,(((((gnl_onekp_KTQI_scaffold_2021486_Alternanthera_brasileana:0.03557923,((gnl_onekp_KTQI_scaffold_2011481_Alternanthera_brasileana:0.01180778,(gnl_onekp_KTQI_scaffold_2011482_Alternanthera_brasileana:0.01233189,gnl_onekp_OYST_scaffold_2013154_Alternanthera_sessilis:0.00000241)0:0.00723032)0.867:0.01346494,(gnl_onekp_OYST_scaffold_2013677_Alternanthera_sessilis:0.01788148,gnl_onekp_LUNL_scaffold_2010411_Alternanthera_sessilis:0.02609044)0.973:0.03621854)0:0.00160003)0.093:0.00768027,(((gnl_onekp_DEMH_scaffold_2003768_Alternanthera_tenella_____gnl_onekp_DEMH_scaffold_2003768_Alternanthera_tenella___1:0.00000001,gnl_onekp_DEMH_scaffold_2003768_Alternanthera_tenella_____gnl_onekp_DEMH_scaffold_2003768_Alternanthera_tenella___2:0.00000001)0.526:0.01760855,(gnl_onekp_DBCE_scaffold_2017246_Alternanthera_tenella:0.00869749,gnl_onekp_DBCE_scaffold_2017245_Alternanthera_tenella:0.03028253)0.858:0.01178024)0.744:0.02203482,(gnl_onekp_VUIT_scaffold_2012892_Alternanthera_caracasana:0.01697316,(gnl_onekp_WGUG_scaffold_2006720_Alternanthera_caracasana:0.0000002,(gnl_onekp_WGUG_scaffold_2006718_Alternanthera_caracasana:0.00000001,gnl_onekp_WGUG_scaffold_2006719_Alternanthera_caracasana:0.00000019)0:0.0000002)0.92:0.01446505)0.87:0.01041936)0.744:0.00436554)0.948:0.02115565,((gnl_onekp_VKOE_scaffold_2052492_Aerva_lanata:0.00000018,(gnl_onekp_EMIG_scaffold_2000789_Aerva_lanata_____gnl_onekp_EMIG_scaffold_2000789_Aerva_lanata___1:0.00000005,(gnl_onekp_EMIG_scaffold_2000789_Aerva_lanata_____gnl_onekp_EMIG_scaffold_2000789_Aerva_lanata___2:0.00000001,gnl_onekp_VKOE_scaffold_2008901_Aerva_lanata:0.00422267)0:0.00000005)0:0.00000014)0.967:0.01790755,((gnl_onekp_CUTE_scaffold_2014121_Blutoparon_vermiculare_____gnl_onekp_CUTE_scaffold_2014121_Blutoparon_vermiculare___1:0.00000001,gnl_onekp_CUTE_scaffold_2014121_Blutoparon_vermiculare_____gnl_onekp_CUTE_scaffold_2014121_Blutoparon_vermiculare___2:0.00000001)0.969:0.04291529,(gnl_onekp_DEMH_scaffold_2003769_Alternanthera_tenella:0.08609456,(gnl_onekp_LUNL_scaffold_2006635_Alternanthera_sessilis:0.01559294,gnl_onekp_ENCD_scaffold_2031164_Alternanthera_brasileana:0.00000001)0.884:0.02626949)0.641:0.02019441)0.869:0.01471874)0.818:0.0059125)0.98:0.02854639,((gnl_onekp_XSSD_scaffold_2002873_Amaranthus_cruentus:0.00672527,(gnl_onekp_WMLW_scaffold_2000234_Amaranthus_retroflexus_____gnl_onekp_WMLW_scaffold_2000234_Amaranthus_retroflexus___1:0.00000001,gnl_onekp_WMLW_scaffold_2000234_Amaranthus_retroflexus_____gnl_onekp_WMLW_scaffold_2000234_Amaranthus_retroflexus___2:0.00000001)0.938:0.04762566)0.985:0.10743884,(gnl_onekp_WMLW_scaffold_2012065_Amaranthus_retroflexus:0.00000034,(gnl_onekp_XSSD_scaffold_2012732_Amaranthus_cruentus_____gnl_onekp_XSSD_scaffold_2012732_Amaranthus_cruentus___1:0.00000001,gnl_onekp_XSSD_scaffold_2012732_Amaranthus_cruentus_____gnl_onekp_XSSD_scaffold_2012732_Amaranthus_cruentus___2:0.00000001)0.961:0.01930167)0.969:0.03954258)0.905:0.02148412)1:0.11192497,(((gnl_onekp_SZPD_scaffold_2066623_Tetrastigma_voinierianum_____gnl_onekp_SZPD_scaffold_2066623_Tetrastigma_voinierianum___1:0.00000001,gnl_onekp_SZPD_scaffold_2066623_Tetrastigma_voinierianum_____gnl_onekp_SZPD_scaffold_2066623_Tetrastigma_voinierianum___2:0.00000001)0.999:0.05034058,(gnl_onekp_BGZG_scaffold_2062912_Cissus_quadrandularis:0.00000793,(gnl_onekp_BGZG_scaffold_2011805_Cissus_quadrandularis:0.00000001,gnl_onekp_BGZG_scaffold_2011804_Cissus_quadrandularis:0.00000062)0.586:0.01405055)0.051:0.02315838)0.999:0.05253573,((Micromeria_fruticosa_onekp_WHNV_scaffold_2009615:0.12027663,(Solanumlycopersum_Solyc11g069160_3_1_SUMO_E3_ligase_SI_1:0.05918931,Solanumlycopersum_Solyc06g010100_2_1:0.51080311)0.791:0.05113202)0.926:0.03082864,((Citrussinensis_Ciaus8t24020:0.00595454,(Citrussinensis_CsNadorcott_v0_1_P22156_1_protein:0.00440726,Citrussinensis_CsNadorcott_v0_1_P14805_1:0.00541899)0:0.00168039)1:0.09649404,(gnl_onekp_IPWB_scaffold_2015772_Brassica_nigra:0.05550665,(gnl_onekp_IPWB_scaffold_2002109_Brassica_nigra:0.1182374,(gnl_onekp_IPWB_scaffold_2000424_Brassica_nigra:0.02236992,((gnl_onekp_IPWB_scaffold_2019036_Brassica_nigra:0.02128735,gnl_onekp_IPWB_scaffold_2019035_Brassica_nigra:0.04693486)0.992:0.09728102,(gnl_onekp_IPWB_scaffold_2021673_Brassica_nigra:0.11454305,Arabidopsisthaliana_AT5G60410_1__SIZ1:0.02504444)0.581:0.01341771)0:0.00597669)0.739:0.03034659)0:0.00500194)0.825:0.04855874)0.202:0.0226637)0.046:0.00499684)0.887:0.01811259)0.971:0.03614197)0.923:0.02690771)0.948:0.02520482)0.678:0.02022486)0.997:0.06590801)1:0.15333967,(gnl_onekp_KAWQ_scaffold_2011708_Stangeria_eriopus:0.11674677,(((Welwitschia_mirabilis_onekp_TOXE_scaffold_2012379:0.1490373,(Gnetummontanum_TnS000939231t02:0.02183046,(Gnetummontanum_TnS000823917t01:0.02535966,Gnetummontanum__TnS000266635t04:0.07838268)0.992:0.10606198)1:0.16139665)1:0.2337704,(((gnl_onekp_WVWN_scaffold_2003658_Larix_speciosa:0.00000001,gnl_onekp_WVWN_scaffold_2003657_Larix_speciosa:0.00000001)0.996:0.04430697,(gnl_onekp_IIOL_scaffold_2002745_Pinus_parviflora:0.02567523,((Pinustaeda_PTA00084009:0.00211939,gnl_onekp_JBND_scaffold_2013903_Pinus_ponderosa:0.00000063)0:0.00000022,(Pinus_radiata_onekp_DZQM_scaffold_2008758:0.00000013,(gnl_onekp_DZQM_scaffold_2008758_Pinus_radiata:0.00000007,Pinus_radiata_onekp_DZQM_scaffold_2008757:0.0348283)0:0.00000007)0.783:0.00211651)1:0.06701363)0.995:0.03762255)0.915:0.01567923,(gnl_onekp_AREG_scaffold_2012679_Nothotsuga_longibracteata:0.06955283,(gnl_onekp_VSRH_scaffold_2010301_Abies_lasiocarpa:0.00000001,gnl_onekp_VSRH_scaffold_2010300_Abies_lasiocarpa:0.00000001)0.997:0.03328072)0.872:0.00971017)0.999:0.07513308)0.885:0.02502772,(((gnl_onekp_ACWS_scaffold_2070047_Arucaria_sp:0.02629984,(Araucaria_rulei_onekp_XTZO_scaffold_2011905:0.00000001,gnl_onekp_XTZO_scaffold_2011905_Araucaria_rulei:0.00000001)0.962:0.02615789)1:0.13236206,(gnl_onekp_MHGD_scaffold_2010583_Microcachrys_tetragona:0.04493316,(gnl_onekp_ZQWM_scaffold_2005296_Lagarostrobos_franklinii:0.01886758,(gnl_onekp_CDFR_scaffold_2002866_Manoao_colensoi:0.00000001,gnl_onekp_CDFR_scaffold_2002865_Manoao_colensoi:0.00000001)0.999:0.03315885)0.94:0.01865786)1:0.06594675)0.537:0.01196772,(((gnl_onekp_WYAJ_scaffold_2001842_Cephalotaxus_harringtonia:0.00000001,(gnl_onekp_WYAJ_scaffold_2001841_Cephalotaxus_harringtonia:0.00000015,gnl_onekp_GJTI_scaffold_2007307_Cephalotaxus_harringtonia:0.00000001)0:0.00000001)0.999:0.03656606,((gnl_onekp_IAJW_scaffold_2001759_Amentotaxus_argotaenia:0.00000001,gnl_onekp_IAJW_scaffold_2001757_Amentotaxus_argotaenia:0.00000001)1:0.03310873,(gnl_onekp_BTTS_scaffold_2009877_Austrotaxus_spicata:0.0287696,(gnl_onekp_ZYAX_scaffold_2000725_Taxus_cuspidata:0.00000001,(gnl_onekp_ZYAX_scaffold_2000724_Taxus_cuspidata:0.00000014,(gnl_onekp_WWSS_scaffold_2045445_Taxus_baccata:0.00000001,gnl_onekp_ZYAX_scaffold_2000723_Taxus_cuspidata:0.00000002)0:0.00000024)0:0.00000001)0.927:0.01195836)0.842:0.00737753)0.888:0.00908689)0.22:0.00444834,((gnl_onekp_ESYX_scaffold_2010895_Cunninghamia_lanceolata_____gnl_onekp_ESYX_scaffold_2010895_Cunninghamia_lanceolata___2:0.00000001,(gnl_onekp_OUOI_scaffold_2004966_Cunninghamia_lanceolata_____gnl_onekp_OUOI_scaffold_2004966_Cunninghamia_lanceolata___1:0.00000014,(gnl_onekp_ESYX_scaffold_2010895_Cunninghamia_lanceolata_____gnl_onekp_ESYX_scaffold_2010895_Cunninghamia_lanceolata___1:0.00000001,gnl_onekp_OUOI_scaffold_2004966_Cunninghamia_lanceolata_____gnl_onekp_OUOI_scaffold_2004966_Cunninghamia_lanceolata___2:0.00000001)0:0.00000014)0:0.00000014)0.913:0.00825658,(((gnl_onekp_QSNJ_scaffold_2012597_Taiwania_cryptomerioides_____gnl_onekp_QSNJ_scaffold_2012597_Taiwania_cryptomerioides___1:0.00000001,gnl_onekp_QSNJ_scaffold_2012597_Taiwania_cryptomerioides_____gnl_onekp_QSNJ_scaffold_2012597_Taiwania_cryptomerioides___2:0.00000001)1:0.03148823,(gnl_onekp_NRXL_scaffold_2005095_Metasequoia_glyptostroboides_____gnl_onekp_NRXL_scaffold_2005095_Metasequoia_glyptostroboides___1:0.00000001,(gnl_onekp_NRXL_scaffold_2005096_Metasequoia_glyptostroboides_____gnl_onekp_NRXL_scaffold_2005096_Metasequoia_glyptostroboides___1:0.00000002,(gnl_onekp_NRXL_scaffold_2005095_Metasequoia_glyptostroboides_____gnl_onekp_NRXL_scaffold_2005095_Metasequoia_glyptostroboides___2:0.00000001,gnl_onekp_NRXL_scaffold_2005096_Metasequoia_glyptostroboides_____gnl_onekp_NRXL_scaffold_2005096_Metasequoia_glyptostroboides___2:0.00000002)0:0.00000015)0:0.00000015)0.987:0.01639814)0.642:0.00465247,((gnl_onekp_XIRK_scaffold_2009169_Athrotaxis_cupressoides_____gnl_onekp_XIRK_scaffold_2009169_Athrotaxis_cupressoides___1:0.00000001,gnl_onekp_XIRK_scaffold_2009169_Athrotaxis_cupressoides_____gnl_onekp_XIRK_scaffold_2009169_Athrotaxis_cupressoides___2:0.00000001)0.993:0.01459128,(((gnl_onekp_DSXO_scaffold_2013801_Cryptomeria_japonica_____gnl_onekp_DSXO_scaffold_2013801_Cryptomeria_japonica___1:0.00000001,(gnl_onekp_HOUF_scaffold_2009144_Cryptomeria_japonica_____gnl_onekp_HOUF_scaffold_2009144_Cryptomeria_japonica___1:0.00000002,(gnl_onekp_DSXO_scaffold_2013801_Cryptomeria_japonica_____gnl_onekp_DSXO_scaffold_2013801_Cryptomeria_japonica___2:0.00000001,gnl_onekp_HOUF_scaffold_2009144_Cryptomeria_japonica_____gnl_onekp_HOUF_scaffold_2009144_Cryptomeria_japonica___2:0.00000002)0:0.00000024)0:0.00000024)0.994:0.0167398,((gnl_onekp_OXGJ_scaffold_2008669_Glyptostrobus_pensilis_____gnl_onekp_OXGJ_scaffold_2008669_Glyptostrobus_pensilis___1:0.00000001,gnl_onekp_OXGJ_scaffold_2008669_Glyptostrobus_pensilis_____gnl_onekp_OXGJ_scaffold_2008669_Glyptostrobus_pensilis___2:0.00000001)0.975:0.01034019,(gnl_onekp_FHST_scaffold_2016181_Taxodium_distichum_____gnl_onekp_FHST_scaffold_2016181_Taxodium_distichum___1:0.00000001,gnl_onekp_FHST_scaffold_2016181_Taxodium_distichum_____gnl_onekp_FHST_scaffold_2016181_Taxodium_distichum___2:0.00000001)0.879:0.00409544)0.904:0.006849)0.941:0.00982059,((((gnl_onekp_AUDE_scaffold_2012724_Widdringtonia_cedarbergensis_____gnl_onekp_AUDE_scaffold_2012724_Widdringtonia_cedarbergensis___1:0.00000001,gnl_onekp_AUDE_scaffold_2012724_Widdringtonia_cedarbergensis_____gnl_onekp_AUDE_scaffold_2012724_Widdringtonia_cedarbergensis___2:0.00000001)0.991:0.01357329,((gnl_onekp_RMMV_scaffold_2060023_Callitris_macleayana:0.00841638,(gnl_onekp_JDQB_scaffold_2010658_Neocallitropsis_pancheri_____gnl_onekp_JDQB_scaffold_2010658_Neocallitropsis_pancheri___1:0.00000001,gnl_onekp_JDQB_scaffold_2010658_Neocallitropsis_pancheri_____gnl_onekp_JDQB_scaffold_2010658_Neocallitropsis_pancheri___2:0.00000001)0.873:0.00417349)0.972:0.0138084,(gnl_onekp_GKCZ_scaffold_2008715_Diselma_archeri_____gnl_onekp_GKCZ_scaffold_2008715_Diselma_archeri___1:0.00000001,gnl_onekp_GKCZ_scaffold_2008715_Diselma_archeri_____gnl_onekp_GKCZ_scaffold_2008715_Diselma_archeri___2:0.00000001)0.939:0.00723353)0.409:0.0030658)0.781:0.00412861,((gnl_onekp_OVIJ_scaffold_2012218_Papuacedrus_papuana_____gnl_onekp_OVIJ_scaffold_2012218_Papuacedrus_papuana___1:0.00000001,gnl_onekp_OVIJ_scaffold_2012218_Papuacedrus_papuana_____gnl_onekp_OVIJ_scaffold_2012218_Papuacedrus_papuana___2:0.00000001)0.998:0.02081028,((gnl_onekp_YYPE_scaffold_2072140_Austrocedrus_chilensis_____gnl_onekp_YYPE_scaffold_2072140_Austrocedrus_chilensis___1:0.00000001,gnl_onekp_YYPE_scaffold_2072140_Austrocedrus_chilensis_____gnl_onekp_YYPE_scaffold_2072140_Austrocedrus_chilensis___2:0.00000001)0.975:0.01437363,(gnl_onekp_ETCJ_scaffold_2010267_Pilgerodendron_uviferum_____gnl_onekp_ETCJ_scaffold_2010267_Pilgerodendron_uviferum___1:0.00000001,gnl_onekp_ETCJ_scaffold_2010267_Pilgerodendron_uviferum_____gnl_onekp_ETCJ_scaffold_2010267_Pilgerodendron_uviferum___2:0.00000001)0.994:0.01644556)0.717:0.00249695)0.734:0.00208432)0.987:0.01700511,((((gnl_onekp_UEVI_scaffold_2001095_Fokienia_hodginsii_____gnl_onekp_UEVI_scaffold_2001095_Fokienia_hodginsii___1:0.00000001,gnl_onekp_UEVI_scaffold_2001094_Fokienia_hodginsii_____gnl_onekp_UEVI_scaffold_2001094_Fokienia_hodginsii___1:0.00000001)0:0.00000001,(gnl_onekp_UEVI_scaffold_2001095_Fokienia_hodginsii_____gnl_onekp_UEVI_scaffold_2001095_Fokienia_hodginsii___2:0.00000001,gnl_onekp_UEVI_scaffold_2001094_Fokienia_hodginsii_____gnl_onekp_UEVI_scaffold_2001094_Fokienia_hodginsii___2:0.00000001)0:0.00000001)0.921:0.00648509,(gnl_onekp_AIGO_scaffold_2071871_Chamaecyparis_lawsoniana_____gnl_onekp_AIGO_scaffold_2071871_Chamaecyparis_lawsoniana___1:0.00000001,gnl_onekp_AIGO_scaffold_2071871_Chamaecyparis_lawsoniana_____gnl_onekp_AIGO_scaffold_2071871_Chamaecyparis_lawsoniana___2:0.00000001)0.746:0.00188521)0.994:0.02288406,(((gnl_onekp_FRPM_scaffold_2014339_Calocedrus_decurrens_____gnl_onekp_FRPM_scaffold_2014339_Calocedrus_decurrens___1:0.00000001,gnl_onekp_FRPM_scaffold_2014339_Calocedrus_decurrens_____gnl_onekp_FRPM_scaffold_2014339_Calocedrus_decurrens___2:0.00000001)0.933:0.00617421,((gnl_onekp_QNGJ_scaffold_2075590_Cupressus_dupreziana_____gnl_onekp_QNGJ_scaffold_2075590_Cupressus_dupreziana___1:0.00000001,gnl_onekp_QNGJ_scaffold_2075590_Cupressus_dupreziana_____gnl_onekp_QNGJ_scaffold_2075590_Cupressus_dupreziana___2:0.00000001)0.963:0.00823648,((gnl_onekp_XQSG_scaffold_2058414_Microbiota_decussata_____gnl_onekp_XQSG_scaffold_2058414_Microbiota_decussata___1:0.00000001,gnl_onekp_XQSG_scaffold_2058414_Microbiota_decussata_____gnl_onekp_XQSG_scaffold_2058414_Microbiota_decussata___2:0.00000001)0.837:0.00204962,((gnl_onekp_CGDN_scaffold_2073165_Tetraclinis_sp_____gnl_onekp_CGDN_scaffold_2073165_Tetraclinis_sp___1:0.00000001,gnl_onekp_CGDN_scaffold_2073165_Tetraclinis_sp_____gnl_onekp_CGDN_scaffold_2073165_Tetraclinis_sp___2:0.00000001)0.954:0.00615887,(gnl_onekp_BUWV_scaffold_2055221_Platycladus_orientalis_____gnl_onekp_BUWV_scaffold_2055221_Platycladus_orientalis___1:0.00000001,gnl_onekp_BUWV_scaffold_2055221_Platycladus_orientalis_____gnl_onekp_BUWV_scaffold_2055221_Platycladus_orientalis___2:0.00000001)0.845:0.00205013)0:0.00000015)0.766:0.00204476)0.761:0.00206961)0.868:0.00409134,((gnl_onekp_NKIN_scaffold_2012749_Thujopsis_dolabrata_____gnl_onekp_NKIN_scaffold_2012749_Thujopsis_dolabrata___1:0.00000001,gnl_onekp_NKIN_scaffold_2012749_Thujopsis_dolabrata_____gnl_onekp_NKIN_scaffold_2012749_Thujopsis_dolabrata___2:0.00000001)0.87:0.00410039,(gnl_onekp_VFYZ_scaffold_2004166_Thuja_plicata_____gnl_onekp_VFYZ_scaffold_2004166_Thuja_plicata___1:0.00000001,(gnl_onekp_VFYZ_scaffold_2004166_Thuja_plicata_____gnl_onekp_VFYZ_scaffold_2004166_Thuja_plicata___2:0.00000001,(gnl_onekp_VFYZ_scaffold_2004167_Thuja_plicata_____gnl_onekp_VFYZ_scaffold_2004167_Thuja_plicata___2:0.00000001,gnl_onekp_VFYZ_scaffold_2004167_Thuja_plicata_____gnl_onekp_VFYZ_scaffold_2004167_Thuja_plicata___1:0.00000002)0:0.00000001)0:0.00000016)0.747:0.00204977)0.924:0.00620988)0.737:0.00257858)0.812:0.00656465)0.941:0.00984797)0.951:0.00825169)0:0.00000016)0.96:0.0104675)0.999:0.02975042)0.991:0.03328371)0.996:0.04271332)0.941:0.02858157)0.834:0.02205589)0.406:0.0275942)0.809:0.01814484)0.991:0.08244612)0.816:0.04683336,(((((gnl_onekp_TXVB_scaffold_2013948_Lunularia_cruciata:0.04191701,(gnl_onekp_TFYI_scaffold_2001078_Marchantia_emarginata:0.01381013,((gnl_onekp_JPYU_scaffold_2005547_Marchantia_polymorpha:0.00000001,(gnl_onekp_JPYU_scaffold_2005546_Marchantia_polymorpha:0.00000001,Marchantiapolymorpha_Mp6g08590:0.00215748)0:0.00000001)0.909:0.00701547,(gnl_onekp_IHWO_scaffold_2004503_Marchantia_paleacea:0.00000014,(gnl_onekp_HMHL_scaffold_2010869_Marchantia_paleacea:0.00000001,gnl_onekp_HMHL_scaffold_2008305_Marchantia_paleacea:0.00000012)0:0.00000014)0.853:0.0061748)0.949:0.05152501)0.465:0.02471224)0.999:0.08263828,(gnl_onekp_PIUF_scaffold_2007116_Pellia_cf__Epiphylla:0.00000001,(gnl_onekp_PIUF_scaffold_2007115_Pellia_cf__Epiphylla:0.00000001,gnl_onekp_JHFI_scaffold_2011772_Pellia_neesiana:0.00000001)0:0.00000001)1:0.08196889)0.995:0.07321034,((gnl_onekp_SKQD_scaffold_2013016_Takakia_lepidozioides:0.10358108,((Sphagnumfallax_Sphfalx01G093400_1_p:0.00278041,gnl_onekp_UHLI_scaffold_2095163_Sphagnum_recurvatum:0.00633049)1:0.16474136,(Sphagnumfallax_Sphfalx04G035600_1_p:0.05605784,(Sphagnumfallax_Sphfalx11G073500_1_p:0.15611663,Sphagnumphallax_Sphfalx15G048700_1_p:0.08098352)0.285:0.01320444)1:0.10438889)0.882:0.02277669)0.957:0.03553161,((gnl_onekp_HVBQ_scaffold_2012178_Tetraphis_pellucida:0.09348977,(gnl_onekp_AWOI_scaffold_2001682_Diphyscium_foliosum:0.04375258,((Phycomitriumpatens_Pp3c8_11400V3_1_p:0.08838874,(Phycomitriumpatens_Pp3c24_13070V3_1_p:0.0093306,gnl_onekp_YEPO_scaffold_2003338_cf__Physcomicromitrium_sp:0.02957829)1:0.18496688)0.949:0.0257534,(((((gnl_onekp_QKQO_scaffold_2012519_Pseudotaxiphyllum_elegans:0.00863055,(((gnl_onekp_ZACW_scaffold_2100626_Leucodon_sciuroides:0.00000001,gnl_onekp_IGUH_scaffold_2167963_Schwetschkeopsis_fabronia:0.00000001)0.959:0.00859505,(gnl_onekp_JADL_scaffold_2001053_Rhynchostegium_serrulatum:0.00437137,(gnl_onekp_VBMM_scaffold_2010967_Anomodon_rostratus:0.00000001,gnl_onekp_VBMM_scaffold_2010966_Anomodon_rostratus:0.00000001)0.872:0.00425909)0.88:0.00428748)0.775:0.00211954,(gnl_onekp_LNSF_scaffold_2012014_Hypnum_subimponens:0.00650286,(gnl_onekp_TMAJ_scaffold_2184711_Neckera_douglasii:0.0021281,gnl_onekp_DHWX_scaffold_2015310_Fontinalis_antipyretica:0.01709839)0.742:0.00213197)0:0.00000015)0.861:0.00422685)0.993:0.0195953,(gnl_onekp_WNGH_scaffold_2000362_Aulacomnium_heterostichum:0.00620022,(gnl_onekp_ORKS_scaffold_2010569_Philonotis_fontana:0.00645219,gnl_onekp_YWNF_scaffold_2004905_Hedwigia_ciliata:0.01749246)0.822:0.00410712)0:0.00000556)0.747:0.00249076,(gnl_onekp_JMXW_scaffold_2042862_Bryum_argenteum:0.03321499,gnl_onekp_CMEQ_scaffold_2015944_Orthotrichum_lyellii:0.01771891)0.594:0.00232228)0.991:0.01346139,(gnl_onekp_BPSG_scaffold_2023031_Scouleria_aquatica:0.01294302,(gnl_onekp_GRKU_scaffold_2078540_Syntrichia_princeps:0.06368851,gnl_onekp_VMXJ_scaffold_2015504_Leucobryum_albidum:0.01645512)0.823:0.00575066)0.742:0.00439528)0.826:0.00527384,(gnl_onekp_ZQRI_scaffold_2018556_Timmia_austriaca:0.04075783,(((gnl_onekp_YWNF_scaffold_2003145_Hedwigia_ciliata:0.00000013,gnl_onekp_YWNF_scaffold_2003144_Hedwigia_ciliata:0.00000001)1:0.07806766,(gnl_onekp_RDOO_scaffold_2005074_Racomitrium_varium:0.03712554,(gnl_onekp_VMXJ_scaffold_2015013_Leucobryum_albidum:0.06225503,(gnl_onekp_FFPD_scaffold_2010139_Ceratodon_purpureus:0.0584485,(gnl_onekp_GRKU_scaffold_2001258_Syntrichia_princeps:0.00000028,gnl_onekp_GRKU_scaffold_2001257_Syntrichia_princeps:0.00000001)1:0.06048474)0.918:0.02448795)0.423:0.0061962)0.98:0.03828996)0.8:0.01426882,(gnl_onekp_NGTD_scaffold_2005729_Dicranum_scoparium:0.03122928,(Phycomitriumpatens_Pp3c23_6780V3_1_p:0.22308628,(Phycomitriumpatens_Pp3c20_14153V3_1_p:0.00000001,Phycomitriumpatens_Pp3c20_14150V3_1_:0.00000001)0.997:0.06482959)0.968:0.0340633)0.227:0.00359497)0.905:0.00986322)0.178:0.00591787)0.936:0.0172286)0.912:0.02144381)0.98:0.04458262)0.986:0.0521462,((gnl_onekp_WOGB_scaffold_2001566_Andreaea_rupestris:0.00546515,(gnl_onekp_WOGB_scaffold_2001565_Andreaea_rupestris:0.00000001,(gnl_onekp_WOGB_scaffold_2001567_Andreaea_rupestris:0.00000001,gnl_onekp_WOGB_scaffold_2001569_Andreaea_rupestris:0.0000003)0:0.0000003)0.84:0.00715936)1:0.14511867,(gnl_onekp_HVBQ_scaffold_2012151_Tetraphis_pellucida:0.132869,(gnl_onekp_ZTHV_scaffold_2011318_Atrichum_angustatum:0.02862634,gnl_onekp_SZYG_scaffold_2011548_Polytrichum_commune:0.01377393)0.996:0.08595455)0.884:0.03203652)0.709:0.01654143)1:0.11064808)0.976:0.06369157)0.091:0.03182221,(Anthocerosagrestis_AagrBONN_evm_model_Sc2ySwM_117_2142_1:0.06184512,(Anthocerospunctatus_Apun_evm_model_utg000023l_648_1__:0.01319005,Anthocerosagrestis_AagrOXF_evm_model_utg000103l_39_1:0.00000153)0.579:0.00471847)1:0.39919838)0.898:0.02429931,((gnl_onekp_XNXF_scaffold_2071127_Dendrolycopodium_obscurum:0.05722425,((gnl_onekp_NYBX_scaffold_2023768_Huperzia_selago_____gnl_onekp_NYBX_scaffold_2023768_Huperzia_selago___2:0.00000019,Huperzia_selago_onekp_NYBX_scaffold_2023768:0.00000019)0:0.00000015,(gnl_onekp_GTUO_scaffold_2026272_Huperzia_selago_____gnl_onekp_GTUO_scaffold_2026272_Huperzia_selago___1:0.00000001,(gnl_onekp_GTUO_scaffold_2026272_Huperzia_selago_____gnl_onekp_GTUO_scaffold_2026272_Huperzia_selago___2:0.00000001,gnl_onekp_NYBX_scaffold_2023768_Huperzia_selago_____gnl_onekp_NYBX_scaffold_2023768_Huperzia_selago___1:0.00000018)0:0.00000018)0:0.00000001)0.998:0.08420187)1:0.18945667,((gnl_onekp_PKOX_scaffold_2101620_Isoetes_tegetiformans_____gnl_onekp_PKOX_scaffold_2101620_Isoetes_tegetiformans___1:0.00000001,(gnl_onekp_PKOX_scaffold_2101620_Isoetes_tegetiformans_____gnl_onekp_PKOX_scaffold_2101620_Isoetes_tegetiformans___2:0.00000001,((gnl_onekp_PYHZ_scaffold_2009209_Isoetes_sp_____gnl_onekp_PYHZ_scaffold_2009209_Isoetes_sp___1:0.00000001,gnl_onekp_PYHZ_scaffold_2009208_Isoetes_sp_____gnl_onekp_PYHZ_scaffold_2009208_Isoetes_sp___1:0.00000001)0:0.00000001,(gnl_onekp_PYHZ_scaffold_2009209_Isoetes_sp_____gnl_onekp_PYHZ_scaffold_2009209_Isoetes_sp___2:0.00000001,gnl_onekp_PYHZ_scaffold_2009208_Isoetes_sp_____gnl_onekp_PYHZ_scaffold_2009208_Isoetes_sp___2:0.00000001)0:0.00000001)0.922:0.00251991)0:0.00000001)1:0.11178187,(gnl_onekp_KUXM_scaffold_2009945_Selaginella_selaginoides:0.22856767,((gnl_onekp_ZFGK_scaffold_2042798_Selaginella_kraussiana:0.16572674,(gnl_onekp_JKAA_scaffold_2012964_Selaginella_wallacei:0.02005062,(gnl_onekp_ZYCD_scaffold_2004730_Selaginella_acanthonota:0.00000015,gnl_onekp_ZYCD_scaffold_2004731_Selaginella_acanthonota:0.00000001)0.88:0.01158694)1:0.14079573)0.968:0.04781414,((gnl_onekp_KJYC_scaffold_2008167_Selaginella_willdenowii:0.00000001,gnl_onekp_KJYC_scaffold_2008168_Selaginella_willdenowii:0.00318832)1:0.13568132,(Selaginella_moellendorffii_93518:0.0122905,(gnl_onekp_ABIJ_scaffold_2010083_Selaginella_lepidophylla:0.02131782,(gnl_onekp_LGDQ_scaffold_2004783_Selaginella_apoda:0.00000001,gnl_onekp_LGDQ_scaffold_2004782_Selaginella_apoda:0.00000001)0.989:0.02503741)0.964:0.03413494)1:0.11885277)0.811:0.03485816)0.984:0.05930136)0.954:0.03627003)0.93:0.03456073)0.104:0.01566277)0.927:0.05160206)0.931:0.08605236)0.834:0.03772948,(gnl_onekp_WSJO_scaffold_2048623_Mesotaenium_braunii:0.48932666,(Mesotaeniumviridae_ME000161S01598:0.00000001,gnl_onekp_WDCW_scaffold_2044508_Mesotaenium_endlicherianum:0.11806757)1:0.6645736)0.338:0.11690939)0.969:0.13053421)0.954:0.11833797,((gnl_onekp_FPCO_scaffold_2029929_Interfilum_paradoxum:0.10798148,(gnl_onekp_FQLP_scaffold_2004512_Klebsormidium_subtile:0.0553765,klebsormidiumnitens_kfl00529_0050_v1_1:0.00447461)0.976:0.11407764)1:0.56820258,gnl_onekp_HKZW_scaffold_2010663_Mesotaenium_caldariorum:0.60455458)0.335:0.04673092)0.988:0.22908682,(Chlorokybusatmophyticus_Chrsp6S07487:0.49315253,Mesostigmaviridae_Mesvi1470S02947:1.05279433)0.667:0.10468801)1:0.52818387)0.966:0.18298384)0.694:0.07775058);
