# Supplementary material for: Charting the evolutionary path of the SUMO modification system in plants reveals molecular hardwiring of development to stress adaptation
Source: Plant Cell. 2024 Jun 26;36(9):3131–44. doi: 10.1093/plcell/koae192 (PMC11371177; doi:10.1093/plcell/koae192)
Supplement: koae192_Supplementary_Data [file koae192_supplementary_data.zip › SPF3PhyML_newick_tree.nhx]

(gnl_onekp_YEPO_scaffold_2018075_cf__Physcomicromitrium_sp:0.24118376,P_patens_Pp3c25_7310V3_1:0.21480144,(gnl_onekp_WEEQ_scaffold_2010286_Phaeoceros_carolinianus_gametophyte_1575:0.35065059,((gnl_onekp_YEPO_scaffold_2081852_cf__Physcomicromitrium_sp:0.24462889,(((S_fallax_Sphfalx07G075500_1:0.25509046,(S_fallax_Sphfalx11G047100_1:0.37091091,((P_patens_Pp3c9_9780V3_1:0.00000001,P_patens_Pp3c9_9860V3_1:0.00000001)0.88:0.03882101,(gnl_onekp_YEPO_scaffold_2004301_cf__Physcomicromitrium_sp:0.00000001,P_patens_Pp3c15_7620V3_1:0.02733276)0.752:0.01594736)0.999:0.27881358)0.893:0.07691819)0.898:0.08149498,((Salviniacuculata_Sacu_v1_1_s0011_g005231:0.50243156,(gnl_onekp_PIVW_scaffold_2023480_Ceratopteris_thalictroides:0.14066853,(gnl_onekp_YLJA_scaffold_2015387_Polypodium_amorphum:0.0000007,(gnl_onekp_IXLH_scaffold_2004170_Polypodium_hesperium:0.0000006,gnl_onekp_CJNT_scaffold_2081635_Polypodium_glycyrrhiza:0.02991057)0.694:0.00584591)0.992:0.19494411)0.028:0.10191728)0.995:0.32958876,(gnl_onekp_JKAA_scaffold_2177176_Selaginella_wallacei:0.24035385,S_moellendorffii_402785:0.30984844)0.987:0.28115788)0.62:0.02276752)0.881:0.08549979,(A_thaliana_AT4G33620_1__SPF2:0.34007336,((Amborellatricopoda_ERN14411:0.17949306,(((gnl_onekp_LQUX_scaffold_2000983_Gylcine_soja:0.00000071,(gnl_onekp_OAQS_scaffold_2007859_Glycine_soja:0.00000087,(gnl_onekp_RIDD_scaffold_2029657_Gylcine_soja:0.00000058,gnl_onekp_LQUX_scaffold_2028398_Gylcine_soja:0.00000091)0:0.00000058)0.812:0.01090343)0.964:0.07083747,(C_sinensis_CsNadorcott_v0_1_P18687_1:0.05205772,lcl_AT1G09730__SPF1:0.07309808)0.939:0.05578254)0.891:0.03562551,(Z_marina_Zosma43g00790:0.35430489,((O_sativa_Os05t0207900_02:0.00000001,O_sativa_Os05t0207900_01:0.00000001)1:0.1583838,(gnl_onekp_JVBR_scaffold_2012245_Aloe_vera:0.14397853,(Z_marina_Zosma15g01400:0.23642275,(G_montanum_TnS000253779t01:0.32163556,(gnl_onekp_AWQB_scaffold_2009986_Picea_engelmanii:0.01648675,(gnl_onekp_IIOL_scaffold_2016421_Pinus_parviflora:0.0143941,(gnl_onekp_DZQM_scaffold_2015529_Pinus_radiata:0.00000038,(gnl_onekp_MFTM_scaffold_2013650_Pinus_jeffreyi:0.00000001,gnl_onekp_JBND_scaffold_2017551_Pinus_ponderosa:0.00000001)0.713:0.0054769)0.416:0.01960454)0.932:0.05034556)0.942:0.09296865)0.995:0.17030604)0.668:0.03413154)0.334:0.00977892)0.66:0.01386937)0:0.00528318)0.667:0.0212151)0.518:0.02541958,((C_sinensis_CsNadorcott_v0_1_P35752_1:0.00542052,C_sinensis_CsNadorcott_v0_1_P20360:0.00000001)0.999:0.13449778,((gnl_onekp_OAQS_scaffold_2001925_Glycine_soja:0.00000038,(gnl_onekp_LQUX_scaffold_2014306_Gylcine_soja:0.00403789,(gnl_onekp_TJMB_scaffold_2019043_Gylcine_soja:0.01740039,gnl_onekp_AKRH_scaffold_2016249_Gylcine_soja:0.07254017)1:0.14559829)0.893:0.02981861)0.997:0.095292,((gnl_onekp_LQJY_scaffold_2083703_Solanum_xanthocarpum:0.03676394,gnl_onekp_GHLP_scaffold_2053801_Solanum_dulcamara:0.03349242)0.997:0.17603442,(gnl_onekp_NMDZ_scaffold_2019138_Solanum_sisymbriifolium:0.00000001,(gnl_onekp_UGJI_scaffold_2026433_Lycopersicon_cheesmanii:0.02979788,(gnl_onekp_LQJY_scaffold_2082376_Solanum_xanthocarpum:0.00543696,((gnl_onekp_DLAI_scaffold_2012961_Solanum_lasiophyllum:0.00000035,S_lycopersum_Solyc11g017040_2:0.00000002)0.928:0.0172202,(gnl_onekp_DLJZ_scaffold_2012209_Solanum_ptychanthum:0.01074259,gnl_onekp_GHLP_scaffold_2008508_Solanum_dulcamara:0.00000039)0.771:0.00538673)0.859:0.01083473)0.74:0.0053866)0:0.00000001)1:0.21512744)0.131:0.03477924)0.829:0.02629683)0.818:0.01775606)0.135:0.02707842)0.988:0.27716325)0.774:0.08586887)0.936:0.43288302,(AT1G47128__-Cysteine_proteina:9.7694275,(A_thaliana_AT4G00690_1:2.21231644,Arabidopsisthaliana_AT1G60220_OTS1:0.91551299)0:0.00286083)0.566:0.2036066)0.953:0.32941815)0.94:0.21153447);
