# Supplementary material for: Charting the evolutionary path of the SUMO modification system in plants reveals molecular hardwiring of development to stress adaptation
Source: Plant Cell. 2024 Jun 26;36(9):3131–44. doi: 10.1093/plcell/koae192 (PMC11371177; doi:10.1093/plcell/koae192)
Supplement: koae192_Supplementary_Data [file koae192_supplementary_data.zip › SPF_Mafft_alignment.fasta]

>gnl|onekp|VMNH_scaffold_2008457 Sinapis_alba
------------------------------------------------------------
------------------------------------------------------------
------------------------------------------------------------
------------------------------------------------------------
------------------------------------------------------------
------------------------------------------------------------
------------------------------------------------------------
------------------------------------------------------------
------------------------------------------------------------
------------------------------------------------------------
------------------------------------------------------------
------------------------------------------------------------
------------------------------------------------------------
---------------------------------------------NFSPFKIYN--A-SN
F----------------------------------LYLDWFPPAEAS-LKRTLIEKLIFE
LLENR-SREVNNEQNQSCESPVP--------------LNNNTGIEV---LSGRCAPLVDC
--------------NGSMTQTQDDQGIEMTLLERSSMRD-----MQAANDS---------
-GMVLRDLFDSGA-NTGSLLGQLQQTFQEPSSFY-----------HLSNNSLATEQ----
---------------VEMESGEQFMCL--NSGQGNFERITGTVSPPRASVSFSS------
----------LNLCMMSVQKEGEADSLSE------------------------NDSED-I
GI------------------------------------------------IEDSPMENIY
-----------------EGETGESPP--------------------RVAVSLFSATLG--
---------PSTD-------HNTESEELASTH--------EELVVAASQDGRDEKK----
--------QLENDLGIEDKTSGDLGTE---------------------------------
------------------------------------------------------------
----------------
>gnl|onekp|RMVB_scaffold_2103862 Avena_fatua
------------------------------------------------------------
------------------------------------------------------------
------------------------------------------------------------
------------------------------------------------------------
------------------------------------------------------------
------------------------------------------------------------
------------------------------------------------------------
------------------------------------------------------------
------------------------------------------------------------
------------------------------------------------------------
------------------------------------------------------------
--IFAKDFLFIPVNFSLHWSLIVICHPGEV-VTSG------DGEA-EKHGKVPCILHMDS
LKGSHS--GLKDIIQSYLWEEWKERHPES------ALDIS-----DKFSN-LRFVPLE--
------------------IPQQDNSFDCGLFLLHHVELFLMDAPSSFNPLKIDV--F-ST
F----------------------------------LSDDWFVPAEAS-LKRSVIRKLIHE
VVAGP-S-----------------------------------------------------
------------------------------------------------------------
------------------------------------------------------------
------------------------------------------------------------
------------------------------------------------------------
------------------------------------------------------------
------------------------------------------------------------
------------------------------------------------------------
------------------------------------------------------------
------------------------------------------------------------
----------------
>gnl|onekp|TOXE_scaffold_2006592 Welwitschia_mirabilis
------------------------------------------------------------
------------------------------------------------------------
------------------------------------------------------------
------------------------------------------------------------
------------------------------------------------------------
------------------------------------------------------------
------------------------------------------------------------
------------------------------------------------------------
----------------------------------------------------------IR
FEETVEEFVFP-PGDPDAVSISGRDIELLHQDAFINDTLVDFYIK-----------YLQT
--TMPESQRQRCHFFNSFFFRKLADLD-KFPDTTVI----------SSDAFRRVRKWTRK
VDIFKKNYIFIPVNYGYHWSVVVICNAGAI-V---------SEN---SQAISPCILHMDS
LVGTHK--NLGKLIQSYLWEEWRGRN----------------------------------
------------------------------------------------------------
------------------------------------------------------------
------------------------------------------------------------
------------------------------------------------------------
------------------------------------------------------------
------------------------------------------------------------
------------------------------------------------------------
------------------------------------------------------------
------------------------------------------------------------
------------------------------------------------------------
------------------------------------------------------------
------------------------------------------------------------
----------------
>gnl|onekp|JVSZ_scaffold_2007555 Equisetum_hymale
------------------------------------------------------------
------------------------------------------------------------
------------------------------------------------------------
------------------------------------------------------------
------------------------------------------------------------
------------------------------------------------------------
------------------------------------------------------------
------------------------------------------------------------
------------------------------------------------------------
--------VYP-KKDPDAVTITENDIILLKPMEFLSDTIIDFYIK-----------HLQT
--ALLEDHKNRFYFFNSFFFRKLTEAN-NSTIDPTQK---------WKVAFHGVKRWTAK
VNIFDKEYLFVPIMQSSHWSLVVVCHPNFNKTSGN------VEA---EHPCSSCILHLDS
LEGSHT--GVEEPIKNYLLEAWLQRCGSQDT----KDSAS-----EWFLN-LPFSSVK--
------------------VPQQTNYFDCGLFLLHYVELFVKQV---------DE--F-PK
F----------------------------------LTTNWFQPDEAS-SKRYAILNLVRR
LYAE--------------------------------------------------------
------------------------------------------------------------
------------------------------------------------------------
------------------------------------------------------------
------------------------------------------------------------
------------------------------------------------------------
------------------------------------------------------------
------------------------------------------------------------
------------------------------------------------------------
------------------------------------------------------------
----------------
>gnl|onekp|RXRQ_scaffold_2025000 Phaeoceros_carolinianus
------------------------------------------------------------
------------------------------------------------------------
------------------------------------------------------------
------------------------------------------------------------
------------------------------------------------------------
------------------------------------------------------------
------------------------------------------------------------
----SE------SDRKAAEPSAIGLSMD-----NAMELVSSDDEDPGRVPVGPNH--VAN
VRSRRPGLRPLLPSRL--------------------------------------------
---DGQTIAYPSRDDPDAIEVPFSDMQRLAPLEFLNDTIIDFYIK-----------YMQK
-EWKGSKERDEFHFFNTFFYKKLSDIVIGQKPKRGENKESKESKDSKEKEILKLRKWTKG
TNIFDKAYLFIPVHDNLHWSLAIICLPPRT-----------WD----GLQYDPCIIHLDS
MQPGHSSQYIFRALRTYLVAEWKHRDDQHAI---EGEVPQIKKLKVSAEN-FQAKRVP--
------------------VPQQENESDCGLFLLHYIQRFIEDSPPNIRWSELEE--LKDK
L----------------------------------FGRKWFDPQDAS-SLRHTIQALLQS
LFEAQ-EKAQANGAQQLVKE----------------------------------------
------------------------------------------------------------
------------------------------------------------------------
------------------------------------------------------------
------------------------------------------------------------
------------------------------------------------------------
------------------------------------------------------------
------------------------------------------------------------
------------------------------------------------------------
------------------------------------------------------------
----------------
>gnl|onekp|TWUW_scaffold_2001448 Anthoceros_agrestis_A
------------------------------------------------------------
------------------------------------------------------------
------------------------------------------------------------
------------------------------------------------------------
------------------------------------------------------------
------------------------------------------------------------
------------------------------------------------------------
------------------------------------------------------------
----------SIQSRL--------------------------------------------
---DGQTIAYPSRDDPDAIEVPFSDMQRLAPLEFLNDTIIDFYIK-----------YMQK
-EWKGSKERDEFHFFNTFFYKKLSDIVIGQKPKRGENKESKESKDIKEKEILKLRKWTKG
TNIFDKAYLFIPVHDNLHWSLAIICLPPRT-----------WD----GLQYDPCIIHLDS
MQPGHSSQYIFRALRTYLVAEWKHRDDQHAI---EGEVPQIKKLKVSAEN-FQAKRVP--
------------------VPQQENESDCGLFLLHYIQRFIEDSPPNIRWSELEE--LKDK
L----------------------------------FGRKWFDPQDAS-SLRHTIQALLQS
LFEAQ-EKAQENGAQQLVKE----------------------------------------
------------------------------------------------------------
------------------------------------------------------------
------------------------------------------------------------
------------------------------------------------------------
------------------------------------------------------------
------------------------------------------------------------
------------------------------------------------------------
------------------------------------------------------------
------------------------------------------------------------
----------------
>gnl|onekp|SKQD_scaffold_2002327 Takakia_lepidozioides
------------------------------------------------------------
------------------------------------------------------------
------------------------------------------------------------
------------------------------------------------------------
------------------------------------------------------------
------------------------------------------------------------
------------------------------------------------------------
------------------------------------------------------------
DQPRREGLRSTVTRRR--------------------------------------------
---EGDKLAYPSRDDPEAVEVLYSDLQRLAPLEFLNDTVIDFYIK-----------YIQR
PEALNLEEKKRFHFFNSFFYKKLSEVV-AGQKKK------------GGGDFSKLRKWTKG
TNIFEKDYLFVPIHDKLHWSLAIICFPGEE-----------GDE---QSMCQRCIVHLDS
MSHGHNSQVVFRLLRCYLVAEWKHSLELGEY---GADECLFTLGKLTAESIISAKKVQ--
------------------VPLQENESDCGLFLLHYIQRFVKDAPRTFRLSDLDT--M-RG
L----------------------------------FGRDWFNSCEAS-SLRYTIKGQLEH
LFEDG-HKEGSTSA----------------------------------------------
------------------------------------------------------------
------------------------------------------------------------
------------------------------------------------------------
------------------------------------------------------------
------------------------------------------------------------
------------------------------------------------------------
------------------------------------------------------------
------------------------------------------------------------
------------------------------------------------------------
----------------
>gnl|onekp|UCRN_scaffold_2008446 Megaceros_tosanus
------------------------------------------------------------
------------------------------------------------------------
------------------------------------------------------------
------------------------------------------------------------
------------------------------------------------------------
------------------------------------------------------------
------------------------------------------------------------
-----R------REKRICDAPAIGQSMD-----TAMELFSSDDEGSEQVPLSPSTKISGN
GRSRRHGLRPSTTCSL--------------------------------------------
---EQRTIAYPSRDDPDAIEVPSSDLQRLAPLEFLNDTIIDFYIK-----------YIQT
-FEENGKDKERFHFFNSFFYKKLSDIV-HQKSKRGDYKDSKEN---KEKEILKMQKWTKG
TDIFDKAYLFVPVHDNLHWSLAIICLPPSA-----------DG----DSQYDPCIYHLDS
MQPGHNSQYIFKALRMYLVAEWRHRLEQERT---GFDCPLSKRLKMSADT-FQAKRVP--
------------------VPQQENESDCGLFLLHYIERFIKDSPSHLRWGDSLH----DK
L----------------------------------FGRKWFDSRDAS-SLRDTIRALLES
LFE---------------------------------------------------------
------------------------------------------------------------
------------------------------------------------------------
------------------------------------------------------------
------------------------------------------------------------
------------------------------------------------------------
------------------------------------------------------------
------------------------------------------------------------
------------------------------------------------------------
------------------------------------------------------------
----------------
>gnl|onekp|AWQB_scaffold_2009986 Picea_engelmanii
------------------------------------------------------------
------------------------------------------------------------
------------------------------------------------------------
---------------------------------------DNDEQTTCT------------
-TPDPSEDMQVDLISEDEDLSGMKF----SPSNDMCDPSDDEGASE--------------
--YSNSDTCH----DSDGYLNME-----ECED-EVLVTPEFGLYGKSTF----------L
LPRLTFSADWVRLEIVKQNSSCDEVHTFQ--WNLFDIEYLKTFWL--------SQVSVAV
AILGLK------DSSGVELQTFFGVTGA-----PSVMFAFNESGWH-----RQEHRIISL
SDAYHNLWKSLDESVYISENTM------------CGVHSEEYSEAFED-------HWVGR
FEETLEEFVFP-KGDSDAVTISGRDVELLEPGIFINDTLIDFYIK-----------YLQS
--TISESQRQACHFFNSFFFRKLADLD-KFPDTEVV----------SREAFLRVRKWTRR
VNIFEKDYIFIPVNYSYHWSLIVICNPGAA-IL--------EDG---NQSKTPCILHMDS
INGTHG--NLSKLIQSYLWEEWRERHKVDEA----SFVTA-----ENFYN-MQFISLE--
------------------VPQQNNLYDCGLFLLHYVEMFLREAPTTFSLSQLAN--T-AY
F----------------------------------LSSDWFVPAEASLLKRYHIRQLIYK
LHKKL-SGNVPMLSYGTAQQSY--KAEQSD-------TGKNMEVEF---VWKDCSANQRS
SLNSV-------LPEGTEQTSL------------------------CQTDK---------
------------------------------------------------------------
------------------------TAL---------------------------------
----------------------------------------------------MEDSGKAL
GVG---------------------------------------------------------
------------------------------------------------------------
------------------------------------------------------------
------------------------------------------------------------
------------------------------------------------------------
----------------
>gnl|onekp|RIDD_scaffold_2029657 Gylcine_soja
VDEA-----GAMFNLEKGGSDTSP--------DSVEDIYDSKEN-SSV----LEADKQSN
LISHESR-----------------------------------------------------
-----------------------------------------------------------H
HFKIDIHNHNKLEKMDTS-----SEVSSPETSQ---------------------------
-------NESIDVNSEADD--SMDE----SAPTSPASDFPENGVSL--------------
------NGC-----GLNGTDNSD----MDDT-MEVVLHPDYVIYQDNYY----------L
GPKLTFSPCFVKINVSTACIK-QEAFDLE--WAVDDLIDINCQLF--------QSSGTVI
IKLRVI------SHNASQSNHVSDASGI-----EELEIAVADYNWS-----LRHRQITSL
NLKYLASWNMALRADV---------------------EGNKTDSRGSR-------CYFPN
FEEPFDDVIYP-KGDPDAVSLSKRDVDLLQPDTFINDTIIDFYIQ-----------YLKN
--QIPDMEKHRFHFFNSFFFRKLADMD-KNPSSASD----------GKAAFLRVRKWTRK
VNLFAKDYIFIPVNFNLHWSLIVICHPGEV-VNFN------DKEP-DNSLKVPCILHMDS
IKGSHS--GLKNLVQSYLWEEWKERHKDT-----LEEDLS-----SRFLN-MRFLPLA--
------------------LPQQENSYDCGLFLLHYLELFLVEAPLNFNPFKLTK--F-SN
F----------------------------------LNVDWFLPAEAF-LKRTLIQKLIFE
LVENHGSHEISSSDCSGDDE----CLEN---------NDNRTGIDH--------------
-----------PEVNKEPTTSHAGQGIEITLLSGSSSLD-----PQSFNNS---------
-GLVLKELFDPGA-TAGAMLGQCQ-SFDQRSSDY---------------RSIFSME----
---------------EDTDLGDQFMYL---ATDPNYQQVAGITP-QTCSLPYLP-RDCGD
EKCHRP-----QISLLVDRDVVQPSLDAS-----------------------NSVLDDSE
DITVCKN-----------------------------------------CLVVNEPGSSN-
-----------------EPEQGEKTCSAM--------------EKAEHVIDISNSVVG--
---------NSLD-------SITKCDDNKNGDLHSSG---QETTTISVQQFPDALDDE--
EAPTIPLQQVSDAVDDEEAPTTPLKQVSDAVDD--------------EAGCDDGQMIDSM
EPDNC--------------------EEQAAKRRRLMPLRCRS------------------
----------------
>gnl|onekp|NMDZ_scaffold_2019138 Solanum_sisymbriifolium
------------------------------------------------------------
------------------------------------------------------------
------------------------------------------------------------
------------------------------------------------------------
----PSNDESVGPVTDVDESASEES--ASYSSATPENHDILDGPLS--------------
--NHHFDHW------------------GMFENSPIVFCPDYLYYRGKSYV--------MT
DTTVTFSSSCVEVKGSITNEN-SEAFCIR--FEVEDIFQIQPRLS--------GRFDVAV
FKIHVN------RRSTTQGENAHETSGI-----EEVEFAVNDFDLS-----EKCEAIQSL
DV-YKAVWNYHNENEEWRE-----------------NSHGETSNQRPK-------KYFPS
YGEPLEEVVYP-KGDPDAICISKRDFDLLAPDTFVNDTIIDFYIM-----------YLKN
--RIPPEKRQRYHFFNCFFFRKLADMD-KDPNSAFD----------GHAAFLRVRKWTRK
VNLFEKDFVFIPVNYNYHWSLIVICHPGEV-ANFT------DDDTAVSSVRVPCILHMDS
FRGSHV--GLKDLLQSYLCEEWKERTKET------SDVVS-----SNFRN-LRFLSLE--
------------------LPQQQNLSDCGLFLLHYVESFLEEDPAGISPYSIKN--YHNE
F----------------------------------LSINWFQPHEPS-IKRSAIQRLISN
LLQNL-SLENSPSCVSKSCYPEG-GLKTS--------NNDENALEL---VSDQLGLSKSS
------------------DNSPRSQAIEINPFPTSSLRG------VCASDS---------
-GFVLNDSFESES-DEEPLLDM---GFGHTASF------------NAFRSSLPPIQ----
---------------EEVEAGDNLVYT---ATDTDLQHLGGNGS-EPCAFSYST-GGVTV
GTSFIP-----GVSVVQD------------------------------------------
------------------------------------------------------------
------------------------------------------------------------
------------------------------------------------------------
------------------------------------------------------------
------------------------------------------------------------
----------------
>gnl|onekp|DLJZ_scaffold_2012209 Solanum_ptychanthum
------------------------------------------------------------
------------------------------------------------------------
------------------------------------------------------------
------------------------------------------------------------
----PSNDESVGAFSDVDESTREES--ASYSSASPENHDILDGPLS--------------
--NQHFDHW------------------GMFENSPIVFCPDYLYYRGTSYV--------VT
DTTVTFSSNCVEVKGSTINEN-SGDFCIR--FEVEDILQIQSRLS--------GRFDVAV
FKIHVN------ERSTTQGEDAHETSGI-----EEVEFAVNDFDLS-----EKCEAIQSL
DV-YKAVWNYHNENEEWRE-----------------NSHGETSNQRPK-------KYFPS
YSEPLEEVIYP-KGDPDAICISKRDFDLLAPDTFVNDTIIDFYIM-----------YLKN
--RIPPEKRQQYHFFNCFFFRKLADMD-KDPNSAFD----------GHAAFLRVRKWTRK
VNLFDKDFVFIPVNYNYHWSLIIICHPGEV-ANFT------DDDTAASSIRVPCILHMDS
FRGSHV--GLKDLIQSYLCEEWRERTKET------SDVVS-----TNFQN-LRFLSLE--
------------------LPQQQNLSDCGLFLLHYVESFLEEDPAGINPYSIKN--YHNE
F----------------------------------LSKNWFQPHEPS-IKRSAIQRLISN
LL------------------------KTS--------NDDETALEL---VSDQLGSSKSS
------------------DNLPRSQAIEMNPFPTSSLRG------VCASGS---------
-GFVLNDSFESES-DEEPLLDM---GFGHEASF------------NEFRSSLPPIQ----
---------------EELEAEDHLVYT---ATDTGLQHLGGNGS-EPCAFSYSS-GSLAA
GTSWIP-----GMSVVQDVEEELDSSPTTS----------------------VRDTENPS
EVEVVEL-----------------------------------------CKVDRN------
-------------------------------------------MTSDEKIDHPKSSL---
------------------------VDGHATPG---EL---LDITLAQRS-----------
-IETRDNNGTGPVTSDE-------------------------------------------
------------------------------------------------------------
----------------
>gnl|onekp|GHLP_scaffold_2008508 Solanum_dulcamara
------------------------------------------------------------
------------------------------------------------------------
------------------------------------------------------------
------------------------------------------------------------
----------------------------SYSSATPENHEILDGPLS--------------
--NHHFDHW------------------GMFENSPIVFCPDYLNYRGTSYV--------VT
DTTVTFSSNCVEVKGSTRNEN-SGAFCIR--FEVEDIIQIQPRLS--------GRFDVAV
FKIHVN------KRSTTQGEDAHETSGI-----EEVEFAVNDFDLS-----EKCEAIQSL
DV-YKAVWNYHNENEECRE-----------------NSYEETSNQRPK-------KYFPS
YGEPLEEVIYP-KGDPDAICISKRDFDLLAPDTFVNDTIIDFYIM-----------YLKN
--GIPPEKRPRYHFFNCFFFRKLADMD-KDPNSAFD----------GHAAFLRVRKWTRK
VNLFDKDFVFIPVNYNYHWSLIVICHPGEV-ANFT------DDNTAASSVRVPCILHMDS
FRGSHV--GLKDLIQSYLCEEWRERTKET------SDVVS-----SNFRN-LRFLSLE--
------------------LPQQQNLSDCGLFLLHYVESFLEEDPAGISPYSIKN--YHNE
F----------------------------------LSTNWFQPHEPS-IKRSAIQRLISN
LLQNL-SLENSPSCVSNSCYPEG-GLKTS--------NDDENALEL---VA---------
------------------------------------------------------------
------------------------------------------------------------
------------------------------------------------------------
------------------------------------------------------------
------------------------------------------------------------
------------------------------------------------------------
------------------------------------------------------------
------------------------------------------------------------
------------------------------------------------------------
----------------
>gnl|onekp|LQJY_scaffold_2082376 Solanum_xanthocarpum
------------------------------------------------------------
------------------------------------------------------------
------------------------------------------------------------
------------------------------------------------------------
------------------------------------------------------------
-------------------------------NSPIVFCPDYLYYRGKSYV--------MT
DTTVTFSSSCVEVKGSIMNEN-SGAFCIR--FEVEDIFQIQPRLS--------GRFDVAV
FKIHVN------RRSTTQGENAHVTSGI-----EEVEFAVNDFDLS-----EKCEAIQSL
DV-YKAVWNYHNENEEWRE-----------------NSHGETSNQQPK-------KYFPS
YGEPLEEVVYP-KGDPDAICISKRDFDLLAPDTFVNDTIIDFYIM-----------YLKN
--RIPPEKRQRYHFFNCFFFRKLADMD-KDPNSAFD----------GHAAFLRVRKWTRK
VNLFEKDFVFIPVNYNYHWSLIVICHPGEV-ANFT------DDDTAVSSVRVPCILHLDS
FRGSHV--GLKDLLQSYLCEEWRERTKET------SDVVS-----SNFRN-LRFLSLE--
------------------LPQQQNLSDCGLFLLHYVESFLEEDPAGISPYSIKN--YHNE
F----------------------------------LSVNWFQPHEPS-IKRSAIQRLISN
LL----------------------------------------------------------
------------------------------------------------------------
------------------------------------------------------------
------------------------------------------------------------
------------------------------------------------------------
------------------------------------------------------------
------------------------------------------------------------
------------------------------------------------------------
------------------------------------------------------------
------------------------------------------------------------
----------------
>gnl|onekp|OAQS_scaffold_2001925 Glycine_soja
M-----------------------------------------------------------
------------------------------------------------------------
------------------------------------------------------------
------------------------------------------------------------
------------------------------------------------------------
------------------------------------------------------------
------------------------------------------------------------
------------------------------------------------------------
--RYTDIWSTFLDVDA---------------------DNSGSISALGQDCFFSQKHYFPN
FDEAFDEVIYP-KGEPDAVSISKRDIELLQPQTFINDTIIDFYIK-----------YLKK
--KLPTDEQNRFHFFNSFFFRKLADLD-KDPSSACD----------GRAAFQRVRKWTRK
VNLFEKDYIFIPVNYSLHWSLIVICHPGEV-SCFK------DEEI-KESSKVPCILHMDS
LKGSHK--GLKNVFQSYLCEEWKERHSNV------VEDVS-----SKFLH-LRFISLE--
------------------LPQQENLYDCGLFLLHYVERFLEEAPINFNPFMITK--S-SI
F----------------------------------LNSNWFPPLEVS-LKRSHIQSVIYD
IFENN-SLQAPHTDCLDKGL----LLEDPAI-----IVNPKLEEDS---LRGCCYPT---
---------------------------------ASPIRV-----ASCLTGP---------
-GLVSKDLVAVVT-SRSACLQMSA---------------------CHQRGFLSPLE----
---------------EIEESSEETVL----SLERENSQVGILAY--DFPATYVS-NDHGA
SETFQV-----GFSVNFVEAVES-----------------------------HSHSRTST
GVSWIPS---------------------------------------NTATHEDQPLEKIE
-----------------ESSIPDKTA--------------------LEYLSTSVSG----
---------EELT-------DYTVPDSPVAND--------VDVSVESHSSFRNNMN----
-SVTHQIFDLTHNTSLEDNTLVSKEESLAFE-----------------------------
------------------------SDERDAKRPKLMNAGGPSR-------------RFTR
SMVKKACVM----SCE
>gnl|onekp|JVBR_scaffold_2012245 Aloe_vera
------------------------------------------------------------
------------------------------------------------------------
------------------------------------------------------------
------------------------------------------------------------
-----------------------------SSSSSSSSSSSSSGYLE--------------
--YQDSDNF--------CTASGE----KDYNDLTVIVSPDYVIYGNTLY----------G
EAKLILRSDSIMVRCSETFGS-NEKFELE--WDAADIICTECQWS--------GSVNAAL
IKFHLR------ATTPKENEKLHDTCDV-----VRLIIAVADINWL-----ENELKSKSM
AERYKGIRTVLHDDDLALE-----------------HHGVEQNSFFPR-------HYFTE
IPDAFEDVIYP-KGDPDAVSISRRDIELLQPDTFINDTIIDFYIK-----------YLKN
--KIPLNRRDRFHFFNSFFFRKLADLD-KDPGSASE----------GRAAFLRVRKWTRK
VNIFEKEYIFIPVNFNLHWSLLVICHPGEV-TRLK------EDDL-KDASKIPCILHMDS
IKGSHN--GLKNLVQSYLLEEWKERLPES-----ADDDYN-----SMFSN-MRFVSLE--
------------------LPQQENSFDCGLFLLHYVELFLDEAHDNFNPFKIRE--F-SS
F----------------------------------LTVDWFIPSEAS-FKRSFIRKLLYD
LLNDP-SQDVTPTFCSNDHLSTT-------------------------------------
------------------------------------------------------------
------------------------------------------------------------
------------------------------------------------------------
------------------------------------------------------------
------------------------------------------------------------
------------------------------------------------------------
------------------------------------------------------------
------------------------------------------------------------
------------------------------------------------------------
----------------
>gnl|onekp|LQJY_scaffold_2083703 Solanum_xanthocarpum
RS------------RKRQNSSKK----------HDLSVFDFSPD-DEH----IEKSSKKF
LQTFKNRKPNKF----HSPVDKYCFLRCFAGEISSSQNDSV-------------------
-IEILHVDDSDDVAEKKTVESGATVASWSSNLKPSMD-----------------------
YWLCHLESKCDTSGAKSH----LTRVKTPECSI---TDGKNFSQSDFADNEPVILDLDDA
IEAESSKNEPVILDPD----DAIEA----ESSKSACYLQENKGSGN--------------
--------------QQELMQSPN----LCDTKVPVVVKPDHIMYEDTYS----------T
SSILTFSCSSMKLEGSF--GM-KLPFTSE--WTLCDILAINSEWC--------KSVETAL
VELYLK------SKDADVANTDNESSGA-----IVLTFALFDPDWS-----EIQEAIMML
DVKYKDKWNDITTLDP----------------------TRSYSPFFGRKSFSVPEHHHP-
-KDNFEEIIFP-EGDPDAVSISKRDVDLLKPKTFVNDTIIDFYIM-----------YLKS
--KMNPEEKDRFHFFNSFFFRKLANLD-RDPSKACE----------GRAAFLRVRRWTTK
VDLFGKDFIFIPVNFSLHWSLIVICHPGEV-VTFR------EEEM-EKSSRVPCILHMDS
IRGSHK--GLKNLIQSYFLEEWKERHKEL------GEDVA-----RKFSS-LPFVCLE--
------------------LPQQENSFDCGLFLLHYVELFLEQAPINFKLSLISA--S-SK
F----------------------------------LSKNWFSTEDVD-CKREHIKRLICD
ITKNR-AQK---------------------------------------------------
------------------------------------------------------------
------------------------------------------------------------
------------------------------------------------------------
------------------------------------------------------------
------------------------------------------------------------
------------------------------------------------------------
------------------------------------------------------------
------------------------------------------------------------
------------------------------------------------------------
----------------
>gnl|onekp|TJMB_scaffold_2019043 Gylcine_soja
------------------------------------------------------------
------------------------------------------------------------
------------------------------------------------------------
------------------------------------------------------------
------------------------------------------------------------
-----------------------------DIEKVVDVIPNFIQYEDLYS----------T
RSRLTFSCNSLKLEGSTNNGT-RESFKIE--WATEEIRKIESCWF--------GNIETAS
INLLLK------PKDFTEAGNTNQNPGF-----KLLKFAVYDSCWY-----KAEEAIKLL
DMRYTDIWSTFLDVDA---------------------DNSGSISALGQDCFFSQKHYFPN
FDEAFDEVIYP-MGEPDAVSFSMR--ELLQPQTFINDTIIDFYIK-----------YLKK
--KLPTDEQNRFHFFNSFFFRKLADLD-KDPSSACD----------GRAAFQRVRKWTRK
VNLFEKDYIFIPINYSLHWSLIVICHPAEVMTCYR------DEET-KGSPKEACILHMDS
LKGIHV--HLQNVFQSYLCEEWKERHNNV------RDDVS-----PKFLD-LPFVPLE--
------------------LPQQQNAYDCGIFLLHYVERFLEQAPINFN--RSTK--F-S-
----------------------------------------VPPPDAS-LKRSHIHKLL--
------------------------------------------------------------
------------------------------------------------------------
------------------------------------------------------------
------------------------------------------------------------
------------------------------------------------------------
------------------------------------------------------------
------------------------------------------------------------
------------------------------------------------------------
------------------------------------------------------------
------------------------------------------------------------
----------------
>gnl|onekp|GHLP_scaffold_2053801 Solanum_dulcamara
------------------------------------------------------------
------------------------------------------------------------
------------------------------------------------------------
------------------------------------------------------------
------------------------------------------------------------
------------------------------------------------------------
------------------------------------------------------------
-----------------------------------------------------QEAIKML
DVRYKDKWNDITALDP----------------------TRSYSPFFGRKSFSVSEHHHPN
SRDNFEEIVFP-EGDPDAVSISKRDVDLLKPKTFVNDTIIDFYIM-----------YLKN
--KMNPEEKDRFHFFNSFFFRKLADLD-RDPSRPCE----------GRAAFLRVRRWATK
VDLFGKDFIFIPVNFSLHWSLIVICHPGEV-VTFR------EEEM-EKSSRVPCILHMDS
IRGSHK--GLKNLIQSYLLEEWKERHKEV------GEDVA-----RKFSR-FPFVRLE--
------------------LPQQGNSFDCGLFLLHYVELFLEQAPVNFSLSLISA--S-SK
F----------------------------------LSENWF-------------------
------------------------------------------------------------
------------------------------------------------------------
------------------------------------------------------------
------------------------------------------------------------
------------------------------------------------------------
------------------------------------------------------------
------------------------------------------------------------
------------------------------------------------------------
------------------------------------------------------------
------------------------------------------------------------
----------------
>gnl|onekp|AWQB_scaffold_2009986 Picea_engelmanii
------------------------------------------------------------
------------------------------------------------------------
------------------------------------------------------------
---------------------------------------DNDEQTTCT------------
-TPDPSEDMQVDLISEDEDLSGMKF----SPSNDMCDPSDDEGASE--------------
--YSNSDTCH----DSDGYLNME-----ECED-EVLVTPEFGLYGKSTF----------L
LPRLTFSADWVRLEIVKQNSSCDEVHTFQ--WNLFDIEYLKTFWL--------SQVSVAV
AILGLK------DSSGVELQTFFGVTGA-----PSVMFAFNESGWH-----RQEHRIISL
SDAYHNLWKSLDESVYISENTM------------CGVHSEEYSEAFED-------HWVGR
FEETLEEFVFP-KGDSDAVTISGRDVELLEPGIFINDTLIDFYIK-----------YLQS
--TISESQRQACHFFNSFFFRKLADLD-KFPDTEVV----------SREAFLRVRKWTRR
VNIFEKDYIFIPVNYSYHWSLIVICNPGAA-IL--------EDG---NQSKTPCILHMDS
INGTHG--NLSKLIQSYLWEEWRERHKVDEA----SFVTA-----ENFYN-MQFISLE--
------------------VPQQNNLYDCGLFLLHYVEMFLREAPTTFSLSQLAN--T-AY
F----------------------------------LSSDWFVPAEASLLKRYHIRQLIYK
LHKKL-SGNVPMLSYGTAQQSY--KAEQSD-------TGKNMEVEF---VWKDCSANQRS
SLNSV-------LPEGTEQTSL------------------------CQTDK---------
------------------------------------------------------------
------------------------TAL---------------------------------
----------------------------------------------------MEDSGKAL
GVG---------------------------------------------------------
------------------------------------------------------------
------------------------------------------------------------
------------------------------------------------------------
------------------------------------------------------------
----------------
>gnl|onekp|IIOL_scaffold_2016421 Pinus_parviflora
------------------------------------------------------------
------------------------------------------------------------
------------------------------------------------------------
------------------------------------------------------------
--------------------------------------------SE--------------
--YSTPDTCH----DSDGYYNME-----ECEDVEVSVTPEFGLCGSVTF----------L
SPRLTFSAEWIRLEMMKHNSPCDAVHTFQ--WNLSDIEYLKTFWL--------NPVNVAV
AMLGLK------DNSGVELQTYFGIDGV-----PYVLFAFQDSGWI-----RQEHRILSL
SDAYNNFWKSLDESVYSSENTM------------CGVHSKEYSEEFEG-------HWLGR
FEESLEEFVYP-KGDPDAVTISGRDVELLEPGIFINDTLIDFYIK-----------YLQS
--DISESRRQACHFFNSFFFRKLADLD-KFPDTEVV----------SREAFIRVRKWTRR
VNIFEKDYIFIPVNYSFHWSLIVICNPGAA-IL--------EDG---NQSKTPCILHMDS
LNGTHG--NLSKLIQSYLWEEWRERHMADDT----SSVTA-----EKFYN-MPFISLE--
------------------VPQQNNYHDCGLFLLHYVEMFLRQVPTTFSLPQLAN--T-TY
F----------------------------------LTNDWFVPAEASSLKRLYIRQLIYK
LHKRL-SSTGPMLSC---------------------------------------------
------------------------------------------------------------
------------------------------------------------------------
------------------------------------------------------------
------------------------------------------------------------
------------------------------------------------------------
------------------------------------------------------------
------------------------------------------------------------
------------------------------------------------------------
------------------------------------------------------------
----------------
>gnl|onekp|DZQM_scaffold_2015529 Pinus_radiata
------------------------------------------------------------
------------------------------------------------------------
------------------------------------------------------------
---------------------------------------DNDEQTTCT------------
-TPDPSQDMHVDLSSEDEDLTAMKF----SPSNAMCDPSDEEGASE--------------
--YSTPDTCH----DSDGYLNME-----ECEDVEISVTPEFGLCGSNTF----------L
LPRLTFSAEWIRLETMKHNSSCDAVHTFQ--WNLSDIEYLKTFWL--------NPVNVAV
AMLGLK------DNSGVELQTYFGVNGA-----PYVLFAFQDSGWI-----RQEHRILSL
SDAYNNFWKSLDESVYSIENTM------------CGVHSNEYSEEFEG-------HWLGR
FEESLEEFVYP-KGDPDAVTISGRDVELLDPGVFINDTLIDFYIK-----------YLQS
--EISESRRQACHFFNSFFFRKLADLD-KFPDTEVV----------SREAFLRVRKWTRR
VNIFEKDYIFIPVNYSYHWSLIIICNPGAA-IL--------EDG---NQSKTPCILHMDS
LNGTHG--NLSKLIQSYLWEEWRERHMADDT----SFVTA-----EKFYN-MAFISLE--
------------------VPQQNNYHDCGLFLLHYVEMFLRQVPTTFSLPQLAN--T-AY
F----------------------------------LTNDWFVPAEASSLKRLYIRQLIYK
LHKSF-SSTGPMLSCGTGQ-----------------------------------------
------------------------------------------------------------
------------------------------------------------------------
------------------------------------------------------------
------------------------------------------------------------
------------------------------------------------------------
------------------------------------------------------------
------------------------------------------------------------
------------------------------------------------------------
------------------------------------------------------------
----------------
>gnl|onekp|MFTM_scaffold_2013650 Pinus_jeffreyi
------------------------------------------------------------
------------------------------------------------------------
------------------------------------------------------------
------------------------------------------------------------
------------------------------------------------------------
----------------------------------ISVTPEFGLCGSNTF----------L
LPRLTFSAEWIRLETMKHNSSCDAVHTFQ--WNLSDIEYLKTFWL--------NPVNVAV
AMLGLK------DNSGVELQTYFGVNGA-----PYVLFAFQDSGWI-----RQEHRILSL
SDAYNNFWKSLDESVYSSENTM------------CGVHSNEYSEEFEG-------HWLGR
FEESLEEFVYP-KGDPDAVTISGRDVELLDPGVFINDTLIDFYIK-----------YLQS
--EISESRRQACHFFNSFFFRKLADLD-KFPDTEVV----------SREAFLRVRKWTRR
VNIFEKDYIFIPVNYSYHWSLIIICNPGAA-IL--------EDG---NQSKTPCILHMDS
LNGTHG--NLSKLIQSYLWEEWRERHMADDT----SFVTA-----EKFYN-MAFISLE--
------------------VPQQNNYHDCGLFLLHYVEMFLRQVPTTFSLPQLAN--T-AY
F----------------------------------LTNDWFVPAEASSLKRLHIRQLIYK
LHKSF-SSTGPMLSC---------------------------------------------
------------------------------------------------------------
------------------------------------------------------------
------------------------------------------------------------
------------------------------------------------------------
------------------------------------------------------------
------------------------------------------------------------
------------------------------------------------------------
------------------------------------------------------------
------------------------------------------------------------
----------------
>gnl|onekp|JBND_scaffold_2017551 Pinus_ponderosa
------------------------------------------------------------
------------------------------------------------------------
------------------------------------------------------------
------------------------------------------------------------
------------------------------------------------------------
----------------------------------ISVTPEFGLCGSNTF----------L
LPRLTFSAEWIRLETMKHNSSCDAVHTFQ--WNLSDIEYLKTFWL--------NPVSVAV
AMLGLK------DNSGVELQTYFGVNGA-----PYVLFAFQDSGWI-----RQEHRILSL
SDAYNNFWKSLDESVYSSENTM------------CGVHSNEYSEEFEG-------HWLGR
FEESLEEFVYP-KGDPDAVTISGRDVELLDPGVFINDTLIDFYIK-----------YLQS
--EISESRRQACHFFNSFFFRKLADLD-KFPDTEVV----------SREAFLRVRKWTRR
VNIFEKDYIFIPVNYSYHWSLIIICNPGAA-IL--------EDG---NQSKTPCILHMDS
LNGTHG--NLSKLIQSYLWEEWRERHMADDT----SFVTA-----EKFYN-MAFISLE--
------------------VPQQNNYHDCGLFLLHYVEMFLRQVPTTFSLPQLAN--T-AY
F----------------------------------LTNDWFVPAEASSLKRLHIRQLIYK
LHKSF-SSTGPMLSC---------------------------------------------
------------------------------------------------------------
------------------------------------------------------------
------------------------------------------------------------
------------------------------------------------------------
------------------------------------------------------------
------------------------------------------------------------
------------------------------------------------------------
------------------------------------------------------------
------------------------------------------------------------
----------------
>gnl|onekp|LQUX_scaffold_2014306 Gylcine_soja
------------------------------------------------------------
------------------------------------------------------------
------------------------------------------------------------
------------------------------------------------------------
------------------------------------------------------------
------------------------------------------------------------
------------------------------------------------------------
------------------------------------------------------------
------------------------------------------------------------
------------------------------------------------------------
--------QNRFHFFNSFFFRKLADLD-KDPSSACD----------GRAAFQRVRKWTRK
VNLFEKDYIFIPINYSLHWSLIVICHPAEVMTCYR------DEET-KGSPKEACILHMDS
LRGSHK--GLKNVFQSYLCEEWKERHSNV------VDDVS-----SKFLH-LRFISLE--
------------------LPQQENLYDCGLFLLHYVERFLEEAPINFNPFMITK--S-SI
F----------------------------------LNSNWFPPLEVS-LKRSHIQSVIYD
IFENN-SLQAPHTDCLDKGL----LLEDPAI-----IVNPKLEEDS---LRGCCYPT---
---------------------------------ASPIRV-----ASCLTGP---------
-GLVSKDLVAVVT-SRSACLQMSA---------------------CHQRGFLSPLE----
---------------EIEESSEETVL----SLERENSQVGILAY--DFPATYVS-NDHGA
SETFQV-----GFSVNFVEAVES-----------------------------HSHSRTST
GVSWIPS---------------------------------------NTATHEDQPLEKIE
-----------------ESSIPDKIV--------------------LEYLSTSGSG----
---------DDVK-------DYIVPDSPDAND--------VDVSVKSRSSVRNNMN----
-SAAHQIFDLTHNTSVEDNTLVSK------------------------------------
------------------------------------------------------------
----------------
>gnl|onekp|DLAI_scaffold_2012961 Solanum_lasiophyllum
------------------------------------------------------------
------------------------------------------------------------
------------------------------------------------------------
------------------------------------------------------------
------------------------------------------------------------
------------------------------------------------------------
------------------------------------------------------------
------------------------------------------------------------
------------------------------------------------------------
------------------------------------------------------------
----------------------------------------------------------RK
VNLFDKDFIFIPVNYNYHWSLIVICHPGEV-ANFT------DDDTASSSVRVPCILHMDS
FRGSHV--GLKNLLQSYLCEEWRERTKET------PDVVS-----SNFRN-LRFLSLE--
------------------LPQQQNLSDCGLFLLHYVESFLEEDPAGINPYNIKN--YHNE
F----------------------------------LSINWFQPYEPS-IKRSAIQRLISN
LLQNL-SLEKSPSRVSNSCYPE---------------SQDENALEL---VSDQLGSSKSS
------------------DNLPRSQAIEINPFPTSSLRG------VCANDS---------
-GFCLNDSFESES-D---------------------------------------------
------------------------------------------------------------
------------------------------------------------------------
------------------------------------------------------------
------------------------------------------------------------
------------------------------------------------------------
------------------------------------------------------------
------------------------------------------------------------
----------------
>gnl|onekp|LQUX_scaffold_2000983 Gylcine_soja
------------------------------------------------------------
------------------------------------------------------------
------------------------------------------------------------
------------------------------------------------------------
------------------------------------------------------------
------------------------------------------------------------
------------------------------------------------------------
------------------------------------------------------------
------------------------------------------------------------
------------------------------------------------------------
------------------------------------------------------------
-------------------------------VNFN------DKEL-DNSLKVPCILHMDS
IKGSHS--GLKNLVQSYLWEEWKERHKDT-----LEEDLS-----SRFLN-MRFLPLA--
------------------LPQQENSYDCGLFLLHYLELFLAEAPLNFNPFKLTK--F-SN
F----------------------------------LNVDWFLPAEAF-LKRTLIQKLIFE
LVENHGSHEISSSDCSGDDE----CLEN---------NDNRTGIDH--------------
-----------PEVNKEPTTSHAGQGIEITLLSGSSSLD-----PQSFNNS---------
-GLVLKELFDPGA-TAGAMLGQCQ-SFDQRSSDY---------------RSIFSME----
---------------EDTDLGDQFMYL---ATDPNYQQVAGITP-QTCSLPYLP-RDCGD
ETCHRP-----QISPLVDRDVVQPSLDAS-----------------------NSVLDDSE
DITVCKN-----------------------------------------CLVVNEPGSSN-
-----------------EPEQGEKTCSAM--------------ENAEHVIDISNSVVG--
---------NSLD-------SITKCDDNKNGDLHSSG---QETTTISVQQFPDALDDE--
EAPTIPLQQVSDAVDDEEAPTTPLKQVSDAVDD--------------EAGCDDGQMIDSM
EPDNC--------------------EEQAAKRRRLMPLRCRS------------------
----------------
>gnl|onekp|YEPO_scaffold_2004301 cf._Physcomicromitrium_sp
------------------------------------------------------------
------------------------------------------------------------
------------------------------------------------------------
------------------------------------------------------------
------------------------------------------------------------
------------------------------------------------------------
------------------------------------------------------------
------------------------------------------------------------
------------------------------------------------------------
----FETLVYP-QGDPDAVTITSKDVDVLRPMGFLNDTIIDFYIK-----------YLQN
--QLSDKDKGRFYFFNSFFFRKLADSS-IKYTGPNR----------GKVVYDRVRKWTRK
VSLFEKDYVFIPVNQSLHWSLIIVCHLGAL-RSTP------D-----EGRGTPCILHLDS
MEGNHD--DIEEHIRNYIVQAWMEEHQSS------ANHSAS---KEIISQ-MKYKVAT--
------------------VPQQINHCDCGIYLLHYVELFLKEAPQHFNLASFEG--F-PY
F----------------------------------LTRTWFKSSEAS-AKRSAIRNLLMQ
LHEG--------------------------------------------------------
------------------------------------------------------------
------------------------------------------------------------
------------------------------------------------------------
------------------------------------------------------------
------------------------------------------------------------
------------------------------------------------------------
------------------------------------------------------------
------------------------------------------------------------
------------------------------------------------------------
----------------
>gnl|onekp|UGJI_scaffold_2026433 Lycopersicon_cheesmanii
------------------------------------------------------------
------------------------------------------------------------
------------------------------------------------------------
------------------------------------------------------------
------------------------------------------------------------
------------------------------------------------------------
------------------------------------------------------------
------------------------------------------------------------
------------------------------------------------------------
------------------------------------------------------------
------------------------------------------------------------
-----------PVNCNYHWSLIVICHPGEM-ANFT------NDASAVSSVRVPCILHMDS
FRGSHV--GLKDLLQSYLCEEWTERTKET------SDVVS-----SNFRN-LRFLSLE--
------------------LPQQQNLSDCGLFLLHYVESFLEEDPAGISPYSIKN--YHNE
F----------------------------------LSINWFQPHEPS-IKRSAIQRLISN
LLQNL-SLENSPSCVSKSCYPEG-GLKTS--------NNDENAVEL---VSDQLGLSKSS
------------------DNSPRSQVVEINPFPTSSLRG------VCASDS---------
-GFVLNDSFESES-AEEPLLDM---GFGHAASF------------NEFRSSLPPIQ----
---------------EEVEAGDDLVYT---ANDTGLQHLGGNGS-EPCACSYST-GGLSV
ETSFIP-----GVPVVQDVDEELDSSATTS----------------------VRNTENPL
EVEVVEL-----------------------------------------CKV---------
------------------------------------------------------------
------------------------------------------------------------
------------------------------------------------------------
------------------------------------------------------------
----------------
>gnl|onekp|AKRH_scaffold_2016249 Gylcine_soja
------------------------------------------------------------
------------------------------------------------------------
------------------------------------------------------------
------------------------------------------------------------
------------------------------------------------------------
------------------------------------------------------------
------------------------------------------------------------
------------------------------------------------------------
------------------------------------------------------------
------------------------------------------------------------
---------------------KLVDLSTHNPSIACD----------GKAAFQRVSEWTRK
VNLFEKDYIFIPINYSLHWSLIVICHPAEV-MTCYR-----DEET-KGSPKEACILHMDS
RKGIHQ--DLHNVFQSYLCEEWKERHNNV------RDDVS-----PKFLD-LPFVPLE--
------------------LPQQQNAYDCGIFLLHYVERFLEKAPINFNRSLITN--F---
-------------------------------------SSWFPPLDAS-LKRSHIHKLLIA
AEGDN-KMIVGGSVNPQNNTQL--------------------------------------
--------------------SAALLGGDVEDHAVNGGSN---------GDD---------
-ALTINNLLSNLA-RQEDYFNKRLQWREFQSNKH----------KRQDDDWLDKLKD---
---------------LKKRAIDVKNSL---HQSGSTNELPKPSE---LDFEFYE------
---------LSEVNPWVSRDEK------------------------------VKEMWDLL
EDEEVFI-----------------------------------------------------
-------------------------------------------IGIDGMGGVGKTF----
------------------------------------------------------------
-MATHIKNEIKRKGTFKDVFWVTVSHDFTTFKL---------------------------
------------------------------------------------------------
----------------
>gnl|onekp|PIVW_scaffold_2023480 Ceratopteris_thalictroides
------------------------------------------------------------
------------------------------------------------------------
------------------------------------------------------------
------------------------------------------------------------
------------------------------------------------------------
------------------------------------------------------------
------------------------------------------------------------
-----------------------------------------------------EQQITSL
SDVYKTIWRPWKEIAQ---------------------DNYKDSIFIQR-------ERTRD
ILCDWCDLVYPTEDDLDAVTVTKHDYLLLEPDQFLSDTIIDFYIK-----------YLQT
--QLSEVDKRRFYFYNSFFFRKLTEAN-KNLQCGSEK---------CKSAFERVKRWTAK
INILDKDYLFIPIMLNAHWSLVIICHPGNM-LTDK------TGM---DDVRVPLILHLDS
LEGCHS--SLEEPIRSYLVEEWRERNSRAEC--------------HEVPQ-LRFAALK--
------------------VPQQTNFSDCGLFLLHYVELFIHGVLEKNT----------ID
F----------------------------------VSHMWFNPVEVS-RKRARIQSLIQD
L-----------------------------------------------------------
------------------------------------------------------------
------------------------------------------------------------
------------------------------------------------------------
------------------------------------------------------------
------------------------------------------------------------
------------------------------------------------------------
------------------------------------------------------------
------------------------------------------------------------
------------------------------------------------------------
----------------
>gnl|onekp|JKAA_scaffold_2177176 Selaginella_wallacei
------------------------------------------------------------
------------------------------------------------------------
------------------------------------------------------------
------------------------------------------------------------
------------------------------------------------------------
------------------------------------------------------------
------------------------------------------------------------
------------------------------------------------------------
------------------------------------------------------------
---RMQDLVFP-PGDPDAVTITSSDIERLEPSMFLNDTIVDFYIK-----------YLQR
--TLSTEERERTYFFNSFFFRKLTEAA-TLMDDEAQ-----------AAAFARLEKWTKE
VNIFDRDYVFVPVNQSLHWSLLIICHGSSS----------SADE---MEAATTAILHLDS
MSGSHC--DIENCIKEYMFDVYKRRAGS-----------------QRSRQ-IKFIRME--
------------------VPQQDNLHDCGLFLLHYVELFLERS---FGYSGGHR----FP
F----------------------------------INQDWFEPSAAS-AKRSQILRVIHD
M-----------------------------------------------------------
------------------------------------------------------------
------------------------------------------------------------
------------------------------------------------------------
------------------------------------------------------------
------------------------------------------------------------
------------------------------------------------------------
------------------------------------------------------------
------------------------------------------------------------
------------------------------------------------------------
----------------
>gnl|onekp|YLJA_scaffold_2015387 Polypodium_amorphum
------------------------------------------------------------
------------------------------------------------------------
------------------------------------------------------------
------------------------------------------------------------
------------------------------------------------------------
------------------------------------------------------------
------------------------------------------------------------
------------------------------------------------------------
------------------------------------------------------------
--EDWFDLIFPTKEDHDAVTVTQYDFLLLNPDQFLSDTIIDFYIK-----------YQQS
--LLSEEQNKRFYFYNSFFFRKLTEAD-KNPQHGFEK---------RKSSFERVKRWTAK
INIFEKDYLFIPIMQSAHWSLVIVCHPGSL-SAGC------QDA---CDYKVPMILHFDS
LEGCHT--FVEEPIRKYLIEAWIEKNGP--------NDDP-----QSLSM-LKFVAVK--
------------------APQQTNYSDCGLFLLHYVELFIQEALNKDS----------ID
F----------------------------------AFDEWFNPAEAS-SKRGDIQSLIEH
LKAKE-SVEKPGNSC---------------------------------------------
------------------------------------------------------------
------------------------------------------------------------
------------------------------------------------------------
------------------------------------------------------------
------------------------------------------------------------
------------------------------------------------------------
------------------------------------------------------------
------------------------------------------------------------
------------------------------------------------------------
----------------
>gnl|onekp|IXLH_scaffold_2004170 Polypodium_hesperium
------------------------------------------------------------
------------------------------------------------------------
------------------------------------------------------------
------------------------------------------------------------
------------------------------------------------------------
------------------------------------------------------------
------------------------------------------------------------
------------------------------------------------------------
------------------------------------------------------------
--DDWFDLIFPTKEDHDAVTVTQYDFLLLNPDQFLSDTIIDFYIK-----------YQQS
--LLSEEQNKRFYFYNSFFFRKLTEED-KTPQQGFEK---------RKSSFERVKRWTAK
INIFEKDYLFIPIMQSAHWSLVIVCHPGSL-SAGC------QDA---CDYKVPMILHFDS
LEGCHT--FVEEPIRKYLIEAWIEKNGP--------NDDP-----QSLSM-LKFVAVK--
------------------APQQTNYSDCGLFLLHYVELFIQEALNKDS----------ID
F----------------------------------AFDEWFNPAEAS-SKRGDIQSLIEH
LKAKE-SAEKPGNSC---------------------------------------------
------------------------------------------------------------
------------------------------------------------------------
------------------------------------------------------------
------------------------------------------------------------
------------------------------------------------------------
------------------------------------------------------------
------------------------------------------------------------
------------------------------------------------------------
------------------------------------------------------------
----------------
>gnl|onekp|CJNT_scaffold_2081635 Polypodium_glycyrrhiza
------------------------------------------------------------
------------------------------------------------------------
------------------------------------------------------------
------------------------------------------------------------
------------------------------------------------------------
------------------------------------------------------------
------------------------------------------------------------
------------------------------------------------------------
------------------------------------------------------------
-----FDLIFPTKEDHDAVTVTQYDFLLLNPDQFLSDTIIDFYIK-----------YQQS
--LLSEEQNKRFYFYNSFFFRKLTEED-KTPQQGFEK---------RKSFFERVKRWTAK
INIFEKDYLFIPIMQSAHWSLVIVCHPGSL-SAGC------QNA---CDCKVPMIMHFDS
LEGCHT--FVEEPIRKYLIEAWNEKNGP--------NDDP-----QSLSM-LKFVAVK--
------------------APQQTNYSDCGLFLLHYVELFIQEALNKGS----------ID
F----------------------------------AFDEWFNPAQAS-SKRGDIRSLIEH
L-----------------------------------------------------------
------------------------------------------------------------
------------------------------------------------------------
------------------------------------------------------------
------------------------------------------------------------
------------------------------------------------------------
------------------------------------------------------------
------------------------------------------------------------
------------------------------------------------------------
------------------------------------------------------------
----------------
>gnl|onekp|LQUX_scaffold_2028398 Gylcine_soja
---------GAMFNLEKGGSDTSP--------DSVEDIYDSKEN-SSV----LEADKQSN
LISHESR-----------------------------------------------------
-----------------------------------------------------------H
HFKIDIHNHNKLEKMDTS-----SEVSSPETSQI-DPSGSSFFCTAP-------------
-SGSSYSNESIDVNSEADE--SMNE----SAPTSPASDIPENGVSL--------------
------DG---------GTDNSD----MDDTNTEVVLHPDYVIYQDNYY----------L
GPKLTFSPCFVKINVSTACIK-QEAFDLE--WAVDDLIDINCQLF--------QSSGTVI
IKLRVI------SHNASQSNHVSDASGI-----EELEIAVADYNWS-----LRHRQITSL
NLKYLASWNMALRVDV---------------------EGNGTDSRGSR-------CYFPN
FEEHFDDVIYP-KGDPDAVSLSKRDVDLLQPDTFINDTIIDFYIQ-----------YLKN
--QIPDKEKPRFHFFNSFFFRKLADMD-KNPSSASD----------GKAAF---------
------------------------------------------------------------
------------------------------------------------------------
------------------------------------------------------------
------------------------------------------------------------
------------------------------------------------------------
------------------------------------------------------------
------------------------------------------------------------
------------------------------------------------------------
------------------------------------------------------------
------------------------------------------------------------
------------------------------------------------------------
------------------------------------------------------------
------------------------------------------------------------
------------------------------------------------------------
----------------
>gnl|onekp|OAQS_scaffold_2007859 Glycine_soja
----------------------------------VEDIYDSKEN-SSV----LEADKQSN
LISHESR-----------------------------------------------------
-----------------------------------------------------------H
HFKIDIHNHNKLEKMDTS-----GEVSSPETSQI-DPSGSSFFCTAP-------------
-SGSSYSNESIDVNSEADE--SMNE----SAPTSPASDIPENGVSL--------------
------DGC-----GLNGTDNSD----MDDT-MEVVLHPDYVIYQDNYY----------L
GPKLTFS------NVSTACIK-QEAFDLE--WAVDDLIDINCQLF--------QSSGTVI
IKLRVI------SHNASQSNHVSDASGI-----EELEIAVADYNWS-----LRHRQITSL
NLKYLASWNMALRVDV---------------------EGNGTDSRGSR-------CYFPN
FEEHFDDVIYP-KGDPDAVSLSKRDVDLLQPDTFINDTIIDFYIQ-----------YLKN
--QIPDKEKPRFHFFNSFFFRKLADMD-KN------------------------------
------------------------------------------------------------
------------------------------------------------------------
------------------------------------------------------------
------------------------------------------------------------
------------------------------------------------------------
------------------------------------------------------------
------------------------------------------------------------
------------------------------------------------------------
------------------------------------------------------------
------------------------------------------------------------
------------------------------------------------------------
------------------------------------------------------------
------------------------------------------------------------
------------------------------------------------------------
----------------
>gnl|onekp|WEEQ_scaffold_2010286 Phaeoceros_carolinianus_gametophyte_1575
------------------------------------------------------------
------------------------------------------------------------
------------------------------------------------------------
------------------------------------------------------------
------------------------------------------------------------
------------------------------------------------------------
------------------------------------------------------------
-----R------KGKSVVDSPGIGQSKD-----TAMELFSSDDEGSERVLVSPRTKTPVV
GRSRRPGLRPSITCSL--------------------------------------------
---EQRTIAYPSRDDPDAIEVPSSDLQRLAPLEFLNDTIIDFYIK-----------YIQC
--QGDGKDSDRFHFFNSFFYKKLSDIV-HQKAKRGESKESKEN---KEKEILKMQKWTKG
TDIFDKAYLFVPVHDNLHWSLAIICLPPSP-----------GS----SSEYDPCIYHLDS
MQPGHNSTAIFKALRMYLVAEWKQRFEQEGN---RSDSSLSKKLKTSADI-FQARRIP--
------------------VPQQENESDCGLFLLHYIERFIQDSPPNLRWGDSPH----DK
L----------------------------------FGRKWFDPQEAS-SLRDTIRAILES
LFEAE-------------------------------------------------------
------------------------------------------------------------
------------------------------------------------------------
------------------------------------------------------------
------------------------------------------------------------
------------------------------------------------------------
------------------------------------------------------------
------------------------------------------------------------
------------------------------------------------------------
------------------------------------------------------------
----------------
>gnl|onekp|YEPO_scaffold_2018075 cf._Physcomicromitrium_sp
NIA------AICSFAPVTGKPFVAIFVDMIGHYPSVDMDNSDDDSDDLEIKVIGDSMTEK
LKDFSDT-------QLDDEIEKYKE---YVYGKKSGLKL---------------------
---SDEGAKFIIHLQKLQREQDKRARLIKRP-----------------------------
------QAAPAPEKTHSI-------------------LMNSVE--GL-------------
-ARLGLDRRREGQVRRYSLGHSEVLAFPLPSRDSFSNNIRLHSPTS--------------
--SAPHEDFDNGKITVSSETTRQ--FPSPEKRASFADRATRVSSGEQAGPSCRELSTPNQ
FDKSEGCSIC-KKTSNLKNVVGKDGLYCSVCRRKQNTPDPCFQLD--------GDRKTPA
ARTR--------SSRKREREADVGRTPD-----TAMQIDSSDEE-------IEKTRVGVV
ERPRRMGLRSSQKARM--------------------------------------------
---EGYRVAYPSRTDSDAVEILPEDIDRLNPMEFLNDTIIDFYIK-----------YIQR
DEFLGPEERQRFHFFNSFFYKKLSEVV-SLQKKK------------GGADFSKLRKWTKG
TNIFEKDYLFVPIHDKLHWSLAIICHPG-------------WDK---GTDSERCIIHLDS
MSHGHDSQRVFRLLKSYLVAEWKHSVEAGEN---EADECIHTVQKLKADD-IPCKKVP--
------------------VPLQENESDCGLFLLHYIQKFAECAPKTMKLVDLEGSWETVG
V----------------------------------FGVDWFLPTEAS-SLRTSIQEHLQR
LFDQE-ILEHEKSACEQVNEDQ---------------------------MNEDV------
------------------------------------------------------------
------------------------------------------------------------
---------------PNDEGRCELVIT--VDRETS-------------------------
------------------------------------------------------------
------------------------------------------------------------
------------------------------------------------------------
------------------------------------------------------------
------------------------------------------------------------
------------------------------------------------------------
----------------
>gnl|onekp|YEPO_scaffold_2081852 cf._Physcomicromitrium_sp
------------------------------------------------------------
------------------------------------------------------------
------------------------------------------------------------
------------------------------------------------------------
------------------------------------------------------------
------------------------------------------------------------
------------------------------------------------------------
------------------------------------------------------------
------------------------------------------------------------
------------------------------------------------------------
------------------------------------------------------------
---------------SLHWSLIIICHPGQM-WDVTT-----ADG---SPVGDACILHLDS
MEGFHR--GLDRYIKSYLFQEWKERNPNEITNPYEVSYAE-----EFFSG-MPYRYSK--
------------------VPQQDNNCDCGLFLLHYVELFLKKAPPVYRTKRQKG--FPTQ
F----------------------------------LQRNWFKPSEAS-AKRLVIKKLILE
LSRGR-SLGSPRDNLELNENAPN-GVFSAD-------EDLKVALPMSLRADEQCTAQSIS
-----------VPSPGRSDPSHHMKEPQIDDCAYPRLDD-----AQPCDDL---------
-SGAVSSSRQEES-VELRYMDVSPEKLEGNSRCGGPEQSGNDGPRVSWKSGAAQLNSHVW
VV------------DDELESGPEAVIP---PNDDTWIHENSSAPSLSLQVKPLQVPVLLD
KHVLQYNRPSMTVNLRVQDDSQSSDDPSCSLLND--------------DAVKLQKNGALL
EFDSVLS------------PDE---------------------GNNSGPANNDDEMHGSS
VFDA---------KQRCATSNLPAEVALP----------VQGTLEVGSASGLSSEFV---
---------HALP-------DDYFKEEGLSLA--------SGISVTCRSTSPSGRIFEL-
NGQGALTCGLKKHSKDPDSPRKDHQSNGFTMNN------------------GQVQVIEEL
TSDDSADDFEAW--------ESVQRSIKDAKRPPLEGGRRVTRSTRMSQRLGLSAENQSR
NNALEALLKTKESKRR
>C.sinensis|CsNadorcott.v0.1.P18687.1
MK-------------------------------SELGVFDFKEE-DEL----PELEAGKF
LGKFKNP-----N-NDDSPALKRELLECVTKETIVQIEGIGNVPCVN-------------
-ADAVNCTPSCNVDCAPS-CNEQMCAPMKIDGEEGNDIRAPQMNST--------------
----SCEQSPNLEKDNCGFESCISELASRDLCTKGPLLGESQLCSGN-------------
-LDPPSNNEPVDVNSDADG--SMSE----GSSSSPASDIAPNGVSL--------------
-NGHMSDQW---------VDDSE----VDDINMGVVVSPDYVFFRDKFC----------L
GYLVVFSCTGIKIKDSNACGV-QESFTFE--KGIDDIVDIKFQWL--------QRFGSVE
VKLHVI------LNDVAQDDNACGTSGI-----EELKFSFSDCNWS-----EQLEKITSL
NAKYLALWSVDHDNPV------------------------DMDGVGRR-------RYFPN
FDEPFEDVVYP-EGDSDAVSISKRDIDLLQPDTFVNDTIIDFYIK-----------YLKN
--QIQAEEKHRFHFFNSFFFRKLADLD-KDPSSISD----------GKAAFLRVRKWTRK
VDIFGKDYIFIPVNFNLHWSLIVICHPGDV-ASFK------VEDL-KRSEKVPCILHMDS
IKGTHA--------------EWKERHKDT------SEDVS-----SKFLN-LRFIPLEGS
DEVKDVDSPGYICLLCCHLPQQENSFDCGLFLLHYLELFLAEAPVSFSPLKLKK--L-SS
FVSDLLNFQYLPCVLTAPPFVLSFICLAILITYFQLNVDWFPPGEAS-LKRSLIQKLISE
LLQNR-SRVCLEEHQSSR------FLEN---------SVNEMRLEF---LSEKCSAAAAR
--------------HGNLSNSQAGQGVEITLLGATSGRN-----LQCANDS---------
-SLVLKELLEPGV-TAGSLLAYQ--SFGEPSSY------------YDLNGAASARE----
---------------HDVETAEEYGYL--ASGSNGFQQITELTP-QVGSISFPS-RDFGT
EATWNP-----EICMQGEHDVDSSD---------------------------LSASDDSE
DVGIIEN----------------------------------------GPFVED-------
-----------------GGQNLEGRT--------------------DQPRSLSMDI----
---------------------GCFTEGPASVP--SEM---LQTLAVGGPEVP--------
-DQMHDRNDITDLPSCHENPTTSFLEDSNLIEQRLSQD--SDTIGNREVDGDYAQVTDDN
LQTQP-------------------YEQQGAKRLRLTPREGED------------------
----------------
>O.sativa|Os05t0207900-02
VI------------------------------WPTLLLF---------------------
------------------------FA----------------LYCV--------------
------------------------------------------------------------
------HPGNNCCV----------------------------------------------
-----------------------------------------ISDLA--------------
--EQNLEHI--------YNVLGE----MVDKEGPVVLSPEYVMCGTTSH----------V
EPRLTFSADGFKIEYWDSCEN-DEMAAQY--WKISDITCIDCKWA--------QSVGSVL
ITLHVG------SGTETGNSSH-----------DRIQFCLIDSQWP-----RKQQNIWHL
ASRYQEIWNNIPSGDFASE-----------------NWNIEPSLFFPK-------QYFSD
-TEEFEDVIYP-KGDHDAVSISKRDVELLLPETFVNDTIIDFYVK-----------HLST
--RIEPAEKHRYHFFNSFFFRKLADLD-KDQGRAPE----------GRAAFLRVRKWTRK
INIFTKEFLFIPVNFNLHWSLIVICYPGEV-ETFK------DGDT-NISAKIPCILHMDS
LKGSHS--GLKDIIQSYLWEEWKERHPES------ASDCS-----DKFLN-LRFISLE--
------------------LPQQDNSFDCGLFLLHYVELFLMDTPRSFNPLKIDS--F-AN
Y----------------------------------LSDDWFPPAEAS-LKRSLIRKLIHK
LLKEP-SQDFPKLVCCSEQLDKTHGSENAELEQMSENAEREQAKEL---PAQMCTDGEPD
SVGTILETQQPSISTCFNYSDENGPPVSVHNLHKLEVSSANKDAIVCLSNHDEKNESPPA
DSYNHLDLRSCDS-EEAETAKGSAGVVKDPNSHKEP------LLDSLDNNQDISIQAGAE
MHDSMDSKLCSIS-NNADLMASEERSL--DKNTNENEEHNRTSEDIVESVMMLGGSKSDT
ELDAEPERTAGEAEVRNCDHSKDIDYIALGDIN-------------------KDAAKQSL
NRNIVEAEDIKC----------------------------------EGTLVDHTVVEDAT
-----------------PYNVNETSASAD--------------KINDNEHNVSSELKEG-
------NNGNGIT-------TSISCEMEDRSI--------DNLMVGDSRNGTDETRADG-
-QEAHDNSATAETVPCEDNATTSITDAEMPHEDSTCSV-KGEAISDNTASDAKRPLPDST
YIEDIPDDKCLQKDDG---GGDEAKTERHYKRRKFLVSEATS------------------
----------------
>O.sativa|Os05t0207900-01
I--------------------------------DSLGILSPPDR-DST-------TPPRA
FSEAAAPPARRR---------EIRFAPLHVAWLQMNQPEVNGLLCVGL--------HQTD
GGDELYATECLKMNQGSSHETNKLDAVMSASTMH--------------------------
----SDHNNANACVDDYQHTKMMAGIQPMEEVGF-G------------------------
-CTQPFELQSQGIVPDSEE----ES--LPSSPETSSTSNYDMPDLA--------------
--EQNLEHI--------YNVLGE----MVDKEGPVVLSPEYVMCGTTSH----------V
EPRLTFSADGFKIEYWDSCEN-DEMAAQY--WKISDITCIDCKWA--------QSVGSVL
ITLHVG------SGTETGNSSH-----------DRIQFCLIDSQWP-----RKQQNIWHL
ASRYQEIWNNIPSGDFASE-----------------NWNIEPSLFFPK-------QYFSD
-TEEFEDVIYP-KGDHDAVSISKRDVELLLPETFVNDTIIDFYVK-----------HLST
--RIEPAEKHRYHFFNSFFFRKLADLD-KDQGRAPE----------GRAAFLRVRKWTRK
INIFTKEFLFIPVNFNLHWSLIVICYPGEV-ETFK------DGDT-NISAKIPCILHMDS
LKGSHS--GLKDIIQSYLWEEWKERHPES------ASDCS-----DKFLN-LRFISLE--
------------------LPQQDNSFDCGLFLLHYVELFLMDTPRSFNPLKIDS--F-AN
Y----------------------------------LSDDWFPPAEAS-LKRSLIRKLIHK
LLKEP-SQDFPKLVCCSEQLDKTHGSENAELEQMSENAEREQAKEL---PAQMCTDGEPD
SVGTILETQQPSISTCFNYSDENGPPVSVHNLHKLEVSSANKDAIVCLSNHDEKNESPPA
DSYNHLDLRSCDS-EEAETAKGSAGVVKDPNSHKEP------LLDSLDNNQDISIQAGAE
MHDSMDSKLCSIS-NNADLMASEERSL--DKNTNENEEHNRTSEDIVESVMMLGGSKSDT
ELDAEPERTAGEAEVRNCDHSKDIDYIALGDIN-------------------KDAAKQSL
NRNIVEAEDIKC----------------------------------EGTLVDHTVVEDAT
-----------------PYNVNETSASAD--------------KINDNEHNVSSELKEG-
------NNGNGIT-------TSISCEMEDRSI--------DNLMVGDSRNGTDETRADG-
-QEAHDNSATAETVPCEDNATTSITDAEMPHEDSTCSV-KGEAISDNTASDAKRPLPDST
YIEDIPDDKCLQKDDG---GGDEAKTERHYKRRKFLVSEATS------------------
----------------
>C.sinensis|CsNadorcott.v0.1.P35752.1
MSP----------------LSSK----------KKYKVFEFSEE-DEL----VEKTAKKM
LGKYSNPSKNQR---HSSPIDKYKFLQFFSQGTKPQQKKI--------------------
------ISEIVDVDAGVTQGAEFEDVGISQEPIGIDD-----------------------
------GDAMSIQREDGA----FREVA----------LLDNFSLS---------------
-SSKNYGNEQVGLISDSDDDDCMEM----SSPATSSSPLSVNGVLL--------------
--EEQVAEC--------GSCGHQ----SDMENKMVVVFPDFIVHGDNNY----------T
ESRVTFSCSFVTVESSVINGT-KGTFSFE--WAIGDVINIQTGWC--------GSVGTAI
VALILK------SKDSTGVRNQNEIPGS-----DLLRFSVCDQHWP-----ERLNKIISL
DVRYKERWNT------------------------------------------------VE
FDEPFEDVVYP-KDDPDAVLISERDVKLLEPDTFINDTIIDFYIKIDSYTTESHARYLNN
--KIQTDRQQDFHFFNSFFFRKLADLD-KDPSSACE----------GRAAFQRVRKWTRK
VNLFEKDYIFIPVNYSLHWSLIVICHPGEV-PYFR------DDEI-EKSLKVPCILHMDS
IKGSHR--GLKNLIQGYLSEEWKERHSNT------DDEVP-----SKFLR-LQFVPLE--
------------------LPQQQNSFDCGLFLLHYVELFLKEALSNFNPLKKKQ------
-----------------------------------LNRNWFPPAEVS-MKRAQIKKLLYE
ISKDH-SRGKDPSADSVDEHPSS-QPTNDK-------IGKETGAVI---LGQMWNPTLPG
-------------QQGFSSISDAEKGIQISISGASPQRD-----AQYTRDP---------
-EFSFKEQCKLGT-GPASLSDLR---YQHVTS-------------RLRRSIMSPIELATL
DSMRKQGFYSLVHWNEAKETDEQMATS--PYNVENFKQVTRLAR-KYCGVP----PKIWC
DKQFSP-----DFDILDEDES-------------------------------MKECRTSL
EVE-----------------------------------------------VKDQPLAEYE
-----------------GSDYLETT---------------------GKTDSFSNSS----
---------EGLS-------DFVVEDSQETSG--------IAAGIVEDSEEENAKLDG--
--------KENKDSPCFKGETCNLSHEVLLSETIYLQE-------------NIMLISNEV
TMSKA-------------------DEQLVVKKSRPLPKDRKQL-------------KELN
GGLPKELIP-------
>C.sinensis|CsNadorcott.v0.1.P20360
MSP----------------LSSK----------KKYKVFEFSEE-DEL----VEKTAKKM
LGKYSNPRKNQR---HSSPIDKYKFLQFC---TKPQQKKI--------------------
------ISEIVDVDAGVTQGAEFEDVGISQEPIGIDD-----------------------
------GDAMSIQREDGA----FREVA----------LLDNFSLS---------------
-SSKNYGNEQVGLISDSDDDDCMEM----SSPATSSSPLSVNGVLL--------------
--EEQVAEC--------GSCGHQ----SDMENKMVVVFPDFIVHGDNNY----------T
ESRVTFSCSFVTVESSVINGT-KGTFSFE--WAIGDVINIQTGWC--------GSVDTAI
VALILK------SKDSTGVRNQNEIPGS-----DLLRFSVCDQHWP-----ERLNKIISL
DVRYKERWNT------------------------------------------------VE
FDEPFEDVVYP-KDDPDAVLISKRDVKLLEPDTFINDTIIDFYIKIDSYTTESHARYLNN
--KIQTDRQQDFHFFNSFFFRKLADLD-KDPSSACE----------GRAAFQRVRKWTRK
VNLFEKDYIFIPVNYSLHWSLIVICHPGEV-PYFR------DDEI-EKSLKVPCILHMDS
IKGSHR--GLKNLIQGYLSEEWKERHSNT------DDEVL-----SKFLR-LQFVPLE--
------------------LPQQQNSFDCGLFLLHYVELFLKEALSNFNPLKKKQ------
-----------------------------------LNRNWFPPAEVS-MKRAQIKKLLYE
ISKDH-SRRKDPSADSVDEHPSS-QPTNDK-------IGKETGAVI---LGQMWNPTLPG
-------------QQGFSSISDAEKGIQISISGASPQRD-----AQCTRDP---------
-EFSFKEQCKLGT-GPASLSDLR---YQHVTS-------------RLWRSIMSPIE----
---------------EAKETDEQMATS--PYNVENFKQVTRLAR-KYCGVP----PKIWC
DKQFSP-----DFDILDEDES-------------------------------MKECRTSL
EVE-----------------------------------------------VKDQPLAEYE
-----------------GSDYLETT---------------------GKTDSFSNSS----
---------EGLS-------DFVVEDSQETSG--------IAAGIVEDSEEENGMLDG--
--------KENKDSPCFKGETCNLSHEVLLSETIYLQE-------------NIMPISNEV
TMSKA-------------------DEQLVVKKSRPLPKDRKQL-------------KELN
GGLPKELIP-------
>Amborellatricopoda|ERN14411
MK--------------RRGLSLE----------KDYSVFEFNDE-------AVEQQSIKV
MGKYASHHNPKV---DESGVTKYQFLECFSKTNNAPQAGVHDGCCLD-------------
---FMPTGISEKSGPSVVYQNHELYTVNKSGLNGTCEEASLGLKDILVTSSQDINEAARH
TIQGNYESGVFMSRADSL----PSE-----------FLGLEVPCKYPNQVKD--------
-TPLQAEENLVDVASDGEG-SLMKS----SVSTSDSNLSGDEGVME--------------
--PSTSDHC--------SSGYCD----KGTECSEVAFTSDFVFCGKRHY----------Q
DPRLTFFSECIKLEVPFANGN-DATLSWK--WGLLDIFSIEYNWV--------ESVSATW
LRLHLS------PTAMTDGESVWDASGGV----VKLIFAVNDPNWL-----EKVHMITFL
SDRYKDICNAPYDSDCNSE-----------------KINDDDSMGIQAE--MSNNPYLTR
CNEPFEDLVYP-KGDPDAVSIGKRDVELLQPEVFVNDTIIDFYIK-----------YLQC
--KLEEHDKNRFHFFNSFFFRKLADLD-KNPGCAFE----------SKAAFQRVRKWTRK
VNMFKKDYIFIPVNFNYHWSLMVICHPGEV-VKSE------DD----NDHKVPCVLHLDS
IKGSHK--DLKDLVQGYLWEEWKERHAEEKE---SCENAL-----VNFSN-MRFIPLE--
------------------LPQQENSFDCGLFLLHYVELFLRDVPTNFSPFKITK--Y-SN
F----------------------------------LTKDWFPPVEAF-SKRFHLQKLIYD
LHDDH-IRTIPPSHSSSDDEST--GIGDT--------EVGDQIIDF---VTEECAGANLC
------------LGNSFHSTVEANESSNSNLLISLPVHDGVVGDEACLHDN--------A
GGTICADFLMHDA-PCATSPDGQTRPFQDASSP------------PLLDCALNRLKAYIV
---------------DGNEPMEPELAL---SPTQKPVHIAR-------------------
-----P-----ETSIACTEDV-------------------------------ISGSKESL
QIQASPPHNNHF-------PQP----------------------SKSACSASSSSCGSQA
VWPP-------------HQHNVDPTT-----------------QDHERAATVPAPT----
---------STED-------HDCVPLSPVSVS--SER---ARLSVTEASFLEDDNNNH--
-TVAESKESGDSFFSCPDNLPAPPIRDPELPENGGLLPGNIDSGKDLTGNDDCMEITDEV
LSEEQ-------------------MKMTSPKRMKLGLDVGPER------------QAFTE
TG--------------
>S.lycopersum|Solyc11g017040.2
M-----------------------------------DVFEFKPE-DEQ---PSENEANRF
CNNYTITENGAL-------------------GTNMNSKGTGD------------------
-------EPSEDIEAADSDFNGNH-ALSSLDAEGCGDERML-------------------
----RLGSTPNITSTNKR-RFPDREPNN--------HVGGSFLEGSSYRGTD----CQEI
FSGPHSNDESVGAVS--DESPSEES--ASYSSATPENHDILDGPLS--------------
--NHHFDHW------------------GMFENSSIVFCPDYLYYQGTSYV--------VT
DTTVTFSSNCVEVKGSTMNED-SGAFYVR--FEVEDIFQIQARLS--------GRFDVAV
FMIHVN------KRPTAQGENAQETSGI-----EEVEFAVNDFDLS-----EKCEAIQSL
DV-YKAVWNYHSENEEWRE-----------------NSQGETSNQLPK-------KYFPS
YTEPLEEVIYP-KGDPDAICISKRDFDLLAPDTFVNDTIIDFYII---------------
---------------------------------AFD----------GHAAFLRVRKWTRK
VNLFDKDFIFIPVNYNYHWSLIVICHPGEV-ANFT------DDDTASSSVRVPCILHMDS
FRGSHV--GLKNLLQSYLCEEWRERTKET------PDVVS-----SNFRN-LRFLSLE--
------------------LPQQQNLSDCGLFLLHYVESFLEEDPAGINPYSIKN--YHNE
F----------------------------------LSINWFQPYEPS-IKRSAIQRLISN
LLQNL-SLEKSPSRVSNSCYPER-GLKTS--------NDDENALEL---VSDQLGSSKSS
------------------DNLPRSQAIEINPFPTSSLRG------VCANDS---------
-GFCLNDSFESES-DEEPLLDM---GFGHAASF------------NEFRSSLPPIQ----
---------------EEMEAGDHLAYT---ATDRDLLHLGGNGS-EPCAFSYSS-GSLVA
GTSWIP-----DVSVVQDVDEQFDSSPTTS----------------------VRDTEKQL
EVEVAEL-----------------------------------------RKVDQN------
-------------------------------------------MSTDEKIDQPKSSID--
----------------------CLVDGHATPG---EL---LDITLAQSS-----------
-IETHDNSGTGPVTSGQENP--------------------YDMHGNVNLACKSLLLIGNG
SGSEA-------------------DAEHNVKRRRLTTLDDEEVA--------------FR
SSVTHDLHL-------
>A.thaliana|AT4G33620.1 |SPF2
MTL-----------RSVQSRSKR----------KPIDVFDYSDE-DDR----VEEESKKL
LRKFDSPVTKKH----HCAIDKYEFLRCFAKDTQSESKVLQ-------------------
---HIVIDVEVPVKEEPSRCE---------------------------------------
------------------------------------------------------------
-LSGDGNSDLIDVISNGSHRRIGID--SLTSSSLSENDEVSTGEAT--------------
---------------NPASDPHE----VDPENAQVLIIPDVIIYGDIYC----------T
NSKLTFSRNCMNVESSSVNAT-KGTFSCQ--WTIEDIIKIESQWC--------LEVETAF
VNVLLK------SRKPEGVDIAKDISGI-----DLLKFSVYDPKWS-----KEVETIRSL
DSRYKNIWFDTITESE----------------------EIAFSGHDLG-------TSLTN
LADSFEDLVYP-QGEPDAVVVRKQDIELLKPRRFINDTIIDFYIK-----------YLKN
--RISPKERGRFHFFNCFFFRKLANLD-KGTPSTCG----------GREAYQRVQKWTKN
VDLFEKDYIFIPINCSFHWSLVIICHPGEL-VPSHVNFHSFDDEV-ENPQRVPCILHLDS
IKGSHKG-GLINIFPSYLREEWKARHENT------TNDS------SRAPN-MQSISLE--
------------------LPQQENSFDCGLFLLHYLDLFVAQAPAKFNPSLISR--S-AN
F----------------------------------LTRNWFPAKEAS-LKRRNILELLYN
LHKGH-DPSILPANSKSEPPHC--GVSNR--------NDQETESEN---VIECCNWIKPF
-------------DGSSSTVTDISQTKTCSP-----------------------------
-DLILSKEVSYSG------------GYDPPSS-------------KLRKVFMSPIVE---
---------------EVQESCEKKDHLEMDIQKSTGHEIETLRK----------------
-----------EGCMLYIEDSDDEEAVSVEY---------------------VSDSQDSY
EVEM---------------------------------------------KVEDDDDDELI
V--------------------------------------------TGESSGIHGSR----
------------------------------------------------------------
-EIKSDSASIERVNKSRDSTAASCYNDFLLVLS-----------------------DDER
SSDDK---------------ENILISSNVMAKPKT-------------------------
----------------
>Z.marina|Zosma15g01400
MRS-----------------PSR----------KNFDVYEFQDG-DEV--SEVDKAEQKH
LMKFREKYRQNYRSDDSSPVEKEKFLEVFSKDENVGTMDRADVICLD-------------
---SDERKPQREVSFHTSEVNPLHCMHISSEVEEDLPVTSKSMDNN-------FDSD---
----ECEEDNSIECVNHG-------------------LGDELHLE---------------
-QCYSFSDYNIDEQTVSDE---------QTVSSSCHSPDESNGSFGHQ----------D-
--------------TIDSQNNYE---SQEDADMIVTILPDFIFCGDAKY----------S
ESKLIFSPECIKIGCLDSHGR-NTTFFSE--WATENLINIDCLWS--------QNVETAW
IEIRLKIIT---DTESNEMHNQHNHPGF-----VRLFFNVHDPQWL-----CKEQKIKSL
APKYKDVWKVESIVRKALY-------P---------DDSVCINPFFTS-------NYLTD
LMETSEDVVFP-EGDPDAVSVSRRDMELLQPETFINDTVIDFYIK-----------YLKN
--KMTQDVSSRCHFFNSFFFRKLADLD-KDPQSHLE----------GRAAFLRVRKWTRK
LSL-------EPSKENIY-----------------------------HSFKVPCILHMDS
FRGTHT--GLKSLMQSYLWEEWKERNADS------SADTA-----SRFSN-MRFISLE--
------------------LPQQTNMFDCGVFLLHYVELFLKDAPVNFNPFDITI--H-SN
F----------------------------------LNPDWFVPAEAS-LKRFLIRNLLYN
LLHHA-SQDISLNNVPSKIRNC---------------LEREHTTEL---VSK--------
-------------NAGLIETPISDAGKEIQQKSCTRSSV-----ISCLQEG---------
-EITEQRLILAQT-TSTTSIDRDGFVFHGLNSL------------KTHKYVLSP------
---------------IIEEVAEQSSFL--DSEKDVPHAIPMDIGMPEISDNLNDATVLDT
PTDDSGN--LSKVCLSQKEVEQSNFLDSQKDIPQG---IPMDI----GTAEISDNLNDAI
QFKKIEDDVTIL-----DAPTV---------------------GSENSSKVCSSQIDQVV
FNNT---------YVLKEADNLNSSDVSGCK-EILNKPIIEDSQEIDTSMSLSCNVNDPP
SSLREKHEENSLTVHADDFLKTCIVEDSQEEM--------EQVQVIRQSTADQKYT----
-DNVRDNPDICMVDEDKDSHKVDIDEDPLYSDQQNRKGYHKQSL--ISVSKDVIGVCNVV
SLDDDD-DLQIFSDDTIDLDDGLSEHNKPCKRQKLEHTEIQRIQTR---------SFRTS
GTLLE-----------
>G.montanum|TnS000253779t01 
MA---------------RDSEEG----------NDLSVFDFKEDEPEL------------
--------------NPGVSVDRKFFAEMFSRKHKER------------------------
---DAVTGNCGTLTRDGSICSREEDVTIVSNAEAETD-----------------------
------DEGRSLEKSTSN------EVS----------NNDNDESSSA-------------
-DSDKSSSPQHDMVSEDEEMSEMRN----SSEDSLQFELEEEGQQK--------------
--YCDPDLSD----ASDPYDESDDEDDMECADGDVILYPEFGWYGDQFL----------M
MPELKFCMESVTLLIKNPKSSLENIHSFN--WVVTDIEYIKTHQF--------SPGDVGI
VIVALK------DHCVDELGTVFGEVGE-----KCISFVFNGVRWQ-----EQFLHLLSL
NEGYKSVWKSMHEDSFSEDLSA------------CKWLSETNELEGKQ-------CSFVR
LEETVQEFIFP-TGDPDAVSISGRDIDLLQMDTFINDTLVDFYIK-----------YLQT
--TIPESQRQYCHFFNSFFFRKLADLD-KYPETTVI----------KREAFLRVRKWTRK
VDIFNKGYIFIPVNYCYHWSVVIVCNPGGV-VP--------KDD---TVSISPCILHLDS
LSGTHA--SLKTIIQSYLWEEWRERNHVDEA---MAEAIS-----QKFFN-VNFLECE--
------------------VPQQDNGCDCGLFLLHYVERFLREAPQKIDISRLRN--S-SR
F----------------------------------LTRDWFFPAEASVLKRCLIRELIFK
LYNEA-VSASFGANQICKESSDA--------------VNAYQEAE----CAMECENSVLN
------------LGEGTEGMVLNEETFEIACIQYDGSDP----KADFKDDS--------A
VQHLNPEPMQTDE-NINTNSNQMPNEQETISQLQVQD----HFENELNKTCLNELRTKAD
DLDEDMTETPVI---NEMVKMDSSTVV---SETTCSENFKNLNNGLDCSISDRN-----D
DEGSKP---LKKLKVIDKREFSQGSMLTEENWDMKKEPLTSDTKEHRGDIQKIASENNLV
EEELMQNLRLPYLESITSVPLAEFTDVRTIQEAGSTKDTNNGCSELEPCQVQKEPIACSE
ACEPRKESITCSEACKDGKEIINCSEACQDQIETIN-CL---EARQDQIESISCSEACH-
------SQKESIN-------DDIVTNNVSSEPCDADRQLSNTVAADGNRNAVQQMFDNGV
KAVTEETDSLDPSKEFTEAISDVEGNEHKESRSEDRVESTQDSLNDITKEPNINIIDCSS
SPEPTSRSP-----------RGEKTPKSGKKRKRNDGRHSNERPRTRSVTRNAIIPRPTR
VSGRRQLHPYG-K--Q
>Z.marina|Zosma43g00790
M-----------------------------------------------------------
------------------------------------------------------------
------------------------------------------------------------
------------------------------------------------------------
------------------------------------------------------------
------------------------------------------------------------
------------------------------------------------------------
------------------------------------------------------------
------------------------------------------------------------
-------LTYS------------------------------LCHR-----------HLKH
--VMKPAERCRFHFFNSFFFRKLVDMD-KDPESYLD----------GRAAFIRVRKWTRK
VDLFEKDYIFIPVNFNSHWSLLVICHPGEI-AKFSGI----------RHVKVPCVLHLDS
LNGTHPGFELKQLMQSYLCEEWKERNFLNSQ---VEKSCR-----FKFSN-TSFISLE--
------------------LPQQQNNFDCGLFLLHYVEMFLKQAPINFNPFGIQP--S-PQ
F----------------------------------IQADWFPAAEAS-SKRLLIKNLIHS
ILLRG-SKNIKQSAAGSKKKQP---------------------------VHQYCSTDSKS
------------LDVFAPQKSITSSNNIIST-------------EIVAEET---------
-GLSFDDRRNHTI-DSQTEISKSEPSFTQTPC------------RSVYDFVTDAYRR---
---------------IIKTSKNQTTLL--NTSIASDQEIAKDYYSQTHGMLSRDFIKRGT
LFNSPP---QSDVLTVMSSKMHS-----------------------------IMDSKDPI
QSATFM--------------------------------------------FNSSPQSQVS
INGG-------------MTSRLNSLM-------------------DSQQGTVSRDLIQ--
------------------------------------------------------------
-PQEASTSMISRKRPLTDYSQQGMVSRDLIQQHMYRSP-------------SQSKASTGM
SLNQYN-----------------LRNMKKHSRCHQSLT----------------------
----------------
>S.fallax|Sphfalx07G075500.1
MVVTKVTSTGTFKKRQRQNSPCK----------LDDFLLDLTTE-EEE------REGKDV
LSLFSS------------------------------------------------------
------------------------------------------------------------
------------------------------------------------------------
-SRSNSLFKSYFRSKDKDS--------FPSSSSSSDHQAEVSGIDR--------------
-------LLN----ENEQRDVGD----HQSEETQIGVSGAQGWLGKHHS----------Q
SVSLRFTPEWIEVQADDL----DEYLCVQ--WRLEEIHLLEFYYKCEDAYLKDEESAIIA
FKFHKS--KDFLQGQCSENACFDVN--------DSYVLEISRWEWV-----SQEQHILAL
SARYGDILQQLTSEKRVMG------------------YKEKLLQSIPQEM-TDSVSRFTQ
SIQAFEVLTFP-QNDPDAVTITQKDIQRLKPKEFLNDTIIDFYIK-----------FLQS
--KLTAKNKERFYFFNSFFFSKLADDD------MMH----------GKAAFARVKKWTRK
VKLFDKDYVFIPVNQSLHWSLIIICHPGNI-GGLS------KTSG--FCMGTPCILHLDS
MKGSHL--DAGEIIRNYLLEEWFERSHQTNL---SMEQAE-----ELFSQ-LQCIYAQ--
------------------VPQQDNLWDCGLFLLHYVDLFLKAAPMEFSLSRSQG--F-PY
F----------------------------------LTESWFKPSEAS-GKRADIKRLLLE
LSGDS-PSVEKAGSETSN------YSQSSPL-----TMGMEIVALS---NCQPCPSDPLS
------------QKSPAEVSSDIKEGIEVC------------------------------
-GATLTPEVCHFP-EECEYLDNF----------------------EVIQNHSSVAED---
---------------LSSEIATHQPTI---GSNVILLMEEDDCPQQGVSWDVLDFPVLSP
VRPLQVPG-LFNDPVSMKEDASD-----------------------------LSAYLSVM
PTSNF-----------------------------------------SGCKASDESMHCCS
VEEKK--------TYQRQQKTLIGLTRSG-E-DLF--------HNLSSETTLSDMSSN--
-FELENRPANSRG-------RKCIVEEPLEMF-GGQR---VELGVS--------------
-ASIQDIEELSSDDSLDEWERSRARRPPKVAPQIGKRM----------TRSKTQKPSPDV
KEEARQAALS-------------LCKEKAKKRLK--------------------------
----------------
>P.patens|Pp3c9_9780V3.1
------------------------------------------------------------
------------------------------------------------------------
------------------------------------------------------------
------------------------------------------------------------
------------------------------------------------------------
------------------MLRNKD-VVSFSIRNEVIVTASRARLNQHYG----------R
FLTVIFSEKHIEVKQA------KEILSRK--WQRDDLCVFKSFYKFHTENA--DEKAIVV
LLLHKR--RV--FGRCSDNECTHPSDVT-----ETLVMEIKNDKWK-----DQQRKIFEL
SQGYREVWKRIETEEMPKYKERLTRYPLEELSINANLARKVEPERIPEMS-SPSSSWLSP
ELRTFETLVYP-QGDPDAVTITSKDVDVLRPMGFLNDTIIDFYIK-----------YLQN
--QLSDKDKGRFYFFNSFFFRKLADSS-IKYTGPNR----------GKIVYDRVRKWTRK
VSLFEKDYVFIPVNQSLHWSLIIVCHLGNL-GSSP------D-----ESRGTPCILHLDS
MEGNHE--GIEEHIRNYILQAWIEEHQSS------AD--------EALSH-MKYKEAT--
------------------VPQQINHCDCGIYLLHYVELFLKGAPQHFSLASFEG--F-PY
F----------------------------------LTRTWFKSSEAS-AKRSAIRNLLIR
LYQDY-HSSATDKQPLQE------QVTSSQ-------GTEELLVID---VDDVCISSDSK
-----------AIHSDLVASLHRQICEEVEGAG-----------KQAMSSDV-------G
PGVETPLIVDLHS--------------------------------DDEANESSPLED---
---------------SQILDSVDGKLL---HSSSTSAHEHSSSP-----LDFKDTPVVLA
----------SSDEAVSNDDSVK-----------------------------FSSSADLV
VVDRY-------------------------------------------------------
----------------------------------------------NSSPSFDSDDD---
------------------------------------------------------------
------------------------------------------------------------
-------------------------HKNVRGR----------------------------
----------------
>P.patens|Pp3c15_7620V3.1
MF-------DRGSRSKKIEVAKG----------VDISAFNFEMELEEE---RVPSTT---
---YQS------------------------------------------------------
------------------------------------------------------------
------------------------------------------------------------
-GFHNYFFPAVGRRKPILT--------VTSSVPRSERHTQRLGMSE------------DE
NQQISSSSCT----SKQEMPRNKE-FTSFSNSNQVIVTASRARLNQHYG----------R
FVTVIFSAKHVEVKQA------KEILSRK--WQREDLCVFKSFYKFHVENA--DEKALIV
LLLHKR--RV--FGRCSNYECTNPSDLT-----ESLVMEIKNDTWK-----DQQRQIFEL
SRGYREVWKRIEMNP--------------------------EPDISGEMF-SPS-DRLKP
ESRTFETLVYP-PGDPDAVTITSKDVDVLRPVGFLNDTIIDFYIK-----------YLQN
--QLSSKDLGRFYFFNSFFFRKLVDSS-NKYTGPDR----------GKVVYDTVRKWTRK
VSLFEKDYVFIPVNQSLHWSLIIVCHLGAL-RSTP------D-----EGRGTPCILHLDS
MEGNHD--DIEEHIRNYIVQAWMEEHQSS------ANHSAS---KEIISQ-MKYKVAT--
------------------VPQQINHCDCGIYLLHYVELFLKEAPKHFNLASFEG--F-PY
F----------------------------------LTRTWFKSSEVS-AKRSAIRNLLMQ
LHEGS-PSSGSDV-----------QTTPQQ-------RAQELQVTD---ENDRSIPSSSK
-----------TIHTDLVVSLQVQIQEEVHSAR-----------MQCTLPEG-------G
VSIEAT-IVDLHS--------------------------------DDDAVEESPVCD---
---------------SRTLDFTDEKYS---PSSSTSAHLHITSP-----VASKNTPIVPN
----------RSHGVIGSNDSER-----------------------------LSHSADLV
VLGKQ-------------------------------------------------------
----------------------------------------------RHPFPLDCDAN---
------------------------------------------------------------
------------------------------------------------------------
-------------------------VKRKLRRV---------------------------
----------------
>P.patens|Pp3c9_9860V3.1
ML-------DHGPQSKKARVAGE----------VDFSVFNFEMEMEEE---QVPSNS---
---YKS------------------------------------------------------
------------------------------------------------------------
------------------------------------------------------------
-GSSSYFFPTAYQRKPKYP--------VTSSSPSSKPVTSSAPSSKRQGRQSARDKSGDE
N-QVSISGYN----SKQGMLRNKD-VVSFSIRNEVIVTASRARLNQHYG----------R
FLTVIFSEKHIEVKQA------KEILSRK--WQRDDLCVFKSFYKFHTENA--DEKAIVV
LLLHKR--RV--FGRCSDNECTHPSDVT-----ETLVMEIKNDKWK-----DQQRKIFEL
SQGYREVWKRIETEEMPKYKERLTRYPLEELSINANLARKVEPERIPEMS-SPSSSWLSP
ELRTFETLVYP-QGDPDAVTITSKDVDVLRPMGFLNDTIIDFYIK-----------YLQN
--QLSDKDKGRFYFFNSFFFRKLADSS-IKYTGPNR----------GKIVYDRVRKWTRK
VSLFEKDYVFIPVNQSLHWSLIIVCHLGNL-GSSP------D-----ESRGTPCILHLDS
MEGNHE--GIEEHIRNYILQAWIEEHQSS------AD--------EALSH-MKYKEAT--
------------------VPQQINHCDCGIYLLHYVELFLKGAPQHFSLASFEG--F-PY
F----------------------------------LTRTWFKSSEAS-AKRSAIRNLLIR
LYQDY-HSSATDKQPLQE------QVTSSQ-------GTEELLVID---VDDVCISSDSK
-----------AIHSDLVASLHRQICEEVEGAG-----------KQAMSSDV-------G
PGVETPLIVDLHS--------------------------------DDEANESSPLED---
---------------SQILDSVDGKLL---HSSSTSAHEHSSSP-----LDFKDTPVVLA
----------SSDEAVSNDDSVK-----------------------------FSSSADLV
VVDRY-------------------------------------------------------
----------------------------------------------NSSPSFDSDDD---
------------------------------------------------------------
------------------------------------------------------------
-------------------------HKNVRGR----------------------------
----------------
>S.fallax|Sphfalx11G047100.1
M----FEDMETANKRQKPLVEIE----------AETSVFDFIEE-EED------------
--------RPA-------------------------------------------------
------------------------------------------------------------
------------------------------------------------------------
-SSSRPTTETFYKRRNGTP--------LPSAIPRPDWLRR--------------------
--PALKRPVN----AVQEISRNE------ASRDEVIVTASRARFGLQHV----------K
APSMRFTSHFVEFRAVKGFGQ---KYSIT--WRLEEIRSFMCYYVFHSPLA--EEKAMVW
IDVHKESL----PCKPASLKQFALGSGRFQQNTDTYVVEVNNKDWI-----EHQRTILAM
TKKYKEIWGRCTSDEAEIIREQLARSPLRDLSNNVHQTRANYVPRFKAED-SSISGRISE
DVQKFEVLVYP-RDDSDAVTVTRSDFEMLKPMGFLSDSVIDFYIK-----------YLQG
--GVPTKNQAQFYFFNSFFYRKLAEPG-KNSQ--DS----------GKSPYERVKKWTRK
VDLFDKDYIFIPVNQRSHWSLIIICHLGHL-AHSP------EHSG--SRLATPCILHLDS
LEGSHG--DVEKHIQRYLSEAWMERNQTLHL---SGNLSH-----EVLPH-IQFYRAE--
------------------VPQQTNLCDCGLFLLHYVEVFLRASQV-YQP-QRQG--I-PD
F----------------------------------LTRDWFKTADVS-AKRRHIQELLLQ
LHQAM-RKNNLKNGTKVL------------------------------------------
------------------------------------------------------------
------------------------------------------------------------
-------------------PADEALLV---GSK---------------------------
------------------------------------------------------------
------------------------------------------------------------
------------------------------------------------------------
------------------------------------------------------------
------------------------------------------------------------
------------------------------------------------------------
----------------
>S.moellendorffii|402785
MRMI-----------------------------------------RET------------
--------------------------------------------C---------------
------------------------------------------------------------
-------------------------------------MCSSFFLIGC-------------
-AAVSGGERKRKKKADGDW----------NPSPASARKNRAPPAGS--------------
-----------------------------------------------------------S
VGSRTRSKKAGNVVERTDKGV-LPVLSYKNVVQLDDLE---------------EDGAPSV
RELDED------KREKEKLEEGRRESAK-----EELE---EDRKEE-----RAIEELKAE
KQRVKEQPRILLQEAL--------------------------------------------
SMSRLHSLVYP-QDDPDPVTITSNDIDLLRPSAFLNDTIIDFYIK-----------HLQM
--TMSDDEKAKTYFFNSFFFPKLVDLS-ALPA--DE----------ARAAFARLEKWTKK
EDIFQKDYIFIPVSRSLHWSLLVICYLSDM-LPTD------SD----LHTVSTRILHFDS
LTGFHS--DIEPFVRKL---EWNRRKTSE------KEDRK-----YHFDQ-IKFVRVE--
------------------VPQQDNLHDCGLFLLHYVELFLERCFTSKS--------S-LS
L----------------------------------ITVNWFDPAEAS-AKRFQLLRLIHG
MLTAK-LDSQGESNPSPI----------------------------HLW-----------
-----------------------KHGNDLN------------------------------
------------------------------------------------------------
---------------SSPDDAEELVMF--HGSSP--------------------------
------------------------------------------------------------
------------------------------------------------------------
------------------------------------------------------------
------------------------------------------------------------
------------------------------------------------------------
------------------------------------------------------------
----------------
>P.patens|Pp3c25_7310V3.1
-----------------MTRPKRA---------STFSVKDIQDSGETAELVIVADSIGQR
RRKCS---------KFSDPVDKRNN---ISLNESHNTKSRHHKGGGD-------------
---GSEGSPQNLEEEKPSRENRPRQMAASAA-----------------------------
------QNDPG----------------------------NDCQ--GF-------------
-VSLNSPYRDVDGLRTRPEIQSSVCT-GLSTRSSVSKWMSLTA-----------------
---------------IPDLNTPS--LPTPSSPVNLL-HTSSASIGEKLEVFRGKSARPIR
ADQLRCCSICYRKFSNLSSSPRNTPFMCSACWRKKKSADLSFSLS--------SNFQACA
VKSPIT--G---PKQENHIQEAIGRTPD-----TAFEIDSSDEEE------GAANATGPA
VNRCQSGLR-SVAKWM--------------------------------------------
---EDSKIAYPSRTDPEAVEILASDIQRLEPLEFLNDTIIDFYIK-----------YIQM
-EFLNPESGRRFYFFNSFFYKKLSDVV-GKKV-----CPKKKK---KNPGFSKVRKWTRG
INIFDKDFLIIPVHDRLHWSLAIICFPNHG-----------PGS---ASRSERCILHLDS
MTCGHESLSVFRLLRRYLVAEWKDTFGGIES---KENDNID---SFTCNE-IPGRKVP--
------------------VPLQENESDCGLFLLHYIRKFVESAPSTMKVSDVEERLEDLG
L----------------------------------FGRQWFFPIEAS-SLRTSIQEQLQR
LFAEN-EGALDTSSYINL--------------------EATDVCRP---RN---------
------------------------------------------------------------
------------------------------------------------------------
---------------LEAEFGEELIYL---TRSG--------------------------
------------------------------------------------------------
------------------------------------------------------------
------------------------------------------------------------
------------------------------------------------------------
------------------------------------------------------------
------------------------------------------------------------
----------------
>Salviniacuculata|Sacu_v1.1_s0011.g005231 
MGV--------------GDVKEQ----------SPLDVFEFNEE-DEP----KNHRSHKR
L--FHAAFRPRR------------------------------------------------
---SVITGKRVKAKRRVK------------------------------------------
---------------------------------------------G--------------
-IPVKKEISQVIIQDESPEVDAIET----DSSDSGSHQGQWRHIKT--------------
-IGGCRRTCN----FVEFTVDEE---VVENHKVVTIMGNRVLLLGDYDV----------A
IPTFIFTENAIILKMGPAHAE----HKIR--WQLHEIESFESFNC-------DEERLGGI
IELYLS------TSGAEKIRLFFGDSGHS--FGCVLCMRFETDDYLE----EKIRQITAL
SDDYKSLWRPAKRF----------------------------------------------
ILEDWSDLLFP-KEDIDAVTVTKNDYLLLKPDALVSDTIIDFYINCSS-------RYLQN
--NLPRKERERFYFFNSFFFRKLEKMN-DIHA----------------HEYDRLKRWTGG
TNIFEKDFVFIPIMQSVINISVNVC-----------------------SMETPVILHFNS
LEGSHR--DTENPIRSYLLEAWNWSNKY--------EGMS-----QKISS-IEYRSVE--
------------------VPQQTNYTDCGLFLLHYAELFVKEVQKGYS----------LD
F----------------------------------VTSAWFDPAEAS-KKRERVKMILEY
LQRNK-VRSLPEV-----------------------------------------------
------------------------------------------------------------
------------------------------------------------------------
------------------------------------------------------------
------------------------------------------------------------
------------------------------------------------------------
------------------------------------------------------------
------------------------------------------------------------
------------------------------------------------------------
------------------------------------------------------------
----------------
>lcl|AT1G09730- SPF1
MK-------------------------------KNFEVFDFKEE-DEL----AESAAGKL
LEKFTNP-----S-PCNSPVLQRQRIQSFCNEKRVEEEEMEGPSCAEPATAVESDDHQCE
-DDSTLVTEAKESRTILTFGLETTDHLEETDAEHVNQGLMLGLKTEDLAKETDIDHD-NH
GLMFGLNSEDDIEETDVD-----HRVESFSCQ----LGGNSFYAETSSYSQR---QLNSP
FSDSSSSEEQIDMMSAIDE--SLSD----RSALSEASDSEDDE-----------------
-EDWMTEHC---------FNDEE----KIDLSTAVIMTSEYVILKDMHC----------A
ASLVIFSCNGIKIKSFLANNE-EVPFSCE--FGVEDIVSIQYNWY--------QNVGLII
LRIRVL------LKDENCHEDM-----------EELKIAVKEHNWP-----NKQQKINSL
HVKYPAVWNTDLEDDV---------------------EVSGYNLNQQK-------RYFPS
FDEPFEDVVYP-KGDPDAVSICKRDVELLQPETFVNDTIIDFYIN-----------YLKN
--QIQTEEKHRFHFFNSFFFRKLADLD-KDPSSIAD----------GKAAFLRVRKWTRK
VDMFGKDYIFVPVNYNLHWSLIVICHPGEV-ANRT------DLDL-DDSKKVPCILHMDS
IKGSHA--GLKNLVQTYLCEEWKERHKET------SDDIS-----SRFMN-LRFVSLE--
------------------LPQQENSFDCGLFLLHYLELFLAEAPLNFSPFKIYN--A-SN
F----------------------------------LYLNWFPPAEAS-LKRTLIQKLIFE
LLENR-SREVSNEQNQSCESPVA--------------VNDDMGIEV---LSERCSPLIDC
--------------NGDMTQTQDDQGIEMTLLERSSMRH-----IQAANDS---------
-GMVLRDLFDSGSNNTGSLLEQLQQPFEDPSSFY-----------HLSNDSSAREQ----
---------------VDMETGEQFMCL--NAGEGNFQCITETTS-PRASNSFSS------
----------WNLGIPLVQKEDETDLLSET----------------------SNSSNDSI
GI------------------------------------------------IEDNPIENTH
-----------------EEEIDESPP--------------------RETVSLKSATVG--
--------SNTAD-------HTTENEEPVSTH--------IELVVPSSQNDRDEEK----
--------PLEHDLEIGDKTSEDVGDDCDQKEP---------------------------
-MEEE-------------------DEKRAAKRPRLSSPTGEAEE----------------
-------------MEK
