# Supplementary material for: Charting the evolutionary path of the SUMO modification system in plants reveals molecular hardwiring of development to stress adaptation
Source: Plant Cell. 2024 Jun 26;36(9):3131–44. doi: 10.1093/plcell/koae192 (PMC11371177; doi:10.1093/plcell/koae192)
Supplement: koae192_Supplementary_Data [file koae192_supplementary_data.zip › SUMO_add_Species_MAFFT_BMGE_PhyMLSMS_PhyML_newick_tree.nhx]

(B-vulgaris-EL10Ac4g09019-1:0.05096857,B-vulgaris-EL10Ac3g07482-1:0.00014828,(M-endicherianum-ME000085S09903:0.00000306,(K-filiculoides-kfl00244_0090_v1-1:0.03460064,(C-vulgaris-2004006:0.05457408,((Isoetes_sp-2065833:0.12759916,((S-moellendorfii-79293:0.00000001,S-moellendorffii-79293:0.00000001)0.994:0.20979853,(M-braunii-2043664:0.00000087,M-braunii-2044325:0.0328596)0.934:0.11193929)0.667:0.04251795)0.751:0.01920271,(B-rapa_302V-02G129300-1:0.03041497,(B-rapa_302V-08G155500-1:0.00000134,(AT4G26840_SUMO1:0.00000104,((B-vulgaris-EL10Ac4g07720-1:0.01619753,(G-soja-2123570:0.00000105,(O-sativa-Os01t0918200-01:0.00000095,E-coracana-r07-5BG0437620-1:0.13597557)0.901:0.03323881)0:0.00000111)0:0.00000093,((S-bicolor-003G402600-1:0.00000157,(O-sativa-Os01t0918300:0.00000113,(((P-virgatum-5KG727700-1:0.00000001,P-virgatum-5KG719800-1:0.00000097)0:0.00563619,(E-coracana-r07-1BG0094470-1:0.00000001,(B-distachyon-Bradi2g58830-1:0.01689282,E-coracana-r07-1AG0044450-1:0.0000005)0:0.0000005)0:0.01189511)0.731:0.01660909,(E-hymale-2125218:0.00000141,((L-japonicum-2005877:0.01736955,L-japonicum-2075434:0.00000001)0.894:0.03408466,(E-diffusum-2037563:0.00000188,(E-hymale-2124510:0.00000001,(S-cuculata-Sacu_v1-1_s0111-g020707:0.0148716,A-filiculoides-Azfi_s0261-g060755:0.01944636)0.961:0.08866316)0:0.00000001)0.857:0.01777587)0:0.00000205)0.962:0.05168894)0:0.00000196)0.861:0.01694256)0.839:0.01659658,((S-lycopersicum-Solyc07g049360-3-1:0.00000177,(L-cheesmanii-2006691:0.00000001,(S-lasiophyllum-2107435:0.00000001,S-dulcamara-2052295:0.00000102)0:0.00000001)0.837:0.01615771)0.826:0.01647608,(((A-comosus-Aco004582-1:0.01677349,(P-taeda-PTA00011907:0.03308463,C-sinensis-CsNadorcott-v0-1-P21360-1:0.00000066)0:0.00000066)0.755:0.01688455,((P-trichocarpa-014G158300-1:0.00000001,(P-trichocarpa-002G224700-1:0.00000001,P-trichocarpa-002G224800-1:0.00000001)0:0.00000001)0.922:0.01672096,(S-lasiophyllum-2005226:0.00000091,(C-sinensis-CsNadorcott-v0-1-P30957-1:0.00000064,(A-fatua-2008655:0.00000001,Z-marina-Zosma42g00610-1:0.00000191)0.917:0.01671545)0:0.00000064)0:0.00000091)0:0.00000151)0.717:0.01669232,(((Y-filamentosa-10G004300-1:0.00000001,(Y-filamentosa-29G043200-1:0.00000001,(M-acuminata_Achr8T08670_001:0.0171574,(G-soja-2122745:0.00000001,(AT5G55160_SUMO2:0.00000001,(G-soja-2013991:0.00000001,((B-rapa_302V-03G058900-1:0.01691919,(S-alba-2008437:0.06769854,(B-rapa_302V-01G164500-1:0.00000001,(S-alba-2008436:0.03374701,(S-alba-2018400:0.00000001,(C-atmophyticus-Chrsp45S05987:0.14754404,B-rapa_302V-10G095500-1:0.00000001)0:0.00000001)0.918:0.03335089)0:0.00000082)0.572:0.00848249)0.712:0.01213043)0.783:0.01675442,(((((AT2G32765_SUMO5:0.32837683,(B-rapa_302V-03G388300-1:0.2719058,(B-rapa_302V-05G248000-1:0.0291383,B-rapa_302V-04G191000-1:0.10354907)0.754:0.05767612)0.713:0.07360618)0.992:0.7177669,(V-vinifera_205s0029g00170-1:0.5936582,(((S-bicolor-002G350000-1:0.13751754,(P-virgatum-2KG504900-1:0.00000001,(P-virgatum-2NG553700-1:0.00000085,(P-virgatum-2NG552200-1:0.00000082,(E-coracana-r07-7AG0574080-1:0.00433536,E-coracana-r07-7BG0605290-1:0.0320069)0.994:0.16173367)0:0.00000183)0:0.00000189)0.902:0.08406418)0.881:0.10443658,(B-distachyon-Bradi1g23845-1:0.09135214,(B-distachyon-Bradi1g23832-1:0.19322022,B-distachyon-Bradi1g23836-1:0.17235058)0.998:0.52307256)0.641:0.09450482)0.82:0.13771975,(((S-bicolor-002G349600-1:0.13610498,(P-virgatum-5NG014700-1:0.08731696,S-bicolor-002G349800-1:0.01868824)0.894:0.07468468)0.923:0.0992087,(P-virgatum-2KG492600-1:0.00001583,P-virgatum-J703900-1:0.13278224)0.855:0.09062175)0.825:0.11759807,(B-distachyon-Bradi1g23851-1:0.66709874,(P-virgatum-2KG492500-1:0.08526513,P-virgatum-J704000-1:0.07742556)0.954:0.39195306)0.73:0.10335882)0.958:0.3217172)0.991:0.62176793)0.187:0.13451081)0.663:0.115294,(((E-coracana-r07-1BG0090240-1:0.450701,(Y-filamentosa-06G197300-1:0.84132745,B-distachyon-Bradi2g55140-1:0.28962691)0.824:0.16945515)0.849:0.13620688,(S-bicolor-003G359000-1:0.23030544,(P-virgatum-5KG636700-1:0.14031529,(P-virgatum-5KG636600-1:0.22696385,P-virgatum-5KG535200-1:0.1247724)0.927:0.19970965)0.076:0.04602403)0:0.01850897)0.994:0.49194637,((B-rapa_302V-06G308700-1:0.41586599,(AT5G48700_SUMO4:0.25470566,AT5G48710_SUMO6:0.11685468)0.918:0.18390324)0.97:0.35473416,(B-rapa_302V-10G100600-1:0.13565737,(AT5G55855_SUMO7:0.10863223,AT5G55856_SUMO8:0.23363182)0.929:0.18154714)0.892:0.18179288)0.843:0.14593373)0.144:0.10418933)0.85:0.13262798,(M-acuminata_Achr5T25240_001:0.03508499,(S-willdenowii-2045570:0.0168758,(S-moellendorfii-171605:0.00000001,S-moellendorffii-171605:0.00000001)0.943:0.07052267)0.949:0.06882938)0:0.00671008)0.769:0.02644422,(S-lasiophyllum-2013216:0.05030279,A-comosus-Aco015825-1:0.00000189)0.781:0.01684633)0.763:0.01709687)0.808:0.01706829)0:0.00000001)0:0.00000001)0.848:0.0169815)0:0.00000109)0:0.00000001)0.867:0.01709634,(M-acuminata_Achr8T00860_001:0.00000001,(S-polyrhiza-13G0028100:0.00000001,(N-colorata-B00979-1:0.00000001,(P-trichocarpa-014G190300-1:0.00000086,A-comosus-Aco003722-1:0.23522744)0.91:0.03499857)0:0.00000001)0:0.00000001)0:0.00000118)0.155:0.01702782,(((((P-taeda-PTA00064570:0.21080924,(T-arboricola-2022676:0.44137272,(P-taeda-PTA00010767:0.14440167,(P-taeda-PTA00064284:0.17434683,AT5G55170_SUMO3:0.72251307)0.713:0.02717689)0.871:0.08046069)0.764:0.04869264)0.4:0.03325158,(P-taeda-PTA00005449:0.00000081,P-taeda-PTA00005448:0.10732575)0.75:0.01549836)0.77:0.01857372,(G-montanum-TnS000088815t01:0.01664084,(P-taeda-PTA00059756:0.09457281,(M-acuminata_Achr11T10850_001:0.00000075,(E-hymale-2125812:0.05046472,(((C-purpureus-GG1-6G171400-1:0.42730986,(Chloromonas_perforata-2002489:0.33781,((C-reinhardtii-Cre16-g675749-t1-1:0.08886815,((Chloromonas_reticulata-2000627:0.22690833,(C-reinhardtii-Cre16-g675861-t1-1:0.00000001,C-reinhardtii-Cre16-g675861-t2-1:0.00000001)0.99:0.29508094)0.776:0.07032,(C-reinhardtii-16-g675637-t1-1:0.09315867,(V-carteri-0018s0266-1:0.16063218,Chloromonas_oogama-2028343:0.11127994)0:0.00000146)0.805:0.03550608)0.779:0.04385174)0.911:0.18249221,(C-reinhardtii-Cre16-g662550-t1-2:0.96509293,Chlamydomonas_noctigama-049991:0.20242245)0.208:0.10345297)0.743:0.0768307)0.962:0.35657526)0.922:0.28818439,(S-moellendorfii-SM000009S23576:0.01563854,(lS-moellendorfii-SM000067S20307:0.00000001,S-moellendorfii-SM001136S24177:0.00000149)0:0.00000001)0.798:0.04563959)0.783:0.04095894,((((Physcomicromitrium_sp-2077327:0.00000002,(P-patens-Pp3c11_8940V3-1:0.00000001,(C-purpureus-CepurGG1-9G129300-1:0.00000001,C-purpureus-CepurGG1-9G129200-1:0.00000002)0:0.00000088)0:0.00000089)0:0.00000089,((Physcomicromitrium_sp-2004737:0.00000001,P-patens-Pp3c6_10360V3-1:0.00000002)0.882:0.03750276,(M-polymorpha-Mp2g04590-1_MapolyID_Mapoly0031s0114-1:0.0165774,(L-cruciata-2071725:0.00000142,(M-vincentianus-2011201:0.07137964,A-agrestis-AagrOXF_evm-model-utg000187l-7-1:0.07120044)0.751:0.01595928)0:0.00000164)0.799:0.01661161)0.797:0.01660251)0.896:0.03363354,(S-recurvatum_-2001531:0.0000011,(S-fallax-Sphfalx01G158700-1:0.00644104,S-fallax-Sphfalx08G020100-1:0.01532519)0:0.00002458)0:0.01212091)0.62:0.01647119,(S-fallax-Sphfalx05G097400-1:0.01650424,(S-palustre-2010938:0.00000001,(S-lescurii-2019667:0.00000136,(S-lescurii-2017317:0.00000001,(S-fallax-Sphfalx02G018700-1:0.01619358,S-palustre-2010937:0.00000001)0:0.00000549)0:0.0000085)0:0.00000136)0:0.00056628)0:0.00000096)0.583:0.00834127)0.901:0.0659502)0.938:0.06912524)0:0.00000075)0.775:0.01659601)0:0.00000098)0.862:0.01655958,(A-tricopoda-ERM99312:0.01684051,(T-plicata-29381033s0007-2:0.00000092,T-plicata-Thupl-29381033s0007-3:0.0000016)0.861:0.01654451)0:0.00000136)0:0.00000113,(A-vera-2003764:0.00000001,((Y-filamentosa-19G037300-1:0.00000001,(Y-filamentosa-03G262500-2:0.00000001,(N-colorata-Nycol-C00590-1:0.01694422,(Y-filamentosa-03G262500-1:0.00000044,B-vulgaris-EL10Ac7g17862-1:0.16888841)0:0.00000044)0:0.00000088)0:0.00000001)0.734:0.01722711,(A-comosus-Aco023429-1:0.00000001,(A-comosus-Aco006636-1:0.00000001,(V-vinifera_200s0186g00020-1:0.00000001,(V-vinifera_200s0186g00080-1:0.00000001,V-vinifera_219s0093g00250-1:0.61996117)0:0.00000001)0.959:0.03388399)0:0.00000001)0.734:0.01665085)0:0.0000025)0:0.0000035)0:0.00000099)0.857:0.01654074)0:0.00000083)0:0.00000101)0.849:0.01643293)0.852:0.0161874)0.848:0.01668895)0.781:0.02871333)0.88:0.05938127)0.841:0.03489513)0.854:0.03664036)0.906:0.12693052)1:1.55769056);
