# Supplementary material for: Charting the evolutionary path of the SUMO modification system in plants reveals molecular hardwiring of development to stress adaptation
Source: Plant Cell. 2024 Jun 26;36(9):3131–44. doi: 10.1093/plcell/koae192 (PMC11371177; doi:10.1093/plcell/koae192)
Supplement: koae192_Supplementary_Data [file koae192_supplementary_data.zip › ULP_filter_HDWcat_MAFT_BGMA_ML_LGGI_1000bt.nhx]

(((gnl|onekp|RMVB_scaffold_2020291/1-490_Avena_fatua:0.14076946,gnl|onekp|RMVB_scaffold_2013725/1-147_Avena_fatua:1.40882269):1.43512600[0.8320],(gnl|onekp|NBYP_scaffold_2009943/1-211_Mesotaenium_kramstei:0.42196579,gnl|onekp|HKZW_scaffold_2046658/1-120_Mesotaenium_caldariorum:0.47664343):0.25939743[0.7450]):0.24962224[0.1900],((gnl|onekp|VALZ_scaffold_2047591/1-182_Chlamydomonas_noctigama:1.42130966,((gnl|onekp|QRTH_scaffold_2039778/1-206_Chloromonas_perforata:0.44199568,(gnl|onekp|QRTH_scaffold_2042847/1-233_Chloromonas_perforata:0.06682137,gnl|onekp|QRTH_scaffold_2041820/1-216_Chloromonas_perforata:0.53709977):0.44686631[0.9380]):0.25229394[0.5840],(gnl|onekp|MULF_scaffold_2007922/1-194_Chlamydomonas_bilatus:0.70112439,(gnl|onekp|NKXU_scaffold_2006121/1-258_Trebouxia_arboricola:0.37040524,((Chlamydomonas_einhardtii|PNW71223/1-888:0.00000000,Chlamydomonas_einhardtii|PNW71222/1-899:0.00000000):0.52756059[1.0000],(Selaginellamoellendorffii|18194/1-209:0.35574167,((gnl|onekp|GFUR_scaffold_2012080/1-206_Chloromonas_subdivisa:0.14792377,(gnl|onekp|MULF_scaffold_2006929/1-219_Chlamydomonas_bilatus:0.00000000,gnl|onekp|VALZ_scaffold_2051054/1-125_Chlamydomonas_noctigama:0.21792815):0.21051417[0.9360]):0.08582101[0.2750],(gnl|onekp|AOUJ_scaffold_2054200/1-226_Chlamydomonas_sp:0.13494797,(gnl|onekp|UTRE_scaffold_2012931/1-213_Chloromonas_tughillensi:0.16472093,(gnl|onekp|AJUW_scaffold_2052788/1-214_Chloromonas_rosa:0.04405930,gnl|onekp|LBRP_scaffold_2005987/1-213_Chloromonas_reticulata:0.03082408):0.05891892[0.8740]):0.00000000[0.4760]):0.10412152[0.8530]):0.09544857[0.2820]):0.00000010[0.1180]):0.10869156[0.0690]):0.00000000[0.0780]):0.03218450[0.0930]):0.00000000[0.1990]):0.16795811[0.1680],(Peniumsp|pm021755g0020/1-208:0.59219713,((Ostreococcustauri|OT_ostta03g03200T0/1-580:0.55990688,(Klebsormidiumnitens|kfl00416_0010_v1.1/1-599:0.43162438,((gnl|onekp|NBYP_scaffold_2053595/1-239_Mesotaenium_kramstei:0.16240591,gnl|onekp|WSJO_scaffold_2048306/1-234_Mesotaenium_braunii:0.11366120):0.12040680[0.5070],(Mesostigmaviridae|Mesvi1206S02113/1-625:0.20786050,(Chlorokybusatmophyticus|Chrsp66S09177/1-674:0.00000000,gnl|onekp|AZZW_scaffold_2003268/1-243_Chlorokybus_atmophyticus:0.00000000):0.17385651[0.9980]):0.10985131[0.4400]):0.04145087[0.2080]):0.04775019[0.1640]):0.00000000[0.0450],((Arabidopsisthaliana|AT3G06910.1/1-502_|ELS1:0.17317387,((Arabidopsisthaliana|AT4G00690.1/ELS2/1-348:0.11901360,gnl|onekp|VMNH_scaffold_2084961/1-142_Sinapis_alba:0.07884586):0.01690996[0.4600],(gnl|onekp|VMNH_scaffold_2001098/1-235_Sinapis_alba:0.00000000,Arabidopsisthaliana|AT4G15880/ESD/1-489:0.01655277):0.02424374[0.8910]):0.05027689[0.6020]):0.00868568[0.3140],((Zosteramarina|Zosma29g01100.1/1-540:0.16257556,Zosteramarina|Zosma401g00090.1/1-369:0.14999516):0.08614211[0.6130],(((gnl|onekp|AKRH_scaffold_2004611/1-268_Gylcine_soja:0.10757116,(Amborellatricopoda|ERN02234/1-564:0.00000000,(gnl|onekp|AKRH_scaffold_2024590/1-414_Gylcine_soja:0.05301840,(Solanumlycopersum|Solyc12g099530.3.1/1-522:0.03459800,(gnl|onekp|DLJZ_scaffold_2011071/1-525_Solanum_ptychanthum:0.01643139,(gnl|onekp|GHLP_scaffold_2012483/1-534_Solanum_dulcamara:0.00000000,(gnl|onekp|LQJY_scaffold_2015699/1-526_Solanum_xanthocarpum:0.00000000,gnl|onekp|UGJI_scaffold_2009036/1-313_Lycopersicon_cheesmanii:0.00000000):0.01642491[0.7220]):0.00000000[0.5000]):0.00000000[0.5540]):0.04802692[0.6410]):0.07401953[0.3700]):0.00000010[0.0540]):0.03358218[0.0830],((gnl|onekp|JVBR_scaffold_2002969/1-300_Aloe_vera:0.03016721,(Oryzasativa|Os03t0344300-01/1-418:0.00000000,gnl|onekp|RMVB_scaffold_2023061/1-317_Avena_fatua:0.05050088):0.14671046[0.9310]):0.04114167[0.2390],((Oryzasativa|Os01t0355900-01/1-497:0.05621353,(gnl|onekp|JVBR_scaffold_2013031/1-155_Aloe_vera:0.06731832,(gnl|onekp|RMVB_scaffold_2004180/1-209_Avena_fatua:0.00000000,gnl|onekp|RMVB_scaffold_2004179/1-184_Avena_fatua:0.03627993):0.00000000[0.3290]):0.01202270[0.3690]):0.09169673[0.1850],(Citrussinensis|CsNadorcott.v0.1.P31131.1/1-522:0.10711964,(gnl|onekp|DLJZ_scaffold_2012071/1-513_Solanum_ptychanthum:0.08365556,(gnl|onekp|GHLP_scaffold_2060027/1-501_Solanum_dulcamara:0.09450398,(Solanumlycopersicum|Solyc01g066830.3.1/1-515:0.01491675,(gnl|onekp|LQJY_scaffold_2082882/1-514_Solanum_xanthocarpum:0.00000000,gnl|onekp|NMDZ_scaffold_2018104/1-130_Solanum_sisymbriifolium:0.00000000):0.02558915[0.7050]):0.00000000[0.5750]):0.03116735[0.3460]):0.05574771[0.2660]):0.05667491[0.1230]):0.00000000[0.0060]):0.00000000[0.0060]):0.00000000[0.0260],(((Gnetummontanum|TnS000657919t02/1-594:0.12624285,gnl|onekp|TOXE_scaffold_2009581/1-253_Welwitschia_mirabilis:0.02174261):0.08093300[0.5930],(Pinustaeda|PTA00022758/1-265:0.12986115,(gnl|onekp|AWQB_scaffold_2004485/1-248_Picea_engelmanii:0.01693967,(gnl|onekp|IIOL_scaffold_2016004/1-298_Pinus_parviflora:0.01690989,(gnl|onekp|MFTM_scaffold_2083396/1-297_Pinus_jeffreyi:0.00000000,(gnl|onekp|DZQM_scaffold_2005708/1-298_Pinus_radiata:0.00000000,gnl|onekp|JBND_scaffold_2017482/1-298_Pinus_ponderosa:0.00000000):0.00000000[0.2730]):0.00000000[0.6500]):0.00000000[0.4620]):0.00000000[0.7220]):0.10378267[0.5770]):0.03845460[0.0290],(((gnl|onekp|JVSZ_scaffold_2124354/1-178_Equisetum_hymale:0.06584995,gnl|onekp|JVSZ_scaffold_2120605/1-122_Equisetum_hymale:0.05975471):0.09352349[0.6210],(Salviniacuculatta|Sacu_v1.1_s0025.g009410/1-452:0.00000000,((Azollafiliculoides|Azfi_s0004.g008362/1-561:0.06292278,Azollafiliculoides|Azfi_s0015.g013788/1-515:0.03702060):0.03049510[0.5480],(gnl|onekp|PBUU_scaffold_2005967/1-237_Lygodium_japonicum:0.03803380,(gnl|onekp|YLJA_scaffold_2009761/1-239_Polypodium_amorphum:0.00000000,(gnl|onekp|GYFU_scaffold_2015133/1-238_Polypodium_hesperium:0.00000000,gnl|onekp|IXLH_scaffold_2010437/1-239_Polypodium_hesperium:0.00000000):0.00000000[0.3350]):0.03400840[0.9390]):0.04497172[0.7160]):0.05651022[0.2320]):0.00000010[0.1860]):0.08454263[0.0880],(Physcomitriumpatens|Pp3c23_850V3.1.p/1-650:0.16408861,(gnl|onekp|KJYC_scaffold_2001308/1-134_Selaginella_willdenowii:0.07904256,(((gnl|onekp|KUXM_scaffold_2043165/1-237_Selaginella_selaginoides:0.09941888,gnl|onekp|ZFGK_scaffold_2008837/1-238_Selaginella_kraussiana:0.03913524):0.04881762[0.5960],(Selaginellamoellendorffii|93889/1-240:0.00000000,(gnl|onekp|ABIJ_scaffold_2006990/1-237_Selaginella_lepidophylla:0.00000000,gnl|onekp|LGDQ_scaffold_2009329/1-219_Selaginella_apoda:0.01745025):0.01738250[0.7460]):0.07741055[0.8610]):0.02136486[0.0440],((((gnl|onekp|SKQD_scaffold_2079957/1-237_Takakia_lepidozioides:0.04021226,gnl|onekp|TXVB_scaffold_2076473/1-238_Lunularia_cruciata:0.03407010):0.01628038[0.1540],(gnl|onekp|JPYU_scaffold_2006450/1-238_Marchantia_polymorpha:0.00000000,(Marchantiapolymorpha|Mp5g14790/1-644:0.00000000,gnl|onekp|IHWO_scaffold_2008218/1-238_Marchantia_paleacea:0.00000000):0.00000000[0.2730]):0.05195016[0.7880]):0.00000010[0.0310],(Physcomitriumpatens|Pp3c22_12640V3.1.p/1-591:0.03769890,(gnl|onekp|GOWD_scaffold_2016624/1-216_Sphagnum_lescurii:0.00000000,(Sphagnumfallax|Sphfalx01G132500.1.p/1-633:0.00000000,(gnl|onekp|RCBT_scaffold_2002635/1-131_Sphagnum_palustre:0.00000000,gnl|onekp|UHLI_scaffold_2091128/1-132_Sphagnum_recurvatum:0.00000000):0.00000049[0.8190]):0.00000000[0.3790]):0.09628503[0.9640]):0.03429699[0.2040]):0.02137234[0.0130],((gnl|onekp|PYHZ_scaffold_2075389/1-236_Isoetes_sp:0.00000000,gnl|onekp|PKOX_scaffold_2099822/1-236_Isoetes_tegetiformans:0.00000000):0.07363587[0.9780],(gnl|onekp|JKAA_scaffold_2013712/1-237_Selaginella_wallacei:0.09619061,((gnl|onekp|ZYCD_scaffold_2042826/1-238_Selaginella_acanthonota:0.03539470,((gnl|onekp|TCBC_scaffold_2004517/1-236_Megaceros_vincentianus:0.01750561,gnl|onekp|UCRN_scaffold_2005908/1-236_Megaceros_tosanus:0.01759347):0.00000000[0.2770],(gnl|onekp|WCZB_scaffold_2014856/1-236_Phaeoceros_carolinianus:0.00000000,(gnl|onekp|ZFRE_scaffold_2020679/1-236_Phaeoceros_carolinianus_sporophyte_1575:0.00000000,(gnl|onekp|RXRQ_scaffold_2016949/1-236_Phaeoceros_carolinianus:0.00000000,gnl|onekp|WEEQ_scaffold_2000684/1-236_Phaeoceros_carolinianus_gametophyte_1575:0.00000000):0.00000000[0.1850]):0.00000000[0.1260]):0.03380571[0.7570]):0.00000000[0.0130]):0.01699930[0.0020],((gnl|onekp|RXRQ_scaffold_2024846/1-235_Phaeoceros_carolinianus:0.00000000,(Anthocerosagrestis|AagrOXF_evm.model.utg000069l.92.1/1-454:0.00000000,gnl|onekp|ZFRE_scaffold_2020874/1-235_Phaeoceros_carolinianus_sporophyte_1575:0.00000000):0.00000000[0.2490]):0.00000000[0.5230],(gnl|onekp|ZFRE_scaffold_2020873/1-235_Phaeoceros_carolinianus_sporophyte_1575:0.01701219,(gnl|onekp|BSNI_scaffold_2010282/1-236_Anthoceros_agrestis_B:0.00000000,(gnl|onekp|RXRQ_scaffold_2024845/1-236_Phaeoceros_carolinianus:0.00000000,(Anthocerosagrestis|AagrOXF_evm.model.utg000126l.178.1/1-463:0.00000000,gnl|onekp|TWUW_scaffold_2010990/1-236_Anthoceros_agrestis_A:0.00000000):0.00000000[0.1640]):0.00000000[0.0930]):0.00000000[0.4510]):0.01693841[0.5210]):0.03424431[0.4710]):0.00000000[0.0340]):0.01331309[0.0730]):0.00000000[0.0030]):0.05095121[0.0740]):0.00000000[0.0030]):0.03164297[0.0410]):0.02635062[0.0350]):0.06515824[0.0600]):0.04354309[0.0250]):0.06347259[0.0210]):0.02682211[0.0690]):0.35150053[0.4780]):0.01484827[0.0940]):0.00000010[0.2150]):0.23427211[0.1650],((sp|P40537|ULP2_YEAST/1-1034:0.85607858,sp|Q02724|ULP1_YEAST/1-621:0.76425364):0.15953272[0.1640],(((gnl|onekp|WCZB_scaffold_2117939/1-242_Phaeoceros_carolinianus:1.43754157,gnl|onekp|BCYF_scaffold_2004668/1-172_Chlamydomonas_cribrum:0.47451180):0.12239222[0.4340],((Pinustaeda|PTA00048981/1-328:0.74411806,(Gnetummontanum|TnS000462293t01/1-437:0.15685561,(((Pinustaeda|PTA00083421/1-457:0.00000000,gnl|onekp|JBND_scaffold_2008576/1-182_Pinus_ponderosa:0.00000000):0.04331928[0.9440],(gnl|onekp|AWQB_scaffold_2000015/1-185_Picea_engelmanii:0.02688716,gnl|onekp|IIOL_scaffold_2014640/1-171_Pinus_parviflora:0.02035706):0.03795151[0.4740]):0.07664767[0.6730],((gnl|onekp|AWQB_scaffold_2056007/1-197_Picea_engelmanii:0.06766102,(gnl|onekp|IIOL_scaffold_2007777/1-183_Pinus_parviflora:0.00000000,gnl|onekp|MFTM_scaffold_2001872/1-183_Pinus_jeffreyi:0.00000000):0.00000000[0.8170]):0.04881977[0.5400],(gnl|onekp|DZQM_scaffold_2010121/1-183_Pinus_radiata:0.04007723,(gnl|onekp|MFTM_scaffold_2001873/1-189_Pinus_jeffreyi:0.00000000,gnl|onekp|JBND_scaffold_2008575/1-183_Pinus_ponderosa:0.00000000):0.00000000[0.8270]):0.00000000[0.4900]):0.02769175[0.5430]):0.02911486[0.4890]):0.02697035[0.7270]):0.11235094[0.4870],((gnl|onekp|DLJZ_scaffold_2049697/1-155_Solanum_ptychanthum:0.02420235,(gnl|onekp|LQJY_scaffold_2080842/1-199_Solanum_xanthocarpum:0.05792580,(Solanumlycopersum|Solyc02g038804.2.1/1-460:0.01824258,gnl|onekp|NMDZ_scaffold_2095264/1-199_Solanum_sisymbriifolium:0.01933770):0.02115216[0.6600]):0.00000000[0.5040]):0.10266237[0.4100],((Arabidopsisthaliana|AT3G48480//1-298_FUG1:0.04187489,gnl|onekp|VMNH_scaffold_2009441/1-264_Sinapis_alba:0.03733677):0.58901297[0.9980],((gnl|onekp|DLJZ_scaffold_2051062/1-158_Solanum_ptychanthum:0.07399247,(Solanumlycopersum|Solyc11g072220.2.1/1-479:0.11493606,gnl|onekp|GHLP_scaffold_2006779/1-202_Solanum_dulcamara:0.09237807):0.00000000[0.2030]):0.16265532[0.3020],(Amborellatricopoda|ERN13634/1-319:0.38710172,(Oryzasativa|Os11t0214001-00/1-258:0.29391358,(Zosteramarina|Zosma79g00310.1/1-273:0.36159112,(Citrussinensis|CsNadorcott.v0.1.P06167.1/1-303:0.00000000,Citrussinensis|CsNadorcott.v0.1.P04175.1/1-239:0.00000000):0.21409690[0.9990]):0.00000000[0.2520]):0.05313504[0.3230]):0.16265185[0.2960]):0.00000000[0.0070]):0.00000000[0.0100]):0.40951922[0.2780]):0.85381261[0.6730]):0.09574075[0.1080],(Ostreococcustauri|OT_ostta12g01360T0/1-829:0.59545189,((gnl|onekp|UGJI_scaffold_2123954/1-151_Lycopersicon_cheesmanii:0.16380729,((Arabidopsisthaliana|AT1G10570/OTS2/1-571:0.10292578,(gnl|onekp|VMNH_scaffold_2087569/1-301_Sinapis_alba:0.07251169,((Arabidopsisthaliana/AT1G60220/OTS1/1-584:0.01816922,gnl|onekp|VMNH_scaffold_2005517/1-251_Sinapis_alba:0.05298670):0.15893401[0.9680],(gnl|onekp|DZQM_scaffold_2051660/1-171_Pinus_radiata:0.00000000,(gnl|onekp|IIOL_scaffold_2015125/1-254_Pinus_parviflora:0.01874125,gnl|onekp|MFTM_scaffold_2079954/1-255_Pinus_jeffreyi:0.01561596):0.00000000[0.4190]):0.40689915[0.7920]):0.00000000[0.0070]):0.00000000[0.0040]):0.19787154[0.0070],((gnl|onekp|AWQB_scaffold_2007906/1-143_Picea_engelmanii:0.06954153,(gnl|onekp|RMVB_scaffold_2024450/1-337_Avena_fatua:0.05967827,(Oryzasativa|Os06t0487900-01/1-522:0.23874106,(gnl|onekp|IXLH_scaffold_2017305/1-172_Polypodium_hesperium:0.00000000,(gnl|onekp|CJNT_scaffold_2004965/1-293_Polypodium_glycyrrhiza:0.00000000,gnl|onekp|GYFU_scaffold_2015319/1-290_Polypodium_hesperium:0.01717097):0.00000000[0.2910]):0.84366023[0.1270]):0.00000000[0.0010]):0.24901972[0.0050]):0.02807122[0.0000],((gnl|onekp|AKRH_scaffold_2014184/1-392_Gylcine_soja:0.17940603,((gnl|onekp|JVBR_scaffold_2011882/1-297_Aloe_vera:0.09603834,(gnl|onekp|JVBR_scaffold_2007400/1-266_Aloe_vera:0.02009333,gnl|onekp|JVBR_scaffold_2007399/1-249_Aloe_vera:0.03260266):0.07287482[0.7180]):0.05611428[0.2650],(gnl|onekp|AWQB_scaffold_2011152/1-257_Picea_engelmanii:0.21796210,(Amborellatricopoda|ERN06626/1-563:0.12973824,(Zosteramarina|Zosma96g00540.1/1-604:0.07520450,Zosteramarina|Zosma68g00230.1/1-497:0.07233687):0.04234413[0.3530]):0.00000000[0.1700]):0.01503738[0.0260]):0.01902128[0.0110]):0.04069276[0.0170],(gnl|onekp|GHLP_scaffold_2054588/1-156_Solanum_dulcamara:0.03117976,((gnl|onekp|LQJY_scaffold_2017481/1-176_Solanum_xanthocarpum:0.00000000,(gnl|onekp|NMDZ_scaffold_2018267/1-516_Solanum_sisymbriifolium:0.00000000,Solanumlycopersum/Solyc04g026200.3.1/1-437:0.00000000):0.00000000[0.7880]):0.01837662[0.8220],((gnl|onekp|LQJY_scaffold_2015497/1-384_Solanum_xanthocarpum:0.00000000,gnl|onekp|NMDZ_scaffold_2003038/1-186_Solanum_sisymbriifolium:0.00000000):0.03768812[0.8470],(gnl|onekp|DLAI_scaffold_2009673/1-248_Solanum_lasiophyllum:0.01745435,(gnl|onekp|GHLP_scaffold_2011595/1-263_Solanum_dulcamara:0.00000000,Solanumlycopersum|Solyc05g005630.4.1/1-222:0.00000000):0.00000000[0.3210]):0.01513394[0.9290]):0.06148838[0.4910]):0.00000000[0.1370]):0.09697415[0.0710]):0.00000010[0.0020]):0.05562615[0.0000]):0.05076017[0.0000]):0.36397007[0.0040],(Klebsormidiumnitens|kfl00016_0100_v1.1/1-1292:0.40628884,((Chlamydomonasreendirti|PNW82308/1-2854:0.33595651,(gnl|onekp|NKXU_scaffold_2003285/1-332_Trebouxia_arboricola:0.37716216,(gnl|onekp|QRTH_scaffold_2001874/1-254_Chloromonas_perforata:0.00000000,gnl|onekp|QRTH_scaffold_2001872/1-151_Chloromonas_perforata:0.00000000):0.25248847[0.9990]):0.09267068[0.3180]):0.06985458[0.0650],((((gnl|onekp|HKZW_scaffold_2011798/1-337_Mesotaenium_caldariorum:0.12872325,gnl|onekp|NBYP_scaffold_2009804/1-287_Mesotaenium_kramstei:0.19504319):0.10109040[0.4570],(gnl|onekp|WDCW_scaffold_2043608/1-296_Mesotaenium_endlicherianum:0.10233650,gnl|onekp|WSJO_scaffold_2046560/1-241_Mesotaenium_braunii:0.10514624):0.06503802[0.4760]):0.03773106[0.2550],(((gnl|onekp|PIVW_scaffold_2022055/1-218_Ceratopteris_thalictroides:0.41306228,((gnl|onekp|KJYC_scaffold_2004177/1-245_Selaginella_willdenowii:0.15616126,((Selaginellamoellendorffii|404271/1-580:0.00000000,gnl|onekp|ZZOL_scaffold_2053877/1-565_Selaginella_stauntoniana:0.00000000):0.10293303[0.9930],(gnl|onekp|ABIJ_scaffold_2004730/1-575_Selaginella_lepidophylla:0.00000000,gnl|onekp|LGDQ_scaffold_2007208/1-436_Selaginella_apoda:0.05192295):0.00000010[0.8160]):0.24344559[0.9700]):0.05474884[0.2000],((gnl|onekp|PKOX_scaffold_2010367/1-294_Isoetes_tegetiformans:0.00000000,gnl|onekp|PYHZ_scaffold_2071087/1-242_Isoetes_sp:0.00000000):0.18890008[0.9990],(gnl|onekp|KUXM_scaffold_2002554/1-248_Selaginella_selaginoides:0.05812866,(gnl|onekp|JKAA_scaffold_2001828/1-315_Selaginella_wallacei:0.00000000,gnl|onekp|ZYCD_scaffold_2007549/1-315_Selaginella_acanthonota:0.01697282):0.15856701[0.9880]):0.01202809[0.3450]):0.00000010[0.3290]):0.07657856[0.1250]):0.05270876[0.0510],(((Salviniacucullata|Sacu_v1.1_s0207.g025803/1-548:0.09120715,gnl|onekp|CVEG_scaffold_2032476/1-186_Azolla_cf._caroliniana:0.13762309):0.05188883[0.3470],(gnl|onekp|PIVW_scaffold_2002563/1-278_Ceratopteris_thalictroides:0.08064004,(gnl|onekp|MROH_scaffold_2047049/1-230_Thelypteris_acuminata:0.02938187,gnl|onekp|YLJA_scaffold_2068929/1-163_Polypodium_amorphum:0.05926538):0.06160582[0.0330]):0.03126481[0.0340]):0.13227058[0.0400],(gnl|onekp|JVSZ_scaffold_2009833/1-235_Equisetum_hymale:0.20673484,((gnl|onekp|PKOX_scaffold_2013210/1-277_Isoetes_tegetiformans:0.00000000,gnl|onekp|PYHZ_scaffold_2070002/1-209_Isoetes_sp:0.00000000):0.18455068[0.9910],(gnl|onekp|LGDQ_scaffold_2004766/1-255_Selaginella_apoda:0.73505600,((gnl|onekp|ZYCD_scaffold_2004626/1-291_Selaginella_acanthonota:0.02075006,gnl|onekp|JKAA_scaffold_2011690/1-291_Selaginella_wallacei:0.05126477):0.19884326[0.9530],(gnl|onekp|KJYC_scaffold_2006961/1-288_Selaginella_willdenowii:0.13538111,(gnl|onekp|KUXM_scaffold_2040660/1-169_Selaginella_selaginoides:0.11172309,((gnl|onekp|ZZOL_scaffold_2008099/1-474_Selaginella_stauntoniana:0.00000000,Selaginellamoellendorffii|439571/1-464:0.00000000):0.03028940[0.9730],(gnl|onekp|ABIJ_scaffold_2008862/1-470_Selaginella_lepidophylla:0.00000000,gnl|onekp|LGDQ_scaffold_2011710/1-466_Selaginella_apoda:0.07431751):0.09532064[0.7830]):0.06187957[0.3930]):0.00000010[0.3520]):0.02382767[0.2950]):0.02713599[0.1930]):0.04690023[0.2190]):0.04755820[0.1770]):0.00000000[0.0300]):0.03900860[0.0010]):0.07056034[0.0000],((Marchantiapolymorpha|Mp2g26300.1/1-640_MapolyID_Mapoly0025s0054.1:0.00000000,(gnl|onekp|IHWO_scaffold_2005391/1-403_Marchantia_paleacea:0.00000010,gnl|onekp|JPYU_scaffold_2004230/1-311_Marchantia_polymorpha:0.01775632):0.01815449[0.4610]):0.06223007[0.9390],(((gnl|onekp|WCZB_scaffold_2016673/1-327_Phaeoceros_carolinianus:0.00000000,(gnl|onekp|WEEQ_scaffold_2010286/1-327_Phaeoceros_carolinianus_gametophyte_1575:0.00000000,(gnl|onekp|UCRN_scaffold_2008446/1-326_Megaceros_tosanus:0.00000000,gnl|onekp|RXRQ_scaffold_2024935/1-329_Phaeoceros_carolinianus:0.00000000):0.00000000[0.2370]):0.00000000[0.1700]):0.07658577[0.9830],(gnl|onekp|ZFRE_scaffold_2117398/1-348_Phaeoceros_carolinianus_sporophyte_1575:0.01813702,(gnl|onekp|TWUW_scaffold_2001448/1-294_Anthoceros_agrestis_A:0.00000000,(gnl|onekp|TWUW_scaffold_2001446/1-338_Anthoceros_agrestis_A:0.00000000,(gnl|onekp|RXRQ_scaffold_2025000/1-347_Phaeoceros_carolinianus:0.00000000,(gnl|onekp|TWUW_scaffold_2001447/1-383_Anthoceros_agrestis_A:0.00000000,(gnl|onekp|BSNI_scaffold_2007840/1-347_Anthoceros_agrestis_B:0.00000000,(gnl|onekp|BSNI_scaffold_2007839/1-363_Anthoceros_agrestis_B:0.00000000,(Anthocerosagrestis|AagrBONN_evm.model.Sc2ySwM_228.281.1/1-633:0.00000000,Anthocerospunctatus|Apun_evm.model.utg000126l.95.1/1-633:0.00000000):0.00000000[0.0870]):0.00000000[0.0220]):0.00000000[0.0070]):0.00000000[0.0130]):0.00000000[0.0210]):0.00000000[0.0450]):0.01593901[0.8400]):0.03308004[0.8880]):0.12568479[0.7710],((gnl|onekp|GOWD_scaffold_2073937/1-110_Sphagnum_lescurii:0.00000000,(gnl|onekp|UHLI_scaffold_2091337/1-318_Sphagnum_recurvatum:0.00000000,(Sphagnumfallax|Sphfalx06G114600.1./1-1394:0.00000000,gnl|onekp|RCBT_scaffold_2028690/1-386_Sphagnum_palustre:0.00000000):0.00000000[0.1610]):0.00000000[0.4070]):0.09073081[0.6300],(Physcomitriumpatens|Pp3c25_7310V3.1.p/1-605:0.15441591,(Physcomitriumpatens|Pp3c5_19870V3.1./1-594:0.08257248,(gnl|onekp|SKQD_scaffold_2002327/1-287_Takakia_lepidozioides:0.06704902,((gnl|onekp|RCBT_scaffold_2036430/1-403_Sphagnum_palustre:0.01731592,(Sphagnumfallax|Sphfalx06G092400.1.p/1-616:0.00000000,gnl|onekp|UHLI_scaffold_2013071/1-253_Sphagnum_recurvatum:0.00000000):0.00000000[0.7230]):0.07035427[0.9530],((Physcomitriumpatens|Pp3c17_2400V3.1.p/1-651:0.01699319,gnl|onekp|YEPO_scaffold_2018075/1-641_cf._Physcomicromitrium_sp:0.00000000):0.01704554[0.6870],(Physcomitriumpatens|Pp3c9_4420V3.1.p/1-571:0.00000000,gnl|onekp|YEPO_scaffold_2006248/1-209_cf._Physcomicromitrium_sp:0.00000000):0.01681948[0.7380]):0.00000000[0.3690]):0.02287315[0.2230]):0.00960049[0.1650]):0.00000000[0.1050]):0.02201283[0.0440]):0.05729739[0.0790]):0.00000000[0.0630]):0.06025769[0.0780]):0.04980609[0.0010]):0.04919811[0.0010],((Chlorokybusatmosphyticus|Chrsp75S07589/1-781:0.00000000,gnl|onekp|AZZW_scaffold_2021405/1-242_Chlorokybus_atmophyticus:0.00000000):0.13373899[0.9750],((Spirogloeamuscicola|SM000008S22243/1-965:0.01719321,(Spirogloeamuscicola|SM000039S14475/1-970:0.00000000,Spirogloeamuscicola|SM000042S15357/1-965:0.00000000):0.00000000[0.6920]):0.18555211[0.9810],(((gnl|onekp|WDCW_scaffold_2047965/1-266_Mesotaenium_endlicherianum:0.11962357,Mesotaeniumendlicherianum|ME000228S03454/1-1015:0.21070456):0.20759279[0.6760],(Chlorokybusatmosphyticus|Chrsp4S06179/1-815:0.16858807,(gnl|onekp|HKZW_scaffold_2005496/1-266_Mesotaenium_caldariorum:0.21048346,(klebsormidiumfiliculoides|kfl00244_0140_v1.1/1-2203:0.12986593,gnl|onekp|NBYP_scaffold_2011050/1-253_Mesotaenium_kramstei:0.05126284):0.03482870[0.5970]):0.02164893[0.3500]):0.02132119[0.2470]):0.07475882[0.0620],((Charabraunii|g17607.t1/1-1670:0.40571863,gnl|onekp|WSJO_scaffold_2006937/1-218_Mesotaenium_braunii:0.15105623):0.18325433[0.2910],(ArabidopsisthalianaAT4G33620/SPF2/1-783:0.28901904,((Salviniacuculatta|Sacu_v1.1_s0011.g005231/1-490:0.37750878,(gnl|onekp|JVSZ_scaffold_2007555/1-244_Equisetum_hymale:0.14140738,(gnl|onekp|JVSZ_scaffold_2125472/1-184_Equisetum_hymale:0.11028996,(gnl|onekp|PIVW_scaffold_2023480/1-285_Ceratopteris_thalictroides:0.06675517,((gnl|onekp|IXLH_scaffold_2004170/1-258_Polypodium_hesperium:0.00000000,(gnl|onekp|YLJA_scaffold_2015387/1-258_Polypodium_amorphum:0.00000000,gnl|onekp|IXLH_scaffold_2004169/1-255_Polypodium_hesperium:0.00000000):0.00000000[0.2470]):0.00000000[0.6110],(gnl|onekp|GYFU_scaffold_2015684/1-212_Polypodium_hesperium:0.00000000,(gnl|onekp|CJNT_scaffold_2081635/1-242_Polypodium_glycyrrhiza:0.00000000,gnl|onekp|GYFU_scaffold_2015685/1-212_Polypodium_hesperium:0.00000000):0.00000000[0.2670]):0.01671029[0.6480]):0.03565451[0.9690]):0.00000000[0.3680]):0.00000000[0.3610]):0.00000010[0.3720]):0.25341127[0.7460],(((gnl|onekp|PKOX_scaffold_2097172/1-201_Isoetes_tegetiformans:0.00000000,gnl|onekp|PYHZ_scaffold_2070464/1-141_Isoetes_sp:0.00000000):0.12927029[0.8160],((gnl|onekp|KJYC_scaffold_2012106/1-284_Selaginella_willdenowii:0.14353742,Selaginellamoellendorffii|402785/1-440:0.04531997):0.11335448[0.8350],(gnl|onekp|JKAA_scaffold_2177176/1-237_Selaginella_wallacei:0.00000000,gnl|onekp|ZYCD_scaffold_2007450/1-191_Selaginella_acanthonota:0.02176995):0.07886968[0.9310]):0.09251579[0.4670]):0.02306475[0.1160],((Sphagnumfallax|Sphfalx11G047100.1.p/1-549:0.25511749,((Physcomitriumpatens|Pp3c25_3200V3.1.p/1-963:0.03101200,Sphagnumfallax|Sphfalx07G075500.1.p/1-844:0.07212808):0.03924248[0.6270],(Physcomitriumpatens|Pp3c15_7620V3.1.p/1-680:0.03403632,(Physcomitriumpatens|Pp3c9_9860V3.1.p/1-718:0.00000000,Physcomitriumpatens|Pp3c9_9780V3.1.p/1-614:0.00000000):0.00000000[0.8430]):0.10497896[0.9870]):0.00000000[0.3700]):0.00000000[0.0690],(Gnetummontanum|TnS000253779t01/1-1101:0.20593045,(Zosteramarina|Zosma15g01400.1/1-1022:0.38293468,(((Zosteramarina|Zosma43g00790.1/1-503:0.11322652,(gnl|onekp|TJMB_scaffold_2019043/1-396_Gylcine_soja:0.00000000,gnl|onekp|AKRH_scaffold_2016249/1-379_Gylcine_soja:0.09086909):0.09313020[0.8640]):0.00000010[0.0750],(gnl|onekp|AWQB_scaffold_2009986/1-558_Picea_engelmanii:0.03967867,(gnl|onekp|IIOL_scaffold_2016421/1-444_Pinus_parviflora:0.01361348,(gnl|onekp|MFTM_scaffold_2013650/1-419_Pinus_jeffreyi:0.00000000,(gnl|onekp|DZQM_scaffold_2015529/1-496_Pinus_radiata:0.00000000,gnl|onekp|JBND_scaffold_2017551/1-470_Pinus_ponderosa:0.00000000):0.00000000[0.2970]):0.01994322[0.8190]):0.00000000[0.4080]):0.11672400[0.7810]):0.02800735[0.0480],((gnl|onekp|LQJY_scaffold_2082376/1-408_Solanum_xanthocarpum:0.02162846,((gnl|onekp|DLJZ_scaffold_2012209/1-683_Solanum_ptychanthum:0.01684312,(gnl|onekp|NMDZ_scaffold_2019138/1-623_Solanum_sisymbriifolium:0.01687398,gnl|onekp|GHLP_scaffold_2008508/1-473_Solanum_dulcamara:0.00000000):0.00000000[0.2100]):0.00000000[0.1720],(gnl|onekp|UGJI_scaffold_2026433/1-347_Lycopersicon_cheesmanii:0.00000000,(Solanumlycopersum|Solyc11g017040.2.1/1-855:0.00000000,gnl|onekp|DLAI_scaffold_2012961/1-245_Solanum_lasiophyllum:0.00000000):0.01396819[0.5530]):0.00488780[0.4340]):0.01243070[0.3260]):0.22188112[0.8530],((gnl|onekp|RMVB_scaffold_2103862/1-164_Avena_fatua:0.07955995,(Oryzasativa|Os05t0207900-01/1-1036:0.00000000,Oryzasativa|Os05t0207900-02/1-897:0.00000000):0.02336531[0.9350]):0.06821971[0.6280],(Amborellatricopoda|ERN14411/1-992:0.07508366,((gnl|onekp|JVBR_scaffold_2012245/1-460_Aloe_vera:0.03450879,(Citrussinensis|CsNadorcott.v0.1.P35752.1/1-907:0.00000000,Citrussinensis|CsNadorcott.v0.1.P20360.1/1-885:0.00000000):0.03488533[0.9230]):0.01668831[0.3870],(((Arabidopsisthaliana|AT1G09730.1|SPF1/1-963:0.01711784,Citrussinensis|CsNadorcott.v0.1.P18687.1/1-966:0.00000000):0.00000000[0.6410],(gnl|onekp|TJMB_scaffold_2026832/1-360_Gylcine_soja:0.00000000,gnl|onekp|AKRH_scaffold_2021886/1-325_Gylcine_soja:0.00000000):0.05204040[0.7500]):0.01728200[0.4570],((gnl|onekp|LQJY_scaffold_2083703/1-619_Solanum_xanthocarpum:0.00000000,gnl|onekp|NMDZ_scaffold_2092428/1-173_Solanum_sisymbriifolium:0.00000000):0.00000000[0.5140],(gnl|onekp|GHLP_scaffold_2053801/1-282_Solanum_dulcamara:0.01721421,gnl|onekp|DLJZ_scaffold_2001077/1-169_Solanum_ptychanthum:0.00000000):0.01769255[0.5240]):0.05265091[0.7550]):0.01791144[0.1170]):0.00000000[0.1280]):0.02158434[0.1550]):0.00000010[0.1220]):0.02340272[0.0510]):0.00000000[0.0720]):0.07716565[0.1120]):0.07219828[0.0780]):0.00786796[0.0590]):0.07296357[0.0440]):0.00000000[0.0160]):0.07580002[0.0330]):0.00175020[0.0150]):0.08500554[0.0620]):0.04818697[0.0330]):0.00000000[0.0360]):0.05925135[0.0010]):0.12153078[0.0000]):0.04580640[0.0000]):0.14782519[0.0470]):0.00000010[0.0840]):0.34972826[0.2950]):0.42259355[0.0830]);
